# Supplementary material for: Identification and Characterization of the miRNA Transcriptome of Ovis aries
Source: PLoS One. 2013 Mar 13;8(3):e58905. doi: 10.1371/journal.pone.0058905 (PMC3596360; doi:10.1371/journal.pone.0058905)
Supplement: Table S1 — Sample information of this study. (XLS) [file pone.0058905.s005.xls]

## Sheet: Sheet1
Supplementary Table S1. Sample information of this study
(1). Comparison was the synthesis of the sequence results of Texel and Ujumqin.
Library Name	Sample Type	Time (day,d)	Sample Composition
Texel	fetus (prenatal)	70 (during gestation)	longissimus dorsi muscle
	fetus (prenatal)	85 (during gestation)	longissimus dorsi muscle
	fetus (prenatal)	100 (during gestation)	longissimus dorsi muscle
	fetus (prenatal)	120 (during gestation)	longissimus dorsi muscle
	fetus (prenatal)	135 (during gestation)	longissimus dorsi muscle
Ujumqin	fetus (prenatal)	70 (during gestation)	longissimus dorsi muscle
	fetus (prenatal)	85 (during gestation)	longissimus dorsi muscle
	fetus (prenatal)	100 (during gestation)	longissimus dorsi muscle
	fetus (prenatal)	120 (during gestation)	longissimus dorsi muscle
	fetus (prenatal)	135 (during gestation)	longissimus dorsi muscle
	lambs (postnatal)	0 (birth)	longissimus dorsi muscle
	lambs (postnatal)	35 (after birth)	longissimus dorsi muscle
	lambs (postnatal)	70 (after birth)	longissimus dorsi muscle
Comparison
