# Supplementary material for: Identification and Characterization of the miRNA Transcriptome of Ovis aries
Source: PLoS One. 2013 Mar 13;8(3):e58905. doi: 10.1371/journal.pone.0058905 (PMC3596360; doi:10.1371/journal.pone.0058905)
Supplement: Table S2 — Differentially and high expressed Ovis aries miRNAs between Texel and Ujumqin sheep. (XLS) [file pone.0058905.s006.xls]

## Sheet: sheet 1
Supplementary Table S2. Differentially and high expressed Ovis aries miRNAs between Texel and Ujumqin sheep
Definition of miRNA_name:
miRNA_name	is the name of detected miRNA sequence
	The miRNA_name is composed of the 1st known miRNA name in a cluster, a underscore, and a matching annotation: such as
	L-n means the miRNA_seq (detected) is n base less than known rep_miRSeq in the left side;
	R-n means the miRNA_seq (detected) is n base less than known rep_miRSeq in the right side;
	L+n means the miRNA_seq (detected) is n base more than known rep_miRSeq in the left side;
	R+n means the miRNA_seq (detected) is n base more than known rep_miRSeq in the right side;
	2ss5TC13TA means 2 substitutin (ss), which are T->C at position 5 and T->A at position 13
	if there is no matching annotation, the miRNA_seq (detected) is exactly same as known rep_miRSeq.
	the miRNA_name in gp4 is composed of 3 parts, PC, 5p or 3p, readID. PC means 'Predicted Candidate'.
About miRNA_seq:
miRNA_seq	is a read at 5' or 3' of maximum mapped score in each cluster.
miRNA Index	miRNA_seq	miRNA_name	norm_Texel	norm_Ujumqin	Log2 (Ujumqin/Texel)
111	ACAGCAGGCACAGACAGGCAGT	bta-miR-214	4207	8906	1.1
112	TGGAATGTAAAGAAGTATGTAT	bta-miR-1	640794	1537226	1.3
113	AAACCGTTACCATTACTGAGTTT	bta-miR-451	6724	17915	1.4
114	TGTTGAAACAATCTCTGTTGA	bta-miR-653_L-1R+1	16	3	-2.4
115	TTACAGTTGTTCAACCAGTTAC	bta-miR-582_R-1	15	4	-1.9
116	AGGGCGGGAAGAAAGGAGGGCG	bta-mir-483-p5	15	4	-1.9
117	ACAGAGGGAATGGCTGGGAAC	PC-5p-104280_11	11	3	-1.9
118	AGGCAGTGTAATTAGCTGATTGT	bta-miR-34b_R+1	11	4	-1.5
119	ATTGGCACGTCTTGGAATGA	PC-3p-76172_11	19	7	-1.4
120	TGCAGTAGCGTCCATCCTCAGA	PC-3p-74109_12	12	5	-1.3
121	TCGTGTCTTGTGTTGCAGCCGGA	bta-miR-187_R+1	14	6	-1.2
122	GCGGGGCCGGGGGTGG	PC-3p-148770_4	14	6	-1.2
123	GGAGAAATTATCCTTGGTGTGT	oar-miR-539-5p_L+2R-2	194	87	-1.2
124	CCGCCGCCCCTCGCG	PC-3p-87299_10	11	5	-1.1
125	AAACATGGTTCCGTCAAGCACC	oan-miR-218*_R+2_1ss12TC	43	20	-1.1
126	TAACAGTCTCCAGTCACGGCCA	hsa-miR-212_R+1	15	7	-1.1
127	AGGCAAGATGCTGGCATAGCTGT	bta-miR-31_R+2	15	7	-1.1
128	GTTTCGGAGCCTGGAGCG	bta-mir-328-p5	15	7	-1.1
129	CTCCAGTCTGACCTTTT	PC-3p-14023_92	111	52	-1.1
130	TCTGGGAACCGGTTTGGCTGC	bta-miR-2447_R-1	17	8	-1.1
131	AGCTTCTTTACAGTGTTGCCTTGT	hsa-miR-103a-2*_R+1_1ss16CT	16	8	-1
132	CCCAGGGATGTAGCTCCTAGTGC	PC-5p-101090_7	10	5	-1
133	GACCGCGCTCTCTCCCGGCAGT	PC-3p-51594_22	18	9	-1
134	TCACTGGGCATCCTCTGCTTTA	PC-3p-30485_40	87	44	-1
575	AAGCTGCCAGTTGAAGAACTGT	bta-miR-22-3p_R+1	1830	3570	1
576	CTTTCAGTCGGATGTTTACAGC	hsa-miR-30e*	1473	2916	1
577	CGGCGGCGACTCTGG	PC-5p-68984_14	13	26	1
578	CTCAATCAGTTGTGGGACAGAC	PC-3p-91431_9	8	16	1
579	ACTGATTTCTTTTGGTGTTCAG	oan-miR-29a-1*	7	14	1
580	AAAACCCGAACGAGCTCTTTGG	PC-3p-36467_28	14	28	1
581	CTGGTTTCACATGGTGGCTTAGA	oan-miR-29b*_R+1_2ss10TC18TC	5	10	1
582	CTATACAACTTACTACTTTCCT	mmu-miR-98*	9	18	1
583	CGGATCCGAGTCACGGCACCA	hsa-miR-4454_L+1	22	45	1
584	CGGGGTTTTGAGGGCGAGATGA	hsa-miR-193b*	86	177	1
585	TCTTTGGTTATCTAGCTGTATGA	bta-miR-9_R+1	249	520	1.1
586	AGTTCTTCAGTGGCAAGCTTTA	bta-miR-22-5p	580	1242	1.1
587	TACAGTATAGATGATGTACT	bta-miR-144_R-2	20	43	1.1
588	TACTGCATCAGGAACTGATTGGA	bta-miR-217_R-1	13	28	1.1
589	AGGTTGGGATCAGTTGCAATGCT	oan-miR-92a-2*	6	13	1.1
590	GTTCGAATCCCAGCGGTGCC	hsa-mir-3676-p3	38	84	1.1
591	AGGAAGCCCTGGAGGGGCTGGAGG	bta-miR-671_R+1	19	42	1.1
592	TGATATGTTTGATATTGGGTTG	bta-miR-190b_R+1	52	116	1.2
593	GGTTCATGTCCCTGT	mmu-miR-5097_L+1R-10	31	72	1.2
594	AATCTAAGGTCTGAGG	bta-miR-1434_L-5	120	281	1.2
595	ATGATACTGTAAACGCTTTCTGATG	hsa-miR-3607-3p_L+5	131	311	1.2
596	TCTCCCAACCCTTGTACCAGTG	bta-miR-150_R-1	334	798	1.3
597	ACCGATTTCTCCTGGTGTTCAGA	bta-mir-29c-p5	20	48	1.3
598	TGGAAGACTAGTGATTTTGTTGTT	bta-miR-7	1388	3339	1.3
599	GCGACCCATACTTGGTTTCAGT	bta-miR-551b_L-1R+1	4	10	1.3
600	AGCAAAATAAGCAAATGGAA	bta-mir-1468-p3	4	10	1.3
601	TGAGATGAAGCACTGCAGCTCA	hsa-miR-143_R+1_1ss16TC	255	661	1.4
602	CCCCGGGGAGCCCGGC	hsa-miR-4532_R-1	5	13	1.4
603	GAACATCACAGCAAGTCTGTGC	hsa-miR-499-3p_L+1R-1	9	24	1.4
604	TCCGAGACTAGAGTCACATCCCGACAGC	PC-5p-105629_7	5	14	1.5
605	TATATATATATATGTACGTATG	hsa-mir-1277-p5	11	32	1.5
606	TGGAATGTAAAGAAGTGTGTAT	bta-miR-1_1ss17AG	78	231	1.6
607	CTGCATTATGAGCACTTAAAGT	oan-miR-20a-2*_L-1	7	21	1.6
608	CTGCCTACCTCCAGGGTCTG	PC-5p-167604_5	8	23	1.6
609	TTAAGACTTGTAGTGATGTTT	oan-miR-499	11	34	1.6
610	AAATCTCTGCAGGCAAATGTGA	bta-miR-216b	9	28	1.6
611	ACTGGACTTGGAGTCCGAAGGCT	bta-miR-378_R+1_1ss16AC	909	2837	1.6
612	CCAAAGGCCAGACTGTAGAGCAG	PC-3p-150460_5	5	16	1.7
613	TAGCACCATTTGAAATCGGTT	bta-miR-29c_R-1	5	18	1.8
614	TAAGGCACGCGGTGAATGC	bta-miR-124b_R-4	3	11	1.9
615	CAAGCTTGTGTCTATAGGTAT	hsa-miR-100*_R-1_1ss10AG	3	11	1.9
616	CAAAGTTCTGAGACACTCCGACT	hsa-miR-148a*_L+1	3	11	1.9
617	TGTGGGGACCTCTCATGTCTGT	PC-5p-22990_53	16	59	1.9
618	TGGACGGAGAACTGATAAGG	bta-miR-184_R-2	92	341	1.9
619	CCTCTGGGCCCTTCCACCAGT	mmu-miR-326_1ss16TA	7	26	1.9
620	CAGTTATCACAGTGCTGATGC	hsa-miR-101*_R-1	4	15	1.9
621	AGGATTTACCTGAGGCCA	mmu-miR-3096-3p_L-8	6	23	1.9
622	AAGAACCTGAACGAACCTTTTG	PC-3p-36398_30	12	49	2.1
623	TGGAATGTAAGGAAGCGTGTGA	bta-miR-206_2ss16TC22GA	25	120	2.3
624	AATAAGTTCGTTTGGGTTTTTC	PC-5p-64027_14	3	15	2.5
625	ATCACATTGCCAGGGCTTTCCAAT	ssc-miR-23a_R+3_1ss16AC	2	12	2.6
626	GAGAACTTTGAAGGCTGAAGT	mdo-mir-739-p3_1ss16CT	3	20	2.8
627	TGGAATGTAAAGAAGCATGTATC	bta-miR-1_R+1_1ss16TC	3	21	2.8
628	TGAGGTAGTAGATTGACTAGT	oan-let-7e_R-1_1ss17AC	2	17	3.1
629	TACAGTACTGTGATAGCTGAAG	mmu-miR-101b_R+1	7	126	4.2
630	TATTGCACTTGTCCCAGCCTGT	bta-miR-92a_1ss16GA	9	165	4.2
631	GGAATGTAAAGAAGTGTGTAT	rno-miR-1_L-1	2	49	4.6
632	TGAAAAGTTCGTTCGCGTTTT	bta-miR-2284x_1ss16GC	1	31	5
633	TGAGGTAGTAGATTGAATAGTT	oan-let-7e	8	690	6.4
634	TATTCATTTATCTCCTAGCCTACA	hsa-miR-664_2ss13CT16-T	0	10	13.3
635	CAGCAGCAATTCATGTTTTGGA	mmu-miR-322	0	10	13.3
636	TCATGGACAAGCTGTGTGGCA	PC-3p-109470_9	0	11	13.4
637	CGTACCGTGAGTAATGATGCGT	oan-miR-126_L-1R+1_1ss17AG	0	11	13.4
638	TGGGTTCCTGGCATGCTGATTT	bta-miR-23b-5p_L+1	0	12	13.6
639	GTCCAGTTTTCCCAGACATCCCT	PC-5p-134116_6	0	14	13.8
