# Supplementary material for: Identification and Characterization of the miRNA Transcriptome of Ovis aries
Source: PLoS One. 2013 Mar 13;8(3):e58905. doi: 10.1371/journal.pone.0058905 (PMC3596360; doi:10.1371/journal.pone.0058905)
Supplement: Table S3 — Primers in this study for Quantitative real-time PCR. (XLS) [file pone.0058905.s007.xls]

## Sheet: Sheet1
Supplementary Table S3. Primers in this study for Quantitative real-time PCR
miRNA name	Primer	Sequence ( 5'-3')
bta-miR-1	RT	GTCGTATCCAGTGCAGGGTCCGAGGTATTCGCACTGGATACGACATACAT
	Forward	GGCGGTGGAATGTAAAGAAGT
	Reverse	CAGTGCAGGGTCCGAGGTAT
bta-miR-206_2ss16TC22GA	RT	GTCGTATCCAGTGCAGGGTCCGAGGTATTCGCACTGGATACGACTCACAC
	Forward	CCGCCGTGGAATGTAAGG
	Reverse	CAGTGCAGGGTCCGAGGTAT
bta-miR-26a_2ss11CT21CT	RT	GTCGTATCCAGTGCAGGGTCCGAGGTATTCGCACTGGATACGACAACCTA
	Forward	GGCGGCTTCAAGTAATTCAGG
	Reverse	CAGTGCAGGGTCCGAGGTAT
bta-miR-378_R+1	RT	GTCGTATCCAGTGCAGGGTCCGAGGTATTCGCACTGGATACGACAGCCTT
	Forward	CGGCGAACTGGACTTGGAG
	Reverse	CGCAGGGTCCGAGGTATTC
bta-miR-100	RT	GTCGTATCCAGTGCAGGGTCCGAGGTATTCGCACTGGATACGACCACAAG
	Forward	TCCGCCGAACCCGTAGAT
	Reverse	CGCAGGGTCCGAGGTATTC
bta-miR-214	RT	GTCGTATCCAGTGCAGGGTCCGAGGTATTCGCACTGGATACGACACTGCC
	Forward	CCGCTCACAGCAGGCACA
	Reverse	CGCAGGGTCCGAGGTATTC
bta-miR-133a_R+1_2ss16CT22GA	RT	CTATACCATAAGCGAGCAGTAGCGCGATGGTATAGATAGCTGA
	Forward	GCCTCCGTTTGGTCCCCT
	Reverse	GCCATAAGCGAGCAGTAGCG
PC-5p-4553_341	RT	GTCGTATCCAGTGCAGGGTCCGAGGTATTCGCACTGGATACGACTACCAA
	Forward	CGCCGTAGCAGCACAGAAAT
	Reverse	CAGTGCAGGGTCCGAGGTAT
mmu-miR-101b_R+1	RT	GTCGTATCCAGTGCAGGGTCCGAGGTATTCGCACTGGATACGACCTTCAG
	Forward	CCGCCGTACAGTACTGTGATAGC
	Reverse	CCAGTGCAGGGTCCGAGGT
PC-3p-36398_30	RT	GTCGTATCCAGTGCAGGGTCCGAGGTATTCGCACTGGATACGACCAAAAG
	Forward	GGTCCGAAGAACCTGAACGAAC
	Reverse	CGCAGGGTCCGAGGTATTC
5S-rRNA	Forward	CTCGTCTGATCTCGGAAGCTAA
	Reverse	CTACAGCACCCGGTATTC
