# Supplementary material for: Identification and Characterization of the miRNA Transcriptome of Ovis aries
Source: PLoS One. 2013 Mar 13;8(3):e58905. doi: 10.1371/journal.pone.0058905 (PMC3596360; doi:10.1371/journal.pone.0058905)
Supplement: Table S5 — A summary of standard data analysis results. (XLS) [file pone.0058905.s009.xls]

## Sheet: Sheet1
Supplementary Table S5. A summary of standard data analysis results
(1). There was overlapping in mapping of sequ seqs with pre-miRNAs (i.e., one specific sequ seq may both mapped to ovine and other mammalian pre-miRNAs). (2). In "# Sequ seqs" and "# kinds" column there was overlapping in mapping of sequ seqs with mRNA, rRNA, tRNA, snRNA, snoRNA, others and Repbase. (3). "Total mappable reads" contained all high-quality sequences including known and predicted miR…
Sequence Classes	Counts		Kinds
	#Sequ Seqs	%Mappable Sequ Seqs	#Kinds	%Mappable Kinds
Raw reads	35700772		2048650
Total mappable reads	34964457	1	1245810	1
Group 1a	4079965	0.1167	96	0.0001
Group 1b	15966222	0.4566	439	0.0004
Group 2a	1641	0	32	0
Group 2b	13706	0.0004	272	0.0002
Group 3a	2220317	0.0635	414	0.0003
Group 3b	104159	0.003	89	0.0001
Group 4a	16971	0.0005	1685	0.0014
Group 4b	781319	0.0223	103124	0.0828
Mapped to mRNA	40918	0.0012	25557	0.0205
Mapped to other RNAs (RFam: rRNA, tRNA, snRNA, snoRNA and others)	1130119	0.0323	74616	0.0599
Mapped to Repbase	66723	0.0019	9397	0.0075
Nohit	10583822	0.3027	931420	0.7476
