# Supplementary material for: Identification and Characterization of the miRNA Transcriptome of Ovis aries
Source: PLoS One. 2013 Mar 13;8(3):e58905. doi: 10.1371/journal.pone.0058905 (PMC3596360; doi:10.1371/journal.pone.0058905)
Supplement: Table S6 — Profile of known miRNAs (Group 1a) of specific species ( Ovis aries ). (XLS) [file pone.0058905.s010.xls]

## Sheet: Sheet 1
Supplementary Table S6. Profile of known miRNAs (Group 1a) of specific species (Ovis aries)
(1). In "sequence in miRBase v17.0" column "New" miRNAs were demonstrated in our study but not recorded in miRBase v17.0; "Diff" miRNAs were proving miRNA sequences in miRBase v17.0, but different sequences were demonstrated in our study; and "Yes" miRNAs were proving miRNA sequences in miRBase v17.0.
# of detected miRNAs:	96
# of detected miRNAs at 5':	47	47/96	0.4896
# of detected miRNAs at 3':	49	49/96	0.5104
# of known pre-miRNAs related:	276
# of known miRNAs related:	377
# of all clusters:	49
# of clusters with 5' & 3' reads:	47	47/49	0.9592
miRNA_name	is the name of detected miRNA sequence
	The miR_name is composed of the 1st known miRNA name in a cluster, a underscore, and a matching annotation: such as
	L-n means the miRNA_seq (detected) is n base less than known rep_miRSeq in the left side;
	R-n means the miRNA_seq (detected) is n base less than known rep_miRSeq in the right side;
	L+n means the miRNA_seq (detected) is n base more than known rep_miRSeq in the left side;
	R+n means the miRNA_seq (detected) is n base more than known rep_miRSeq in the right side;
	2ss5TC13TA means 2 substitutin (ss), which are T->C at position 5 and T->A at position 13
	if there is no matching annotation, the miRNA_seq (detected) is exactly same as known rep_miRSeq.
miRNA_seq	is a read at 5' or 3' of maximum mapped score in each cluster.
#copy of the miRNA	is the copy number of the miRNA_seq
score(all) of the miRNA	is the total score of the miRNA_seq
mirIDs,	is all mirID in a cluster, seprated by ,
rep_mirID	is the representative known mirID
rep_miRID	is the representative known mirID
type	is 5' or 3', which means the cluster appears at 5' or 3' end
cluster	miRNA_index	miRNA_name	miRNA_seq	miRNA_len	sequence in miRBase v17.0	#copy of the miRNA	score(all) of the miRNA	genomeID	strand	start	end	genome_seq	#mir	mirIDs,	rep_mirID	rep_miRID	type	#base_inLoop
1	1	oar-miR-493-5p	TTGTACATGGTAGGCTTTCATT	22	Yes	75225	826	chr18	+	68350003	68350117	ggggctccctctggcccccagggccTTGTACATGGTAGGCTTTCATTcattcgtttgcacattcggTGAAGGTCTACTGTGTGCCAGGccctgtgccaggcagcaagtaaatgga	7	oar-mir-493,bta-mir-493,hsa-mir-493,cfa-mir-493,mmu-mir-493,rno-mir-493,eca-mir-493b,	oar-mir-493	oar-miR-493-5p	5'	0
1	2	oar-miR-493-3p	TGAAGGTCTACTGTGTGCCAGG	22	Yes	11414	816	chr18	+	68350003	68350117	ggggctccctctggcccccagggccTTGTACATGGTAGGCTTTCATTcattcgtttgcacattcggTGAAGGTCTACTGTGTGCCAGGccctgtgccaggcagcaagtaaatgga	7	oar-mir-493,bta-mir-493,hsa-mir-493,cfa-mir-493,mmu-mir-493,rno-mir-493,eca-mir-493b,	oar-mir-493	oar-miR-493-3p	3'	0
2	3	oar-miR-665-5p_R-2	AGGGGTCTTGGCCTCTGCCC	20	Diff	20	737	chr18	+	68359483	68359566	nctccttgAGGGGTCTTGGCCTCTGCCCaggactctttcatgACCAGTAGGCCGAGGCCCCTCACaggcggctgcttactctcc	2	oar-mir-665,bta-mir-665,	oar-mir-665	oar-miR-665-5p	5'	0
2	4	oar-miR-665-3p_R+1	ACCAGTAGGCCGAGGCCCCTCAC	23	Diff	1667	841	chr18	+	68359483	68359566	nctccttgAGGGGTCTTGGCCTCTGCCCaggactctttcatgACCAGTAGGCCGAGGCCCCTCACaggcggctgcttactctcc	2	oar-mir-665,bta-mir-665,	oar-mir-665	oar-miR-665-3p	3'	0
3	5	oar-miR-431_R-3	TGTCTTGCAGGCCGTCATGC	20	Diff	1188	739	chr18	+	68363795	68363907	tcctgcgcgtcctgcgaggTGTCTTGCAGGCCGTCATGCaggccacactgacggaaacgtTGCAGGTCGTCTTGCAGGGCGTCtcgcaagacgacacaatcatcgccctcgac	7	oar-mir-431,bta-mir-431,hsa-mir-431,ptr-mir-431,mmu-mir-431,rno-mir-431,eca-mir-431,	oar-mir-431	oar-miR-431	5'	0
3	6	hsa-miR-431*_L+2R-1_1ss21TG	TGCAGGTCGTCTTGCAGGGCGTC	23	New	515	857	chr18	+	68363795	68363907	tcctgcgcgtcctgcgaggTGTCTTGCAGGCCGTCATGCaggccacactgacggaaacgtTGCAGGTCGTCTTGCAGGGCGTCtcgcaagacgacacaatcatcgccctcgac	7	oar-mir-431,bta-mir-431,hsa-mir-431,ptr-mir-431,mmu-mir-431,rno-mir-431,eca-mir-431,	hsa-mir-431	hsa-miR-431*	3'	0
4	7	oar-miR-433-5p_R-1	TACGGTGAGCCTGTCATTGTTC	22	Diff	84	804	chr18	+	68364659	68364788	acccagtggccggggagaagTACGGTGAGCCTGTCATTGTTCagagaggctagatcctccttgttgagaaggATCATGATGGGCTCCTCGGTGTtctccaggtagcggcaccacaccatgaaggcagccc	8	oar-mir-433,bta-mir-433,hsa-mir-433,cfa-mir-433,mml-mir-433,ptr-mir-433,mmu-mir-433,eca-mir-433,	oar-mir-433	oar-miR-433-5p	5'	0
4	8	oar-miR-433-3p	ATCATGATGGGCTCCTCGGTGT	22	Yes	6402	826	chr18	+	68364659	68364788	acccagtggccggggagaagTACGGTGAGCCTGTCATTGTTCagagaggctagatcctccttgttgagaaggATCATGATGGGCTCCTCGGTGTtctccaggtagcggcaccacaccatgaaggcagccc	8	oar-mir-433,bta-mir-433,hsa-mir-433,cfa-mir-433,mml-mir-433,ptr-mir-433,mmu-mir-433,eca-mir-433,	oar-mir-433	oar-miR-433-3p	3'	0
5	9	hsa-miR-127-5p	CTGAAGCTCAGAGGGCTCTGAT	22	New	21583	819	chr18	+	68365758	68365871	gctttgatcactgtctccagcctgCTGAAGCTCAGAGGGCTCTGATtcagaaagatcaTCGGATCCGTCTGAGCTTGGCTggtcggaagtctcctcatctgcttccttcgggtt	8	oar-mir-127,bta-mir-127,hsa-mir-127,ssc-mir-127,cfa-mir-127,mml-mir-127,mmu-mir-127,rno-mir-127,	hsa-mir-127	hsa-miR-127-5p	5'	0
5	10	oar-miR-127_L-1	TCGGATCCGTCTGAGCTTGGCT	22	Diff	1458452	820	chr18	+	68365758	68365871	gctttgatcactgtctccagcctgCTGAAGCTCAGAGGGCTCTGATtcagaaagatcaTCGGATCCGTCTGAGCTTGGCTggtcggaagtctcctcatctgcttccttcgggtt	8	oar-mir-127,bta-mir-127,hsa-mir-127,ssc-mir-127,cfa-mir-127,mml-mir-127,mmu-mir-127,rno-mir-127,	oar-mir-127	oar-miR-127	3'	0
6	11	oar-miR-432	TCTTGGAGTAGGTCATTGGGTGG	23	Yes	13826	859	chr18	+	68367260	68367349	gcatgactcctccaagTCTTGGAGTAGGTCATTGGGTGGatcctttatttccctatgtgggccaCTGGATGGCTCCTCCATGTCTtggcg	7	oar-mir-432,hsa-mir-432,ssc-mir-432,cfa-mir-432,mml-mir-432,ptr-mir-432,eca-mir-432,	oar-mir-432	oar-miR-432	5'	0
6	12	hsa-miR-432*	CTGGATGGCTCCTCCATGTCT	21	New	363	791	chr18	+	68367260	68367349	gcatgactcctccaagTCTTGGAGTAGGTCATTGGGTGGatcctttatttccctatgtgggccaCTGGATGGCTCCTCCATGTCTtggcg	7	oar-mir-432,hsa-mir-432,ssc-mir-432,cfa-mir-432,mml-mir-432,ptr-mir-432,eca-mir-432,	hsa-mir-432	hsa-miR-432*	3'	0
7	13	oar-miR-136_R-1	ACTCCATTTGTTTTGATGATGG	22	Diff	9057	828	chr18	+	68367444	68367535	tcggatgagccctcggaggACTCCATTTGTTTTGATGATGGattcttacgctcCATCATCGTCTCAAATGAGTCTtcagagggttctatcat	9	oar-mir-136,bta-mir-136,hsa-mir-136,ssc-mir-136,cfa-mir-136,mml-mir-136,mmu-mir-136,rno-mir-136,eca-mir-136,	oar-mir-136	oar-miR-136	5'	0
7	14	hsa-miR-136*	CATCATCGTCTCAAATGAGTCT	22	New	11593	839	chr18	+	68367444	68367535	tcggatgagccctcggaggACTCCATTTGTTTTGATGATGGattcttacgctcCATCATCGTCTCAAATGAGTCTtcagagggttctatcat	9	oar-mir-136,bta-mir-136,hsa-mir-136,ssc-mir-136,cfa-mir-136,mml-mir-136,mmu-mir-136,rno-mir-136,eca-mir-136,	hsa-mir-136	hsa-miR-136*	3'	0
8	15	oar-miR-370-5p_R+2	CAGGTCACGTCTCTGCAGTTACAC	24	Diff	297	907	chr18	+	68393561	68393667	agtctggggcacaaggcagagaagcCAGGTCACGTCTCTGCAGTTACACcgctctcgagtGCCTGCTGGGGTGGAACCTGGTctgtctgtctgtctagcaccacagc	9	oar-mir-370,bta-mir-370,hsa-mir-370,cfa-mir-370,mml-mir-370,ptr-mir-370,mmu-mir-370,rno-mir-370,eca-mir-370,	oar-mir-370	oar-miR-370-5p	5'	0
8	16	oar-miR-370-3p_R-2	GCCTGCTGGGGTGGAACCTGGT	22	Diff	8503	811	chr18	+	68393561	68393667	agtctggggcacaaggcagagaagcCAGGTCACGTCTCTGCAGTTACACcgctctcgagtGCCTGCTGGGGTGGAACCTGGTctgtctgtctgtctagcaccacagc	9	oar-mir-370,bta-mir-370,hsa-mir-370,cfa-mir-370,mml-mir-370,ptr-mir-370,mmu-mir-370,rno-mir-370,eca-mir-370,	oar-mir-370	oar-miR-370-3p	3'	0
9	17	oar-miR-3955-5p	TTTGATGGCTGATCCTCTCACT	22	Yes	891	807	chr18	+	68479142	68479247	atggtttgaaagtatgggatacaTTTGATGGCTGATCCTCTCACTactttataccttgggtagTGGGATTTTAGTCCATCATAGAGCaagcagatttgttttcacc	1	oar-mir-3955,	oar-mir-3955	oar-miR-3955-5p	5'	0
9	18	oar-miR-3955-3p_R+3	TGGGATTTTAGTCCATCATAGAGC	24	Diff	28	910	chr18	+	68479142	68479247	atggtttgaaagtatgggatacaTTTGATGGCTGATCCTCTCACTactttataccttgggtagTGGGATTTTAGTCCATCATAGAGCaagcagatttgttttcacc	1	oar-mir-3955,	oar-mir-3955	oar-miR-3955-3p	3'	0
10	19	oar-miR-379-5p_R-1	TGGTAGACTATGGAACGTAGG	21	Diff	555227	797	chr18	+	68498420	68498545	cctgattctggggtcagcaccactccacggttcctgcagagaTGGTAGACTATGGAACGTAGGctgtgtgatttctgaccTATGTAACATGGTCCACTAACtctcagtatccaatccgtcctcgga	9	oar-mir-379,bta-mir-379,hsa-mir-379,cfa-mir-379,mml-mir-379,ptr-mir-379,mmu-mir-379,rno-mir-379,eca-mir-379,	oar-mir-379	oar-miR-379-5p	5'	0
10	20	oar-miR-379-3p_R-1	TATGTAACACGGTCCACTAAC	21	Diff	56068	793	chr18	+	68498420	68498545	cctgattctggggtcagcaccactccacggttcctgcagagaTGGTAGACTATGGAACGTAGGctgtgtgatttctgaccTATGTAACATGGTCCACTAACtctcagtatccaatccgtcctcgga	9	oar-mir-379,bta-mir-379,hsa-mir-379,cfa-mir-379,mml-mir-379,ptr-mir-379,mmu-mir-379,rno-mir-379,eca-mir-379,	oar-mir-379	oar-miR-379-3p	3'	0
11	21	oar-miR-411a-5p_L-1	TAGTAGACCGTATAGCGTACG	21	Diff	89143	788	chr18	+	68499647	68499771	ccccagcctctgtcctcggcgtccctgtgtggtactcggagagaTAGTAGACCGTATAGCGTACGctttatctgtgacgTATGTAACACGGTCCACTAACcctcagtatcaaatccgtcctcgag	6	oar-mir-411a,bta-mir-411,hsa-mir-411,ssc-mir-411,cfa-mir-411,ptr-mir-411,	oar-mir-411a	oar-miR-411a-5p	5'	0
11	22	oar-miR-411a-3p	TATGTAACACGGTCCACTAAC	21	Yes	56068	793	chr18	+	68499647	68499771	ccccagcctctgtcctcggcgtccctgtgtggtactcggagagaTAGTAGACCGTATAGCGTACGctttatctgtgacgTATGTAACACGGTCCACTAACcctcagtatcaaatccgtcctcgag	6	oar-mir-411a,bta-mir-411,hsa-mir-411,ssc-mir-411,cfa-mir-411,ptr-mir-411,	oar-mir-411a	oar-miR-411a-3p	3'	0
12	23	oar-miR-380-5p	ATGGTTGACCACAGAACATGCG	22	Yes	525	810	chr18	+	68501354	68501456	ccttcccacggtacctgaaaagATGGTTGACCACAGAACATGCGctgtctctatgtcgTATGTAATGTGGTCCACGTCTtctcaatatcaaattcagtcgcag	2	oar-mir-380,bta-mir-380,	oar-mir-380	oar-miR-380-5p	5'	0
12	24	oar-miR-380-3p	TATGTAATGTGGTCCACGTCT	21	Yes	27315	792	chr18	+	68501354	68501456	ccttcccacggtacctgaaaagATGGTTGACCACAGAACATGCGctgtctctatgtcgTATGTAATGTGGTCCACGTCTtctcaatatcaaattcagtcgcag	2	oar-mir-380,bta-mir-380,	oar-mir-380	oar-miR-380-3p	3'	0
13	25	oar-miR-411b-5p	TGGTCGACCATAAAACGTACGT	22	Yes	682	818	chr18	+	68501514	68501615	ccatttcgctgtatgtggagagaTGGTCGACCATAAAACGTACGTgtgctttatgacgTATGTCACATGGTCCACTAAttctcagcatcagtcagcctgagg	1	oar-mir-411b,	oar-mir-411b	oar-miR-411b-5p	5'	0
13	26	oar-miR-411b-3p_R-1	TATGTAACATGGTCCACTAA	20	Diff	742	760	chr18	+	68501514	68501615	ccatttcgctgtatgtggagagaTGGTCGACCATAAAACGTACGTgtgctttatgacgTATGTCACATGGTCCACTAAttctcagcatcagtcagcctgagg	1	oar-mir-411b,	oar-mir-411b	oar-miR-411b-3p	3'	0
14	27	oar-miR-1197-5p_L-1	CCTTCCTGGTATTTGAAGACG	21	Diff	2	824	chr18	+	68501857	68501985	gaggcgaggtcggcatcCCTTCCTGGTATTTGAAGACGcggttgaccatggtgtgtacgctttatttatgacgTAGGACACATGGTCTACTTCTtctcgatatcacatcttcgccttggaagaccttcc	7	oar-mir-1197,bta-mir-1197,hsa-mir-1197,ptr-mir-1197,ppy-mir-1197,mmu-mir-1197,eca-mir-1197,	oar-mir-1197	oar-miR-1197-5p	5'	0
14	28	oar-miR-1197-3p	TAGGACACATGGTCTACTTCT	21	Yes	295	780	chr18	+	68501857	68501985	gaggcgaggtcggcatcCCTTCCTGGTATTTGAAGACGcggttgaccatggtgtgtacgctttatttatgacgTAGGACACATGGTCTACTTCTtctcgatatcacatcttcgccttggaagaccttcc	7	oar-mir-1197,bta-mir-1197,hsa-mir-1197,ptr-mir-1197,ppy-mir-1197,mmu-mir-1197,eca-mir-1197,	oar-mir-1197	oar-miR-1197-3p	3'	0
15	29	oar-miR-323a-5p_R+1	AGGTGGTCCGTGGCGCGTTCGC	22	Diff	51	815	chr18	+	68502037	68502137	ctgctgcttggtacttggagagAGGTGGTCCGTGGCGCGTTCGCtttatttatggcgCACATTACACGGTCGACCTCTttgcggtatctaatcccgccttg	6	oar-mir-323a,bta-mir-323,ssc-mir-323,cfa-mir-323,ptr-mir-323,mmu-mir-323,	oar-mir-323a	oar-miR-323a-5p	5'	0
15	30	oar-miR-323a-3p	CACATTACACGGTCGACCTCT	21	Yes	2432	789	chr18	+	68502037	68502137	ctgctgcttggtacttggagagAGGTGGTCCGTGGCGCGTTCGCtttatttatggcgCACATTACACGGTCGACCTCTttgcggtatctaatcccgccttg	6	oar-mir-323a,bta-mir-323,ssc-mir-323,cfa-mir-323,ptr-mir-323,mmu-mir-323,	oar-mir-323a	oar-miR-323a-3p	3'	0
16	31	oar-miR-329b-3p_R-5	AACACACCTGGTTAACC	17	Diff	16	634	chr18	+	68503101	68503222	cactggtgttctggtcagtgttcacccatggtacntgangagaggttttctnggtntcngtttctttnatgaggatgaAACACACCTGGTTAACCtnttttccagtatcanatcccancttg	3	oar-mir-329b,bta-mir-329a,mml-mir-329-2,	oar-mir-329b	oar-miR-329b-3p	3'	0
17	32	oar-miR-329a-3p_R-5	AACACACCTGGTTAACC	17	Diff	16	634	chr18	+	68503529	68503623	tggtacntgangagaggttttctnggtntcngtttctttnatgaggatgaAACACACCTGGTTAACCtnttttccagtatcanatcccancttgn	6	oar-mir-329a,bta-mir-329b,cfa-mir-329b,mml-mir-329-1,ptr-mir-329-2,ppy-mir-329-2,	oar-mir-329a	oar-miR-329a-3p	3'	0
18	33	oar-miR-494-5p_R-1_1ss17AC	AGGTTATCCGTGTTGTCTTCTC	22	Diff	37	816	chr18	+	68506376	68506473	tatcttcgatacttgaaggagAGGTTATCCGTGTTGTCTTCTCtttatttatgaTGAAACATACACGGGAAACCTCTtttttagtatcaaatcccacc	8	oar-mir-494,bta-mir-494,hsa-mir-494,ssc-mir-494,mml-mir-494,ptr-mir-494,mmu-mir-494,rno-mir-494,	oar-mir-494	oar-miR-494-5p	5'	0
18	34	oar-miR-494-3p	TGAAACATACACGGGAAACCTCT	23	Yes	8054	867	chr18	+	68506376	68506473	tatcttcgatacttgaaggagAGGTTATCCGTGTTGTCTTCTCtttatttatgaTGAAACATACACGGGAAACCTCTtttttagtatcaaatcccacc	8	oar-mir-494,bta-mir-494,hsa-mir-494,ssc-mir-494,mml-mir-494,ptr-mir-494,mmu-mir-494,rno-mir-494,	oar-mir-494	oar-miR-494-3p	3'	0
19	35	oar-miR-1193-5p_L-4R+1	TGGTAGACCGGTGACGTGCA	20	Diff	4	747	chr18	+	68506726	68506832	ccagccgctctccagggtagctgaggggaTGGTAGACCGGTGACGTGCActtcatttatgatgTAGGTCACCCGTTTGACTATCCACcagcacccagtccatctgtg	4	oar-mir-1193,bta-mir-1193,hsa-mir-1193,eca-mir-1193,	oar-mir-1193	oar-miR-1193-5p	5'	0
19	36	oar-miR-1193-3p_R+2_1ss22AC	TAGGTCACCCGTTTGACTATCCAC	24	Diff	1	839	chr18	+	68506726	68506832	ccagccgctctccagggtagctgaggggaTGGTAGACCGGTGACGTGCActtcatttatgatgTAGGTCACCCGTTTGACTATCCACcagcacccagtccatctgtg	4	oar-mir-1193,bta-mir-1193,hsa-mir-1193,eca-mir-1193,	oar-mir-1193	oar-miR-1193-3p	3'	0
20	37	mmu-miR-543*_2ss11CT14GC	AAGTTGCCCGTGTCTTTTTCG	21	Diff	2165	768	chr18	+	68508511	68508633	gctgagctgccgaatgatcctgacctgtggtgcttaaggagAAGTTGCCCGTGTCTTTTTCGctttatatgtgacgAAACATTCGCGGTGCACTTCTTtttcagtatccaattcagcctcgaa	9	oar-mir-543,bta-mir-543,hsa-mir-543,cfa-mir-543,mml-mir-543,ptr-mir-543,mmu-mir-543,rno-mir-543,eca-mir-543,	mmu-mir-543	mmu-miR-543*	5'	0
20	38	oar-miR-543-3p_R-1	AAACATTCGCGGTGCACTTCTT	22	Diff	17120	821	chr18	+	68508511	68508633	gctgagctgccgaatgatcctgacctgtggtgcttaaggagAAGTTGCCCGTGTCTTTTTCGctttatatgtgacgAAACATTCGCGGTGCACTTCTTtttcagtatccaattcagcctcgaa	9	oar-mir-543,bta-mir-543,hsa-mir-543,cfa-mir-543,mml-mir-543,ptr-mir-543,mmu-mir-543,rno-mir-543,eca-mir-543,	oar-mir-543	oar-miR-543-3p	3'	0
21	39	oar-miR-495-5p_L-1	GAAGTCGCCCATGTTCTTTTCG	22	Diff	1526	815	chr18	+	68509937	68510062	gcacatccgtgcccatcagggctgaccgctggtacctgagaaGAAGTCGCCCATGTTCTTTTCGcttgatttgtgtcgAAACAAACATGGTGCACTTCTTtttcggtgtcaaatctcagcgcgggg	9	oar-mir-495,bta-mir-495,hsa-mir-495,cfa-mir-495,ptr-mir-495,ppy-mir-495,mmu-mir-495,rno-mir-495,eca-mir-495,	oar-mir-495	oar-miR-495-5p	5'	0
21	40	oar-miR-495-3p	AAACAAACATGGTGCACTTCTT	22	Yes	83702	820	chr18	+	68509937	68510062	gcacatccgtgcccatcagggctgaccgctggtacctgagaaGAAGTCGCCCATGTTCTTTTCGcttgatttgtgtcgAAACAAACATGGTGCACTTCTTtttcggtgtcaaatctcagcgcgggg	9	oar-mir-495,bta-mir-495,hsa-mir-495,cfa-mir-495,ptr-mir-495,ppy-mir-495,mmu-mir-495,rno-mir-495,eca-mir-495,	oar-mir-495	oar-miR-495-3p	3'	0
22	41	oar-miR-3958-5p	AGGTTGTCCGTGATGTATTTGC	22	Yes	760	823	chr18	+	68511962	68512065	ctggtctgagatgttcgaaaggAGGTTGTCCGTGATGTATTTGCtttatttgtggcAGATATTGCACGGTTGATCTCTtttcttcatcaaatgccttcttgaag	1	oar-mir-3958,	oar-mir-3958	oar-miR-3958-5p	5'	0
22	42	oar-miR-3958-3p	AGATATTGCACGGTTGATCTCT	22	Yes	32784	834	chr18	+	68511962	68512065	ctggtctgagatgttcgaaaggAGGTTGTCCGTGATGTATTTGCtttatttgtggcAGATATTGCACGGTTGATCTCTtttcttcatcaaatgccttcttgaag	1	oar-mir-3958,	oar-mir-3958	oar-miR-3958-3p	3'	0
23	43	oar-miR-376b-5p	GGTGGATATTCCTTCTATGTTT	22	Yes	236	752	chr18	+	68514646	68514751	gctcaatgtttgatattcaaaaGGTGGATATTCCTTCTATGTTTacaggattgacagctaAACATAGAGGAAAATCCACATTttaagtatctaaatttgcttttga	1	oar-mir-376e,	oar-mir-376e	oar-miR-376b-5p	5'	0
23	44	oar-miR-376e-3p	AACATAGAGGAAAATCCACATT	22	Yes	3054	830	chr18	+	68514646	68514751	gctcaatgtttgatattcaaaaGGTGGATATTCCTTCTATGTTTacaggattgacagctaAACATAGAGGAAAATCCACATTttaagtatctaaatttgcttttga	1	oar-mir-376e,	oar-mir-376e	oar-miR-376e-3p	3'	0
24	45	oar-miR-654-5p_R-1	AAAGGTGGTGGGCTGCGGAGCAT	23	Diff	3	790	chr18	+	68515549	68515653	gagcccccaacctgggttagtggAAAGGTGGTGGGCTGCGGAGCATgtgcttccttcgcgtcataTGTCTGCTGACCATCACCTTTagagccctctcgctgagga	5	oar-mir-654,bta-mir-654,hsa-mir-654,ptr-mir-654,mmu-mir-654,	oar-mir-654	oar-miR-654-5p	5'	0
24	46	oar-miR-654-3p_L-2R-1_1ss21CT	TGTCTGCTGACCATCACCTTT	21	Diff	26	792	chr18	+	68515549	68515653	gagcccccaacctgggttagtggAAAGGTGGTGGGCTGCGGAGCATgtgcttccttcgcgtcataTGTCTGCTGACCATCACCTTTagagccctctcgctgagga	5	oar-mir-654,bta-mir-654,hsa-mir-654,ptr-mir-654,mmu-mir-654,	oar-mir-654	oar-miR-654-3p	3'	0
25	47	oar-miR-376b-5p	GGTGGATATTCCTTCTATGTTT	22	Yes	236	752	chr18	+	68515775	68515880	cgtctttctttggtatttaaaaGGTGGATATTCCTTCTATGTTTacgtgattcatagataATCATAGAGGAAAATCCATGTtttcagtatcaaatgctactctgga	2	oar-mir-376b,cfa-mir-376b,	oar-mir-376b	oar-miR-376b-5p	5'	0
25	48	oar-miR-376b-3p	ATCATAGAGGAAAATCCATGT	21	Yes	3986	788	chr18	+	68515775	68515880	cgtctttctttggtatttaaaaGGTGGATATTCCTTCTATGTTTacgtgattcatagataATCATAGAGGAAAATCCATGTtttcagtatcaaatgctactctgga	2	oar-mir-376b,cfa-mir-376b,	oar-mir-376b	oar-miR-376b-3p	3'	0
26	49	oar-miR-376a-5p_L+1R-1	GTAGATTCTCCTTCTATGAGTA	22	Diff	6448	821	chr18	+	68516152	68516257	aatccttctttggtatttaaaagGTAGATTCTCCTTCTATGAGTAcattatttacgattaATCATAGAGGAAAATCCACGTtttcagtatcaaatgctgcttggaa	13	oar-mir-376a,oar-mir-376c,bta-mir-376a,hsa-mir-376a-1,hsa-mir-376a-2,ssc-mir-376a,cfa-mir-376a-1,cfa-mir-376a-2,ptr-mir-376a-1,ptr-mir-376a-2,mmu-mir-376a,rno-mir-376a,eca-mir-376a,	oar-mir-376a	oar-miR-376a-5p	5'	0
26	50	oar-miR-376a-3p	ATCATAGAGGAAAATCCACGT	21	Yes	207	797	chr18	+	68516152	68516257	aatccttctttggtatttaaaagGTAGATTCTCCTTCTATGAGTAcattatttacgattaATCATAGAGGAAAATCCACGTtttcagtatcaaatgctgcttggaa	13	oar-mir-376a,oar-mir-376c,bta-mir-376a,hsa-mir-376a-1,hsa-mir-376a-2,ssc-mir-376a,cfa-mir-376a-1,cfa-mir-376a-2,ptr-mir-376a-1,ptr-mir-376a-2,mmu-mir-376a,rno-mir-376a,eca-mir-376a,	oar-mir-376a	oar-miR-376a-3p	3'	0
27	51	oar-miR-1185-5p	AGAGGATACCCTTTGTATGTTC	22	Yes	1140	813	chr18	+	68518111	68518216	agctgccctttggtacttgaagAGAGGATACCCTTTGTATGTTCacttaattaatggcgaATATACAGAGGGAGACTCTTATttgcgtatcaaactctgactggga	8	oar-mir-1185,bta-mir-1185,hsa-mir-1185-1,hsa-mir-1185-2,ptr-mir-1185-1,ptr-mir-1185-2,ppy-mir-1185-2,eca-mir-1185,	oar-mir-1185	oar-miR-1185-5p	5'	0
27	52	oar-miR-1185-3p	ATATACAGAGGGAGACTCTTAT	22	Yes	120	813	chr18	+	68518111	68518216	agctgccctttggtacttgaagAGAGGATACCCTTTGTATGTTCacttaattaatggcgaATATACAGAGGGAGACTCTTATttgcgtatcaaactctgactggga	8	oar-mir-1185,bta-mir-1185,hsa-mir-1185-1,hsa-mir-1185-2,ptr-mir-1185-1,ptr-mir-1185-2,ppy-mir-1185-2,eca-mir-1185,	oar-mir-1185	oar-miR-1185-3p	3'	0
28	53	oar-miR-3956-5p	GTACGTGGATGCTGAAGGTCAGA	23	Yes	1165	800	chr18	+	68518844	68518973	atgggagccatcgccctgggccagGTACGTGGATGCTGAAGGTCAGAgggaagtgcttctgtctccacgtgtgttctccaggccTCTGACCTTCCTGCATCCCGTTcatctctaggatgatggctagaag	1	oar-mir-3956,	oar-mir-3956	oar-miR-3956-5p	5'	0
28	54	oar-miR-3956-3p_R-1	TCTGACCTTCCTGCATCCCGTT	22	Diff	1054	834	chr18	+	68518844	68518973	atgggagccatcgccctgggccagGTACGTGGATGCTGAAGGTCAGAgggaagtgcttctgtctccacgtgtgttctccaggccTCTGACCTTCCTGCATCCCGTTcatctctaggatgatggctagaag	1	oar-mir-3956,	oar-mir-3956	oar-miR-3956-3p	3'	0
29	55	oar-miR-381-5p_R+3	AGCGAGGTTGCCCTTTGTATATT	23	Diff	1544	865	chr18	+	68519772	68519899	agcgatggacctgcccaatgctactactgtttggtacttaaAGCGAGGTTGCCCTTTGTATATTcggttttttgacgcagaaTATACAAGGGCAAGCTCTCTGTgagtatcaaaccctggacccagtc	7	oar-mir-381,bta-mir-381,hsa-mir-381,ssc-mir-381,cfa-mir-381,ptr-mir-381,rno-mir-381,	oar-mir-381	oar-miR-381-5p	5'	0
29	56	oar-miR-381-3p_L-1R+2	TATACAAGGGCAAGCTCTCTGT	22	Diff	227072	813	chr18	+	68519772	68519899	agcgatggacctgcccaatgctactactgtttggtacttaaAGCGAGGTTGCCCTTTGTATATTcggttttttgacgcagaaTATACAAGGGCAAGCTCTCTGTgagtatcaaaccctggacccagtc	7	oar-mir-381,bta-mir-381,hsa-mir-381,ssc-mir-381,cfa-mir-381,ptr-mir-381,rno-mir-381,	oar-mir-381	oar-miR-381-3p	3'	0
30	57	oar-miR-487b-5p_L-1R+1	GTGGTTATCCCTGTCCTGTTCG	22	Diff	312	832	chr18	+	68520284	68520390	tgctaacctttggtacttggagaGTGGTTATCCCTGTCCTGTTCGttttactcatgtcgAATCGTACAGGGTCATCCACTTtttcagtatcaagagcgcagaccgta	10	oar-mir-487b,bta-mir-487b,hsa-mir-487b,ssc-mir-487b,cfa-mir-487b,mml-mir-487b,ptr-mir-487b,mmu-mir-487b,rno-mir-487b,eca-mir-487b,	oar-mir-487b	oar-miR-487b-5p	5'	0
30	58	oar-miR-487b-3p	AATCGTACAGGGTCATCCACTT	22	Yes	17685	822	chr18	+	68520284	68520390	tgctaacctttggtacttggagaGTGGTTATCCCTGTCCTGTTCGttttactcatgtcgAATCGTACAGGGTCATCCACTTtttcagtatcaagagcgcagaccgta	10	oar-mir-487b,bta-mir-487b,hsa-mir-487b,ssc-mir-487b,cfa-mir-487b,mml-mir-487b,ptr-mir-487b,mmu-mir-487b,rno-mir-487b,eca-mir-487b,	oar-mir-487b	oar-miR-487b-3p	3'	0
31	59	oar-miR-539-5p_L+2R-2	GGAGAAATTATCCTTGGTGTGT	22	Diff	111	817	chr18	+	68521098	68521207	cacgtcgctatctcatacttgaGGAGAAATTATCCTTGGTGTGTtcactttatttgggatgAATCATACAAGGACAATTTCTTTttgagtatcaaatcctgcctcggcgg	8	oar-mir-539,bta-mir-539,hsa-mir-539,cfa-mir-539,ptr-mir-539,mmu-mir-539,rno-mir-539,eca-mir-539,	oar-mir-539	oar-miR-539-5p	5'	0
31	60	oar-miR-539-3p	AATCATACAAGGACAATTTCTTT	23	Yes	187	841	chr18	+	68521098	68521207	cacgtcgctatctcatacttgaGGAGAAATTATCCTTGGTGTGTtcactttatttgggatgAATCATACAAGGACAATTTCTTTttgagtatcaaatcctgcctcggcgg	8	oar-mir-539,bta-mir-539,hsa-mir-539,cfa-mir-539,ptr-mir-539,mmu-mir-539,rno-mir-539,eca-mir-539,	oar-mir-539	oar-miR-539-3p	3'	0
32	61	oar-miR-544-5p	TCTTGTTAAAAGGCAGATTCT	21	Yes	53	775	chr18	+	68523075	68523175	tcagattttcatcacctagggaTCTTGTTAAAAGGCAGATTCTgattcagggaccaagATTCTGCATTTTTAGCAAGTTCccaagtgatgctaatgcttct	7	oar-mir-544,bta-mir-544a,hsa-mir-544,cfa-mir-544,ptr-mir-544,rno-mir-544,eca-mir-544-2,	oar-mir-544	oar-miR-544-5p	5'	0
32	62	oar-miR-544-3p_R+1	ATTCTGCATTTTTAGCAAGTTC	22	Diff	14	812	chr18	+	68523075	68523175	tcagattttcatcacctagggaTCTTGTTAAAAGGCAGATTCTgattcagggaccaagATTCTGCATTTTTAGCAAGTTCccaagtgatgctaatgcttct	7	oar-mir-544,bta-mir-544a,hsa-mir-544,cfa-mir-544,ptr-mir-544,rno-mir-544,eca-mir-544-2,	oar-mir-544	oar-miR-544-3p	3'	0
33	63	oar-miR-655-5p	AGAGGTTATCCGTGTTATGTTC	22	Yes	93	829	chr18	+	68524043	68524149	aactgttcagggatatttgaggAGAGGTTATCCGTGTTATGTTCgcttggctcatcatgaATAATACATGGTTAACCTCTCTttgaatatcaaactctgcctcgagg	5	oar-mir-655,bta-mir-655,hsa-mir-655,ppy-mir-655,eca-mir-655,	oar-mir-655	oar-miR-655-5p	5'	0
33	64	oar-miR-655-3p	ATAATACATGGTTAACCTCTCT	22	Yes	72274	827	chr18	+	68524043	68524149	aactgttcagggatatttgaggAGAGGTTATCCGTGTTATGTTCgcttggctcatcatgaATAATACATGGTTAACCTCTCTttgaatatcaaactctgcctcgagg	5	oar-mir-655,bta-mir-655,hsa-mir-655,ppy-mir-655,eca-mir-655,	oar-mir-655	oar-miR-655-3p	3'	0
34	65	oar-miR-3959-5p	GGTTGATCAGAGAACATACATT	22	Yes	3283	802	chr18	+	68526200	68526300	atggtccgtgataggggagtggatGGTTGATCAGAGAACATACATTttgtcaatgaTGTATGTCAACTGATCCACAGTccctccctatccagtcacttctc	1	oar-mir-3959,	oar-mir-3959	oar-miR-3959-5p	5'	0
34	66	oar-miR-3959-3p	TGTATGTCAACTGATCCACAGT	22	Yes	2022	834	chr18	+	68526200	68526300	atggtccgtgataggggagtggatGGTTGATCAGAGAACATACATTttgtcaatgaTGTATGTCAACTGATCCACAGTccctccctatccagtcacttctc	1	oar-mir-3959,	oar-mir-3959	oar-miR-3959-3p	3'	0
35	67	oar-miR-487a-5p	GTGGCTATCCCTGCTGTGTTCG	22	Yes	881	777	chr18	+	68526617	68526719	gttagcctttggtacttgaagaGTGGCTATCCCTGCTGTGTTCGctgtatttatgacgAATCATACAGGGACATCCAGTTtttcagtatcaaatactgctctg	5	oar-mir-487a,bta-mir-487a,hsa-mir-487a,mml-mir-487a,ptr-mir-487a,	oar-mir-487a	oar-miR-487a-5p	5'	0
35	68	oar-miR-487a-3p_L+1R-1	AATCATACAGGGACATCCAGTT	22	Diff	169	835	chr18	+	68526617	68526719	gttagcctttggtacttgaagaGTGGCTATCCCTGCTGTGTTCGctgtatttatgacgAATCATACAGGGACATCCAGTTtttcagtatcaaatactgctctg	5	oar-mir-487a,bta-mir-487a,hsa-mir-487a,mml-mir-487a,ptr-mir-487a,	oar-mir-487a	oar-miR-487a-3p	3'	0
36	69	oar-miR-382-5p	GAAGTTGTTCGTGGTGGATTCG	22	Yes	27496	816	chr18	+	68529601	68529726	ccctgctctgtcttgcctctgcctttctgtggtacttgaagaGAAGTTGTTCGTGGTGGATTCGctttacttatgacgAATCATTCACGGACAACACTTTtttcagtaccaaatactacctctaag	8	oar-mir-382,bta-mir-382,ssc-mir-382,cfa-mir-382,ptr-mir-382,ppy-mir-382,mmu-mir-382,rno-mir-382,	oar-mir-382	oar-miR-382-5p	5'	0
36	70	oar-miR-382-3p_R+1	AATCATTCACGGACAACACTTT	22	Diff	8529	839	chr18	+	68529601	68529726	ccctgctctgtcttgcctctgcctttctgtggtacttgaagaGAAGTTGTTCGTGGTGGATTCGctttacttatgacgAATCATTCACGGACAACACTTTtttcagtaccaaatactacctctaag	8	oar-mir-382,bta-mir-382,ssc-mir-382,cfa-mir-382,ptr-mir-382,ppy-mir-382,mmu-mir-382,rno-mir-382,	oar-mir-382	oar-miR-382-3p	3'	0
37	71	oar-miR-134-5p	TGTGACTGGTTGACCAGAGGG	21	Yes	400	776	chr18	+	68529985	68530092	tggtgtcagcaccgttcagggtgTGTGACTGGTTGACCAGAGGGgcaagcactccgttcacccTCTGGGCTGCCTCGTCACCAACcctcagcaccaaccgcacctgcc	10	oar-mir-134,bta-mir-134,hsa-mir-134,cfa-mir-134,mml-mir-134,ggo-mir-134,ptr-mir-134,mmu-mir-134,rno-mir-134,eca-mir-134,	oar-mir-134	oar-miR-134-5p	5'	0
37	72	oar-miR-134-3p_R-1	TCTGGGCTGCCTCGTCACCAAC	22	Diff	25	826	chr18	+	68529985	68530092	tggtgtcagcaccgttcagggtgTGTGACTGGTTGACCAGAGGGgcaagcactccgttcacccTCTGGGCTGCCTCGTCACCAACcctcagcaccaaccgcacctgcc	10	oar-mir-134,bta-mir-134,hsa-mir-134,cfa-mir-134,mml-mir-134,ggo-mir-134,ptr-mir-134,mmu-mir-134,rno-mir-134,eca-mir-134,	oar-mir-134	oar-miR-134-3p	3'	0
38	73	oar-mir-668-p5	AGTCACCGCTGCTTAGG	17	Diff	8	641	chr18	+	68530535	68530640	gcgggAGTCACCGCTGCTTAGGgtaagtgcgtctcgggtgagcatgcaatgaattgctcgcaTGTCACTCGGCCCACTACCCaaggttgttccaccccttccttac	1	oar-mir-668,	oar-mir-668	oar-mir-668-p5	5'	0
38	74	oar-miR-668-3p_L-1	TGTCACTCGGCCCACTACCC	20	Diff	350	746	chr18	+	68530535	68530640	gcgggAGTCACCGCTGCTTAGGgtaagtgcgtctcgggtgagcatgcaatgaattgctcgcaTGTCACTCGGCCCACTACCCaaggttgttccaccccttccttac	1	oar-mir-668,	oar-mir-668	oar-miR-668-3p	3'	0
39	75	oar-miR-485-5p	AGAGGCTGGCCGTGATGAATTCG	23	Yes	966	700	chr18	+	68530679	68530761	caagtgtccacttatggtacttgaagAGAGGCTGGCCGTGATGAATTCGattcatcaaagcgaGTCATACACGGCTCTCCTCn	7	oar-mir-485,bta-mir-485,hsa-mir-485,cfa-mir-485,ptr-mir-485,mmu-mir-485,rno-mir-485,	oar-mir-485	oar-miR-485-5p	5'	0
39	76	oar-miR-485-3p_R-3	GTCATACACGGCTCTCCTC	19	Diff	37	695	chr18	+	68530679	68530761	caagtgtccacttatggtacttgaagAGAGGCTGGCCGTGATGAATTCGattcatcaaagcgaGTCATACACGGCTCTCCTCn	7	oar-mir-485,bta-mir-485,hsa-mir-485,cfa-mir-485,ptr-mir-485,mmu-mir-485,rno-mir-485,	oar-mir-485	oar-miR-485-3p	3'	0
40	77	oar-mir-323b-p5	AGGTTGTCCGTGGTGAGTTTGC	22	Diff	1	871	chr18	+	68531441	68531550	ccagcagtgctgcctcatggtacttggagggAGGTTGTCCGTGGTGAGTTTGCattgtctaatgatgCCCAATACACGGTCGATCTCTtttcggtatcagattgcaccgg	1	oar-mir-323b,	oar-mir-323b	oar-mir-323b-p5	5'	0
40	78	oar-miR-323b	CCCAATACACGGTCGATCTCT	21	Yes	112	778	chr18	+	68531441	68531550	ccagcagtgctgcctcatggtacttggagggAGGTTGTCCGTGGTGAGTTTGCattgtctaatgatgCCCAATACACGGTCGATCTCTtttcggtatcagattgcaccgg	1	oar-mir-323b,	oar-mir-323b	oar-miR-323b	3'	0
41	79	oar-miR-154a-5p	TAGGTTATCCGTGTAGCCTTCG	22	Yes	89	835	chr18	+	68534761	68534865	tgctaatctgcggaacttgaagaTAGGTTATCCGTGTAGCCTTCGctttacttgtgacgAATCATACACGGTTCACCTATTttttagtaccaaatcccgccttgg	3	oar-mir-154a,bta-mir-154,eca-mir-154,	oar-mir-154a	oar-miR-154a-5p	5'	0
41	80	oar-miR-154a-3p	AATCATACACGGTTCACCTATT	22	Yes	8934	833	chr18	+	68534761	68534865	tgctaatctgcggaacttgaagaTAGGTTATCCGTGTAGCCTTCGctttacttgtgacgAATCATACACGGTTCACCTATTttttagtaccaaatcccgccttgg	3	oar-mir-154a,bta-mir-154,eca-mir-154,	oar-mir-154a	oar-miR-154a-3p	3'	0
42	81	oar-miR-377-5p	AGAGGTTGCCTTTGGTGAATTC	22	Yes	605	819	chr18	+	68537175	68537305	aagaggtatcttggtgctcaggccctgctgacgtttgatccttgagcAGAGGTTGCCTTTGGTGAATTCgctttatttatgttgaATCACACAAAGGCAACTTTCGTttgagtatcaaatcctgcttggga	5	oar-mir-377,bta-mir-377,ptr-mir-377,mmu-mir-377,rno-mir-377,	oar-mir-377	oar-miR-377-5p	5'	0
42	82	oar-miR-377-3p	ATCACACAAAGGCAACTTTTGT	22	Yes	144	834	chr18	+	68537175	68537305	aagaggtatcttggtgctcaggccctgctgacgtttgatccttgagcAGAGGTTGCCTTTGGTGAATTCgctttatttatgttgaATCACACAAAGGCAACTTTCGTttgagtatcaaatcctgcttggga	5	oar-mir-377,bta-mir-377,ptr-mir-377,mmu-mir-377,rno-mir-377,	oar-mir-377	oar-miR-377-3p	3'	0
43	83	oar-miR-541-5p_R-5	AAAGGATTCTGCTGTCGGTC	20	Diff	1309	759	chr18	+	68539064	68539178	tctgaacttgggccaacgtcagggAAAGGATTCTGCTGTCGGTCccactccaaagttcgaaacatgggTGGTGGGCACAGAATCCGGCCtctgctgtggcacacgccgcctgctc	6	oar-mir-541,bta-mir-541,hsa-mir-541,mml-mir-541,ppy-mir-541,eca-mir-541,	oar-mir-541	oar-miR-541-5p	5'	0
43	84	oar-miR-541-3p_R-3	TGGTGGGCACAGAATCCGGCC	21	Diff	146	775	chr18	+	68539064	68539178	tctgaacttgggccaacgtcagggAAAGGATTCTGCTGTCGGTCccactccaaagttcgaaacatgggTGGTGGGCACAGAATCCGGCCtctgctgtggcacacgccgcctgctc	6	oar-mir-541,bta-mir-541,hsa-mir-541,mml-mir-541,ppy-mir-541,eca-mir-541,	oar-mir-541	oar-miR-541-3p	3'	0
44	85	oar-miR-3957-5p	CTCGGAGAGTGGAGCTGTGGGTGT	24	Yes	516	889	chr18	+	68539458	68539562	ccagaggcagtgttggtgggagCTCGGAGAGTGGAGCTGTGGGTGTcagggtcaggcacACGCACAGCACCTCACTGAGCtccttccaaaggcaacgtcttccaa	1	oar-mir-3957,	oar-mir-3957	oar-miR-3957-5p	5'	0
44	86	oar-miR-3957-3p_R-1	ACGCACAGCACCTCACTGAGC	21	Diff	1132	796	chr18	+	68539458	68539562	ccagaggcagtgttggtgggagCTCGGAGAGTGGAGCTGTGGGTGTcagggtcaggcacACGCACAGCACCTCACTGAGCtccttccaaaggcaacgtcttccaa	1	oar-mir-3957,	oar-mir-3957	oar-miR-3957-3p	3'	0
45	87	oar-miR-409-5p	AGGTTACCCGAGCAACTTTGCAT	23	Yes	1882	863	chr18	+	68539978	68540078	cctctccatggtacgcggggagAGGTTACCCGAGCAACTTTGCATctggacgacGAATGTTGCTCGGTGAACCCCTtttcggtatcaaaatccatcagaga	7	oar-mir-409,bta-mir-409a,hsa-mir-409,cfa-mir-409,ptr-mir-409,mmu-mir-409,rno-mir-409,	oar-mir-409	oar-miR-409-5p	5'	0
45	88	oar-miR-409-3p_L-1	GAATGTTGCTCGGTGAACCCCT	22	Diff	27832	807	chr18	+	68539978	68540078	cctctccatggtacgcggggagAGGTTACCCGAGCAACTTTGCATctggacgacGAATGTTGCTCGGTGAACCCCTtttcggtatcaaaatccatcagaga	7	oar-mir-409,bta-mir-409a,hsa-mir-409,cfa-mir-409,ptr-mir-409,mmu-mir-409,rno-mir-409,	oar-mir-409	oar-miR-409-3p	3'	0
46	89	oar-miR-412-3p	TGGTCGACCAGTTGGAAAGTAAT	23	Yes	2623	858	chr18	+	68540105	68540228	agggaagaacgtcagtaccagcaaccactctggggtacaggacggaTGGTCGACCAGTTGGAAAGTAATtgtttctaatgtaCTTCACCTGGTCCACTAGCTgtccgtacccactgcagcctgc	7	oar-mir-412,bta-mir-412,hsa-mir-412,ptr-mir-412,mmu-mir-412,rno-mir-412,eca-mir-412,	oar-mir-412	oar-miR-412-3p	5'	0
46	90	oar-miR-412-5p_1ss11GT	CTTCACCTGGTCCACTAGCT	20	Diff	85	765	chr18	+	68540105	68540228	agggaagaacgtcagtaccagcaaccactctggggtacaggacggaTGGTCGACCAGTTGGAAAGTAATtgtttctaatgtaCTTCACCTGGTCCACTAGCTgtccgtacccactgcagcctgc	7	oar-mir-412,bta-mir-412,hsa-mir-412,ptr-mir-412,mmu-mir-412,rno-mir-412,eca-mir-412,	oar-mir-412	oar-miR-412-5p	3'	0
47	91	oar-miR-369-5p	AGATCGACCGTGTTATATTCG	21	Yes	2298	794	chr18	+	68540269	68540375	agcatctctcctggtacctgaagggAGATCGACCGTGTTATATTCGctttattgacttcgAATAATACATGGTTGATCTTTtctcagtatcaaatctcaccttggag	8	oar-mir-369,bta-mir-369,hsa-mir-369,ssc-mir-369,cfa-mir-369,mmu-mir-369,rno-mir-369,eca-mir-369,	oar-mir-369	oar-miR-369-5p	5'	0
47	92	oar-miR-369-3p	AATAATACATGGTTGATCTTT	21	Yes	17726	775	chr18	+	68540269	68540375	agcatctctcctggtacctgaagggAGATCGACCGTGTTATATTCGctttattgacttcgAATAATACATGGTTGATCTTTtctcagtatcaaatctcaccttggag	8	oar-mir-369,bta-mir-369,hsa-mir-369,ssc-mir-369,cfa-mir-369,mmu-mir-369,rno-mir-369,eca-mir-369,	oar-mir-369	oar-miR-369-3p	3'	0
48	93	oar-miR-410-5p_L-3	CACTTTGGGTACTTGAGGAG	20	Diff	27	748	chr18	+	68540583	68540681	cacctgcggtctgtggagtaggcgcCACTTTGGGTACTTGAGGAGAGGTTGTCTGTGATGAGTTCGctttattaatgacgaatataacacagatggcct	9	oar-mir-410,bta-mir-410,hsa-mir-410,cfa-mir-410,mml-mir-410,ptr-mir-410,mmu-mir-410,rno-mir-410,eca-mir-410,	oar-mir-410	oar-miR-410-5p	5'	0
48	94	mmu-miR-410*	AGGTTGTCTGTGATGAGTTCG	21	Diff	124	777	chr18	+	68540583	68540681	cacctgcggtctgtggagtaggcgcCACTTTGGGTACTTGAGGAGAGGTTGTCTGTGATGAGTTCGctttattaatgacgaatataacacagatggcct	9	oar-mir-410,bta-mir-410,hsa-mir-410,cfa-mir-410,mml-mir-410,ptr-mir-410,mmu-mir-410,rno-mir-410,eca-mir-410,	mmu-mir-410	mmu-miR-410*	3'	0
49	95	oar-mir-323c-p5	AGGTTGCCCGTGGCCGGTTCG	21	New	6	743	chr18	+	68541111	68541220	gcgtgctgctgcacttgatgcttgaggagAGGTTGCCCGTGGCCGGTTCGcattcttcatgtcgCACAATACACGGTCGGCCTCTcttcggtatcaaatcccaccttgca	1	oar-mir-323c,	oar-mir-323c	oar-mir-323c-p5	5'	0
49	96	oar-miR-323c	CACAATACACGGTCGGCCTCT	21	Yes	6901	782	chr18	+	68541111	68541220	gcgtgctgctgcacttgatgcttgaggagAGGTTGCCCGTGGCCGGTTCGcattcttcatgtcgCACAATACACGGTCGGCCTCTcttcggtatcaaatcccaccttgca	1	oar-mir-323c,	oar-mir-323c	oar-miR-323c	3'	0
