# Supplementary material for: Identification and Characterization of the miRNA Transcriptome of Ovis aries
Source: PLoS One. 2013 Mar 13;8(3):e58905. doi: 10.1371/journal.pone.0058905 (PMC3596360; doi:10.1371/journal.pone.0058905)
Supplement: Table S7 — Alignment of isomiRs for known miRNAs (Group 1a) of specific species ( Ovis aries ). (XLS) [file pone.0058905.s011.xls]

## Sheet: compZSF_gp1a_aln
Supplementary Table S7. Alignment of isomiRs for known miRNAs (Group 1a) of specific species (Ovis aries)
(1). An example of the pre-miRNA sequences was shown in "bta-mir-493" row, where the horizontals represented the identical bases; the capital letters presented the one miRNA sequence. (2). An example of the sequenced sequences (sequ seqs) was shown in "44_75225" row, where the first numbers indicated the sequ seq identification (e.g. 44_75225) composed of the index and the copy number of the sequ…
cluster#=1 genomeSeqID=chr18 strand=+ start=68350003 end=68350117 reads#=99909 mir#=7
genome ggggctccctctggcccccagggccttgtacatggtaggctttcattcattcgtttgcacattcggtgaaggtctactgtgtgccaggccctgtgccaggcagcaagtaaatgga
oar-mir-493 ggggctccctctggcccccagggccTTGTACATGGTAGGCTTTCATTcattcgtttgcacattcggTGAAGGTCTACTGTGTGCCAGGccctgtgccaggcagcaagtaaatgga
bta-mir-493 ----------ctggcccccagggccttgtacatggtaggctttcattcattcgtttgcacattcggTGAAGGTCTACTGTGTGCCAGGccctgtgccag----------------
hsa-mir-493 ----------ctggcctccagggctTTGTACATGGTAGGCTTTCATTcattcgtttgcacattcggTGAAGGTCTACTGTGTGCCAGGccctgtgccag----------------
cfa-mir-493 --------------------------tgtacatggtaggctttcattcattcgtttgcacattcggTGAAGGTCTACTGTGTGCCAG----------------------------
mmu-mir-493 ---------------cgccagggccTTGTACATGGTAGGCTTTCattcatt-ttttgcacattcggTGAAGGTCTACTGTGTGCCAGGccctgtgcca-----------------
rno-mir-493 ------------ggcctccagggccTTGTACATGGTAGGCTTTCATTcatt-gtttgcacattcggTGAAGGTCTACTGTGTGCCAGgccctgtgcc------------------
eca-mir-493b ----------ctggcctccagggccttgtacatggtaggctttcattcattcgtttgcacattcggTGAAGGTCTTCCGTGTGCCAGGctctgtgccag----------------
44_75225 TTGTACATGGTAGGCTTTCATT 826,826,0,22,22,0,5
336_6775 TTGTACATGGTAGGCTTTCAT 791,791,0,21,21,0,5
2003_785 TGTACATGGTAGGCTTTCATT 786,786,0,21,21,0,5
2317_684 TTGTACATGGTAGGCTTTCA 760,760,0,20,20,0,5
5020_293 TTGTACATGGTAGGCTTTCATTC 864,864,0,23,23,0,5
5432_284 TTGTACATGGTAGGCCTTCATT 764,745,19,22,21,1,5
3877_388 NTGTACATGGTAGGCTTTCATT 467,460,7,22,21,1,5
5966_241 TTGTACATGGTAGGCATTCATT 750,738,12,22,21,1,5
8089_203 TTGTACATGGCAGGCTTTCATT 682,668,14,22,21,1,5
14239_182 TTGTACATGGTAGGCTTTCCTT 726,707,19,22,21,1,5
10460_139 TTGTACATGGGAGGCTTTCATT 652,640,12,22,21,1,5
12703_103 CTTGTACATGGTAGGCTTTCATT 847,847,0,23,23,0,5
13713_95 TACATGGTAGGCTTTCATTCATT 863,863,0,23,23,0,5
12814_101 TTGTACATGGTAGGCTTTC 713,713,0,19,19,0,5
15227_81 GTACATGGTAGGCTTTCATT 753,753,0,20,20,0,5
16532_74 TTGTACATGGTAGGCGTTCATT 767,753,14,22,21,1,5
16742_74 TGTACATGGTAGGCTTTCAT 749,749,0,20,20,0,5
18052_80 TTGTACCTGGTAGGCTTTCATT 702,684,18,22,21,1,5
27935_59 TTGTACATGGTAGGATTTCATT 676,662,14,22,21,1,5
29357_36 TTGTACATGGTAGGCTTTCATTCAT 937,937,0,25,25,0,5
25808_46 TTGTACATGGTAGGCNTTCATT 729,722,7,22,21,1,5
28772_37 TACATGGTAGGCTTTCATTCAT 825,825,0,22,22,0,5
30397_40 TTGTACATGGAAGGCTTTCATT 639,629,10,22,21,1,5
36732_30 TTGTACATGGTAGGCCTTCAT 732,712,20,21,20,1,5
36023_30 TTGGACATGGTAGGCTTTCATT 669,654,15,22,21,1,5
45514_29 TTGTAAATGGTAGGCTTTCATT 675,653,22,22,21,1,5
39534_25 TTGTACATGGTAGGCATTCAT 728,716,12,21,20,1,5
43232_22 TTGTACNTGGTAGGCTTTCATT 762,755,7,22,21,1,5
63090_16 TGTACATGGTAGGCTTTCATTC 852,852,0,22,22,0,5
32980_32 NTGTACATGGTAGGCTTTCAT 431,424,7,21,20,1,5
75652_19 TTGTCCATGGTAGGCTTTCATT 711,695,16,22,21,1,5
58866_15 CTTGTACATGGTAGGCTTTCAT 855,855,0,22,22,0,5
59698_15 CCTTGTACATGGTAGGCTTTCA 847,847,0,22,22,0,5
87590_16 TTGTACATGGTCGGCTTTCATT 702,684,18,22,21,1,5
123231_14 TTGTACATGGTAGCCTTTCATT 771,749,22,22,21,1,5
55359_16 GTGTACATGGTAGGCTTTCATT 635,618,17,22,21,1,5
62257_15 TTGTACATGGTAGGCTT 648,648,0,17,17,0,5
69833_15 TTGTACATGGCAGGCTTTCAT 660,645,15,21,20,1,5
72359_12 TACATGGTAGGCTTTCATTCA 797,797,0,21,21,0,5
85334_10 CTTGTACATGGTAGGCTTTCA 816,816,0,21,21,0,5
107523_11 TTGTACATGGTAGGCTTTCCT 704,687,17,21,20,1,5
85407_9 TTGTACTTGGTAGGCTTTCATT 800,776,24,22,21,1,5
106865_8 TACATGGTAGGCTTTCATTCATTT 904,866,38,24,23,1,5
120029_8 TTGTACGTGGTAGGCTTTCATT 758,738,20,22,21,1,5
94352_8 TTGTACATGGTAGGCGTTCAT 745,728,17,21,20,1,5
89764_9 ATGGTAGGCTTTCATT 599,599,0,16,16,0,5
112830_7 TTGTACATGGTAGGCTNTCATT 776,769,7,22,21,1,5
113733_9 TTGTACATGGGAGGCTTTCAT 609,598,11,21,20,1,5
122830_7 GTACATGGTAGGCTTTCAT 742,742,0,19,19,0,5
103992_7 TGTACATGGTAGGCTTTCA 727,727,0,19,19,0,5
125721_6 CCTTGTACATGGTAGGCTTTC 777,777,0,21,21,0,5
126644_6 TTGTACATGGTAGGCTTTGATT 788,767,21,22,21,1,5
126120_6 TACATGGTAGGCTTTCATTC 762,762,0,20,20,0,5
113748_6 TTGGACATGGTAGGCTTTCAT 648,635,13,21,20,1,5
158757_4 TTGTACATGGTAGGCTTTCATTCA 892,892,0,24,24,0,5
141595_5 TGTACATGGTAGGCTATCATT 702,692,10,21,20,1,5
116042_6 TTGTACATGGTAGGC 567,567,0,15,15,0,5
147092_5 CTGTACATGGTAGGCTTTCAT 697,673,24,21,20,1,5
133504_5 TTGTACATGGTAGGGTTTCAT 675,660,15,21,20,1,5
145034_5 TTGTACATGGTAGGCTTT 596,596,0,18,18,0,5
167852_4 TTGTACATGGTACGCTTTCATT 727,713,14,22,21,1,5
202024_3 TGTACATGGTAGGCTTTCATTCA 873,873,0,23,23,0,5
194004_3 GCTCCCTCTGGCCCCCAGGGCC 813,813,0,22,22,0,5
191770_3 TTTGTACATGGTAGGCTTTCATT 843,804,39,23,22,1,5
323098_3 TTGTACATGGTAGGCTTTCNTT 784,777,7,22,21,1,5
199664_3 TTGTACATGGTAGGCGTTCA 717,706,11,20,19,1,5
311747_2 CTTGTACATGGTAGGCTTTC 781,781,0,20,20,0,5
294167_2 TTGTACATGGTAGGCTATCATT 756,743,13,22,21,1,5
250756_2 CATTCGTTTGCACATTCGGT 736,736,0,20,20,0,5
959052_2 CATTCGTTTGCACATTCGG 716,716,0,19,19,0,5
253350_2 TTGTACATGGTAGGCNTTCA 706,698,8,20,19,1,5
271102_3 TTGTACCTGGTAGGCTTTCAT 479,465,14,21,20,1,5
271457_2 TTGTACATGGAAGGCTTTCAT 688,680,8,21,20,1,5
366898_2 TTGTACATGGTAGGCATTCA 692,677,15,20,19,1,5
242747_2 TTGTACATGGCAGGCTTTC 667,656,11,19,18,1,5
777876_2 TTGTACATGGTAGGATTTCATTC 669,650,19,23,22,1,5
1071602_2 TTGTACATGGGAGGCTTTCA 661,641,20,20,19,1,5
391753_2 CATGGTAGGCTTTCATT 638,638,0,17,17,0,5
489728_2 TTGTACATGGTAGGCACTCATT 644,636,8,22,20,2,5
996292_2 TTGTACATGGTAGGATTTCA 629,621,8,20,19,1,5
298899_2 TACATGGTAGGCTTTCAT 612,612,0,18,18,0,5
261924_2 TTGTACATGGTAGGCT 597,597,0,16,16,0,5
758318_1 TTGTACATGGTAGGCTTTCATTCATTCG 1009,1009,0,28,28,0,5
184523_3 NGTACATGGTAGGCTTTCATT 340,335,5,21,20,1,5
698066_2 TTGTACATGGTAGGCTTTCCTTC 461,442,19,23,22,1,5
1507958_1 CCTTGTACATGGTAGGCTTTCAT 876,876,0,23,23,0,5
975554_1 GTACATGGTAGGCTTTCATTC 829,829,0,21,21,0,5
657164_1 TTGTACATGGTAGGCTATCATTC 827,816,11,23,22,1,5
436888_1 TTGTACATGGTAGGCTTACATT 826,807,19,22,21,1,5
996157_1 TTGTACATGGTAGGCCTTCATTC 805,798,7,23,22,1,5
680481_1 TTGTACCTGGTAGGCTTTCATTC 802,790,12,23,22,1,5
1128654_1 TACATGGTAGGCTTTAATTCAT 799,790,9,22,21,1,5
557144_1 TTGTACNTGGTAGGCTTTCAT 770,762,8,21,20,1,5
1010976_1 TACATGGTAGGCTTTCATT 751,751,0,19,19,0,5
1341028_1 TGTACANGGTAGGCTTTCATT 753,746,7,21,20,1,5
1610767_1 GGCTCCCTCTTGCCCCCAGGGCC 755,745,10,23,22,1,5
1908126_1 TTGTACAGGGTAGGCTTTCATT 764,745,19,22,21,1,5
1356314_1 TGTACATGGTAGGCTTTCCTTC 754,742,12,22,21,1,5
1198869_1 TTGTACATGGGAGGCTTTCATTC 748,739,9,23,22,1,5
1282994_1 GTACATGGTAGGCTCTCATT 748,731,17,20,19,1,5
771263_1 TTGCACATGGTAGGCTTTCAT 741,729,12,21,20,1,5
1972300_1 TGTACATGGTAGGCTCTCATT 735,729,6,21,20,1,5
1059127_1 TTGTACNTGGTAGGCTTTCA 730,722,8,20,19,1,5
1417396_1 TGTACACGGTAGGCTTTCAT 729,722,7,20,19,1,5
605658_1 TTGTACACGGTAGGCTTTCAT 731,721,10,21,20,1,5
866807_1 TGTACAAGGTAGGCTTTCAT 721,714,7,20,19,1,5
466177_1 TTGTACATGGTAGGCTTTCGT 722,710,12,21,20,1,5
1364320_1 TGTACATGGTAGGGTTTCATT 725,702,23,21,20,1,5
1315728_1 GTACATGGGAGGCTTTCATT 705,695,10,20,19,1,5
892545_1 CATGGTAGGCTTTCATTCATT 692,692,0,21,21,0,5
1262825_1 TTGTACATGGTAGGCTTTCNT 691,683,8,21,20,1,5
1815713_1 TTGTACATGGTAGCCTTTCAT 693,681,12,21,20,1,5
2043277_1 GTACATGGTAGGCTTTCA 677,677,0,18,18,0,5
1267172_1 TTGTACATGGTAGGCTNTCATTT 695,667,28,23,21,2,5
1689074_1 TTGTACATGGTAGGCGTTC 674,665,9,19,18,1,5
1349262_1 TGTACATGGGAGGCTTTCAT 674,664,10,20,19,1,5
877877_1 TGTACATGATAGGCTTTCATT 675,663,12,21,20,1,5
692585_1 TTGTACATGGTAGGCNTTCAT 662,655,7,21,20,1,5
1082594_1 TACATGGGAGGCTTTCATTCATT 661,651,10,23,22,1,5
1749937_1 GTACATGGCAGGCTTTCATT 646,635,11,20,19,1,5
623318_1 TACATGGTAGGCTTTACTTC 652,629,23,20,18,2,5
520493_1 TTGTACATGGCAGGCTTTCA 636,626,10,20,19,1,5
505321_1 TTGTACATGGTAGGATTTC 617,609,8,19,18,1,5
1992834_1 GTACATGGAAGGCTTTCATT 619,608,11,20,19,1,5
1886357_1 GTACATGGTAGGCTTTCCTT 615,604,11,20,19,1,5
863493_1 TTGTACATGGTAGGCTCTCAT 599,593,6,21,20,1,5
1909735_1 TGTCCATGGTAGGCTTTCATT 612,593,19,21,20,1,5
1353979_1 TGTACATGGTAGGCTTTC 579,579,0,18,18,0,5
1822193_1 TTGTACATGGTAGGCTNTCAT 580,576,4,21,20,1,5
1777768_1 NCTTGTACATGGTAGGCTTTCA 571,564,7,22,21,1,5
928637_1 ATGTACATGGTAGGCTTTCAT 580,561,19,21,20,1,5
1060625_1 NTTGTACATGGTAGGCTTTCATT 541,534,7,23,22,1,5
1666784_1 GTACCTGGTAGGCTTTCATT 541,530,11,20,19,1,5
212676_3 NTGTACATGGTAGGCTTTCA 176,172,4,20,19,1,5
838124_1 TGTACATGGGAGGCTTTCATT 495,486,9,21,20,1,5
571802_1 TTGTACATGGTAGGGTTTCA 465,451,14,20,19,1,5
1132600_1 TTGTACATGGAAGGCTT 445,435,10,17,16,1,5
940746_1 NGTACATGGTAGGCTTTCAT 40,38,2,20,19,1,5
218_11414 TGAAGGTCTACTGTGTGCCAGG 816,816,0,22,22,0,3
2690_583 TGAAGGTCTACTGTGTGCCAG 783,783,0,21,21,0,3
4799_317 TGAAGGTCTACTGTGTGCCA 740,740,0,20,20,0,3
6043_240 TGAAGGTCTACTGTGTGCC 706,706,0,19,19,0,3
12221_117 TGAAGGTCTACTGTGTGCCAGGC 848,848,0,23,23,0,3
11153_119 TGAAGGTCTACTGTGTGC 660,660,0,18,18,0,3
26925_42 TGAAGGGCTACTGTGTGCCAGG 728,717,11,22,21,1,3
30093_41 TGAAGGTCTACTGTGCGCCAGG 742,728,14,22,21,1,3
28903_43 TGAAGGCCTACTGTGTGCCAGG 706,691,15,22,21,1,3
31686_37 AAGGTCTACTGTGTGCCAGGC 803,803,0,21,21,0,3
29610_38 GAAGGTCTACTGTGTGCCAGG 767,767,0,21,21,0,3
18773_64 NGAAGGTCTACTGTGTGCCAGG 448,442,6,22,21,1,3
36666_29 TGAAGGTCTACTGTGAGCCAGG 770,756,14,22,21,1,3
85205_16 TGAAGGTCTCCTGTGTGCCAGG 722,707,15,22,21,1,3
83677_14 TGAAGGTCTACTGTGTGCCCGG 706,686,20,22,21,1,3
69364_12 AAGGTCTACTGTGTGCCAGG 764,764,0,20,20,0,3
103035_8 AAGGTCTACTGTGTGCCAGGCC 827,827,0,22,22,0,3
110148_7 TCGGTGAAGGTCTACTGTGTGC 796,796,0,22,22,0,3
143454_7 TGAAGGTCTACTGTGTGCAAGG 682,661,21,22,21,1,3
140809_7 TGCAGGTCTACTGTGTGCCAGG 663,650,13,22,21,1,3
132421_6 TGAAGGTCTACTGCGTGCCAGG 729,711,18,22,21,1,3
350679_6 TGAAGGTCTACTGTCTGCCAGG 668,657,11,22,21,1,3
193820_5 TGAAGGTCTACTGTGTG 669,669,0,17,17,0,3
199178_5 TGAAGGTCTACTGGGTGCCAGG 640,630,10,22,21,1,3
130737_5 CGAAGGTCTACTGTGTGCCAGG 603,583,20,22,21,1,3
206565_4 TGAAGGCCTACTGTGTGCCAG 657,646,11,21,20,1,3
1617199_4 TGAAGGTCTACTGTGTGCCACG 652,641,11,22,21,1,3
195906_4 TGAAGGTCTAGTGTGTGCCAGG 617,601,16,22,21,1,3
614046_3 TGAAGGTCTACTGTGTNCCAGG 802,796,6,22,21,1,3
158288_4 GGAAGGTCTACTGTGTGCCAGG 589,568,21,22,21,1,3
866453_4 TGAAGGTATACTGTGTGCCAGG 577,554,23,22,21,1,3
262935_3 TGAAGGTCTACTGTGNGCCAGG 720,714,6,22,21,1,3
287474_5 TGAAGGTCTACTGTGTGCCCGGA 441,422,19,23,21,2,3
200224_3 TGAAGGTCTACTGTGCGCCAG 718,701,17,21,20,1,3
556477_3 TGAAGGACTACTGTGTGCCAGG 707,697,10,22,21,1,3
235447_3 TGAAGGTCTACTGTGGGCCAGG 701,693,8,22,21,1,3
211195_3 TGAAGGCCTACTGTGTGCC 702,685,17,19,18,1,3
383054_2 CGGTGAAGGTCTACTGTGTGCCAGG 948,948,0,25,25,0,3
301686_3 TGAAGGCCTACTGTGTGCCA 623,608,15,20,19,1,3
319886_2 TGAAGGTCTACTGTGTGCCNGG 789,782,7,22,21,1,3
337432_2 TGAAGGTCTACCGTGTGCCAGG 785,767,18,22,21,1,3
381107_3 NGAAGGTCTACTGTGTGCCA 515,507,8,20,19,1,3
388808_2 TGAAGGNCTACTGTGTGCCAGG 750,743,7,22,21,1,3
339269_2 GAAGGTCTACTGTGTGCCAG 737,737,0,20,20,0,3
273460_2 TGAAGGGCTACTGTGTGCCAG 750,731,19,21,20,1,3
385392_2 GAAGGTCTACTGTGTGCCA 720,720,0,19,19,0,3
274660_2 TGAAGGTCTACTGTGAGCCAG 730,717,13,21,20,1,3
288319_2 TGAAGGTCCACTGTGTGCCAGG 708,688,20,22,21,1,3
300847_2 TGAAGGTCTACTGTGCGCC 649,635,14,19,18,1,3
906455_1 CATTCGGTGAAGGTCTACTGTGTGCCAGG 1151,1151,0,29,29,0,3
244120_2 TGAAGGCCTACTGTGTGC 585,570,15,18,17,1,3
607975_2 TGAAGGTCGACTGTGTGCCAGG 574,566,8,22,21,1,3
1540924_1 ATTCGGTGAAGGTCTACTGTGTGCCAGG 1118,1118,0,28,28,0,3
1178239_1 GCACATTCGGTGAAGGTCTACTGTGT 1034,1034,0,26,26,0,3
477808_2 TGAAGGGCTACTGTGTGCCA 508,497,11,20,19,1,3
394431_2 NGAAGGTCTACTGTGTGCCAG 465,458,7,21,20,1,3
153647_4 NGAAGGTCTACTGTGTGCCAGGAT 255,224,31,24,21,3,3
639431_1 TGAAGGTCTAATGTGTGCCAGG 847,829,18,22,21,1,3
478155_1 TGAAGGACTACTGTGTGCCAGGC 836,819,17,23,22,1,3
579746_1 TGAAGGTCTACTGTATGCCAGG 804,785,19,22,21,1,3
1666997_1 GTGAAGGTCTACTGTGTGCCAG 758,758,0,22,22,0,3
1896683_1 GAAGGTCTACTGTGTCCCAGG 767,752,15,21,20,1,3
863630_1 TGAAGGTCTACTGTGTGCGAG 758,747,11,21,20,1,3
1967357_1 GTGAAGGTCTACTGTGTGC 731,731,0,19,19,0,3
1804237_1 TGAAGCTCTACTGTGTGCCAGG 739,728,11,22,21,1,3
1776995_1 TGAAGGTCTCCTGTGTGCCA 706,696,10,20,19,1,3
1924409_1 TGAAGGTCTCCTGTGTGCCAG 688,677,11,21,20,1,3
1725135_1 TGAAGGTCTACTGTGTGCCCGC 664,660,4,22,20,2,3
1948885_1 GGTCTACTGTGTGCCAGG 631,631,0,18,18,0,3
780440_1 TGAAGGTCTACTGTGTGCCCGGC 626,624,2,23,22,1,3
1118174_1 TGAAGGGCTACTGTGTGCC 634,619,15,19,18,1,3
1055855_1 NGAAGGTCTACTGTGTGCCAGGC 617,609,8,23,22,1,3
1209864_1 TCAAGGTCTACTGTGTGCCA 610,591,19,20,19,1,3
1487633_1 TGAAGGTCTACTGCGTGCCAG 601,589,12,21,20,1,3
724137_1 TGAAGGTCTACTGTGNGCC 591,585,6,19,18,1,3
414675_1 TGAACGTCTACTGTGTGCCAG 582,570,12,21,20,1,3
1965655_1 TGACGGTCTACTGTGTGCCAG 576,564,12,21,20,1,3
1316760_1 TGAAGGTCTACTGTCTGCCA 552,542,10,20,19,1,3
1620155_1 TGAAGGTCTAGTGTGTGCCAG 558,536,22,21,20,1,3
1975863_1 TCAAGGTCTACTGTGTGCCAGT 542,521,21,22,20,2,3
1522151_1 TGCAGGTCTACTGTGTGCCA 519,500,19,20,19,1,3
539122_1 TGAAGGTCTACTGTGTGACAGG 468,462,6,22,21,1,3
1643375_1 TGAAGGTCCACTGTGTGCCAG 471,460,11,21,20,1,3
1190186_1 TGAAGGTCTACTGGGTGC 436,424,12,18,17,1,3
640937_1 NGAAGGTCTACTGTGTGCCAGTA 395,387,8,23,20,3,3
1435000_1 TGAATGTCTACTGTGTGCCAGGA 386,365,21,23,21,2,3
1170753_1 TGAAGGTCTACTGTGCGCCAGGC 267,265,2,23,22,1,3
1810850_1 TGAAGGTCTACTGTGCGCCAGTTTTT 264,254,10,26,21,5,3
1592888_1 TGAAGGTCTACTGTGTGCAAGGA 186,182,4,23,21,2,3
1076197_2 NGAAGGTCTACTGTGTGCCAGGTT 48,42,6,24,21,3,3
1755935_1 TGAAGGTTTACTGTGTGACAGGT 75,69,6,23,20,3,3
1162650_1 TGAAGGTCTACTGTGTGACAGTA 46,40,6,23,20,3,3
1656879_1 CAGGTCTACTGTGTGCCAGCC 42,38,4,21,19,2,3
cluster#=2 genomeSeqID=chr18 strand=+ start=68359483 end=68359566 reads#=4843 mir#=2
genome nctccttgaggggtcttggcctctgcccaggactctttcatgaccagtaggccgaggcccctcacaggcggctgcttactctcc
oar-mir-665 tctccttgAGGGGTCTTGGCCTCTGCCCATgactctttcatgACCAGTAGGCCGAGGCCCCTCAcaggcggctgcttactctcc
bta-mir-665 tctccttgaggggtcttggcctctgcccaggactctttcatgACCAGTAGGCCGAGGCCCCTcacaggcggc------------
47494_20 AGGGGTCTTGGCCTCTGCCC 737,737,0,20,20,0,5
146565_5 AGGGGTCTTGGCCTCTGCCCA 784,784,0,21,21,0,5
328418_2 AGGGGTCTTGGCCTCTGCCCAT 831,793,38,22,21,1,5
995884_2 AGGGGTCTTGGCCTCTGCC 598,598,0,19,19,0,5
343227_2 AGGGGTCTTGGCCTCTGCCCAGG 567,567,0,23,23,0,5
1440339_1 AGGGGTCTTGGCCTCTGCCCAGGA 942,942,0,24,24,0,5
1850102_1 AGGGGTCTTGGCCTCTGC 580,580,0,18,18,0,5
1058_1667 ACCAGTAGGCCGAGGCCCCTCAC 841,841,0,23,23,0,3
1246_1491 ACCAGTAGGCCGAGGCCCCTCA 816,816,0,22,22,0,3
2505_653 CCAGTAGGCCGAGGCCCCTCAC 817,817,0,22,22,0,3
5611_281 ACCAGTAGGCCGAGGCCCCTCACA 886,886,0,24,24,0,3
5334_287 ACCAGTAGGCCGAGGCCCCTC 773,773,0,21,21,0,3
14175_96 CCAGTAGGCCGAGGCCCCTCA 777,777,0,21,21,0,3
20214_59 CCAGTAGGCCGAGGCCCCTCACA 838,838,0,23,23,0,3
39981_28 CCAGTAGGCCGAGGCCCCTC 727,727,0,20,20,0,3
51801_19 ACCAGTAGGCCGAGGCCCC 702,702,0,19,19,0,3
53198_18 ACCAGTAGGCCGAGGCCCCT 718,718,0,20,20,0,3
64673_15 CAGTAGGCCGAGGCCCCTCAC 782,782,0,21,21,0,3
113054_10 ACCAGTAGGCCGAGGACCCTCAC 804,789,15,23,22,1,3
66515_13 NCCAGTAGGCCGAGGCCCCTCAC 475,469,6,23,22,1,3
77199_11 NCCAGTAGGCCGAGGCCCCTCA 443,437,6,22,21,1,3
140652_7 ACCAGTAGGCCGCGGCCCCTCAC 693,671,22,23,22,1,3
154753_5 ACCAGTAGGCCGAGGACCCTCA 745,734,11,22,21,1,3
219585_5 ACCAGTAGGCCGAGGCCCCTCCC 731,716,15,23,22,1,3
147682_5 ACCAGTAGGCCGAGGTCCCTCA 712,696,16,22,21,1,3
106399_7 NCAGTAGGCCGAGGCCCCTCAC 456,450,6,22,21,1,3
223104_4 CCAGTAGGCCGAGGCACCTCAC 787,771,16,22,21,1,3
739913_4 ACCAGTAGGCCGAGCCCCCTCA 737,726,11,22,21,1,3
188378_4 ACCAGTAGGCCGAGCCCCCTCAC 724,710,14,23,22,1,3
156610_4 CCAGTAGGCCGAGGCCCC 680,680,0,18,18,0,3
218926_3 GACCAGTAGGCCGAGGCCCCTCA 859,859,0,23,23,0,3
214792_3 ACCAGTAGGCCGAGGTCCCTCACA 844,823,21,24,23,1,3
235059_3 TTCATGACCAGTAGGCCGAGG 814,814,0,21,21,0,3
237413_3 CAGTAGGCCGAGGCCCCTCACA 797,797,0,22,22,0,3
336067_3 ACCAGTAGGCCGGGGCCCCTCAC 758,748,10,23,22,1,3
234996_3 CAGTAGGCCGAGGCCCCTCA 747,747,0,20,20,0,3
379343_3 CCAGTAGGCCGAGGCCCCTCCC 736,727,9,22,21,1,3
239576_3 CCAGTAGGCCGCGGCCCCTCAC 670,660,10,22,21,1,3
982272_3 ACCAGGAGGCCGAGGCCCCTCA 665,654,11,22,21,1,3
181340_3 ACCAGTAGGCCGAGG 580,580,0,15,15,0,3
222929_3 CCAGTAGGCCGAGGC 554,554,0,15,15,0,3
395354_2 CCAGTAGGCCGAGGCTCCTCAC 750,731,19,22,21,1,3
277033_2 AGTAGGCCGAGGCCCCTCAC 709,709,0,20,20,0,3
502724_2 ACCAGTAGGCCGCGGCCCCTC 701,691,10,21,20,1,3
889600_2 CCAGTAGGCCCAGGCCCCTCAC 694,685,9,22,21,1,3
328455_2 ACCAGTAGGCCGAGGCC 662,662,0,17,17,0,3
1270730_2 CCAGTAGGCCGAGCCCCCTCAC 665,655,10,22,21,1,3
1757877_2 ACCAGTAGGCCGAGGNCCCTCA 643,638,5,22,21,1,3
476541_2 ACCAGTAGGCCGGGGCCCCTCA 647,638,9,22,21,1,3
350087_2 CCAGGAGGCCGAGGCCCCTCAC 646,638,8,22,21,1,3
346904_2 ACCAGTAGGCCGAGGCCC 634,634,0,18,18,0,3
1004194_2 ACCAGTAGGCCGAGGTCCCTCAC 630,621,9,23,22,1,3
744704_2 ACCAGGAGGCCGAGGCCCCTC 580,567,13,21,20,1,3
1701022_1 CATGACCAGTAGGCCGAGGCCCCTCAC 1001,1001,0,27,27,0,3
714832_1 TTTCATGACCAGTAGGCCGAGGC 905,905,0,23,23,0,3
1054129_1 GACCAGTAGGCCGAGGCCCCTC 860,860,0,22,22,0,3
347048_2 NCCAGTAGGCCGAGGCCCCTC 432,426,6,21,20,1,3
1315725_1 CCAGTAGGCCGAGGCCCCTCACAG 838,838,0,24,24,0,3
940880_2 AGTAGGCCGAGGCCCCTCATTAAA 425,415,10,24,19,5,3
1066846_1 ACCAGTAGGCCGAAGCCCCTCAC 842,824,18,23,22,1,3
463542_1 ACCAGTAGGCCGAGGACCCTCACA 793,786,7,24,23,1,3
530467_1 ACCAGTNGGCCGAGGCCCCTCA 767,760,7,22,21,1,3
1530455_1 ACCAGTAGGCCGAGGTACCTCAC 760,749,11,23,21,2,3
1604756_1 CCAGTAGGCCGAGGCGCCTCAC 764,745,19,22,21,1,3
849114_1 ACCAGTAGGCCGAGGCCCCTTAC 735,724,11,23,22,1,3
1501581_1 ACCAGTAGACCGAGGCCCCTCAC 719,715,4,23,22,1,3
2044900_1 ACCAGTAGGCCGAGGGCCCTCA 716,708,8,22,21,1,3
1462827_1 CCAGTANGCCGAGGCCCCTCA 715,708,7,21,20,1,3
1921521_1 ACCAGTTGGCCGAGGCCCCTCAC 713,705,8,23,22,1,3
2008741_1 ACCAGTCGGCCGAGGCCCCTCA 714,702,12,22,21,1,3
2001453_1 ACCAGTAGGCCGAGGCCCATCAC 719,700,19,23,22,1,3
1886754_1 CCAGTAGGCCGAGGCTCCTC 713,691,22,20,19,1,3
1318227_1 ACCAGCAGGCCGAGGCCCCTCAC 698,688,10,23,22,1,3
1913939_1 ACCAGTCGGCCGAGGCCCCTCAC 707,688,19,23,22,1,3
1718760_1 ACCAGGAGGCCGAGGCCCCTCAC 709,686,23,23,22,1,3
1619366_1 ACCAGTAGGCCGACGCCCCTCA 693,681,12,22,21,1,3
834386_1 ACCAGCAGGCCGAGGCCCCTCA 687,675,12,22,21,1,3
1326568_1 ACCAGTAGGCCGAGGACCCTC 669,658,11,21,20,1,3
814640_1 ACCAGTAGGCGGAGGCCCCTCA 664,653,11,22,21,1,3
1090322_1 ACCAGTAGGCCGACGCCCCTCAC 660,648,12,23,22,1,3
1566545_1 CCAGTAGGCCGAGGCCACTCAC 659,639,20,22,21,1,3
600662_1 ACCAGTAGGCCGAGGCCACTC 633,625,8,21,20,1,3
1334813_1 ACCAGTAGGCCGAGGCCCCCCA 627,620,7,22,21,1,3
741413_1 ACCAGTAGGCCGAGGC 611,611,0,16,16,0,3
1927770_1 CCCGTAGGCCGAGGCCCCTCAC 627,608,19,22,21,1,3
1434695_1 ACCAGTAGGCCGAGGACCC 627,605,22,19,18,1,3
904156_1 CCAGTAGGCAGAGGCCCCTCAC 607,599,8,22,21,1,3
569881_1 ACCCGTAGGCCGAGGCCCCTCAC 610,594,16,23,22,1,3
1775646_1 CCAGTAGGGCGAGGCCCCTCAC 608,592,16,22,21,1,3
1312101_1 ACCAGGAGGCCGAGGCCCCT 593,584,9,20,19,1,3
1822513_1 ACCAGTAGGCCGAGCCCCCTC 600,583,17,21,20,1,3
810356_1 ACCAGTAGGCCGAGGCACCTCA 590,582,8,22,21,1,3
884369_1 CCAGTACGCCGAGGCCCCTCAC 590,581,9,22,21,1,3
1206799_1 ACCAGTAGGCCGAGCCCCCTCACA 585,580,5,24,23,1,3
1157566_1 AGTAGGCCGAGGCCCC 575,575,0,16,16,0,3
499024_1 ACAGTAGGCCGAGGCCCCTCAC 580,561,19,22,21,1,3
1509558_1 AGGCCGAGGCCCCTCAC 549,549,0,17,17,0,3
1112036_1 AGGCCGAGGCCCCTCA 535,535,0,16,16,0,3
314368_2 TCAGTAGGCCGAGGCCCCTCAC 277,256,21,22,21,1,3
323003_2 TCAGTAGGCCGAGGCCCCTCT 276,255,21,21,19,2,3
1860413_1 AGTAGGCCGAGGCCCCTC 505,505,0,18,18,0,3
1458827_1 CCAGTAGGCCGAGGA 516,493,23,15,14,1,3
1095734_1 ACCAGTAGGCCGAGGCCA 508,485,23,18,17,1,3
388389_2 NCCAGTAGGCCGAGGCCCCTCAT 46,42,4,23,21,2,3
1049427_1 NCCAGTAGGCCGAGGCCCCTCAGA 48,44,4,24,22,2,3
1212992_1 NCCAGTAGGCCGAGGCCCCTCCTAT 50,42,8,25,21,4,3
1282932_1 NCCAGTAGGCCGAGGCCCCTCTTAAA 52,42,10,26,21,5,3
734459_1 NCCAGTAGGCCGAGGCCCCTCTATTAT 54,40,14,27,20,7,3
cluster#=3 genomeSeqID=chr18 strand=+ start=68363795 end=68363907 reads#=3525 mir#=7
genome tcctgcgcgtcctgcgaggtgtcttgcaggccgtcatgcaggccacactgacggaaacgttgcaggtcgtcttgcagggcgtctcgcaagacgacacaatcatcgccctcgac
oar-mir-431 -------cgtcctgcgaggTGTCTTGCAGGCCGTCATGCAGGccacactgacggaaacgttgcaggtcgtcttgcagggcgtctcgcaagacgacaca---------------
bta-mir-431 tcctgcgcgtcctgcgaggTGTCTTGCAGGCCGTCATGCAGGccacactgacggaaacgttgcaggtcgtcttgcagggcttctcgcaagacgacatattcatcaccctcgac
hsa-mir-431 tcctgcttgtcctgcgaggTGTCTTGCAGGCCGTCATGCAggccacactgacggtaacgttgCAGGTCGTCTTGCAGGGCTTCTcgcaagacgacatcctcatcaccaacgac
ptr-mir-431 -cctgcttgtcctgcgaggTGTCTTGCAGGCCGTCATGCAggccacactgacggtaacgttgcaggtcgtcttgcagggcttctcgcaagacgacatcctcatcaccaacgac
mmu-mir-431 -------cgtcctgcgaggTGTCTTGCAGGCCGTCATGCAggccacactgacggtaacgttgCAGGTCGTCTTGCAGGGCTTCTcgcaagacgacatc---------------
rno-mir-431 tcctgcgcgtcctgcgaggTGTCTTGCAGGCCGTCATGCAggccacactgacggtaacgttgcaggtcgtcttgcagggcttctcgcaagacgacatcttcatcgccaacgac
eca-mir-431 -------cgtcctgcgaggTGTCTTGCAGGCCGTCATGCAGGccacactgacggtaacgttgcaggtcgtcttgcagggcttctcgcaagacgaca-----------------
1460_1188 TGTCTTGCAGGCCGTCATGC 739,739,0,20,20,0,5
3655_437 TGTCTTGCAGGCCGTCATGCAGG 850,850,0,23,23,0,5
4773_373 TGTCTTGCAGGCCGTCATGCA 779,779,0,21,21,0,5
41449_27 TGTCTTGCAGGCCGTCATGCAG 822,822,0,22,22,0,5
43149_24 TGTCTTGCAGGCCGTCATG 697,697,0,19,19,0,5
92205_11 TGTCTTGCAGGCCGGCATGC 639,626,13,20,19,1,5
95194_8 GTCTTGCAGGCCGTCATGC 703,703,0,19,19,0,5
113697_6 TCCTGCGCGTCCTGCGAGG 744,744,0,19,19,0,5
137021_6 TGTCTTGCAGGCCGTCAT 677,677,0,18,18,0,5
177687_6 TGTCTTGCAGGCCGTCCTGC 694,675,19,20,19,1,5
194427_4 TGTCTTGCAGGCCGGCATGCAGG 737,728,9,23,22,1,5
93799_8 NGTCTTGCAGGCCGTCATGC 291,286,5,20,19,1,5
255045_3 TGTCTTGCCGGCCGTCATGCAGG 765,754,11,23,22,1,5
856876_3 TGTCTTGCAGGCCGTCATGCCGG 760,741,19,23,22,1,5
188480_4 NGTCTTGCAGGCCGTCATGCA 502,495,7,21,20,1,5
319597_3 TGTCTTGCAGGCCGTTATGC 673,653,20,20,19,1,5
199234_3 TGTCTTGCAGGCCGCCATGC 654,639,15,20,19,1,5
937961_3 TGTCTTGCAGGCCGGCATGCA 632,617,15,21,20,1,5
1023247_3 TGTCTTGCAGGCCGTAATGC 612,589,23,20,19,1,5
894324_2 GGCCACACTGACGGAAACGTTG 813,813,0,22,22,0,5
290241_2 TGTCTTGCAGGCCGTCCTGCAGG 767,751,16,23,22,1,5
404661_2 CCTGCGCGTCCTGCGAGG 672,672,0,18,18,0,5
344878_2 GTCTTGCAGGCCGTCCTGC 666,655,11,19,18,1,5
341866_2 TGTCTTGCAGGCCGTCCTGCA 616,605,11,21,20,1,5
1050839_2 TGTCTTGCCGGCCGTCATGCA 606,594,12,21,20,1,5
1463564_1 TGTCTTNCAGGCCGTCATGCAGG 807,800,7,23,22,1,5
1949504_1 TGTCTTGCAGGCCGTGATGCA 796,772,24,21,20,1,5
930841_1 GTCTTGCAGGCCGTCATGCA 761,761,0,20,20,0,5
1739770_1 TGTCTTGCAGGCCGTAATGCAGG 761,753,8,23,22,1,5
1439867_1 TGTCTTACAGGCCGTCATGCA 769,749,20,21,20,1,5
2047751_1 TGTCTTGCAGGCCGACATGCA 758,747,11,21,20,1,5
1182961_1 TGTCTTGCAGGACGTCATGC 749,730,19,20,19,1,5
1506251_1 TGTCTTGCAGGCCGTGATGC 712,698,14,20,19,1,5
1308524_1 TGTCTTGCAGGCCGTAATGCA 714,695,19,21,20,1,5
733706_1 TGTCTTGCAGGACGTCATGCAGG 659,652,7,23,22,1,5
1954715_1 TGTCTTGCAGGCCGTCA 645,645,0,17,17,0,5
1255454_1 TGTCTTNCAGGCCGTCATGCA 645,638,7,21,20,1,5
1117968_1 TGTCTTGCAGGACGTCATGCA 648,631,17,21,20,1,5
2038433_1 TGTCTTGCAGGCCGCCATGCAGG 627,616,11,23,22,1,5
1538913_1 TGTCTTGCAGGCCGCCATG 607,598,9,19,18,1,5
1241210_1 TGTCTTGCAGGCCGT 591,591,0,15,15,0,5
1190804_1 TGTCTTGCAGGCCGTCAAGC 565,555,10,20,19,1,5
1796840_1 TGTCTTGCAGGCCGCCATGCAG 553,543,10,22,21,1,5
425953_1 CTGCGCGTCCTGCGAGG 542,542,0,17,17,0,5
1068015_1 TGTCTGGCAGGCCGTCATGCAGG 553,529,24,23,22,1,5
1180831_1 TGTCTTGCAGGCCGTCATA 517,507,10,19,18,1,5
1789719_1 TGTCTTGCAGGCCGTTCTGC 415,411,4,20,18,2,5
750765_2 NGTCTTGCAGGCCGTCATGCAGG 46,44,2,23,22,1,5
666654_1 TGTCTTGCCGGCCGTCACGCAGG 74,70,4,23,21,2,5
2005355_1 NGTCTTGCAGGCCGTCATGCATT 46,40,6,23,20,3,5
700407_1 NGTCTTGCAGGCCGTCATGCAT 44,40,4,22,20,2,5
3123_515 TGCAGGTCGTCTTGCAGGGCGTC 857,857,0,23,23,0,3
4225_356 TGCAGGTCGTCTTGCAGGGCGTCT 898,898,0,24,24,0,3
11571_117 TGCAGGTCGTCTTGCAGGGCGT 814,814,0,22,22,0,3
16912_76 TTGCAGGTCGTCTTGCAGGGCGTC 918,918,0,24,24,0,3
17690_69 CAGGTCGTCTTGCAGGGCGTCT 826,826,0,22,22,0,3
25352_47 TTGCAGGTCGTCTTGCAGGGCGTCT 951,951,0,25,25,0,3
23895_47 CAGGTCGTCTTGCAGGGCGTC 787,787,0,21,21,0,3
31935_34 TTGCAGGTCGTCTTGCAGGGCGT 853,853,0,23,23,0,3
60173_16 TGCAGGTCGTCTTGCAGGGCG 793,793,0,21,21,0,3
73925_11 CAGGTCGTCTTGCAGGGCGT 738,738,0,20,20,0,3
104109_8 TGCAGGTCGTCTTGCAGGGC 758,758,0,20,20,0,3
138188_6 GCAGGTCGTCTTGCAGGGCGTC 817,817,0,22,22,0,3
129317_6 TGCAGGTCGTCTTGCCGGGCGTC 741,722,19,23,22,1,3
142168_5 TTGCAGGTCGTCTTGCAGGGCG 781,781,0,22,22,0,3
343082_3 GAAACGTTGCAGGTCGTCTTGCAGGGCGTC 1128,1128,0,30,30,0,3
181316_4 TGCAGGTCGTCTTGCCGGGCGT 705,692,13,22,21,1,3
153098_4 TGCAGGTCGTCTTGCAGG 605,605,0,18,18,0,3
231333_3 TTGCAGGTCGTCTTGCAGGGC 793,793,0,21,21,0,3
631452_2 TGCAGGTCGTCTTGCCGGGCGTCT 852,841,11,24,23,1,3
266810_2 TGCAGGGCGTCTTGCAGGGCGTC 812,803,9,23,22,1,3
394759_2 TGCAGGGCGTCTTGCAGGGCGTCT 765,755,10,24,23,1,3
285171_2 GGTCGTCTTGCAGGGCGTC 750,750,0,19,19,0,3
196845_3 NGCAGGTCGTCTTGCAGGGCGT 376,371,5,22,21,1,3
1313733_1 TTGCAGGTCGTCTTGCAGGGCTT 864,825,39,23,22,1,3
1775142_1 TGCAGGNCGTCTTGCAGGGCGT 812,804,8,22,21,1,3
410003_1 TGCAGGTCGTCTTGAAGGGCGTC 801,791,10,23,22,1,3
800628_1 TGCAGGTCGGCTTGCAGGGCGTCT 800,782,18,24,23,1,3
583297_1 TGCAGGTCGTCTTGCNGGGCGTC 786,779,7,23,22,1,3
1875145_1 TGCAGGTCGTCTTGCACGGCGTC 797,776,21,23,22,1,3
705076_1 CGCAGGTCGTCTTGCAGGGCGTC 791,772,19,23,22,1,3
1967118_1 AGGTCGTCTTGCAGGGCGTC 764,764,0,20,20,0,3
1964279_1 TGCAGGCCGTCTTGCAGGGCGTC 770,758,12,23,22,1,3
1395423_1 TGCAGGTCGTCTTGCAGGG 757,757,0,19,19,0,3
1313861_1 TGCAGGTCGTCTTGCAGGGCGCC 760,749,11,23,22,1,3
468485_1 TTGCAGGTCGTCTTGCAGGCCGTC 743,733,10,24,23,1,3
476852_1 TGCAGGTCGTCTTGCAGGACGTC 736,731,5,23,22,1,3
682216_1 TGCAGGTCGCCTTGCAGGGCGTCT 738,719,19,24,23,1,3
1255056_1 CAGGTCGTCTTGCAGGGC 718,718,0,18,18,0,3
892701_1 CCGGTCGTCTTGCAGGGCGTCT 712,693,19,22,21,1,3
968624_1 CGCAGGTCGTCTTGCAGGGCGT 703,684,19,22,21,1,3
707249_1 TGCAGGTCGTCTTGCAGGCCGT 684,672,12,22,21,1,3
1523787_1 TGCCGGTCGTCTTGCAGGGCGTC 671,660,11,23,22,1,3
1105633_1 TGCAGGTCGTCTTGTAGGGCGTC 664,645,19,23,22,1,3
1654896_1 TGCAGGTCGCCTTGCAGGGCGT 642,631,11,22,21,1,3
530867_1 TGCAGGTCGTCTTGCCGGGCG 640,628,12,21,20,1,3
1273822_1 CCGGTCGTCTTGCAGGGCG 606,587,19,19,18,1,3
677807_1 NGCAGGTCGTCTTGCAGGGCGTC 582,575,7,23,22,1,3
884489_1 AGGTCGTCTTGCAGGGCGTT 573,561,12,20,19,1,3
1622662_1 TGCAGGTCGTCTTGCTGGGCGTC 451,447,4,23,22,1,3
1054988_1 NGCAGGTCGTCTTGCAGGG 446,438,8,19,18,1,3
483138_1 NAGGTCGTCTTGCAGGGCGTC 42,40,2,21,20,1,3
cluster#=4 genomeSeqID=chr18 strand=+ start=68364659 end=68364788 reads#=7807 mir#=8
genome acccagtggccggggagaagtacggtgagcctgtcattgttcagagaggctagatcctccttgttgagaaggatcatgatgggctcctcggtgttctccaggtagcggcaccacaccatgaaggcagccc
oar-mir-433 acccagtggccggggagaagTACGGTGAGCCTGTCATTGTTCAgagaggctagatcctccttgttgagaaggATCATGATGGGCTCCTCGGTGTtctccaggtagcggcaccac----------------
bta-mir-433 ------tggccggggagaagtacggtgagcctgtcattgttcagagaggctagatcctccttgttgagaaggATCATGATGGGCTCCTCGGTGTtctccaggtagcggcaccacaccatgaaggcagccc
hsa-mir-433 ---------ccggggagaagtacggtgagcctgtcattattcagagaggctagatcctctgtgttgagaaggATCATGATGGGCTCCTCGGTGTtctccagg----------------------------
cfa-mir-433 --------------------tacggtgagcctgtcattattcagagaggctagatcctctgtgttgagaaggATCATGATGGGCTCCTCGGTGT------------------------------------
mml-mir-433 ---------ccagggagaagtacggtgagcctgtcattattcagagaggctagatcctctgtgttgagaaggATCATGATGGGCTCCTCGGTGTtctccagg----------------------------
ptr-mir-433 ----------cggggagaagtacggtgagcctgtcattattcagagaggctagatcctctgtgttgagaaggATCATGATGGGCTCCTCGGTGTtctccagg----------------------------
mmu-mir-433 ------tgcccggggagaagTACGGTGAGCCTGTCATTATTCagagaggctagatcctctgtgttgagaaggATCATGATGGGCTCCTCGGTGTtctccaggtagcggcaccacaccatgaaggcagccc
eca-mir-433 ------tgcccggggagaagtacggtgagcctgtcattattcagagaggctagatcctctgtgttaagaaggATCATGATGGGCTCCTCGGTGTtctccaggtagcggcaccacaccatgaaggcagccc
15113_84 TACGGTGAGCCTGTCATTGTTC 804,804,0,22,22,0,5
72998_12 TACGGTGAGCCTGTCATTGTT 767,767,0,21,21,0,5
95277_8 TACGGTGAGCCTGTCATTGT 753,753,0,20,20,0,5
170361_4 TACGGTGAGCCTGTCATTGTTCA 852,852,0,23,23,0,5
321070_2 ACGGTGAGCCTGTCATTGTTC 806,806,0,21,21,0,5
380698_2 CCCAGTGGCCGGGGAGAAG 678,678,0,19,19,0,5
1665301_1 ACGGTGAGCCTGTCATTGTTCA 877,877,0,22,22,0,5
1408290_1 TACGGTGAGCCTGTCCTTGTTCA 785,767,18,23,22,1,5
1925404_1 TACGGTGAGCATGTCATTGTTC 590,567,23,22,21,1,5
365_6402 ATCATGATGGGCTCCTCGGTGT 826,826,0,22,22,0,3
3231_481 ATCATGATGGGCTCCTCGGTGTT 856,856,0,23,23,0,3
5537_266 GATCATGATGGGCTCCTCGGTGT 860,860,0,23,23,0,3
11019_121 TCATGATGGGCTCCTCGGTGT 786,786,0,21,21,0,3
18165_68 ATCATGATGGGCTCCTCGGTG 778,778,0,21,21,0,3
23771_49 ATCATGATGGGCTCCTCGGT 763,763,0,20,20,0,3
43263_23 ATGATGGGCTCCTCGGTGT 673,673,0,19,19,0,3
50546_20 ATCATGATGGGCTCCCCGGTGT 772,757,15,22,21,1,3
33550_31 NTCATGATGGGCTCCTCGGTGT 485,479,6,22,21,1,3
51289_18 ATCATGATGGGCTCCACGGTGT 777,764,13,22,21,1,3
66195_13 GATCATGATGGGCTCCTCGGT 766,766,0,21,21,0,3
70539_12 TCATGATGGGCTCCTCGGTGTT 819,819,0,22,22,0,3
87688_9 GATCATGATGGGCTCCTCGGTGTT 920,920,0,24,24,0,3
98292_12 ATCATGATGGGCTCCTCGGCGT 681,665,16,22,21,1,3
105130_7 ATCATGATGGGCTCCTCGGTGTTC 919,919,0,24,24,0,3
96552_8 ATCATGATGGGCTCCGCGGTGT 750,735,15,22,21,1,3
89124_10 ATCATGATGGGCTCC 576,576,0,15,15,0,3
110319_8 CTCATGATGGGCTCCTCGGTGT 681,659,22,22,21,1,3
122091_6 GATCATGATGGGCTCCTCGGTG 860,860,0,22,22,0,3
166746_7 ATCATGATGGGATCCTCGGTGT 682,666,16,22,21,1,3
151191_5 ATCATGATGGGCTCTTCGGTGT 767,748,19,22,21,1,3
143784_5 GATCATGATGGGCTCCTCGG 742,742,0,20,20,0,3
139493_5 ATCATGATGGGCTCCTCGG 706,706,0,19,19,0,3
134398_5 TATCATGATGGGCTCCTCGGTGT 687,669,18,23,22,1,3
315098_4 ATCATGACGGGCTCCTCGGTGT 842,819,23,22,21,1,3
188075_5 ATCATGCTGGGCTCCTCGGTGT 651,633,18,22,21,1,3
165278_4 ATCATGATGGGCTCCNCGGTGT 738,733,5,22,21,1,3
148405_4 ATCATGATGGGCCCCTCGGTGT 745,725,20,22,21,1,3
199476_4 ATCATGATGGGCTCATCGGTGT 668,655,13,22,21,1,3
336831_4 ATCCTGATGGGCTCCTCGGTGT 632,620,12,22,21,1,3
246581_3 ATCATGNTGGGCTCCTCGGTGT 759,751,8,22,21,1,3
316512_3 GATCATGATGGGCTCATCGGTGT 756,748,8,23,22,1,3
179578_3 ATGATGGGCTCCTCGGTGTT 740,740,0,20,20,0,3
209368_3 CATGATGGGCTCCTCGGTGT 736,736,0,20,20,0,3
230960_3 ACCATGATGGGCTCCTCGGTGT 752,730,22,22,21,1,3
312280_2 TCTCCAGGTAGCGGCACCACACCATGA 1006,1006,0,27,27,0,3
199024_3 ATCATGATGGGCGCCTCGGTGT 653,640,13,22,21,1,3
305113_2 ATCATGATGGGCTCCGCGGTGTT 839,826,13,23,22,1,3
164260_4 NTCATGATGGGCTCCTCGGTGTT 375,369,6,23,22,1,3
252355_2 TCATGATGGGCTCCTCGGTG 734,734,0,20,20,0,3
747818_2 ATCATGATGGGCTCCTCGGTCT 682,666,16,22,21,1,3
286369_2 ATCATGATGGGCTCGTCGGTGT 677,663,14,22,21,1,3
1273463_2 ATCATGATGGGCTACTCGGTGT 619,608,11,22,21,1,3
262263_2 GATCATGATGGGCTCC 580,580,0,16,16,0,3
923261_1 AGGATCATGATGGGCTCCTCGGTGT 943,943,0,25,25,0,3
417928_1 GATCATGATTGGCTCCTCGGTGT 878,855,23,23,22,1,3
1784820_1 TCATGATGGGCTCCTCGGTGTTAT 855,845,10,24,23,1,3
2033563_1 ATCATGATTGGCTCCTCGGTGTT 845,834,11,23,22,1,3
613906_1 ATCATGATGGGCTCCACGGTGTT 832,815,17,23,22,1,3
1073752_1 ATCATGNTGGGCTCCTCGGTGTT 813,805,8,23,22,1,3
1871277_1 TCGGTGTTCTCCAGGTAGCGGCA 778,778,0,23,23,0,3
923758_1 ATCATGATGGGCTCCTCGGTGG 736,726,10,22,21,1,3
1489727_1 ATCATGATGGGCTCCTCGGGGTT 723,715,8,23,22,1,3
1916469_1 ATCATGATGGGCTCATCGGTGTT 731,708,23,23,22,1,3
1808446_1 ATCATGATGGGCTCCTNGGTGT 711,707,4,22,21,1,3
873847_1 ATAATGATGGGCTCCTCGGTGT 711,701,10,22,21,1,3
1311436_1 ATCATGATGGGCTCCCAGGTGT 705,694,11,22,20,2,3
621689_1 ATCATGATGGGCTCCTCGGGGT 711,693,18,22,21,1,3
490490_1 ATCATGATGGGCTCCCTGGTGT 699,684,15,22,20,2,3
1883932_1 TCATGATGGGATCCTCGGTGT 690,681,9,21,20,1,3
1296137_1 GATCATGATGGGCTACTCGGTGT 682,675,7,23,22,1,3
511495_1 ATCATGATGGGCTCCTCGGCGTT 677,665,12,23,22,1,3
1239565_1 ATGATGGGCTCCTCGGT 660,660,0,17,17,0,3
1826672_1 ATCATGATGGGCTCCNCGGTG 656,651,5,21,20,1,3
1708280_1 TGATGGGCTCCTCGGTGT 649,649,0,18,18,0,3
1323799_1 ATCATGAGGGGCTCCTCGGTGT 666,647,19,22,21,1,3
1408725_1 GATCATGATGGGCTCCTCGGTGC 656,646,10,23,22,1,3
434554_1 ATCATGATGGGCTCGTCGGTGTT 647,639,8,23,22,1,3
1141418_1 ATCATGATGGGCTCCCGGGTGT 647,638,9,22,20,2,3
1955466_1 ATCATGATGGGCTCCTC 629,629,0,17,17,0,3
543813_1 ATCATGATGGCCTCCTCGGT 640,622,18,20,19,1,3
580434_1 TCATGATGGGCTCATCGGTGT 629,620,9,21,20,1,3
857809_1 ATCATGATGGGCTCGTCGGT 620,611,9,20,19,1,3
863540_1 ATCATGATGGGGTCCTCGGTGT 619,607,12,22,21,1,3
1088772_1 ACCATGATGGGCTCCTCGGCGT 609,587,22,22,20,2,3
1574318_1 TCATGATGGGCTCTTCGGTGT 600,581,19,21,20,1,3
779242_1 GATCATGAGGGGCTCCTCGGTG 568,558,10,22,21,1,3
1762669_1 AGCATGATGGGCTCCTCGGTGT 562,550,12,22,21,1,3
1010219_1 ATCATGATGTGCTCCTCGGTGT 538,520,18,22,21,1,3
488176_1 NTCATGATGGGCTCCTCGGT 457,452,5,20,19,1,3
597416_1 ATCAGGATGGGCTCCTCGGTGT 460,449,11,22,21,1,3
696840_1 TCATGATGGGCTCCTCGGTT 379,377,2,20,19,1,3
1516450_1 CTCATGATGGGCTCC 378,359,19,15,14,1,3
547531_1 ATCATGATGGCCTCCTCGGGGT 351,338,13,22,20,2,3
cluster#=5 genomeSeqID=chr18 strand=+ start=68365758 end=68365871 reads#=1838263 mir#=8
genome gctttgatcactgtctccagcctgctgaagctcagagggctctgattcagaaagatcatcggatccgtctgagcttggctggtcggaagtctcctcatctgcttccttcgggtt
oar-mir-127 gctttgatcactgtctccagcctgctgaagctcagagggctctgattcagaaagatcATCGGATCCGTCTGAGCTTGGCTggtcggaagtctcctcatctgcttccttcgggtt
bta-mir-127 ----tgatcactgtctccagcctgctgaagctcagagggctctgattcagaaagatcaTCGGATCCGTCTGAGCTTGGCTggtcggaagtctcctcatc---------------
hsa-mir-127 --tgtgatcactgtctccagcctgCTGAAGCTCAGAGGGCTCTGATtcagaaagatcaTCGGATCCGTCTGAGCTTGGCTggtcggaagtctcatcatc---------------
ssc-mir-127 ------atcgctgtctccagcctgctgaagctcagagggctctgattcagaaagatcaTCGGATCCGTCTGAGCTTGGCTggtcgg----------------------------
cfa-mir-127 --------------------cctgctgaagctcagagggctctgattcagaaagatcaTCGGATCCGTCTGAGCTTGGCT----------------------------------
mml-mir-127 --tgtgatcactgtctccagcctgctgaagctcagagggctctgattcagaaagatcaTCGGATCCGTCTGAGCTTGGCTggtcggaagtctcctcatc---------------
mmu-mir-127 ----------------ccagcctgCTGAAGCTCAGAGGGCTCTGATtcagaaagatcaTCGGATCCGTCTGAGCTTGGCTggtcgg----------------------------
rno-mir-127 --tttgatcactgtctccagcctgCTGAAGCTCAGAGGGCTCTGATTcagaaagatcaTCGGATCCGTCTGAGCTTGGCTggtcggaagtctcatcatc---------------
131_21583 CTGAAGCTCAGAGGGCTCTGAT 819,819,0,22,22,0,5
265_9097 CTGAAGCTCAGAGGGCTCTGATT 851,851,0,23,23,0,5
715_2631 CTGAAGCTCAGAGGGCTCTGA 779,779,0,21,21,0,5
694_2656 GAAGCTCAGAGGGCTCTGATT 769,769,0,21,21,0,5
1036_1658 TGAAGCTCAGAGGGCTCTGATT 812,812,0,22,22,0,5
1150_1478 GAAGCTCAGAGGGCTCTGATTC 811,811,0,22,22,0,5
1605_994 TGAAGCTCAGAGGGCTCTGAT 780,780,0,21,21,0,5
2985_512 TGCTGAAGCTCAGAGGGCTCTGAT 894,894,0,24,24,0,5
3345_458 GCTGAAGCTCAGAGGGCTCTGAT 847,847,0,23,23,0,5
3511_435 GAAGCTCAGAGGGCTCTGAT 731,731,0,20,20,0,5
5895_246 TGCTGAAGCTCAGAGGGCTCTGA 854,854,0,23,23,0,5
7378_190 TGCTGAAGCTCAGAGGGCTCTGATT 922,922,0,25,25,0,5
13110_97 GCTGAAGCTCAGAGGGCTCTGATT 888,888,0,24,24,0,5
14659_85 AAGCTCAGAGGGCTCTGATT 749,749,0,20,20,0,5
15959_82 CTGAAGCTCAGAGGGATCTGAT 721,710,11,22,21,1,5
18342_64 AAGCTCAGAGGGCTCTGATTCAGA 905,905,0,24,24,0,5
21720_53 TGAAGCTCAGAGGGCTCTGATTC 863,863,0,23,23,0,5
12200_108 NTGAAGCTCAGAGGGCTCTGAT 415,409,6,22,21,1,5
31187_62 CTGAAGCTCAGAGGGCTCTGCT 697,683,14,22,21,1,5
21897_52 TGAAGCTCAGAGGGCTCTGA 754,754,0,20,20,0,5
24476_49 CTGAAGCTCAGAGGGTTCTGAT 761,742,19,22,21,1,5
26550_43 GAAGCTCAGAGGGCTCTGATTCA 841,841,0,23,23,0,5
23991_49 AAGCTCAGAGGGCTCTGAT 733,733,0,19,19,0,5
29255_37 AAGCTCAGAGGGCTCTGATTCAG 872,872,0,23,23,0,5
41066_41 CTGAAGCTCAGCGGGCTCTGAT 681,665,16,22,21,1,5
36790_37 CTGAAGCTCAGAGGGCTCTGCTT 720,707,13,23,22,1,5
34259_33 CTGAAGCTCAGAGGGATCTGATT 764,754,10,23,22,1,5
34700_30 AAGCTCAGAGGGCTCTGATTC 784,784,0,21,21,0,5
40859_33 CTGAAGCTCAGAGGCCTCTGAT 700,684,16,22,21,1,5
40093_27 CTGAAGCTCAGAGGGTTCTGATT 805,784,21,23,22,1,5
35620_30 GAAGCTCAGAGGGCTCTGA 691,691,0,19,19,0,5
25779_43 NTGAAGCTCAGAGGGCTCTGATT 459,453,6,23,22,1,5
51842_19 CTGAAGCTCAGAGGGCTCTGATTC 905,905,0,24,24,0,5
62848_23 CTGAAGCTCCGAGGGCTCTGAT 673,660,13,22,21,1,5
59031_16 CTGAAGCTCAGAGGGNTCTGAT 729,724,5,22,21,1,5
61286_18 CTGACGCTCAGAGGGCTCTGAT 657,639,18,22,21,1,5
71014_16 CTGAAGCTCAGCGGGCTCTGATT 712,699,13,23,22,1,5
92233_16 CTGAAGATCAGAGGGCTCTGAT 706,684,22,22,21,1,5
64863_14 CTGAAGCTCAGAGGGGTCTGAT 763,755,8,22,21,1,5
81850_15 CTGAAGCCCAGAGGGCTCTGAT 657,642,15,22,21,1,5
91710_14 CTGAAGCTAAGAGGGCTCTGAT 696,676,20,22,21,1,5
97231_8 AAGCTCAGAGGGCTCTGATTCAGAAAGAT 1090,1090,0,29,29,0,5
78360_12 CTGAAGCTCCGAGGGCTCTGATT 725,713,12,23,22,1,5
90370_9 GGGCTCTGATTCAGAAAGATCA 823,823,0,22,22,0,5
96379_11 TGAAGCTCAGCGGGCTCTGATT 666,651,15,22,21,1,5
50179_20 NTGAAGCTCAGAGGGCTCTGA 352,347,5,21,20,1,5
104433_9 CTGACGCTCAGAGGGCTCTGATT 745,727,18,23,22,1,5
95443_9 TAAGCTCAGAGGGCTCTGATTC 737,713,24,22,21,1,5
93026_9 TAAGCTCAGAGGGCTCTGATT 685,662,23,21,20,1,5
118320_6 CAGAGGGCTCTGATTCAGAAAGATCA 949,949,0,26,26,0,5
92273_8 CTGAAGCTCAGAGGGATCTGA 707,695,12,21,20,1,5
115960_8 CTGAAGCTCAGAGCGCTCTGAT 698,683,15,22,21,1,5
103937_8 CTGAAGCTCAGAGGCCTCTGATT 696,681,15,23,22,1,5
106255_7 CTGAAGNTCAGAGGGCTCTGAT 775,767,8,22,21,1,5
100550_8 GAAGCTCAGAGGGCTATGATT 675,663,12,21,20,1,5
92837_8 AGCTCAGAGGGCTCTGAT 644,644,0,18,18,0,5
133245_7 CTGAAGATCAGAGGGCTCTGATT 726,709,17,23,22,1,5
132726_9 GAAGCTCCGAGGGCTCTGATT 560,547,13,21,20,1,5
130464_5 AAGCTCAGAGGGCTCTGATTCAGAA 976,976,0,25,25,0,5
132137_5 AGAGGGCTCTGATTCAGAAAGATCA 967,967,0,25,25,0,5
122990_6 CTGAAGCTCAGAGGGCTCTG 731,731,0,20,20,0,5
137007_6 CTGAAGCTCAGAGGGNTCTGATT 720,715,5,23,22,1,5
94389_9 NAAGCTCAGAGGGCTCTGATT 481,475,6,21,20,1,5
141391_5 AAGCTCAGAGGGCTCTGATTCA 841,841,0,22,22,0,5
339877_6 GAAGCTCAGCGGGCTCTGATTC 712,700,12,22,21,1,5
371205_6 CTGAAGCTCAGAGGGCTATGAT 704,693,11,22,21,1,5
126553_6 CTGAAGCTCAGAGGGTTCTGA 699,685,14,21,20,1,5
117853_6 TGAAGCTCAGAGGGCTCTGCTT 687,671,16,22,21,1,5
118739_6 CTGAAGCTCAGGGGGCTCTGAT 672,655,17,22,21,1,5
93395_9 NAAGCTCAGAGGGCTCTGATTC 442,436,6,22,21,1,5
139846_6 GAAGCTCAGAGGGATCTGATT 656,647,9,21,20,1,5
103281_8 NGAAGCTCAGAGGGCTCTGATT 486,480,6,22,21,1,5
137931_5 TGAAGCTCAGAGGGCCCTGATT 752,729,23,22,21,1,5
220765_3 CTGAAGCTCAGAGGGCTCTGATTCAGAAAGA 1212,1212,0,31,31,0,5
131247_5 AGCTCAGAGGGCTCTGATT 727,727,0,19,19,0,5
85134_9 ATGAAGCTCAGAGGGCTCTGAT 419,400,19,22,21,1,5
143777_5 GAAGCTCAGAGGGCTGTGATT 725,712,13,21,20,1,5
168854_5 CTGAAGCTCGGAGGGCTCTGAT 717,706,11,22,21,1,5
177093_4 TGAAGCTCAGAGGGCTCTGATTCA 881,881,0,24,24,0,5
141743_6 CTGAAGCTCAGAGGGC 587,587,0,16,16,0,5
131284_5 CTGAAGCTCACAGGGCTCTGAT 716,696,20,22,21,1,5
99889_8 NGAAGCTCAGAGGGCTCTGAT 442,435,7,21,20,1,5
172116_5 GAAGCTCAGCGGGCTCTGATT 699,688,11,21,20,1,5
170241_5 TGAAGCTCAGCGGGCTCTGAT 669,653,16,21,20,1,5
165896_4 TGCTGAAGCTCAGAGAGCTCTGAT 831,813,18,24,23,1,5
150801_4 GCTGAAGCTCAGAGGGCTCTGA 812,812,0,22,22,0,5
197434_5 CTGAAGCTCACAGGGCTCTGATT 660,648,12,23,22,1,5
178555_4 TGCTGAAGCTCAGAGGGCTCTG 807,807,0,22,22,0,5
171781_4 CTAAAGCTCAGAGGGCTCTGATT 818,797,21,23,22,1,5
178072_4 TGAAGCCCAGAGGGCTCTGATT 806,786,20,22,21,1,5
155729_4 GAAGCTCAGAGGCCTCTGATT 735,711,24,21,20,1,5
170320_4 TGAAGCTCAGAGGGCACTGAT 724,710,14,21,20,1,5
227002_4 GAAGCTCAGAGGGCTATGATTC 718,701,17,22,21,1,5
155443_4 GAAGCTCAGAGGGCTTTGATT 717,700,17,21,20,1,5
203500_4 CTGAAGCTCAGAGGGGTCTGA 709,695,14,21,20,1,5
174081_4 TCTGAAGCTCAGAGGGCTCTGAT 713,692,21,23,22,1,5
325791_4 CTGCAGCTCAGAGGGCTCTGAT 691,679,12,22,21,1,5
229301_4 CTGAAGCTAAGAGGGCTCTGATT 659,646,13,23,22,1,5
147997_4 GTGAAGCTCAGAGGGCTCTGAT 652,640,12,22,21,1,5
230129_3 TGCTGAAGCTCAGAGCGCTCTGAT 840,830,10,24,23,1,5
200855_3 CTGAAGNTCAGAGGGCTCTGATT 831,823,8,23,22,1,5
198987_4 GAAGCTCAGAGGGCTCTGCTT 637,615,22,21,20,1,5
364650_4 CTGAAGCTCAGCGGGCTCTGA 626,611,15,21,20,1,5
204369_3 TTTGATCACTGTCTCCAGCCTG 812,812,0,22,22,0,5
181004_4 TGAAGCTCAGAGGCCTCTGATT 613,599,14,22,21,1,5
214990_3 CTGAAGCTCAGAGGGGTCTGATT 807,787,20,23,22,1,5
404389_2 AAGCTCAGAGGGCTCTGATTCAGAAAGATC 1158,1158,0,30,30,0,5
310736_3 TGAAGCCCAGAGGGCTCTGAT 779,764,15,21,20,1,5
191056_3 CTGAAGCCCAGAGGGCTCTGATT 761,745,16,23,22,1,5
269180_3 TGAAGCGCAGAGGGCTCTGATT 734,712,22,22,21,1,5
249899_2 AAGCTCAGAGGGCTCTGATTCAGAAAGA 1055,1055,0,28,28,0,5
196099_3 CTGAAGCTCAGAGGGNTCTGA 697,692,5,21,20,1,5
211238_3 GAAGCTCAGGGGGCTCTGATTC 705,687,18,22,21,1,5
1134101_3 CTGAACCTCAGAGGGCTCTGAT 692,681,11,22,21,1,5
187454_3 TGAAGCTCAGAGGGCCCTGAT 692,674,18,21,20,1,5
320488_3 CTGAAGCTCCGAGGGCTCTGA 692,668,24,21,20,1,5
374222_3 CTGAAGCTAAGAGGGCTCTGA 678,661,17,21,20,1,5
362835_2 TCAGAGGGCTCTGATTCAGAAAGATCA 980,980,0,27,27,0,5
399395_3 TGCTGAAGCCCAGAGGGCTCTGAT 665,653,12,24,23,1,5
303298_3 CTGAAGCTCAGAGTGCTCTGAT 672,650,22,22,21,1,5
216952_3 TGAAGCTCAGAGGGCTCTGCT 648,632,16,21,20,1,5
723759_2 GAAGCTCAGAGGGCTCTGATTCAG 919,919,0,24,24,0,5
242847_3 TGAAGCGCAGAGGGCTCTGAT 624,607,17,21,20,1,5
587811_3 CTGAAGCTCAGACGGCTCTGAT 611,600,11,22,21,1,5
583291_2 GAAGCTCAGAGGGCTCTGATTCAGAAAGA 875,875,0,29,29,0,5
238187_3 GAAGCGCAGAGGGCTCTGATT 582,572,10,21,20,1,5
601978_3 GACGCTCAGAGGGCTCTGATTC 571,559,12,22,21,1,5
387589_2 TTGATCACTGTCTCCAGCCTG 829,829,0,21,21,0,5
338260_2 CTGAAGCTCAGAGGGCNCTGAT 810,802,8,22,21,1,5
249477_2 TGAAGCTCAGAGGGCACTGATT 788,769,19,22,21,1,5
310127_2 AGCTCAGAGGGCTCTGATTC 763,763,0,20,20,0,5
134152_5 ATGAAGCTCAGAGGGCTCTGATT 328,304,24,23,22,1,5
232231_3 CTGAAGCTCAGAGGGCTATGATT 515,500,15,23,22,1,5
363026_2 GAAGCTCAGAGAGCTCTGATT 758,735,23,21,20,1,5
272044_2 CTGAAGCTCAGAGAGCTCTGATT 751,728,23,23,22,1,5
281106_2 GCTGAAGCTCCGAGGGCTCTGAT 740,725,15,23,22,1,5
307145_2 GAAGCTCAGAGCGCTCTGATT 748,724,24,21,20,1,5
300997_2 GAAGCTCAGAGGGATCTGATTC 734,714,20,22,21,1,5
371443_2 TGAAGCTCAGAGGACTCTGATT 721,704,17,22,21,1,5
299681_2 CTGAAGGTCAGAGGGCTCTGAT 697,683,14,22,21,1,5
358773_2 CTGCAGCTCAGAGGGCTCTGATT 681,670,11,23,22,1,5
1127489_3 CTGCAGCTCAGAGGGCTCTGA 453,441,12,21,20,1,5
1380434_2 GCTGAAGCTCAGAGGGCTCTGCT 667,658,9,23,22,1,5
265018_2 TGCTGAAGCTCAGAGTGCTCTGAT 656,650,6,24,23,1,5
1401196_2 CTCAAGCTCAGAGGGCTCTGAT 661,650,11,22,21,1,5
285243_2 CTGACGCTCAGAGGGCTCTGA 666,650,16,21,20,1,5
288676_2 NGCTGAAGCTCAGAGGGCTCTGATT 647,639,8,25,24,1,5
371514_2 GGAAGCTCAGAGGGCTCTGATT 658,639,19,22,21,1,5
320539_2 GAAGCTCAGCGGGCTCTGAT 644,633,11,20,19,1,5
461308_2 TGAACCTCAGAGGGCTCTGATT 651,632,19,22,21,1,5
1252590_2 CTGAAGCCCAGAGGGCTCTGA 638,626,12,21,20,1,5
293909_2 GAAGCTCCGAGGGCTCTGAT 636,625,11,20,19,1,5
224043_3 NGCTGAAGCTCAGAGGGCTCTGAT 422,416,6,24,23,1,5
1020698_2 GAAGCTCAGAGGGTTCTGATT 629,624,5,21,20,1,5
387177_2 GCAGCTCAGAGGGCTCTGATT 639,624,15,21,20,1,5
907902_2 GAAGCTCCGAGGGCTCTGATTC 627,617,10,22,21,1,5
793111_1 AAGCTCAGAGGGCTCTGATTCAGAAAGATCA 1231,1231,0,31,31,0,5
437514_2 TGAAGCTCAGAGGGGTCTGATT 613,604,9,22,21,1,5
381729_2 TGAAGCTCAGAGGCCTCTGAT 623,602,21,21,20,1,5
437018_2 GAAGCTCAGAGGGCGCTGATT 607,598,9,21,20,1,5
827575_1 AGCTCAGAGGGCTCTGATTCAGAAAGATCA 1166,1166,0,30,30,0,5
1574557_2 AAGCTCAGAGGGCTCTGA 582,582,0,18,18,0,5
1787837_1 TGAAGCTCAGAGGGCTCTGATTCAGAAAGA 1156,1156,0,30,30,0,5
605497_2 GCTGAAGCCCAGAGGGCTCTGAT 593,569,24,23,22,1,5
1946380_1 AGCTCAGAGGGCTCTGATTCAGAAAGAT 1110,1110,0,28,28,0,5
1185771_1 CTGAAGCTCAGAGGGCTCTGATTCAGAA 1102,1102,0,28,28,0,5
1916229_1 CTCAGAGGGCTCTGATTCAGAAAGATCA 1101,1101,0,28,28,0,5
885366_1 GCTCAGAGGGCTCTGATTCAGAAAGATCA 1082,1082,0,29,29,0,5
399977_2 AAAGCTCAGAGGGCTCTGATT 538,522,16,21,20,1,5
830756_1 CTGAAGCTCAGAGGGCTCTGATTCAGACAGA 1023,1012,11,31,30,1,5
761898_2 CTGAAGCTCAGAGGACTCTGA 503,492,11,21,20,1,5
651510_1 TGCTGAAGCTCAGAGGGCTCTGATTC 974,974,0,26,26,0,5
2047132_1 AAGCTCAGAGGGCTCTGATTCAGAAAG 949,949,0,27,27,0,5
1185394_2 CTGAAGCTCAGAGGGCTCTCCT 469,465,4,22,20,2,5
496567_1 TCAGAGGGCTCTGATTCAGAAAGA 927,927,0,24,24,0,5
659752_1 GAGGGCTCTGATTCAGAAAGATCA 913,913,0,24,24,0,5
701462_1 AGCTCAGAGGGCTCTGATTCAGA 864,864,0,23,23,0,5
1526326_1 GCTGAAGCTCAGAGGGCTCTG 834,834,0,21,21,0,5
1841466_1 TGCTGAAGCTCAGAGNGCTCTGAT 832,826,6,24,23,1,5
1333154_1 TGAAGCACAGAGGGCTCTGATTC 832,825,7,23,22,1,5
296515_2 NGCTGAAGCTCAGAGGGCTCTGA 416,411,5,23,22,1,5
1590541_1 TGCTGAAGCTCAGAGCGCTCTGA 827,813,14,23,22,1,5
1540244_1 TGAAGCTCAGAGGGCTCTGACT 831,808,23,22,21,1,5
1410227_1 AAGCTCAGAGGGCTCTGCTTCAG 824,805,19,23,22,1,5
1585978_1 TCAGAGGGCTCTGATTCAGAAA 801,801,0,22,22,0,5
591036_1 TGCTGAAGCTCAGAGNGCTCTGATT 787,782,5,25,24,1,5
1784426_1 GCTCTGATTCAGAAAGATCA 782,782,0,20,20,0,5
1793378_1 GTGAAGCTCAGAGGGCTCTGATT 793,781,12,23,22,1,5
586751_1 TGAAGCTCAGAGGGCNCTGATT 775,768,7,22,21,1,5
445290_1 AAGCTCAGAGGGCTCNGATTCAGA 772,767,5,24,23,1,5
1295224_1 TGAAGCTCAGAGGGCGCTGATT 765,760,5,22,21,1,5
1360732_1 CTCAAGCTCAGAGGGCTCTGA 774,757,17,21,20,1,5
1820580_1 GCTGAAGCTCAGCGGGCTCTGATT 775,752,23,24,23,1,5
1064301_1 CTGAAGCTCAGAGAGCTCTGA 762,751,11,21,20,1,5
819794_1 TGAAGCACAGAGGGCTCTGAT 744,737,7,21,20,1,5
1479979_1 GATCACTGTCTCCAGCCTG 737,737,0,19,19,0,5
1804814_1 CTGAAGNTCAGAGGGCTCTGA 742,735,7,21,20,1,5
675934_1 GCTGAAGCTCAGAGGGCTCTCAT 741,732,9,23,22,1,5
216759_3 ATGAAGCTCAGAGGGCTCTGA 256,243,13,21,20,1,5
1511575_1 TGAAGCNCAGAGGGCTCTGATT 733,726,7,22,21,1,5
2014007_1 TGCTGAAGCGCAGAGGGCTCTGA 734,725,9,23,22,1,5
1310413_1 GAAGCTNAGAGGGCTCTGATT 731,724,7,21,20,1,5
2029737_1 CTGAGGCTCAGAGGGCTCTGATT 738,722,16,23,22,1,5
1076332_1 CTGAAGCTGAGAGGGCTCTGATT 732,720,12,23,22,1,5
1224818_1 TGAAGCTCAGACGGCTCTGAT 730,719,11,21,20,1,5
936953_1 GAAGCTCAAAGGGCTCTGATTC 728,713,15,22,21,1,5
2043612_1 TGCTGAAGCTCAGCGGGCTCTGA 730,712,18,23,22,1,5
1240448_1 AGGGCTCTGATTCAGAAAGATCA 712,712,0,23,23,0,5
1390927_1 GAAGCTCAGAGGGCTNTGATT 716,709,7,21,20,1,5
916843_1 CAGAAGCTCAGAGGGCTCTGATT 711,707,4,23,22,1,5
1588911_1 GCTCAGAGGGCTCTGATT 698,698,0,18,18,0,5
1226443_1 CTGAAGCTCAGAGGGCTCAGATT 695,691,4,23,22,1,5
663982_1 TGAAGATCAGAGGGCTCTGATT 699,688,11,22,21,1,5
513768_1 CTGAGGCTCAGAGGGCTCTGA 705,681,24,21,20,1,5
578337_1 CTGAAGCTCAGAGGGCTC 680,680,0,18,18,0,5
714019_1 GAAGCTCAGAGGGCTCCGATTC 687,676,11,22,21,1,5
508482_1 TGAAGCTCAGAGGGCNCTGAT 682,675,7,21,20,1,5
2026998_1 GCTGCAGCTCAGAGGGCTCTGAT 685,673,12,23,22,1,5
1429236_1 CTGAAGCTCAGAGGGCTGTGAT 689,671,18,22,21,1,5
1492128_1 CTGAAGCTCAGAGTGCTCTGATT 681,671,10,23,22,1,5
1748761_1 TGAAGCTCAGACGGCTCTGATT 682,671,11,22,21,1,5
506175_1 GCTCAGAGGGCTCTGAT 670,670,0,17,17,0,5
1814611_1 TGAAGCTCAGAAGGCTCTGATT 680,669,11,22,21,1,5
1212002_1 TGCTGAAGCCCAGAGGGCTCTGA 680,668,12,23,22,1,5
1285245_1 GCTGAAGCTCAGGGGGCTCTGAT 671,662,9,23,22,1,5
1887683_1 TGCTGAAGCTCAGAGGGCTCTGC 672,660,12,23,22,1,5
1268945_1 CTGAAGCGCAGAGGGCTCTGATT 671,660,11,23,22,1,5
1250449_1 GAAGCTCAGAGGGTTCTGATTC 676,660,16,22,21,1,5
1130458_1 TGAAGATCAGAGGGCTCTGATTC 669,654,15,23,22,1,5
1461985_1 CTGAAGCTCAGAGGGCTCTGC 664,652,12,21,20,1,5
1429145_1 CTGAAGCTCAGAGGGCTCCGATT 662,651,11,23,22,1,5
1380199_1 TGAAGCNCAGAGGGCTCTGAT 658,651,7,21,20,1,5
1094251_1 CTGAAGCTCAGGGGGCTCTGATT 651,643,8,23,22,1,5
578809_1 TGCTGAAGCTCAGAGGGC 625,625,0,18,18,0,5
1818151_1 CTGAACCTCAGAGGGCTCTGATT 633,621,12,23,22,1,5
576892_1 CTGAAGCTCAGAGGGCTATGA 623,611,12,21,20,1,5
1436771_1 GAAGCTCAGAGGGTTCTGAT 617,610,7,20,19,1,5
1917573_1 GCTGAAGCTAAGAGGGCTCTGATC 631,609,22,24,22,2,5
1346731_1 TGAAGCTCAGAGCGCTCTGATT 619,606,13,22,21,1,5
1548567_1 GCTCAGAGGGCTCTGA 606,606,0,16,16,0,5
622764_1 CTGAAGCTCAGAGGGCTCTCCTT 608,604,4,23,21,2,5
440844_1 GAAGCTCAGAGGGCTATGA 615,595,20,19,18,1,5
1884396_1 CTGAAGATCAGAGGGCTCTGA 607,592,15,21,20,1,5
1714893_1 AAGCTCAGCGGGCTCTGATTC 602,590,12,21,20,1,5
1974467_1 CTGAAACTCAGAGGGCTCTGATT 607,587,20,23,22,1,5
307199_2 NCTGAAGCTCAGAGGGCTCTGAT 296,292,4,23,22,1,5
1640096_1 TGCAGCTCAGAGGGCTCTGATT 595,583,12,22,21,1,5
1858887_1 CTGAAGCTCAGAGGGACCTGAT 597,581,16,22,20,2,5
352313_3 GAAGCTCAGGGGGCTCTGATT 200,193,7,21,20,1,5
930711_1 CTGAAACTCAGAGGGCTCTGAT 581,570,11,22,21,1,5
1164330_1 AAGCTCAGCGGGCTCTGATT 584,568,16,20,19,1,5
505172_1 CTGAAGCTCAGACGGCTCTGATT 586,567,19,23,22,1,5
1114374_1 CTGAAGCTCGGAGGGCTCTGATT 577,566,11,23,22,1,5
1944348_1 CTGAAGCTCAGAGGGCTCTGCGT 570,566,4,23,21,2,5
635827_1 CTGAAGCTCAGAGGGCTCTGCA 570,566,4,22,20,2,5
1811286_1 GAAGCTCAGAGGGCTCTGCT 578,566,12,20,19,1,5
1148652_1 AAGCTCCGAGGGCTCTGATT 581,562,19,20,19,1,5
307764_2 NTGAAGCTCAGAGGGCTCTGAAT 293,278,15,23,21,2,5
1142542_1 GCTGAAGCTGAGAGGGCTCTGAT 561,554,7,23,22,1,5
1841623_1 CTGAAGCTCAGAGGGGTCTGCT 564,539,25,22,20,2,5
838619_1 GAAGCTCAGAGGGCTGTGCTTC 553,529,24,22,20,2,5
850349_1 GAAGCTCAGAGGGCGCTGATTC 535,526,9,22,21,1,5
1928242_1 GAACCTCAGAGGGCTCTGATT 538,520,18,21,20,1,5
1881711_1 GGAAGCTCAGAGGGCTCTGAT 512,489,23,21,20,1,5
1224425_1 GAAGCTCAGAGGGATCTGAT 468,456,12,20,19,1,5
937731_1 GAAGGTCAGAGGGCTCTGATT 426,410,16,21,20,1,5
1131758_1 NGCTCTGATTCAGAAAGATCA 397,390,7,21,20,1,5
1266021_1 NAAGCTCAGAGGGCTCTGAT 326,321,5,20,19,1,5
1089831_1 CTGAAGCTCAGCGGGCTATGAT 309,305,4,22,20,2,5
683599_2 NTGAAGCTCAGAGGGCTCTGAAA 46,40,6,23,20,3,5
440448_1 TGAAGCTAAGAGGGCTCTGATT 80,78,2,22,21,1,5
567867_1 TGCTGAAGCTCAGAGAGCTCTGA 77,75,2,23,22,1,5
895403_1 CTGAAGGTCAGAGGGCTCTGAAA 79,73,6,23,20,3,5
1614766_1 NAGCTCAGAGGGCTCTGATTCAGA 48,46,2,24,23,1,5
1995439_1 NGAAGCTCAGAGGGCTCTGATTCT 48,44,4,24,22,2,5
1840019_1 NAAGCTCAGAGGGCTCTGATTCA 46,44,2,23,22,1,5
814859_1 TTGAAGCTCAGAGGGCTCTGATA 46,42,4,23,21,2,5
1705736_1 CTGAAGCTCAGAGGGATATGAT 44,40,4,22,20,2,5
2010617_1 ATGAAGCTCAGAGGGCTCTGAC 44,40,4,22,20,2,5
467892_1 GTGAAGCTCAGAGGGCTCTGA 42,40,2,21,20,1,5
1115862_1 NGAAGCTCAGAGGGCTCTGA 40,38,2,20,19,1,5
3_1458452 TCGGATCCGTCTGAGCTTGGCT 820,820,0,22,22,0,3
25_174129 TCGGATCCGTCTGAGCTTGG 743,743,0,20,20,0,3
68_107813 TCGGATCCGTCTGAGCTTGGC 783,783,0,21,21,0,3
401_6989 CGGATCCGTCTGAGCTTGGCT 722,722,0,21,21,0,3
508_4818 TCGGATCCGTCTGAGATTGGCT 746,734,12,22,21,1,3
777_4173 TCGGATCCGTCTGCGCTTGGCT 723,708,15,22,21,1,3
390_6697 NCGGATCCGTCTGAGCTTGGCT 389,384,5,22,21,1,3
847_3060 TCGGATCCGGCTGAGCTTGGCT 684,669,15,22,21,1,3
822_2244 TCGGATCCGTCTGAGCTTG 706,706,0,19,19,0,3
1066_1756 GGATCCGTCTGAGCTTGGCT 736,736,0,20,20,0,3
1649_1554 CGGATCCGTCTGAGCTTGGC 734,734,0,20,20,0,3
1505_1565 TCGGATCCGTCTGACCTTGGCT 705,686,19,22,21,1,3
1764_1161 TCGGATCCGTCTGAGGTTGGCT 748,734,14,22,21,1,3
1752_910 ATCGGATCCGTCTGAGCTTGG 783,783,0,21,21,0,3
3167_959 TCGGCTCCGTCTGAGCTTGGCT 692,677,15,22,21,1,3
3027_883 TCGGATCCGCCTGAGCTTGGCT 724,707,17,22,21,1,3
2493_682 ATCGGATCCGTCTGAGCTTGGCT 859,859,0,23,23,0,3
2805_651 TCGGATCCGTCTGAGNTTGGCT 741,736,5,22,21,1,3
2253_719 CGGATCCGTCTGAGCTTGG 657,657,0,19,19,0,3
2342_713 TCGGATCCGTCTGAGATTGG 666,654,12,20,19,1,3
2244_753 TCGGATCCGTCTGAGC 592,592,0,16,16,0,3
5084_489 ATCGGATCCGTCTGAGCTTGGC 813,813,0,22,22,0,3
3157_613 TCGGATCCGTCTGCGCTTGG 646,631,15,20,19,1,3
3810_549 TCGGATCCGTCTGGGCTTGGCT 711,696,15,22,21,1,3
4938_501 TCGGATCCGTCTGAGCTCGGCT 754,732,22,22,21,1,3
4100_436 TCGGATNCGTCTGAGCTTGGCT 751,744,7,22,21,1,3
3529_458 TCGGATCCGTCTGAGTTTGG 703,682,21,20,19,1,3
1965_815 NCGGATCCGTCTGAGCTTGG 340,335,5,20,19,1,3
4655_329 CATCGGATCCGTCTGAGCTTGG 817,817,0,22,22,0,3
6768_362 TCGGATCCGTCTGAGCCTGGCT 753,731,22,22,21,1,3
4668_378 TCGGATCCGGCTGAGCTTGG 620,606,14,20,19,1,3
5544_328 GCGGATCCGTCTGAGCTTGGCT 706,684,22,22,21,1,3
8441_320 TCGGATACGTCTGAGCTTGGCT 717,698,19,22,21,1,3
7321_307 TCGGACCCGTCTGAGCTTGGCT 750,726,24,22,21,1,3
8106_304 TCGGATCCGTATGAGCTTGGCT 752,729,23,22,21,1,3
9577_304 TCGGATCCGTCTGAGATTGGC 705,695,10,21,20,1,3
11433_256 TCGGATCCGTCTGAGTTTGGC 741,719,22,21,20,1,3
13515_272 TCGGATCCGTCTGCGCTTGGC 687,673,14,21,20,1,3
7473_236 TCGGGTCCGTCTGAGCTTGGCT 753,732,21,22,21,1,3
9483_233 TCGGATCCGTCTCAGCTTGGCT 733,711,22,22,21,1,3
17881_191 TCGGATCCGTCTGAGCNTGGCT 760,753,7,22,21,1,3
3730_524 NCGGATCCGTCTGAGCTTGGA 273,254,19,21,19,2,3
12820_189 TCGGATCCGTCTGAGCTTCGCT 715,697,18,22,21,1,3
9249_191 TCGGATCCGTCTGAGACTGGCT 696,675,21,22,20,2,3
8122_205 TCGGATCCGTCTGACCTTGG 647,627,20,20,19,1,3
8611_203 TCGGCTCCGTCTGAGCTTGG 621,606,15,20,19,1,3
7891_184 GGATCCGTCTGAGCTTGG 661,661,0,18,18,0,3
7951_178 TCGGATCCGTCTGAGCTT 668,668,0,18,18,0,3
7786_214 CGTCTGAGCTTGGCT 538,538,0,15,15,0,3
8013_357 NCGGATCCGTCTGAGCTTGGC 313,309,4,21,20,1,3
28269_110 TCGGATCCGTCTGAGCTTGGCTGGT 914,914,0,25,25,0,3
9703_148 TCGGATCCGTCTGAGGTTGG 676,663,13,20,19,1,3
13597_133 TCGGATCCGTCGGAGCTTGGCT 693,676,17,22,21,1,3
16134_124 TCGGATCCGTGTGAGCTTGGCT 729,710,19,22,21,1,3
15705_128 TCGGATCCGTCTGTGCTTGGCT 707,687,20,22,21,1,3
13529_140 TCGGATCCGCCTGAGCTTGG 644,627,17,20,19,1,3
14635_117 TCGGATGCGTCTGAGCTTGGCT 738,721,17,22,21,1,3
27755_129 TCGGATCCGGCTGAGCTTGGC 659,644,15,21,20,1,3
15889_131 CGGATCCGTCTGGGCTTGGCT 637,626,11,21,20,1,3
20011_113 GGATCCGTCTGAGCTTGGC 707,707,0,19,19,0,3
14258_99 TCGGATCCGTCTGAGNTTGG 674,669,5,20,19,1,3
27396_76 TCGGATCCGTCTGAGCTTGGCTGG 870,870,0,24,24,0,3
28126_92 TCGGATCCGTCTGAGGTTGGC 719,705,14,21,20,1,3
27040_83 TCGGAGCCGTCTGAGCTTGGCT 666,651,15,22,21,1,3
88086_65 TCGGATCCGTCTGAGCTTGGCTG 827,827,0,23,23,0,3
18367_75 TCGGATCCGTCTGGGCTTGG 644,629,15,20,19,1,3
34058_61 TCGGATCCGTCTGAGCTTGNCT 749,743,6,22,21,1,3
24886_61 TCGGATCCGACTGAGCTTGGCT 739,719,20,22,21,1,3
26238_58 TCGGATCCGTCTGAGCATGGCT 725,708,17,22,21,1,3
44149_58 TCGGATCCGCCTGAGCTTGGC 716,695,21,21,20,1,3
29292_58 CGGATCCGCCTGAGCTTGGCT 637,625,12,21,20,1,3
66598_54 TCGGCTCCGTCTGAGCTTGGC 670,652,18,21,20,1,3
22380_55 TCGGATCCGTCTGAGCT 627,627,0,17,17,0,3
35148_47 TCGGAACCGTCTGAGCTTGGCT 729,709,20,22,21,1,3
32796_44 TCGGATCCGTCTGAGCTAGGCT 762,740,22,22,21,1,3
24716_48 TCGGATNCGTCTGAGCTTGG 683,676,7,20,19,1,3
54045_43 TCGGATCCGTCTGAGNTTGGC 703,698,5,21,20,1,3
36114_35 TCGGATCCGTCTGAGCGTGGCT 736,713,23,22,21,1,3
45150_39 TCGGATCCGTATGAGCTTGG 646,627,19,20,19,1,3
31723_35 TCGGATCCATCTGAGCTTGG 694,670,24,20,19,1,3
61262_31 TCGGATCCGTCTGGGCTTGGC 694,675,19,21,20,1,3
36712_32 TCGGGTCCGTCTGAGCTTGG 665,648,17,20,19,1,3
45195_33 TCGGATACGTCTGAGCTTGG 645,626,19,20,19,1,3
59002_24 CGGATCCGTCTGAGCTTGGCTGTT 882,858,24,24,23,1,3
35448_32 GCGGATCCGTCTGAGCTTGG 620,598,22,20,19,1,3
67722_27 TCGGATCCGTCTGAGCNTGG 696,689,7,20,19,1,3
68969_24 TCGGATCCGTCTGAGCTTGGNT 756,750,6,22,21,1,3
35224_30 TCGGATCCGTCTGAGACTGG 620,598,22,20,18,2,3
55357_24 TCGGATCCGTCTGAGCTGGGCT 752,729,23,22,21,1,3
125586_22 TCGGATCCGTCTGAGCTCGGC 735,712,23,21,20,1,3
56278_17 CATCGGATCCGTCTGAGCTTGGCT 898,898,0,24,24,0,3
82479_17 CATCGGATCCGTCTGAGCTTGGC 859,859,0,23,23,0,3
89392_19 TCGGATCCATCTGAGCTTGGC 776,754,22,21,20,1,3
61124_21 CGGATCCGTCTGAGTTTGGCT 691,667,24,21,20,1,3
26764_45 NCGGATCCGTCTGAGCTTGGAT 322,300,22,22,20,2,3
84088_21 CGGATCCGTCTGACCTTGGCT 644,631,13,21,20,1,3
93037_15 CGGATCCGTCTGAGCTTGGCTGGT 871,871,0,24,24,0,3
59727_19 CGGATCCGTCTGAGCATGGCT 663,651,12,21,20,1,3
201451_16 TCGGATCCGTCGGAGCTTGGC 723,702,21,21,20,1,3
55495_18 CGGATCCGTCTGAGCCTGGCT 632,618,14,21,20,1,3
97458_16 TCGGATNCGTCTGAGCTTGGC 696,689,7,21,20,1,3
78068_14 TCGGNTCCGTCTGAGCTTGGCT 746,740,6,22,21,1,3
64891_15 TAGGATCCGTCTGAGCTTGG 689,666,23,20,19,1,3
65350_15 TCGGATCCGTGTGAGCTTGG 680,663,17,20,19,1,3
71386_15 TCGGATCCGTCTGAACTTGG 684,661,23,20,19,1,3
65643_15 ATCCGTCTGAGCTTGGCT 658,658,0,18,18,0,3
64801_16 CGGATCCGGCTGAGCTTGGCT 631,616,15,21,20,1,3
66521_16 TCGGATGCGTCTGAGCTTGG 627,612,15,20,19,1,3
87884_12 TCGGATCCNTCTGAGCTTGGCT 774,767,7,22,21,1,3
84272_11 GGATCCGTCTGAGCTTGGCTGG 829,829,0,22,22,0,3
258214_12 TCGGATCCGTCTGAGCNTGGC 737,730,7,21,20,1,3
154063_10 GGATCCGTCTGAGCTTGGCTGGT 842,842,0,23,23,0,3
142184_14 CGGATCCGTCTGCGCTTGGCT 598,584,14,21,20,1,3
83312_13 TCGGATCCGTCGGAGCTTGG 638,618,20,20,19,1,3
160059_10 TCGGATCCGTCTGAGCTTGGN 728,722,6,21,20,1,3
78883_11 TCGGATCCGTCTGTGCTTGG 677,653,24,20,19,1,3
142933_10 TCGGATCCGACTGAGCTTGG 646,633,13,20,19,1,3
105680_11 CGGATCCGTCTGGGCTTGG 579,568,11,19,18,1,3
103829_10 TCGGATCCGTCTGAGATTG 631,620,11,19,18,1,3
390886_11 TCGGATCCGTCTGCGCTTTGCT 566,543,23,22,20,2,3
83914_10 TGATCCGTCTGAGCTTGGCT 614,593,21,20,19,1,3
102311_8 TCGGATCCGTCTGAGCATGG 690,679,11,20,19,1,3
48307_27 NGGATCCGTCTGAGCTTGGCT 195,191,4,21,20,1,3
121423_7 ATCGGATCCGTCTGAGCTTG 732,732,0,20,20,0,3
147429_7 CATCGGATCCGTCTGCGCTTGG 733,721,12,22,21,1,3
91745_9 ATCGGATCCGTCTGA 552,552,0,15,15,0,3
201826_7 CGGATCCGTCTGAGATTGGCT 702,680,22,21,20,1,3
117562_7 TCGGATCGGTCTGAGCTTGG 663,645,18,20,19,1,3
92022_9 CGGATCCGTCTGAGC 497,497,0,15,15,0,3
102987_7 CGGATCCGTCTGAGCGTGGCT 649,634,15,21,20,1,3
101372_7 TCCGTCTGAGCTTGGCT 625,625,0,17,17,0,3
162128_6 TCGGGTCCGTCTGAGCTTGGC 744,724,20,21,20,1,3
140792_6 TCGNATCCGTCTGAGCTTGGCT 714,709,5,22,21,1,3
123586_6 TCGGATCCGTCTGAGCTAGG 698,679,19,20,19,1,3
1134104_7 TCGGATCCGCCTGAGCCTGGCT 597,575,22,22,20,2,3
116997_9 NTCGGATCCGTCTGAGCTTGGCT 447,442,5,23,22,1,3
460076_6 TCGGATCCGTCTGCGCTTGCCT 678,656,22,22,20,2,3
146283_6 GGATCCGTCTGAGCTCGGCT 669,653,16,20,19,1,3
627675_6 CGGATCCGTCTGACCTTGGC 632,621,11,20,19,1,3
177415_6 TCGGATCCGTCTGCGCTTG 630,617,13,19,18,1,3
76446_13 NCGGATCCGTCTGAGCTTG 286,281,5,19,18,1,3
120556_6 CGGATCCGTCTGAGCTTG 602,602,0,18,18,0,3
170244_6 TCGGAACCGTCTGAGCTTGG 620,600,20,20,19,1,3
137434_5 ATCGGATCCGTCTGAGCT 691,691,0,18,18,0,3
137120_5 ATCGGATCCGTCTGAGCTT 686,686,0,19,19,0,3
206277_5 TCGGATCCGTCTGAGCTTGN 684,679,5,20,19,1,3
540941_4 CGGATCCGTCTGAGCTTGGCTGG 827,827,0,23,23,0,3
113802_7 NGATCCGTCTGAGCTTGGCT 462,455,7,20,19,1,3
256473_5 CGGATCCGTCTGCGCTTGGC 645,635,10,20,19,1,3
230987_3 TCATCGGATCCGTCTGAGCTTGGCT 959,959,0,25,25,0,3
176420_4 GATCCGTCTGAGCTTGGCT 713,713,0,19,19,0,3
216925_4 TCGGATCCGTCTGAGCTNGGCT 712,707,5,22,21,1,3
523505_4 TCGGATCCGTCTGAGCATGGC 703,695,8,21,20,1,3
277035_4 ATCGGATCCGCCTGAGCTTGG 682,672,10,21,20,1,3
628895_4 ATCGGATCCGTCTGAGCTTGGG 655,646,9,22,21,1,3
341304_2 CAGAAAGATCATCGGATCCGTCTGAGCTTGGC 1243,1243,0,32,32,0,3
154603_4 TCGGATCCGTCTGAGTTTG 633,619,14,19,18,1,3
111454_8 NTCGGATCCGTCTGAGCTTGG 313,308,5,21,20,1,3
198357_4 ATCGGATCCGTCTGAGC 606,606,0,17,17,0,3
610198_4 CGGATCCGCCTGAGCTTGGC 609,592,17,20,19,1,3
166162_4 CGGATCCGTCTGAGCCTGG 613,589,24,19,18,1,3
193436_4 TCGGATCCGGCTGAGCTTG 601,588,13,19,18,1,3
207753_4 TCGGAGCCGTCTGAGCTTGGC 610,587,23,21,20,1,3
558339_3 CGGATCCGTCTGAGCTTGGCTG 770,770,0,22,22,0,3
156235_4 TCGGATCCGTCTGAG 572,572,0,15,15,0,3
229897_4 TCGGAGCCGTCTGAGCTTGG 581,568,13,20,19,1,3
354002_3 TCGGATCCGTCTGAGCTTGNC 743,736,7,21,20,1,3
115570_14 GGGATCCGTCTGAGCTTGGCT 173,155,18,21,20,1,3
222551_3 TNGGATCCGTCTGAGCTTGGCT 709,704,5,22,21,1,3
302484_3 TCGGATCCATCTGAGCTTG 709,694,15,19,18,1,3
216752_3 TCGGATGCGTCTGAGCTTGGC 693,684,9,21,20,1,3
130549_7 NGGATCCGTCTGAGCTTGGC 282,278,4,20,19,1,3
400360_3 CCGTCTGAGCTTGGCT 628,628,0,16,16,0,3
1389883_3 CGGATCNGTCTGAGCTTGGCT 632,625,7,21,20,1,3
911050_3 TCGGATCCGCCTGAGCTTGGCC 636,614,22,22,20,2,3
957221_3 ATCGGATCCGTCTGCGCTTGGC 630,613,17,22,21,1,3
222503_3 CGGATCCGTCTGAGCNTGGCT 601,596,5,21,20,1,3
619976_3 TCGGATACGTCTGAGCTTGGAT 603,582,21,22,20,2,3
716278_2 ATCGGAACCGTCTGAGCTTGGCT 828,821,7,23,22,1,3
276487_2 ATCGGATCCGTCTGACCTTGGC 831,807,24,22,21,1,3
1783006_2 CATCGGATCCGTCTGAGCTTG 803,803,0,21,21,0,3
906826_2 ATCGGATCCGTCTGAACTTGGC 779,761,18,22,21,1,3
356289_2 ATCGGATCCGTCTGATCTTGG 752,745,7,21,20,1,3
289441_2 CGCATCCGTCTGAGCTTGGCT 747,724,23,21,20,1,3
185977_4 NCGGATCCGTCTGAGCTTGGCTGT 378,360,18,24,22,2,3
320722_3 TCGGATCCGGCTGAGC 480,465,15,16,15,1,3
299463_2 ATCGGATCCGTCTGACCTTGG 712,689,23,21,20,1,3
1027196_2 ATCGGATCCGTCTGCGCTTGGCT 686,668,18,23,22,1,3
304628_2 GGATCCGTCTGAGCTGGGCT 681,663,18,20,19,1,3
485387_2 ATCCGTCTGAGCTTGGC 660,660,0,17,17,0,3
334004_2 GATCCGTCTGAGCTTGG 658,658,0,17,17,0,3
311845_2 TCGGATCCGTCTGAGGTTG 662,652,10,19,18,1,3
1402476_2 GGATCCGTCTGAGATTGGCT 657,650,7,20,19,1,3
262347_2 CGGATCCGTCTGAGCTCGGCT 650,642,8,21,20,1,3
1482672_2 CGGATCCGCCTGAGCTTGG 645,627,18,19,18,1,3
482279_2 CGGATCAGTCTGAGCTTGGCT 631,623,8,21,20,1,3
299019_2 TCGGCTCCGTCTGAGCTTG 634,622,12,19,18,1,3
1035172_2 TCGGATCCGTCTGAGCTTGCGT 631,620,11,22,20,2,3
926593_2 GGCTCCGTCTGAGCTTGGCT 625,614,11,20,19,1,3
1673127_2 CGGATCCGTCTCAGCTTGGCT 617,608,9,21,20,1,3
285603_2 GGATCCNTCTGAGCTTGGCT 613,607,6,20,19,1,3
934988_2 ATCGGATCCGGCTGAGCTTGG 615,606,9,21,20,1,3
309181_2 GGATCCCTCTGAGCTTGGCT 617,606,11,20,19,1,3
1168416_2 CGGATCCGTCTGAGGTTGGCT 614,605,9,21,20,1,3
1828227_2 TCGGATCCGTCTGAGTATGG 616,601,15,20,18,2,3
1257561_2 TCGGATCCGTCTGAGCCTGGCC 612,599,13,22,20,2,3
247014_2 ATCGGATCCGTCTGGGCTTGG 612,598,14,21,20,1,3
295550_2 CGGATCCGTCTGCGCTTGG 608,596,12,19,18,1,3
314956_2 GGATCCGTCTGAGCTTG 596,596,0,17,17,0,3
851521_2 TCGGGTCCGTCTGAGCTCGGCT 609,590,19,22,20,2,3
410323_2 CGGATCCGTCTGGGCTTGGC 596,588,8,20,19,1,3
315169_2 CGGATCCGTCTGAGCATGG 596,584,12,19,18,1,3
339072_3 GGATCCGTCTGAGCTAGGCT 387,382,5,20,19,1,3
1612240_1 TTCAGAAAGATCATCGGATCCGTCTGAGC 1143,1143,0,29,29,0,3
333878_2 AGGATCCGTCTGAGCTTGGCT 590,571,19,21,20,1,3
301952_2 TCGGATCCGTCTGAGT 580,570,10,16,15,1,3
370005_2 GGATCCGTCTGAGCTAGG 570,561,9,18,17,1,3
430134_2 TCGGATCCGTCTGAGCCTGGTT 580,556,24,22,20,2,3
760273_2 CGGATCCGTCGGAGCTTGGCTTT 570,548,22,23,20,3,3
2010155_2 TCGGATCCGTCTGAGCTTGGCTTATAGA 553,545,8,28,24,4,3
1749338_2 TCGGATCCGTCTGACCTTGGG 561,539,22,21,19,2,3
1996351_1 ATCATCGGATCCGTCTGAGCTTGGCTGG 1047,1047,0,28,28,0,3
976226_2 GGATCCGTCTGCGCTTGGCT 534,522,12,20,19,1,3
1145835_2 TCGGATCCGTCTGAGCTCGGCTTAT 513,507,6,25,22,3,3
594176_1 TCATCGGATCCGTCTGAGCTTGGC 955,955,0,24,24,0,3
540936_1 ATCATCGGATCCGTCTGAGCTTGG 928,928,0,24,24,0,3
781983_1 TCGGATCCGTCTGAGCTTGGCTGGTAT 930,926,4,27,25,2,3
1116076_2 TCTGATCCGTCTGAGCTTGGCTC 483,458,25,23,21,2,3
523075_2 CGGATCCGTCTGAGCTGGGCT 457,453,4,21,20,1,3
809952_1 TCGGATCCGTCTGAGCTTGGCTGGCGG 892,888,4,27,25,2,3
935232_1 TCATCGGATCCGTCTGAGCTTGG 876,876,0,23,23,0,3
1600238_1 TCGGATCCGTCTGAGCTTGGCTGGTGT 877,873,4,27,25,2,3
904354_1 TCAGAAAGATCATCGGATCCGTC 843,843,0,23,23,0,3
660583_1 GGATCCGTCTGAGCTTGGCTGGG 846,836,10,23,22,1,3
1719031_1 ATAGGATCCGTCTGAGCTTGGCT 850,827,23,23,22,1,3
1751508_1 GCGGATCCGTCTGAGCTTGGCTG 846,827,19,23,22,1,3
1605736_2 TCGGATCCGACTGAGCTTGGCTTTTT 410,389,21,26,22,4,3
1895485_1 TCATCGGATCCGTCTGAGCTTG 766,766,0,22,22,0,3
1938731_1 ATCGGATCCGTCTTAGCTTGG 782,759,23,21,20,1,3
1001510_1 CATCGGATCCGTCTGTGCTTGGCT 753,743,10,24,23,1,3
1296227_1 ATCGGATCGGTCTGAGCTTGGCT 752,741,11,23,22,1,3
785622_1 TCGGATCNGTCTGAGCTTGGCT 741,735,6,22,21,1,3
1700756_1 ATCGGATCCGCCTGAGCTTGGCT 744,734,10,23,22,1,3
1809275_1 GGATCCGTCTGAGCTTGGCTG 734,734,0,21,21,0,3
1461374_1 GGATCCTTCTGAGCTTGGCT 743,732,11,20,19,1,3
1876860_1 TCGGATCCGTCTGAGCTNGGC 737,731,6,21,20,1,3
1192987_1 TCGGATCCGTCTGAGCTTGGCTGGACG 740,728,12,27,26,1,3
750996_1 TCGGATCCGTCTGAGCTTGGCN 732,725,7,22,21,1,3
688628_1 CAGATCCGTCTGAGCTTGGC 741,718,23,20,19,1,3
1708194_1 ATCGGANCCGTCTGAGCTTGG 724,717,7,21,20,1,3
988415_1 TCNGATCCGTCTGAGCTTGGCT 716,711,5,22,21,1,3
1180922_1 TCGGATCCGTCTGAGATTGGCTTGT 726,704,22,25,23,2,3
1348843_1 ATCGGACCCGTCTGAGCTTGG 725,702,23,21,20,1,3
1861574_1 TCGGATCCGTCTGAGGTTGGCC 715,700,15,22,20,2,3
1366024_1 ATCGGATCCGTCTGAACTTGG 709,699,10,21,20,1,3
1500222_1 ATCGGACCCGTCTGAGCTTGGC 701,694,7,22,21,1,3
712340_1 TCAGATCCGTCTGAGCTTG 705,694,11,19,18,1,3
871409_1 GGATCCGTCTGGGCTTGGCT 703,692,11,20,19,1,3
1341546_1 TCGGATCCGTCTGAGCTTGGCTTCGCACCCCC 707,689,18,32,23,9,3
1451971_1 GGATCCGTCTGAGCTAGGC 703,686,17,19,18,1,3
335085_2 TCGGATCCGTCTGAGCTCAGCT 356,342,14,22,20,2,3
715562_1 ATCGGATCCGTCTGANCTTGGCT 688,682,6,23,22,1,3
1003877_1 ATCGGATCCGTCTGAGCCTGGC 688,678,10,22,21,1,3
748530_1 ATCGGATCCGTCTGGGCTTGGC 683,668,15,22,21,1,3
1859908_1 TCGGATCCGTCTGAGCTTGTCTTC 691,667,24,24,21,3,3
1435405_1 CGGATCCGTCTGAGCTTGCCT 671,659,12,21,20,1,3
607556_1 CGGATCCGTCTGAGCATGGC 675,659,16,20,19,1,3
1623916_1 TCGGAACCGTCTGAGCTTGGC 667,655,12,21,20,1,3
1351760_1 CGGATCCGTCTAAGCTTGGCT 657,649,8,21,20,1,3
682857_1 CGGATCCGTCTGAGCTTAGCT 661,649,12,21,20,1,3
919700_1 TCGGATCCGTCTGAGCATGGCTCC 661,647,14,24,21,3,3
1647122_1 ATCGGATCCGCCTGAGCTTG 653,643,10,20,19,1,3
661118_1 ATCGGATCCGTCTGCGCTTGGGT 662,642,20,23,21,2,3
702517_1 TCGGATNCGTCTGAGCTTG 645,638,7,19,18,1,3
1108145_1 CGGATCCGTCTGAGCTTTGCT 648,637,11,21,20,1,3
914274_1 ATCGGCTCCGTCTGAGCTTGGAT 659,635,24,23,21,2,3
1816702_1 CATCGGATCCGTCTGA 633,633,0,16,16,0,3
1016900_1 TCGGATCCGTCTGAGATT 641,629,12,18,17,1,3
1128878_1 CGGGTCCGTCTGAGCTTGGC 637,626,11,20,19,1,3
879012_1 TCGGNTCCGTCTGAGCTTGG 627,622,5,20,19,1,3
1412911_1 CGGATCCGTCTGAGATTGGC 628,622,6,20,19,1,3
501445_1 TCGGATCCGTCTGAGATTAGCT 635,619,16,22,20,2,3
1577340_1 CGGATCCGTCAGAGCTTGGCT 628,619,9,21,20,1,3
1514176_1 CGGATCCGTCCGAGCTTGGCT 629,618,11,21,20,1,3
602135_1 ATCGGATCCGTCTGAGCATGGC 624,609,15,22,21,1,3
1957817_1 TCGGATCCGTCTGAGCACAACT 626,605,21,22,18,4,3
1202264_1 TCGGATCCGTCTGAGGCTGG 626,604,22,20,18,2,3
422986_1 TCGGATCCGTCTGCGCTTCG 624,601,23,20,18,2,3
1757429_1 CGGATCNGTCTGAGCTTGGC 608,601,7,20,19,1,3
667002_1 TCGGATCAGTCTGAGCTTGGCTA 612,599,13,23,21,2,3
944376_1 TCGGATCCGCCTGAGCTTCGCT 622,599,23,22,20,2,3
1351050_1 GCGGATCCGTCTGAGCTTGGAT 621,598,23,22,20,2,3
520268_1 TCGGATCCGTCTGAGGCTGGCT 615,598,17,22,20,2,3
737605_1 CGGATCCGTCGGAGCTTGGCT 602,593,9,21,20,1,3
1599362_1 TCGGATCCGGCTGAGCTTTGCT 614,591,23,22,20,2,3
776877_1 TCGGATCGGTCTGAGCCTGGCT 611,588,23,22,20,2,3
1880115_1 TCGGATCCGTCTGAGTGT 596,586,10,18,16,2,3
607620_1 TCGGATCCGTATGAGCTTTGCT 604,583,21,22,20,2,3
2041549_1 TCGGATCCGTCTGACCTT 593,582,11,18,17,1,3
1302566_1 CCGTCTGAGCTTGGC 580,580,0,15,15,0,3
601685_1 GGGTCCGTCTGAGCTTGGCT 589,579,10,20,19,1,3
1569501_1 CGGATCCGTCTGACCTTGG 590,578,12,19,18,1,3
1634384_1 CGGATCCGTCTGAGTTTGGC 591,577,14,20,19,1,3
1419618_1 TCGGATCCGTCTGAGCTTGCCG 578,574,4,22,20,2,3
2017039_1 CGGATCCGTATGAGCTTGGCT 582,574,8,21,20,1,3
1076201_1 TCGGATCAGTCTGAGCTTCGCT 593,572,21,22,20,2,3
1607621_1 TCGGATCCGTCCGAGCTTGCCT 586,569,17,22,20,2,3
1606562_1 TCGGATCCGTCTGAGCTTGGCTTCGTTAGCCG 587,567,20,32,22,10,3
1582078_1 TCGGATCCGTCTGTGCT 584,564,20,17,16,1,3
1523472_1 TCCGTCTGAGCTTGG 564,564,0,15,15,0,3
1611859_1 CAGATCCGTCTGAGCTTGG 567,563,4,19,18,1,3
1892272_1 ATCGGATCCGTCTGAGCTCGGCT 577,559,18,23,22,1,3
871852_1 TCGGATCCGTCTGAGCTAAGAT 573,556,17,22,19,3,3
1512924_1 TATCCGTCTGAGCTTGGCT 567,556,11,19,18,1,3
1813363_1 CGGATCCCTCTGAGCTTGGC 560,549,11,20,19,1,3
1145394_1 GGATCCGTCTGAGCATGGCT 558,549,9,20,19,1,3
685640_1 TCGGATCCGTCTGAGN 552,547,5,16,15,1,3
1508305_1 GGATCCGTCTGAGTTTGG 555,545,10,18,17,1,3
742021_1 TCGGATCCGTGTGAGCTTG 560,544,16,19,18,1,3
617968_1 TCGGATCCGTCTGAGGTTGCCT 560,541,19,22,20,2,3
1010346_1 TCGGATCCGTCTGAGCTTC 550,538,12,19,18,1,3
524331_1 CGGATCCGCCTGAGCTTG 549,538,11,18,17,1,3
1367453_1 TCGGATCCGTCTGAGATTGGG 552,530,22,21,19,2,3
1412844_1 TCGGATCCGTCTGAGATTCGCT 544,527,17,22,20,2,3
1130258_1 GGGATCCGTCTGAGCTTGGC 542,523,19,20,19,1,3
1851352_1 GGATCCGCCTGAGCTTGGCT 533,522,11,20,19,1,3
978251_1 CGGATCCGTGTGAGCTTGG 538,521,17,19,18,1,3
1805136_1 GGATCCGCCTGAGCTTGGC 530,520,10,19,18,1,3
914769_1 TCGGATCCGTCTGAGCTTCGAT 536,517,19,22,20,2,3
1961570_1 TCGGACCCGTCTGAGCTTCGCTT 539,514,25,23,20,3,3
434557_2 TCGGATCCGTCTGCGCTTGTCT 261,257,4,22,20,2,3
1020772_1 GGATCCGTCTGAGTTTGGC 525,511,14,19,18,1,3
1837760_1 TCGGATCCGTCTGAGCCTGGCCT 513,507,6,23,20,3,3
417867_1 CGGATCTGTCTGAGCTTGGC 521,505,16,20,19,1,3
945441_1 NGGATCCGTCTGAGCTTGGCTA 511,502,9,22,20,2,3
893311_1 GGATCCGTCTGAGCTCGG 506,501,5,18,17,1,3
653645_1 TCGGCTCCGTCTGAGC 509,498,11,16,15,1,3
439939_2 NCGGATCCGTCTGAGC 252,248,4,16,15,1,3
1547828_1 TCGGATCCGTCTGAGCTTGGTTCGTCAGCCG 501,491,10,31,26,5,3
618518_1 NTCGGATCCGTCTGAGCTTGGC 496,490,6,22,21,1,3
1149158_1 CCGGATCCGTCTGAGCTTG 497,485,12,19,18,1,3
729826_1 TCGGATGCGTCTGAGCTTGGGTG 510,484,26,23,21,2,3
957455_1 TCGGGTCCGTCTGAGCTTGGCC 493,481,12,22,20,2,3
2003876_1 TCGGATCCGTCTGAGCTTGTCCT 486,480,6,23,20,3,3
1096770_1 TCGGACCCGTCTGAGCTCGG 498,479,19,20,18,2,3
992390_1 TCGGATCCGTATGAGCTTG 485,479,6,19,18,1,3
1135704_1 TCGGATCCGTCTGAGCTTGGCTTCGCCAGCCG 496,478,18,32,23,9,3
702206_1 NCGGATCCGTCTGAGCTTGGCTTGT 479,471,8,25,23,2,3
965027_1 GGATCCGTCTGAGATTGG 485,471,14,18,17,1,3
1489515_1 CGGATCCGTCTGAGCTTGCCTTC 475,469,6,23,20,3,3
1063755_1 GGATCCGGCTGAGCTTGG 478,467,11,18,17,1,3
1316582_1 TCGGATCCGTCTGAGCTCAGC 467,463,4,21,19,2,3
439365_1 CGTCTGAGCTCGGCT 463,453,10,15,14,1,3
1362746_1 TCGGATCCGTCTGAGCCTG 466,448,18,19,18,1,3
522305_1 CGTCTGAGCTTGGGT 455,445,10,15,14,1,3
1295464_1 NCGGATCCGTCTGAGCTTGGCTAC 449,439,10,24,21,3,3
1529867_1 NGATCCGTCTGAGCTTGGC 442,436,6,19,18,1,3
1084277_1 TCGGATCCGGCTGAGCTCGG 454,435,19,20,18,2,3
819247_1 TCGGATCCGTCTGAGTTTGGCTCGCACGCCG 449,435,14,31,24,7,3
721622_1 GGAGCCGTCTGAGCTTGGT 457,435,22,19,17,2,3
488323_1 TCGGAACCGTCTGAGCTTGGTA 445,432,13,22,19,3,3
1208277_1 TCGGATCCGTCTGAGACTGGCTCT 431,423,8,24,20,4,3
1556287_1 TTGGATCCGTCTGAGCTTGGGTTGC 438,421,17,25,21,4,3
1207502_1 TCGGATCCGTCTGAGCGTGGC 422,420,2,21,20,1,3
608948_1 TCGGACCCGTCTGAGCTTGGCCTT 432,402,30,24,20,4,3
556844_1 GCGGATCCGTCTGAGCTTGGTTT 418,395,23,23,20,3,3
1704253_1 TCGGATCCGTCTGAGACTGGCAAA 399,389,10,24,19,5,3
1230313_1 TGATCCGTCTGAGCTTGGCTT 410,389,21,21,19,2,3
828992_1 TCGGATCCGTGTGAGCTTGGTCGCATC 407,384,23,27,20,7,3
725437_1 TCGGATCCGTCTGCGCTTGCCTG 382,378,4,23,21,2,3
478812_1 TCGGATCCGTCTGCGCTAGGCTA 400,377,23,23,20,3,3
1416056_1 TCGGATCCGTCTGACC 371,359,12,16,15,1,3
1228949_1 NCGTCTGAGCTTGGCT 362,355,7,16,15,1,3
998599_1 CGGATCCGTCTGAGCCTGGCTA 357,353,4,22,20,2,3
744624_1 TCGGATCCGTCTGAGCTTGGCTTCGTCTTCTG 372,352,20,32,22,10,3
963761_1 TCGGATCCGTTTGAGCCTGGCT 354,350,4,22,20,2,3
1814614_1 CGGATCCGTCTGCGCTTGGCATT 344,336,8,23,19,4,3
1445026_1 NCGGATCCGTCTGAGCTTGGCTGA 342,334,8,24,22,2,3
1594985_1 TCGGATCCGTCTGAGCTCGGCATTT 326,318,8,25,21,4,3
435500_1 TCGGATCAGTCTGAGCTTCGCTTT 342,318,24,24,20,4,3
1262084_1 TCGGATCCGTCTCAGCTTGCCT 303,299,4,22,20,2,3
1252943_1 TCGGATCCGCCTGAGCTTGGATTTGTAAT 315,288,27,29,20,9,3
1909338_1 NCGGATCCGTCTGAGCTTGGCAGA 286,278,8,24,21,3,3
443886_1 TCGGATCCGCCTGAGCTTGGTCTT 268,258,10,24,19,5,3
588378_1 TCGGATCCGTCTGAGCTTTGAC 264,258,6,22,19,3,3
1677197_1 TCGGATCCGTCCGAGCTTGGCTTCGTACCGCG 250,228,22,32,21,11,3
811978_1 TCGGACCCGTCTGAGCTGGGC 218,199,19,21,19,2,3
624015_1 TCGGATCCGTCTGCGCTTGGCTTTGTATGGCG 127,105,22,32,21,11,3
626761_2 NCGGATCCGTCTGAGCTCGGCT 44,40,4,22,20,2,3
1730226_1 TTGGATCCGTCTGAGCTTGGCCA 79,73,6,23,20,3,3
1336018_2 NGGATCCGTCTGAGCTTGG 38,36,2,19,18,1,3
1719169_1 ATCGGATCCGTCTGCGCTTGGTA 77,71,6,23,20,3,3
695958_1 TCGGATTCGTCTGAGCTTGGTTT 75,69,6,23,20,3,3
834578_1 TCGGATCCGTCTGAGCTTGGCCGTACGCCG 60,48,12,30,24,6,3
1714575_1 NATCGGATCCGTCTGAGCTTGGCTTT 52,46,6,26,23,3,3
1988014_1 NATCGGATCCGTCTGAGCTTGGCT 48,46,2,24,23,1,3
1287930_1 NCGGATCCGTCTGAGCTTGGCTTG 48,44,4,24,22,2,3
1952055_1 NCGGATCCGTCTGAGCTTGGCTAG 48,44,4,24,22,2,3
818159_1 GCGGATCCGTCTGAGCTTGGCTGT 48,44,4,24,22,2,3
435322_1 TATCGGATCCGTCTGAGCTTGGA 46,42,4,23,21,2,3
806457_1 NTCGGATCCGTCTGAGCTTGGCAT 48,42,6,24,21,3,3
667896_1 NCGGATCCGTCTGAGCTTGGCAG 46,42,4,23,21,2,3
889957_1 NCGGATCCGTCTGAGCTTGGCTTTATT 54,42,12,27,21,6,3
948478_1 NCGGATCCGTCTGAGCTTGGCTTCA 50,42,8,25,21,4,3
1099616_1 NGGATCCGTCTGAGCTTGGCTTTTAT 52,42,10,26,21,5,3
1146449_1 NGGATCCGTCTGAGCTTGGCTTTTT 50,42,8,25,21,4,3
1458054_1 AGGATCCGTCTGAGCTTGGCTGT 46,42,4,23,21,2,3
1844717_1 TGGATCCGTCTGAGCTTGGCTGT 46,42,4,23,21,2,3
442036_1 TCGGACCCGTCTGAGCTCGGCT 44,40,4,22,20,2,3
502280_1 TCGGATCCGGCTGAGCTTGGCATA 48,40,8,24,20,4,3
585945_1 NCGGATCCGTCTGAGCTTGGCCT 46,40,6,23,20,3,3
655529_1 NCGGATCCGTCTGAGCTTGGTAG 46,40,6,23,20,3,3
917776_1 NCGGATCCGTCTGAGCTTGGTTA 46,40,6,23,20,3,3
972280_1 NCGGATCCGTCTGAGCTTAGCT 44,40,4,22,20,2,3
1422816_1 NGGATCCGTCTGAGCTTGGCTTA 46,40,6,23,20,3,3
650948_1 NGGATCCGTCTGAGCTTGGCTTTCT 50,40,10,25,20,5,3
1019488_1 TCGGATCCGTCTGAGTTTGGAC 44,38,6,22,19,3,3
1079622_1 TCGGCTCCGTCTGAGCTGCGCT 44,38,6,22,19,3,3
1174423_1 TCGGATCCGGCTGAGCTCGGC 42,38,4,21,19,2,3
1262870_1 NCGGATCCGTCTGAGCCTGGCAT 46,38,8,23,19,4,3
1642971_1 NCGGATCCGTCTGAGCTTGGAAA 46,38,8,23,19,4,3
1656106_1 NCGGATCCGTCTGAGCTTGTTT 44,38,6,22,19,3,3
1663475_1 NCGGATCCGTCTGAGCTTGGGAT 46,38,8,23,19,4,3
635935_1 TCGGATCCGCCTGAGCCTGGCAT 46,38,8,23,19,4,3
700133_1 NCGGATCCGTCTGAGCTTGGAGA 46,38,8,23,19,4,3
725221_1 NCGGATCCGTCTGAGCTTGGAAAT 48,38,10,24,19,5,3
1655231_1 GGGATCCGTCTGAGCTTGGCA 42,38,4,21,19,2,3
639974_1 NCGGATCCGTCTGAGCTGGCTTT 46,36,10,23,18,5,3
856702_1 TCGGATCCGTCTGCGCTTGTA 42,36,6,21,18,3,3
937525_1 NCGGATCCGTCTGAGCTTGAA 42,36,6,21,18,3,3
1059598_1 NGGATCCGTCTGAGCTTGGA 40,36,4,20,18,2,3
1344254_1 GGGATCCGTCTGAGCTTGGA 40,36,4,20,18,2,3
1284691_1 NGATCCGTCTGAGCTTGGCAT 42,36,6,21,18,3,3
605624_1 NCGGATCCGTCTGAGCTT 36,34,2,18,17,1,3
1526935_1 NGTCTGAGCTTGGCT 30,28,2,15,14,1,3
cluster#=6 genomeSeqID=chr18 strand=+ start=68367260 end=68367349 reads#=36446 mir#=7
genome gcatgactcctccaagtcttggagtaggtcattgggtggatcctttatttccctatgtgggccactggatggctcctccatgtcttggcg
oar-mir-432 gcatgactcctccaagTCTTGGAGTAGGTCATTGGGTGGatcctttatttccctatgtgggccactggatggctcctccatgtcttggcg
hsa-mir-432 ---tgactcctccaggTCTTGGAGTAGGTCATTGGGTGGatcctctatttccttacgtgggccaCTGGATGGCTCCTCCATGTCTtggag
ssc-mir-432 ----------tccaggTCTTGGAGTAGGTCATTGGGTggatcctttatttccctatgtgggccacTGGATGGCTCCTCCATGGCTtggag
cfa-mir-432 ---tgactcctccaggTCTTGGAGTAGGTCATTGGGTGGatccttaatttccctatgtgggccactggatggctcctccatgtcttggcg
mml-mir-432 ---tgactcctccatgTCTTGGAGTAGGTCATTGGGTGGatcctctatttccttatgtgggccactggatggctcctccatgtcttggag
ptr-mir-432 ----gactcctccaggTCTTGGAGTAGGTCATTGGGTGGatcctctatttccttacgtgggccactggatggctcctccatgtcttggag
eca-mir-432 gcgtgactcctccaggTCTTGGAGTAGGTCATTGGGTGGatcctttatttccctatgtgggccactggatggctcctccatgtcttgg--
192_13826 TCTTGGAGTAGGTCATTGGGTGG 859,859,0,23,23,0,5
206_12339 TCTTGGAGTAGGTCATTGGGT 788,788,0,21,21,0,5
441_5340 TCTTGGAGTAGGTCATTGGGTG 819,819,0,22,22,0,5
1317_1241 TCTTGGAGTAGGTCATTGGG 753,753,0,20,20,0,5
1902_822 TCTTGGAGTAGGTCATTGG 708,708,0,19,19,0,5
4382_348 TTGGAGTAGGTCATTGGGTGGATC 897,897,0,24,24,0,5
5535_270 TCTTGGAGTAGGTCATTGGGTGGA 896,896,0,24,24,0,5
7731_180 TGGAGTAGGTCATTGGGTGGATC 865,865,0,23,23,0,5
8014_173 TTGGAGTAGGTCATTGGGTGGAT 868,868,0,23,23,0,5
9758_147 TCTTGGAGTAGGTCATTGGGTGGAT 930,930,0,25,25,0,5
21175_57 TGGAGTAGGTCATTGGGTGGAT 832,832,0,22,22,0,5
23721_50 CTTGGAGTAGGTCATTGGGTGG 805,805,0,22,22,0,5
24488_46 TTGGAGTAGGTCATTGGGTGGA 820,820,0,22,22,0,5
27902_40 TTGGAGTAGGTCATTGGGTGG 790,790,0,21,21,0,5
30261_36 TCTTGGAGTAGGTCACTGGGTGG 780,763,17,23,22,1,5
28348_38 TCTTGGAGTAGGTCACTGGGT 724,706,18,21,20,1,5
19227_62 NCTTGGAGTAGGTCATTGGGT 402,396,6,21,20,1,5
35954_31 TCTTGGAGTAGGTCAATGGGTGG 778,767,11,23,22,1,5
38502_33 TCTTGGCGTAGGTCATTGGGTGG 718,703,15,23,22,1,5
21053_56 NCTTGGAGTAGGTCATTGGGTGG 345,340,5,23,22,1,5
54323_27 TCTTGGAGTAGGCCATTGGGTGG 720,705,15,23,22,1,5
41695_23 TCTTGGAGTAGGTCAATGGGT 707,695,12,21,20,1,5
47766_24 TCTTGGAGGAGGTCATTGGGT 665,651,14,21,20,1,5
49948_23 TCTTGGAGGAGGTCATTGGGTGG 689,674,15,23,22,1,5
51784_20 CTTGGAGTAGGTCATTGGGT 752,752,0,20,20,0,5
51526_18 TTGGAGTAGGTCATTGGGT 729,729,0,19,19,0,5
52519_19 TCTTGGAGTAGGGCATTGGGT 643,629,14,21,20,1,5
74332_18 TCTTGGAGTAGGCCATTGGGT 656,641,15,21,20,1,5
79148_16 TCTTGGAGTAGGGCATTGGGTGG 725,714,11,23,22,1,5
58798_16 TCTTGGAGTAGGTCAGTGGGT 723,712,11,21,20,1,5
59995_15 TCTTGGAGTAGGTCAGTGGGTGG 758,743,15,23,22,1,5
63959_15 TCTTGGAGTAGGTCAATGGGTG 743,732,11,22,21,1,5
72499_15 TCTTGGAGTAGGTCCTTGGGTGG 720,708,12,23,22,1,5
69462_14 TCTTGGAGTCGGTCATTGGGTGG 751,734,17,23,22,1,5
57139_16 TCTTGGAGTAGGTCCTTGGGT 652,636,16,21,20,1,5
92461_13 TCTTGGAGCAGGTCATTGGGTGG 770,753,17,23,22,1,5
67287_15 TCTTGGAGCAGGTCATTGGGT 632,616,16,21,20,1,5
114111_14 CTTGGAGTAGGTCATTGGGTG 633,633,0,21,21,0,5
88078_9 TCTTGGAGTAGGTCATTGGGTGGATC 976,976,0,26,26,0,5
89316_12 TCTTGGAGTAGGTCACTGGGTG 724,715,9,22,21,1,5
89912_9 TGGAGTAGGTCATTGGGTGGA 813,813,0,21,21,0,5
84688_9 TTGGAGTAGGTCATTGGGTG 766,766,0,20,20,0,5
77903_10 TCTTGGAGTAGGTCATTG 681,681,0,18,18,0,5
100018_11 TCTTGGAGGAGGTCATTGGG 612,597,15,20,19,1,5
94372_9 TCTTGGAGTAGGTAATTGGGTGG 735,715,20,23,22,1,5
92239_8 TGGAGTAGGTCATTGGGTGG 738,738,0,20,20,0,5
97720_8 TCTTGGAGTAGGTCATTGGGCGG 739,723,16,23,22,1,5
143707_8 TCTTGGAGTAGGCCATTGGGTG 722,701,21,22,21,1,5
106851_8 TCTTGGAGTCGGTCATTGGGT 700,684,16,21,20,1,5
114917_8 TCTTGGAGGAGGTCATTGGGTG 686,670,16,22,21,1,5
141858_7 TCTTGGCGTAGGTCATTGGGTG 730,708,22,22,21,1,5
229442_7 TCTTGGAGCAGGTCATTGGGTG 705,689,16,22,21,1,5
132984_6 TCTTGGGGTAGGTCATTGGGTGG 798,778,20,23,22,1,5
195716_7 TCTTGGAGTAGGGCATTGGGTG 667,653,14,22,21,1,5
125469_7 TCTTGGAGTAGGTCATT 650,650,0,17,17,0,5
121982_7 TCTTGGAGTAGGTCA 574,574,0,15,15,0,5
80769_10 NCTTGGAGTAGGTCATTGGG 391,385,6,20,19,1,5
143579_5 TCTTGGAGTAGGTCAGTGGGTG 731,719,12,22,21,1,5
137794_5 TCTTGGAGTAGGTCACTGGG 723,706,17,20,19,1,5
79771_10 NCTTGGAGTAGGTCATTGGGTGGT 370,352,18,24,22,2,5
140928_5 CTTGGAGTAGGTCATTGGG 682,682,0,19,19,0,5
387692_5 TCTTGGAGTAGGTCCTTGGGTG 688,676,12,22,21,1,5
140955_5 TGGAGTAGGTCATTGGGT 676,676,0,18,18,0,5
50178_21 NCTTGGAGTAGGTCATTGGGTG 154,151,3,22,21,1,5
199216_5 TCTTGGAGTAGGTAATTGGGT 639,624,15,21,20,1,5
127305_5 GCTTGGAGTAGGTCATTGGGT 624,601,23,21,20,1,5
153942_4 TCTTGGAGTAGGTCGTTGGGTGG 754,734,20,23,22,1,5
152756_4 TCTTGGAGTAGGTCANTGGGT 697,689,8,21,20,1,5
162387_4 TCTTGGAGTAGGTCACTGG 676,659,17,19,18,1,5
275435_3 TCTTGGNGTAGGTCATTGGGTGG 801,794,7,23,22,1,5
237261_3 TCTTGGAGTAGGTCATTGAGTGG 795,775,20,23,22,1,5
236681_3 TCTTGGAGTAGGTCATTGCGTGG 750,729,21,23,22,1,5
219480_3 TCTTGGNGTAGGTCATTGGGT 734,727,7,21,20,1,5
214924_4 TCTTGGCGTAGGTCATTGGGT 564,544,20,21,20,1,5
182765_3 TCTTGGAGTAGGTCAATGGG 718,706,12,20,19,1,5
207159_3 TCTTGGAGTAGGTCGTTGGGT 722,703,19,21,20,1,5
197969_3 TCTTGGAGTAGGACATTGGGT 679,665,14,21,20,1,5
191594_3 CTTGGAGTAGGTCATTGG 664,664,0,18,18,0,5
226125_3 TCTTGGAGTAGGTCAGTGG 678,656,22,19,18,1,5
315676_2 CTTGGAGTAGGTCATTGGGTGGATC 975,975,0,25,25,0,5
136856_5 NCTTGGAGTAGGTCATTGG 392,385,7,19,18,1,5
320641_2 CTTGGAGTAGGTCATTGGGTGGAT 953,953,0,24,24,0,5
555008_3 TCTTGGAGTAGGTCATTGCGT 643,631,12,21,20,1,5
360910_2 CTTGGAGTAGGTCATTGGGTGGA 888,888,0,23,23,0,5
293624_2 TTGGAGGAGGTCATTGGGTGGATC 899,885,14,24,23,1,5
858478_3 TCTTGGAGTCGGTCATTGGGTG 594,582,12,22,21,1,5
303765_2 TCTTGGAGTAGGTCATNGGGTGG 837,829,8,23,22,1,5
367801_3 TCTTGGAGTAGGTAATTGGGTG 560,548,12,22,21,1,5
494827_2 TCTTGGAGAAGGTCATTGGGTGG 791,781,10,23,22,1,5
248893_2 TCTTAGAGTAGGTCATTGGGTG 803,779,24,22,21,1,5
1082058_2 TCTTGGNGTAGGTCATTGGGTG 778,771,7,22,21,1,5
370225_2 TCTTGGAGTAGGTCATTAGGTGG 773,765,8,23,22,1,5
258005_2 TCTTGGAGTAGGTCANTGGGTGG 750,743,7,23,22,1,5
317380_2 GGAGTAGGTCATTGGGTGG 727,727,0,19,19,0,5
1112065_2 TCTTGGAGTAGGTCATTGGGCG 724,713,11,22,21,1,5
1048884_2 TCTTGGAGTCGGTCATTGGG 730,712,18,20,19,1,5
1540654_2 TCTTGGAGTAGCTCATTGGGTG 717,705,12,22,21,1,5
424404_2 TCTTGGAGTAGGGCATTGGG 691,683,8,20,19,1,5
265274_2 TCTTGGAGTAGGACATTGGGTGG 701,680,21,23,22,1,5
1428991_2 ACTTGGAGTAGGTCATTGGGTG 691,679,12,22,21,1,5
321611_2 TCTTGCAGTAGGTCATTGGGT 700,677,23,21,20,1,5
636001_2 TCTTGGAGTAGGCCATTGGGTGGTT 674,655,19,25,23,2,5
288803_2 TTGGAGTAGGTCATTGG 653,653,0,17,17,0,5
620549_2 TTGGAGTAGGCCATTGGGTGGATC 663,651,12,24,23,1,5
372903_2 TCTTGGAGTAGGTCATAGGGT 645,639,6,21,20,1,5
400610_2 TTGGAGTAGGCCATTGGGTGGAT 656,638,18,23,22,1,5
288276_2 GAGTAGGTCATTGGGT 619,619,0,16,16,0,5
1265722_2 TCTTGGAGTAGGTGATTGGGTGG 617,612,5,23,22,1,5
246755_2 GTAGGTCATTGGGTGG 599,599,0,16,16,0,5
389210_2 TCTTGGAGTAGGCCATTGG 609,598,11,19,18,1,5
330078_2 TCTTGGCGTAGGTCATTGG 607,595,12,19,18,1,5
277794_2 AGTAGGTCATTGGGT 552,552,0,15,15,0,5
385212_2 NTGGAGTAGGTCATTGGGTGGATC 553,547,6,24,23,1,5
1504874_2 TCTTGGAGTAGGTAATTGGG 551,543,8,20,19,1,5
239974_2 TCTTGGAGTAGGGCATTGG 543,530,13,19,18,1,5
642308_2 TCTTGGAGTAGGTCATNGG 525,518,7,19,18,1,5
1894847_1 TTGGAGTAGGTCATTGGGTGGATCC 998,998,0,25,25,0,5
1928898_1 TTGGAGTAGGTCATTAGGTGGATC 856,848,8,24,23,1,5
587252_1 TTGGAGGAGGTCATTGGGTGGAT 860,847,13,23,22,1,5
764010_1 TTGGAGTAGGTCATTGGGAGGAT 845,834,11,23,22,1,5
1816814_1 TTGGAGTAGGTCATTNGGTGGAT 818,811,7,23,22,1,5
703572_1 TCTTGGAGTAGGTCATNGGGTG 767,760,7,22,21,1,5
923822_1 TTGGAGTAGGTCATTTGGTGG 749,743,6,21,20,1,5
568774_1 TGGAGTAGGTCATTGGGTG 740,740,0,19,19,0,5
1082975_1 TCTNGGAGTAGGTCATTGGGT 745,739,6,21,20,1,5
1626970_1 TCTTGGAGTAGGTCATNGGGT 741,734,7,21,20,1,5
1818456_1 TCTTGGAGGAGGTCATTGGGTGGA 734,717,17,24,23,1,5
1650197_1 TCTTAGAGTAGGTCATTGGGT 724,714,10,21,20,1,5
468539_1 TCTTGGAGTAGGTCATAGGGTG 717,712,5,22,21,1,5
1219603_1 TGGAGTCGGTCATTGGGTGGATC 717,707,10,23,22,1,5
822252_1 TCTTGGAGTAGGCCATTGGGCGG 726,703,23,23,21,2,5
1508440_1 TCGAGTAGGTCATTGGGTGGAT 710,700,10,22,21,1,5
1856489_1 TCTTGGAGTAGATCATTGGGT 709,699,10,21,20,1,5
1250027_1 TTGGAGTCGGTCATTGGGTGGAT 717,699,18,23,22,1,5
1569115_1 TCTTGGAGTAGGGCATTGGGTGGA 702,693,9,24,23,1,5
1200100_1 TCTTGGNGTAGGTCATTGGG 699,691,8,20,19,1,5
1939687_1 TCTTGGCGTAGGTCATTGGGTGGA 697,686,11,24,23,1,5
1267503_1 TCTTGGAGTAGGTCATTAGGTG 689,685,4,22,21,1,5
1272465_1 TTGGAGTAGGGCATTGGGTGGA 685,677,8,22,21,1,5
844857_1 TCTTGGAATAGGTCATTGGGT 684,673,11,21,20,1,5
975360_1 TCTTGGAGTAGGTCAACGGGT 685,668,17,21,19,2,5
1993087_1 TCTTGGAGTAGGTCAATGG 664,657,7,19,18,1,5
1296050_1 TCTTGGAGTAGGTCANTGGGTG 662,655,7,22,21,1,5
1865555_1 TCTTGGAGAAGGTCATTGGG 665,655,10,20,19,1,5
1343324_1 TCTTGGAGGAGGTCATTGG 663,653,10,19,18,1,5
932771_1 TCTTGGAGTAGGTCAACGGGTGG 666,651,15,23,21,2,5
1629556_1 TTGGAGTAGGTCATTNGGT 655,648,7,19,18,1,5
1984474_1 TCCTGGAGTAGGTCATTGG 664,645,19,19,18,1,5
1322674_1 TTGGAGTCGGTCATTGGGTGGATC 650,638,12,24,23,1,5
1615538_1 GGAGTAGGTCATTGGGT 632,632,0,17,17,0,5
1792914_1 TCTTGGAGTAGGTCATTGGGAGG 640,631,9,23,22,1,5
1004221_1 TCTTGGAGTAGGTCATGGGGTG 640,624,16,22,21,1,5
1669144_1 TCTTGGAGTAGGTCAT 623,623,0,16,16,0,5
492412_1 TCTTGGCGTAGGTCATTGGG 629,623,6,20,19,1,5
1177224_1 TCTTGGAGTAGGCCATTGGGTGC 644,622,22,23,21,2,5
650369_1 TCTTGGAGTAGGTCCTTGGG 640,622,18,20,19,1,5
2006828_1 TCTTGGAGTAGGCCATTGGG 619,609,10,20,19,1,5
1275389_1 TCTTGGAGTCGGTCATTGG 619,607,12,19,18,1,5
1688366_1 GCATGACTCCTCCAAG 602,602,0,16,16,0,5
782896_1 TTGGAGTAGGGCATTGGGT 615,592,23,19,18,1,5
1420824_1 TCTTGGAGTAGGTAATTGG 595,586,9,19,18,1,5
1972324_1 GGAGTAGGTCATTGGGTG 579,579,0,18,18,0,5
452169_1 TCTTGGAGCAGGTCATTGG 589,578,11,19,18,1,5
179362_3 NCTTGGAGTAGGTCATTGGGTGGA 191,188,3,24,23,1,5
1716454_1 TCTTGGAGTAGGTCATTGGGTGCA 580,561,19,24,23,1,5
724343_1 TCTTGGAGTAGGCCATTGGGTGGA 566,557,9,24,23,1,5
1119542_1 TCTTGGAGAAGGTCATTGGGT 565,556,9,21,20,1,5
1413395_1 CTTGGAGGAGGTCATTGGGT 551,543,8,20,19,1,5
1854882_1 TCTTGGAGTAGGTCATTGGGCGTTT 543,537,6,25,22,3,5
954128_1 TCTTGGAGTAGGACATTGG 544,534,10,19,18,1,5
830547_1 TGGAGTAGGTAATTGGGTGGATC 543,534,9,23,22,1,5
615453_1 TCTTGGAGTCGGTCATTGGGA 543,520,23,21,19,2,5
1486266_1 NCTTGGAGTAGGTCATTGGGTGGAT 515,509,6,25,24,1,5
1757269_1 TTGGAGTAGGTCCTTGGGTGGCT 493,479,14,23,21,2,5
789635_1 TGGAGTAGGTTATTGGGTGGAT 470,454,16,22,21,1,5
1261943_1 TCTTGGAGTAGGGCATAGAGC 448,435,13,21,17,4,5
868391_1 TCTTGGAGTAGGTCATTAGGAGTTCGGATT 442,426,16,30,22,8,5
1644898_1 NTGGAGTAGGTCATTGGGTGGAT 385,381,4,23,22,1,5
1751455_1 TCTTGGCGTAGGTCATTGGGTA 346,326,20,22,20,2,5
1502522_1 TCTTGGAGTTGGTCATTGGGG 275,271,4,21,19,2,5
1843808_1 TCTTGGAGTAGGTGATTGGGGGT 211,205,6,23,20,3,5
1479216_1 TCTTGGAGTAGGTAATAGGGTGT 110,104,6,23,20,3,5
1996276_1 NCTTGGAGTAGGTCATTGGGTGGATT 52,48,4,26,24,2,5
1473524_1 TCTTGGCGTAGGTCATTGGGAGT 46,40,6,23,20,3,5
4194_363 CTGGATGGCTCCTCCATGTCT 791,791,0,21,21,0,3
10043_152 ACTGGATGGCTCCTCCATGTCT 798,798,0,22,22,0,3
93276_12 ACTGGATGGCTCCTCCATGTC 773,773,0,21,21,0,3
84636_10 CTGGATGGCTCCTCCATGTC 776,776,0,20,20,0,3
117134_6 CTGGATGGCTCCTCCATGTCTT 812,812,0,22,22,0,3
128593_6 CTGGATGGCTCCTCCCTGTCT 685,674,11,21,20,1,3
133359_5 TGGATGGCTCCTCCATGTCT 763,763,0,20,20,0,3
324507_2 GATCCTTTATTTCCCTATGTGGGCCA 941,941,0,26,26,0,3
405466_2 ACTGGATGGCTCCTCCATGTCTT 872,872,0,23,23,0,3
348766_2 CACTGGATGGCTCCTCCATGTCT 863,863,0,23,23,0,3
1524191_2 ACTGGATGGCTCCTCCCTGTCT 777,761,16,22,21,1,3
1065486_1 CCACTGGATGGCTCCTCCATGT 835,835,0,22,22,0,3
1542946_1 ACTGGATGGCTCCTCCATGT 751,751,0,20,20,0,3
1218232_1 CTGGATGGCTCCTCCGTGTCT 720,715,5,21,20,1,3
599225_1 ACTGGATGGCTCCCCCATGTCT 704,687,17,22,21,1,3
1146800_1 CTGGATGGCTCTTCCATGTCT 655,645,10,21,20,1,3
1670862_1 ACTGGATGGCTCCTCNATGTCT 648,644,4,22,21,1,3
1046661_1 CTGGATGGCTCGTCCATGTCT 645,632,13,21,20,1,3
1161766_1 CTGGATGGCTCCTCCATGCCT 643,632,11,21,20,1,3
1321383_1 CTGGATGGGTCCTCCATGTCT 603,595,8,21,20,1,3
cluster#=7 genomeSeqID=chr18 strand=+ start=68367444 end=68367535 reads#=26483 mir#=9
genome tcggatgagccctcggaggactccatttgttttgatgatggattcttacgctccatcatcgtctcaaatgagtcttcagagggttctatcat
oar-mir-136 tcggatgagccctcggaggACTCCATTTGTTTTGATGATGGAttcttacgctccatcatcgtctcaaatgagtcttcagagggttctatcat
bta-mir-136 ttggatgagccctcggaggACTCCATTTGTTTTGATGATGGAttcttacgctccatcatcgtctcaaatgagtcttcagagggttccatcat
hsa-mir-136 -----tgagccctcggaggACTCCATTTGTTTTGATGATGGAttcttatgctcCATCATCGTCTCAAATGAGTCTtcagagggttct-----
ssc-mir-136 -----tgagccctcggaggACTCCATTTGTTTTGATGATGGAttcttacgctccatcatcgtctcaaatgagtcttcagagggttct-----
cfa-mir-136 -------------------ACTCCATTTGTTTTGATGATGGAttcttacgctccatcatcgtctcaaatgagtct-----------------
mml-mir-136 ttggatgagccctcggaggACTCCATTTGTTTTGATGATGGAttcttatgctccatcatcgtctcaaatgagtcttcagagggttctatcat
mmu-mir-136 ---------------gaggACTCCATTTGTTTTGATGATGGattcttaagctccATCATCGTCTCAAATGAGTCTTc---------------
rno-mir-136 -----tgagccctcggaggACTCCATTTGTTTTGATGATGGAttcttaagctcCATCATCGTCTCAAATGAGTCTtcagagggttct-----
eca-mir-136 ---------------gaggACTCCATTTGTTTTGATGATGGattcttacgctccatcatcgtctcaaatgagtcttc---------------
274_9057 ACTCCATTTGTTTTGATGATGG 828,828,0,22,22,0,5
4541_325 AGGACTCCATTTGTTTTGATGAT 839,839,0,23,23,0,5
4604_323 ACTCCATTTGTTTTGATGATG 794,794,0,21,21,0,5
5497_269 ACTCCATTTGTTTTGATGATGGA 876,876,0,23,23,0,5
9641_140 AGGACTCCATTTGTTTTGATGA 820,820,0,22,22,0,5
17566_71 GGACTCCATTTGTTTTGATGAT 827,827,0,22,22,0,5
20528_60 CTCCATTTGTTTTGATGATGGA 842,842,0,22,22,0,5
21257_63 ACTCCATTTGTTTTGCTGATGG 752,737,15,22,21,1,5
26873_50 CGGATGAGCCCTCGGAGG 680,680,0,18,18,0,5
28514_38 AGGACTCCATTTGTTTTGATG 804,804,0,21,21,0,5
33917_31 GGACTCCATTTGTTTTGATGA 777,777,0,21,21,0,5
31134_38 NCTCCATTTGTTTTGATGATGG 439,433,6,22,21,1,5
60650_24 TCGGATGAGCCCTCGGAGG 680,680,0,19,19,0,5
45861_21 ACTCCATTTGTTTTGATGAT 726,726,0,20,20,0,5
45900_21 ACTCCATTTGTTTTGATGA 712,712,0,19,19,0,5
66270_13 GACTCCATTTGTTTTGATGATGG 883,883,0,23,23,0,5
61646_14 ACTCCATTTGTTTTGTTGATGG 757,746,11,22,21,1,5
117311_13 ACTCCATTTGTTTTGATGCTGG 753,735,18,22,21,1,5
103412_13 ACTCCCTTTGTTTTGATGATGG 662,648,14,22,21,1,5
77593_11 AGGACTCCATTTGTTTTGAT 743,743,0,20,20,0,5
81880_10 CTCCATTTGTTTTGATGATGG 814,814,0,21,21,0,5
85814_9 ACTCCACTTGTTTTGATGATGG 773,758,15,22,21,1,5
117751_9 TCGGATGAGCCCTCGGA 623,623,0,17,17,0,5
120055_6 TCCATTTGTTTTGATGATGG 764,764,0,20,20,0,5
122563_6 CATTTGTTTTGATGATGGA 710,710,0,19,19,0,5
139028_5 GACTCCATTTGTTTTGATGATG 802,802,0,22,22,0,5
129640_5 ACTCCATTTGTTTTGGTGATGG 792,779,13,22,21,1,5
143907_5 ACTCCAATTGTTTTGATGATGG 786,774,12,22,21,1,5
201398_5 ACTCCATTTGCTTTGATGATGG 783,760,23,22,21,1,5
142123_5 ACTCCAGTTGTTTTGATGATGG 766,759,7,22,21,1,5
178665_5 ACTCCATTTGGTTTGATGATGG 729,714,15,22,21,1,5
127994_5 CCTCCATTTGTTTTGATGATGG 639,620,19,22,21,1,5
221516_4 CCATTTGTTTTGATGATGGA 763,763,0,20,20,0,5
178678_4 ACTCCATTTGTTTTGNTGATGG 737,729,8,22,21,1,5
155146_4 AGGACTCCATTTGTTTTGA 716,716,0,19,19,0,5
171125_4 AGGACTCCCTTTGTTTTGATGAT 729,714,15,23,22,1,5
201823_3 GGACTCCATTTGTTTTGATGATGG 927,927,0,24,24,0,5
163007_4 CATTTGTTTTGATGATGG 682,682,0,18,18,0,5
227933_3 AGGACTCCATTTGTTCTGATGAT 850,827,23,23,22,1,5
188914_4 ATTTGTTTTGATGATGG 612,612,0,17,17,0,5
197994_3 ACTCCATTTGTTCTGATGATGG 824,802,22,22,21,1,5
254782_2 AGGACTCCATTTGTTTTGATGATG 923,923,0,24,24,0,5
270261_2 GGACTCCATTTGTTTTGATGATG 894,894,0,23,23,0,5
179485_3 NCTCCATTTGTTTTGATGATGGA 519,512,7,23,22,1,5
244164_2 ACTCCATTTGTTTTGCTGATG 776,755,21,21,20,1,5
354744_2 GGACTCCATTTGTTTTGATG 753,753,0,20,20,0,5
355372_2 ACTCCGTTTGTTTTGATGATGG 752,741,11,22,21,1,5
335407_2 CGGATGAGCCCTCGGAGGA 735,735,0,19,19,0,5
348035_2 ACTCCATTTGTTTTGATG 649,649,0,18,18,0,5
373075_2 TTGTTTTGATGATGGA 638,638,0,16,16,0,5
259140_2 TGACTCCATTTGTTTTGATGAT 638,619,19,22,21,1,5
241316_2 ACTCCATTTGTTTTGA 611,611,0,16,16,0,5
327624_2 TGTTTTGATGATGGA 559,559,0,15,15,0,5
1932821_1 ACTCCTTTTGTTTTGATGATGGA 892,869,23,23,22,1,5
252344_2 TCTCCATTTGTTTTGATGATGG 435,424,11,22,21,1,5
1843438_1 ACTCCANTTGTTTTGATGATGGA 845,837,8,23,22,1,5
1400752_1 GACTCCATTTGTTTTAATGATGG 834,829,5,23,22,1,5
1841269_1 ACTCCATTTGTTTTGATGATGT 852,829,23,22,21,1,5
1129263_1 ACTCCATTTGTTTTGAAGATGG 819,808,11,22,21,1,5
937881_1 AGGACTCCATTTGTTGTGATGAT 819,803,16,23,22,1,5
517077_1 GGACTCCATTTGTTTTNATGAT 794,790,4,22,21,1,5
1043083_1 GGCTCCATTTGTTTTGATGATGG 792,782,10,23,22,1,5
1761625_1 GACTCCATTTGTTTTGATGATGGA 782,782,0,24,24,0,5
1857729_1 ACTCCATTNGTTTTGATGATGG 788,781,7,22,21,1,5
1796196_1 ACTCCTTTTGTTTTGATGATGG 790,772,18,22,21,1,5
919356_1 ACTCCATTTGTTTTGNTGATGGA 773,766,7,23,22,1,5
577409_1 ACTCCANTTGTTTTGATGATG 748,741,7,21,20,1,5
1635533_1 CCATTTGTTTTGATGATGG 736,736,0,19,19,0,5
604433_1 ACTCCATTTGTTTTGATGCTG 742,723,19,21,20,1,5
1437822_1 ACTCCCTTTGTTTTGATGATG 733,714,19,21,20,1,5
438159_1 GGACTCCATTTGTTTTGA 713,713,0,18,18,0,5
631375_1 ACTCCATTTGTGTTGATGATGGA 734,711,23,23,22,1,5
1608752_1 TCCATTTGTTTTGATCATGG 714,702,12,20,19,1,5
1888921_1 CTCCATTTGTTTTGATNATGG 705,698,7,21,20,1,5
989594_1 TCGGATGAGCCCTCGGAG 678,678,0,18,18,0,5
1576624_1 GACTCCATTTGTTTTGATGATGGC 690,678,12,24,23,1,5
1754345_1 AGGACTCCATTTGTTCTGATGA 672,663,9,22,21,1,5
1077872_1 ACTCCATTTGTTTTGACGATGG 652,646,6,22,21,1,5
1601229_1 ACTCCATTTGTTTTGCTGATGGA 649,645,4,23,22,1,5
1658105_1 ACTGCATTTGTTTTGATGATGG 651,640,11,22,21,1,5
665256_1 ACTCCCTTTGTTTTGATGATGGA 647,638,9,23,22,1,5
1122435_1 TACTCCATTTGTTTTGATGATGG 649,637,12,23,22,1,5
411894_1 ACGCCATTTGTTTTGATGATGG 647,635,12,22,21,1,5
472657_1 ACTCCATTTGTTTTGAT 625,625,0,17,17,0,5
2036495_1 CATTTGTTTTGATGAT 623,623,0,16,16,0,5
1891882_1 ACTCCATTTGTTTGGATGATGG 619,611,8,22,21,1,5
761105_1 AGTCCATTTGTTTTGATGATGG 606,600,6,22,21,1,5
2048385_1 CCATTTGTTTTGATGATGGC 615,596,19,20,19,1,5
901106_1 ACTCCATTTGCTTTGATGATG 603,593,10,21,20,1,5
1661888_1 TTGTTTTGATGATGG 578,578,0,15,15,0,5
1495385_1 AGGCCTCCATTTGTTTTGATGAT 575,565,10,23,22,1,5
1981280_1 AGGACTCCATTTGTTATGATGAT 552,547,5,23,22,1,5
780710_1 ACTCCATTTGTTGTGATGATGG 553,534,19,22,21,1,5
1612685_1 NGACTCCATTTGTTTTGATGAT 516,508,8,22,21,1,5
740053_1 AGGACTCCATTTGTTATGATGA 465,462,3,22,21,1,5
1802235_1 NGGACTCCATTTGTTTTGATGAT 46,44,2,23,22,1,5
216_11593 CATCATCGTCTCAAATGAGTCT 839,839,0,22,22,0,3
844_2071 ATCATCGTCTCAAATGAGTCT 803,803,0,21,21,0,3
1868_859 CATCATCGTCTCAAATGAGTC 796,796,0,21,21,0,3
8143_169 ATCATCGTCTCAAATGAGTCTT 842,842,0,22,22,0,3
11090_119 CATCATCGTCTCAAATGAGTCTT 868,868,0,23,23,0,3
11482_117 ATCATCGTCTCAAATGAGTC 759,759,0,20,20,0,3
14802_88 TCATCGTCTCAAATGAGTCTTC 833,833,0,22,22,0,3
18274_67 TCATCGTCTCAAATGAGTCTT 776,776,0,21,21,0,3
22925_49 CATCATCGTCTCAAACGAGTCT 768,751,17,22,21,1,3
17168_71 NATCATCGTCTCAAATGAGTCT 496,490,6,22,21,1,3
31398_35 CATCGTCTCAAATGAGTCTTC 800,800,0,21,21,0,3
30415_35 CATCATCGTCTCAAATGAG 731,731,0,19,19,0,3
36073_28 CATCATCGTCTCAAATGAGT 771,771,0,20,20,0,3
33630_31 ATCGTCTCAAATGAGTCT 676,676,0,18,18,0,3
49599_29 CATCATCGTCTCAACTGAGTCT 681,666,15,22,21,1,3
37512_32 TCATCGTCTCAAATGAGTCT 581,581,0,20,20,0,3
47667_22 CATCATCGTCTCAAAAGAGTCT 762,748,14,22,21,1,3
58712_17 CATCATCGCCTCAAATGAGTCT 724,711,13,22,21,1,3
57414_16 ATCATCGTCTCAAATGA 666,666,0,17,17,0,3
69475_12 CATCGTCTCAAATGAGTCTTCA 844,844,0,22,22,0,3
159305_14 CATCATCGTCTCAAATGCGTCT 681,666,15,22,21,1,3
90398_10 ATCATCGTCTCAAATGAGTCTTC 832,832,0,23,23,0,3
94139_10 CATCATCGTCTCAAAGGAGTCT 792,782,10,22,21,1,3
89490_10 CATCATCGTCTCAAANGAGTCT 784,778,6,22,21,1,3
91653_10 ATCATCGTCTCAAATCAGTCT 781,758,23,21,20,1,3
85463_10 CCTCATCGTCTCAAATGAGTCT 697,681,16,22,21,1,3
80794_10 CATCATCGTCTCAAATGA 654,654,0,18,18,0,3
64498_13 NTCATCGTCTCAAATGAGTCT 452,446,6,21,20,1,3
105322_8 CATCATCGGCTCAAATGAGTCT 659,645,14,22,21,1,3
102375_7 CATCGTCTCAAATGAGTCT 722,722,0,19,19,0,3
113893_6 ATCATCGTCTCAAATGAGT 729,729,0,19,19,0,3
140784_5 CCATCATCGTCTCAAATGAGTCT 849,849,0,23,23,0,3
145207_5 ATCATCGTCTCAAATTAGTCT 758,749,9,21,20,1,3
144402_5 CATCATCGTCTCAAATGAGCCT 716,700,16,22,21,1,3
167198_5 ATCATCGTCTCAACTGAGTCT 709,694,15,21,20,1,3
223153_5 CATCATCGTCTCCAATGAGTCT 685,675,10,22,21,1,3
156348_4 TCATCGTCTCAAATGAGTCTTCA 824,824,0,23,23,0,3
150575_4 CATCATNGTCTCAAATGAGTCT 785,778,7,22,21,1,3
223092_4 CATCACCGTCTCAAATGAGTCT 726,711,15,22,21,1,3
233670_4 TCATCGTCTCAAATGCGTCTT 721,708,13,21,20,1,3
152951_4 CATCATCGTCTCAAACGAGTC 712,693,19,21,20,1,3
172751_4 ATCATCGCCTCAAATGAGTCT 688,665,23,21,20,1,3
404718_3 TCATCGTCTCAAATGAGTC 754,754,0,19,19,0,3
228060_3 CATCATAGTCTCAAATGAGTCT 698,684,14,22,21,1,3
394116_3 CATCATCGTCTCACATGAGTCT 693,683,10,22,21,1,3
277173_3 CATCATCGTCTAAAATGAGTCT 620,609,11,22,21,1,3
211076_3 ATCATCCTCTCAAATGAGTCT 618,605,13,21,20,1,3
275147_2 CATCATCATCTCAAATGAGTCT 778,758,20,22,21,1,3
280461_2 ATCGTCTCAAATGAGTCTT 743,743,0,19,19,0,3
387898_2 ATCATCGTCTCAAATNAGTCT 709,702,7,21,20,1,3
1471719_2 CATCATGGTCTCAAATGAGTCT 692,684,8,22,21,1,3
282039_2 ATCATCGTCTTAAATGAGTCT 697,673,24,21,20,1,3
367688_2 CATCATCGTCTCAAATG 671,671,0,17,17,0,3
338942_2 ATCATTGTCTCAAATGAGTCT 693,670,23,21,20,1,3
348480_2 ATCATCGTCTCAAATAAGTCT 647,641,6,21,20,1,3
888899_2 ATCATCGTCTCAAACGAGTCT 634,623,11,21,20,1,3
521552_2 CATCATCGTCCCAAATGAGTCT 626,607,19,22,21,1,3
460436_2 CATCATCGACTCAAATGAGTCT 580,573,7,22,21,1,3
1147914_1 ACGCTCCATCATCGTCTCAAATGAGTCT 1105,1105,0,28,28,0,3
581031_1 GCTCCATCATCGTCTCAAATGAGTCT 1030,1030,0,26,26,0,3
272893_2 NATCATCGTCTCAAATGAGTC 476,470,6,21,20,1,3
750273_2 CATCCTCGTCTCAAATGAGTCT 427,415,12,22,21,1,3
1176337_1 CATCATCGTCTCAAATGAGTGT 844,825,19,22,21,1,3
783064_1 TCATCGCCTCAAATGAGTCTTC 811,804,7,22,21,1,3
2040862_1 ATCATCGTCTCAAATCAGTCTT 814,803,11,22,21,1,3
1432859_1 CATCGTCTCAAATGAGTCTT 795,795,0,20,20,0,3
1272200_1 CATCATCGTCTCGAATGAGTC 804,794,10,21,20,1,3
1947525_1 ATCATCGTCTCAGATGAGTCT 806,788,18,21,20,1,3
1759952_1 ATCATCGTCTCAAATAAGTCTT 793,783,10,22,21,1,3
2025329_1 ATCATCGTCTCAAGTGAGTCT 792,774,18,21,20,1,3
1044486_1 CATCATCGTCTCAAATGAGNCT 775,770,5,22,21,1,3
838819_1 CATCATCGTCTCAAATNAGTCT 753,747,6,22,21,1,3
936887_1 GCATCGTCTCAAATGAGTCTTC 762,743,19,22,21,1,3
1689635_1 ATCATCGTCTCAAATTAGTC 747,739,8,20,19,1,3
435337_1 ATCATCGTCTCAAATCAGTC 747,734,13,20,19,1,3
1402264_1 ATCATCGTCTCCAATGAGTCT 731,721,10,21,20,1,3
784290_1 CATCATCGTCTCAAATGAATCT 730,715,15,22,21,1,3
1559506_1 TCATCGTCTCAAATGAGT 711,711,0,18,18,0,3
1759292_1 ATCATCGTCTCACATGAGTCT 709,692,17,21,20,1,3
1056511_1 CATCATCGTCTCAAANGAGTC 696,690,6,21,20,1,3
1989836_1 CATCATCGTCTCAACTGAGTC 699,688,11,21,20,1,3
1694828_1 CATCATCGTCTCAAACGAG 691,679,12,19,18,1,3
519279_1 GTCTCAAATGAGTCTTC 678,678,0,17,17,0,3
681237_1 CATCATCGTCGCAAATGAGTCT 681,671,10,22,21,1,3
1510724_1 TCATCGNCTCAAATGAGTCTT 670,663,7,21,20,1,3
1745238_1 CATCATCGTCTCACATGAGTC 668,657,11,21,20,1,3
1005803_1 ATCATCTTCTCAAATGAGTCT 665,655,10,21,20,1,3
619403_1 CATCATCGTCTCCAATGAGT 655,646,9,20,19,1,3
440797_1 CATCATCGTCGCAAATGAGTC 652,637,15,21,20,1,3
1437708_1 CATCATCGTCTCAAATGCGT 648,631,17,20,19,1,3
878572_1 CATCATCGTATCAAATGAGTCT 638,631,7,22,21,1,3
1343945_1 ATCATCGTCTCAAATGAG 628,628,0,18,18,0,3
1751646_1 CATCCTCGTCTCAAATGAGTC 631,619,12,21,20,1,3
1655723_1 CATCATCGTCTCAAGTGAGTCT 629,617,12,22,21,1,3
471088_1 ATCATCGTCTCAAATGCGTCT 629,617,12,21,20,1,3
1932125_1 CATCATCGTCTCATATGAGTCT 628,616,12,22,21,1,3
412402_1 ATCGTCTCAAATGAGTC 614,614,0,17,17,0,3
648522_1 CATCATCGCCTCAAATGAG 623,613,10,19,18,1,3
916555_1 CATCATCGTCTCAAAAGAGTC 622,613,9,21,20,1,3
1880655_1 CATCATCGTCTAAAATGAGTC 609,599,10,21,20,1,3
1360758_1 CATCATCGNCTCAAATGAGTCT 597,592,5,22,21,1,3
1313173_1 CATCATCGTCTCAAACGA 582,571,11,18,17,1,3
1462690_1 ATCATCGTCTCAACTGAGTC 571,560,11,20,19,1,3
471616_1 GTCATCGTCTCAAATGAGTCT 567,555,12,21,20,1,3
1224226_1 AATCATCGTCTCAAATGAGTC 566,554,12,21,20,1,3
1839980_1 CTCATCGTCTCAAATGAGTCT 564,552,12,21,20,1,3
1720776_1 GTCTCAAATGAGTCT 551,551,0,15,15,0,3
832422_1 TCGTCTCAAATGAGTCT 550,550,0,17,17,0,3
771028_1 CATCATCGTCTCAAAACAGTCT 549,535,14,22,20,2,3
595030_1 CATCATCGTCTCAACTGAGT 530,519,11,20,19,1,3
1401658_1 TCATCGTCTCAAATGNGTCTT 518,513,5,21,20,1,3
1574451_1 NTCATCGTCTCAAATGAGTCTT 475,469,6,22,21,1,3
681161_1 CATCATCGTCTCAAAGGAGTC 469,460,9,21,20,1,3
cluster#=8 genomeSeqID=chr18 strand=+ start=68393561 end=68393667 reads#=14806 mir#=9
genome agtctggggcacaaggcagagaagccaggtcacgtctctgcagttacaccgctctcgagtgcctgctggggtggaacctggtctgtctgtctgtctagcaccacagc
oar-mir-370 agtctggggcacaaggcagagaagcCAGGTCACGTCTCTGCAGTTACaccgctctcgagtGCCTGCTGGGGTGGAACCTGGTATgtctgtctgtctagcaccacagc
bta-mir-370 -------------aggcagagaagccaggtcacgtctctgcagttacaccgctcacgagtGCCTGCTGGGGTGGAACCTGGTctgtct-------------------
hsa-mir-370 -------------agacagagaagccaggtcacgtctctgcagttacacagctcacgagtGCCTGCTGGGGTGGAACCTGGTctgtct-------------------
cfa-mir-370 -------------agacagagaggccaggtcacgtctctgcagttacacagctcatgagtGCCTGCTGGGGTGGAACCTGGTctgtctgtct---------------
mml-mir-370 -------------agacagagaagccaggtcacgtctctgcagttacacagctcatgagtGCCTGCTGGGGTGGAACCTGGTctgtct-------------------
ptr-mir-370 --------------gacagagaagccaggtcacgtctctgcagttacacagctcacgagtGCCTGCTGGGGTGGAACCTGGTctgtct-------------------
mmu-mir-370 -------------agacggagagacCAGGTCACGTCTCTGCAGTTacacagctcatgagtGCCTGCTGGGGTGGAACCTGGTttgtctgtct---------------
rno-mir-370 -------------agacagagagacCAGGTCACGTCTCTGCAGTTACACagctcatgagtGCCTGCTGGGGTGGAACCTGGTttgtctgtct---------------
eca-mir-370 -------------agacagagaggccaggtcacgtctctgcagttacacagctcatgagtGCCTGCTGGGGTGGAACCTGGTctgtct-------------------
4922_297 CAGGTCACGTCTCTGCAGTTACAC 907,907,0,24,24,0,5
4858_308 CAGGTCACGTCTCTGCAGTTAC 844,844,0,22,22,0,5
9974_135 CAGGTCACGTCTCTGCAGTTACA 875,875,0,23,23,0,5
11535_117 AGCCAGGTCACGTCTCTGCAGT 842,842,0,22,22,0,5
13780_93 CCAGGTCACGTCTCTGCAGTT 807,807,0,21,21,0,5
16289_76 CAGGTCACGTCTCTGCAGTTA 804,804,0,21,21,0,5
34347_31 CAGGTCACGTCTCTGCAGTT 776,776,0,20,20,0,5
39288_27 AGCCAGGTCACGTCTCTGCAGTT 856,856,0,23,23,0,5
49447_20 CCAGGTCACGTCTCTGCAGTTA 841,841,0,22,22,0,5
56510_19 CCAGGTCACGTCTCTGCAGTTAC 884,884,0,23,23,0,5
48559_19 AGCCAGGTCACGTCTCTGCAG 773,773,0,21,21,0,5
95709_8 GGGGCACAAGGCAGAGAAGC 710,710,0,20,20,0,5
123549_6 AGGTCACGTCTCTGCAGTTACAC 849,849,0,23,23,0,5
141890_5 AGGTCACGTCTCTGCAGTTAC 810,810,0,21,21,0,5
134723_5 CAGGTCACGTCTCTGCAGT 726,726,0,19,19,0,5
193891_4 AGCCAGGTCACGTCTCTGCAGTTA 897,897,0,24,24,0,5
166617_4 GAAGCCAGGTCACGTCTCTGCA 843,843,0,22,22,0,5
155164_4 CCAGGTCACGTCTCTGCAGT 766,766,0,20,20,0,5
228236_3 CCAGGTCACGTCTCTGCAGTTACAC 955,955,0,25,25,0,5
187611_4 NAGGTCACGTCTCTGCAGTTACAC 605,598,7,24,23,1,5
275558_2 CAGGTCACGTCTCTGCAGTTACACCGCT 1064,1064,0,28,28,0,5
356954_2 CCAGGTCACGTCTCTGCAGTTACA 868,868,0,24,24,0,5
264356_2 TGGGGCACAAGGCAGAGAAGC 787,787,0,21,21,0,5
264299_2 GAAGCCAGGTCACGTCTCT 710,710,0,19,19,0,5
1477999_1 CAGGTCACGTCTCTGCAGTTACACCGCTCT 1190,1190,0,30,30,0,5
1487142_1 CAGGTCACGTCTCTGCAGTTACACC 981,981,0,25,25,0,5
1290019_1 TCTGGGGCACAAGGCAGAGAAGC 873,873,0,23,23,0,5
1083474_1 CCAGGTCACGTCTCTACAGTTAC 868,851,17,23,22,1,5
1233745_1 AAGCCAGGTCACGTCTCTGCAG 834,834,0,22,22,0,5
706894_1 CTGGGGCACAAGGCAGAGAAGC 830,830,0,22,22,0,5
1840213_1 AGAAGCCAGGTCACGTCTCTGCA 807,807,0,23,23,0,5
1347442_1 CAGGTCCCGTCTCTGCAGTTACAC 825,807,18,24,23,1,5
1559691_1 GTCTGGGGCACAAGGCAGAGAAGC 766,766,0,24,24,0,5
1337783_1 CAGGTCCCGTCTCTGCAGTTACA 784,766,18,23,22,1,5
1011628_1 CAGGTCACGTCTATGCAGTTACAC 764,754,10,24,23,1,5
946149_1 CAGGTCACGTCTCTGCAGTTCCAC 766,751,15,24,23,1,5
1389939_1 CAGGTAACGTCTCTGCAGTTACAC 758,748,10,24,23,1,5
1099287_1 AGCCAGGTCACGTCTCTGC 724,724,0,19,19,0,5
1308373_1 CAGGTCACGTCTCTGTAGTT 721,703,18,20,19,1,5
562819_1 AGCCAGGCCACGTCTCTGCAGT 711,701,10,22,21,1,5
1398207_1 TGGGGCCCAAGGCAGAGAAGC 708,696,12,21,20,1,5
1765815_1 GGGGCACAAGTCAGAGAAGC 711,696,15,20,19,1,5
1545912_1 CCAGGTCACGTCTCTGNAGTT 698,691,7,21,20,1,5
932194_1 CAGGTCACGTCCCTGCAGTTAC 682,670,12,22,21,1,5
616302_1 GGGCACAAGGCAGAGAAGC 665,665,0,19,19,0,5
1919840_1 CAGGCCACGTCTCTGCAGTTA 661,649,12,21,20,1,5
1741935_1 NAGGTCACGTCTCTGCAGTTAC 600,592,8,22,21,1,5
1365849_1 AGCCAGGGCACGTCTCTGCAGT 599,588,11,22,21,1,5
1278789_1 AGCCAGGTCACCTCTCTGCAG 589,578,11,21,20,1,5
1482027_1 GAGGTCACGTCTCTGCAGTTACAC 495,484,11,24,23,1,5
1984388_1 CAGGTCACGTCTCTGCAGCTACAC 269,267,2,24,23,1,5
1255532_1 AAGGTCACGTCTCTGCAGTT 40,38,2,20,19,1,5
304_8503 GCCTGCTGGGGTGGAACCTGGT 811,811,0,22,22,0,3
1351_1226 GCCTGCTGGGGTGGAACCTGGTT 840,802,38,23,22,1,3
1516_1068 GCCTGCTGGGGTGGAACCTGG 769,769,0,21,21,0,3
1954_851 GCCTGCTGGGGTGGAACCTGGTA 852,814,38,23,22,1,3
2765_567 GCCTGCTGGGGTGGAACCTGGTTT 881,844,37,24,23,1,3
4143_362 GCCTGCTGGGGTGGAACCTGGTAT 883,847,36,24,23,1,3
18119_69 TGCCTGCTGGGGTGGAACCTGGT 850,850,0,23,23,0,3
19714_61 GCCTGCTGGGGTGGAACCTGGTCT 888,888,0,24,24,0,3
22121_51 TGCTGGGGTGGAACCTGGTCTGT 853,853,0,23,23,0,3
26296_58 GCCTGCTGGGGTGGACCCTGGT 695,679,16,22,21,1,3
26890_41 GCCTGCTGGGGTGGAACCTGGTC 853,853,0,23,23,0,3
28178_41 GCCTGCTGGGGTGGAACCTG 752,752,0,20,20,0,3
29672_37 CCTGCTGGGGTGGAACCTGGT 797,797,0,21,21,0,3
27284_42 TCCTGCTGGGGTGGAACCTGGT 638,617,21,22,21,1,3
40837_39 GCCTGCTGGGGTGGCACCTGGT 675,659,16,22,21,1,3
47405_37 GCCTGCTGGGGCGGAACCTGGT 676,662,14,22,21,1,3
37195_29 CCTGCTGGGGTGGAACCTGGTT 822,783,39,22,21,1,3
39377_26 GCCTGCTGGGGTGGATCCTGGT 735,718,17,22,21,1,3
47677_22 CCTGCTGGGGTGGAACCTGGTC 847,847,0,22,22,0,3
46432_21 CCTGCTGGGGTGGAACCTGGTCT 871,871,0,23,23,0,3
40650_24 GCCTGCCGGGGTGGAACCTGGT 755,736,19,22,21,1,3
47953_21 TGCCTGCTGGGGTGGAACCTGGTT 857,821,36,24,23,1,3
48345_19 CCTGCTGGGGTGGAACCTGGTA 843,804,39,22,21,1,3
61054_15 GCCTGCTGGGGTGGAACCT 698,698,0,19,19,0,3
52996_22 NCCTGCTGGGGTGGAACCTGGT 370,365,5,22,21,1,3
82274_10 CTGCTGGGGTGGAACCTGGTC 796,796,0,21,21,0,3
90813_9 CCTGCTGGGGTGGAACCTGGTTT 850,811,39,23,22,1,3
74938_11 GCCTGCTGGGGTGGAACC 659,659,0,18,18,0,3
89227_9 TGCCTGCTGGGGTGGAACCTGG 805,805,0,22,22,0,3
85199_9 CCTGCTGGGGTGGAACCTGG 751,751,0,20,20,0,3
90710_9 GCCTGCTGGGGTGGAGCCTGGT 721,709,12,22,21,1,3
95493_8 CTGCTGGGGTGGAACCTGGTCT 791,791,0,22,22,0,3
117956_9 GCCTGCTGGGCTGGAACCTGGT 692,677,15,22,21,1,3
111603_8 GCCTGCTGGGGTGGACCCTGG 680,667,13,21,20,1,3
105948_7 CTGCTGGGGTGGAACCTGGT 743,743,0,20,20,0,3
145029_5 TGCCTGCTGGGGTGGAACCTGGTTT 954,915,39,25,24,1,3
136894_6 GCCTGCTGGGGTGGACCCTGGTA 800,750,50,23,21,2,3
124509_6 CTGCTGGGGTGGAACCTGGTA 779,743,36,21,20,1,3
136448_5 CCTGCTGGGGTGGAACCTGGTAT 867,830,37,23,22,1,3
219879_7 GCCTGCTGGGGTGGCACCTGGTT 609,572,37,23,21,2,3
232709_5 GCCTGCCGGGGTGGAACCTGGTT 795,747,48,23,21,2,3
206968_5 GCCTGCTGGGGCGGAACCTGGTA 716,667,49,23,21,2,3
561192_5 GCCTGCTGGGGTGGACCCTGGTTT 707,665,42,24,22,2,3
385819_5 GCCTGCTGGGGAGGAACCTGGT 648,640,8,22,21,1,3
170312_4 GCTGGGGTGGAACCTGGTCTGT 787,787,0,22,22,0,3
136783_5 GCCTGCTGGGGTGGAAC 625,625,0,17,17,0,3
190971_4 GCCTGCTGGGGTGGANCCTGGT 755,748,7,22,21,1,3
176660_4 CTGCTGGGGTGGAACCTGGTT 773,735,38,21,20,1,3
185437_3 CTGCTGGGGTGGAACCTGGTCTGT 906,906,0,24,24,0,3
380666_4 GCCTGCTGGGGTGGAAACTGGT 702,679,23,22,21,1,3
157932_4 GCCTGCTGGGGTGGATCCTGG 685,667,18,21,20,1,3
199695_4 GCCTGCTGGGGTGCAACCTGGT 645,635,10,22,21,1,3
337737_4 GCCTGCTGGGGTGGGACCTGGT 644,635,9,22,21,1,3
206365_3 TGCCTGCTGGGGTGGAACCTGGTA 859,821,38,24,23,1,3
363558_4 GCCTGCTGGGGTGGCACCTGGTA 650,609,41,23,21,2,3
125610_6 NCCTGCTGGGGTGGAACCTGGTT 427,395,32,23,21,2,3
234417_3 TGCCTGCTGGGGTGGAACCTG 772,772,0,21,21,0,3
296317_3 GCCTGCTGGGGTAGAACCTGGT 777,753,24,22,21,1,3
191655_3 CTGCTGGGGTGGAACCTGGTTT 784,747,37,22,21,1,3
197078_3 TGCCTGCTGGGGTGGAACC 722,722,0,19,19,0,3
223470_3 GCCTGCGGGGGTGGAACCTGG 734,718,16,21,20,1,3
183453_3 GCCTGCCGGGGTGGAACCTGG 707,696,11,21,20,1,3
228524_3 GCCTGCAGGGGTGGAACCTGGT 705,696,9,22,21,1,3
329542_3 GCCTGCGGGGGTGGAACCTGGT 691,680,11,22,21,1,3
236158_3 GCCTGCTGGGGAGGAACCTGGTT 686,643,43,23,21,2,3
181002_3 GCCTGCTGGGGTGGCACCTGG 656,639,17,21,20,1,3
226865_3 CTGCTGGGGTGGAACCTGG 632,632,0,19,19,0,3
217572_3 GCCTGCTGGGGCGGAACCTGG 637,622,15,21,20,1,3
334215_2 TGCTGGGGTGGAACCTGGTCTG 859,859,0,22,22,0,3
392147_2 TGCCTGCTGGGGTGGAACCTGGTAT 872,835,37,25,24,1,3
356745_2 GCCTGCNGGGGTGGAACCTGGT 785,777,8,22,21,1,3
228381_3 GCCTGCTGGGGTGGATCCTGGTA 536,503,33,23,21,2,3
191640_3 NCCTGCTGGGGTGGAACCTGGTA 527,489,38,23,21,2,3
536236_2 GCCTGCTGGGGTCGAACCTGGT 720,708,12,22,21,1,3
364879_2 TGCCTGCTGGGGTGGCACCTGGT 714,696,18,23,22,1,3
279248_2 TGCTGGGGTGGAACCTGGTT 728,689,39,20,19,1,3
672295_2 GCCTGATGGGGTGGAACCTGGTTT 711,666,45,24,22,2,3
402268_2 TCCTGCTGGGGTGGAACCTGG 650,634,16,21,20,1,3
317174_2 GCCTGCTGGGGAGGAACCTGG 636,626,10,21,20,1,3
262986_2 GCCTGCTGGGGTGGAGCCTGGTT 650,613,37,23,21,2,3
597596_2 GACTGCTGGGGTGGAACCTGGTAT 574,554,20,24,22,2,3
641922_2 NCCTGCTGGGGTGGAACCTGGTAT 530,493,37,24,22,2,3
500827_1 GCCTGCTGGGGTGGAACCTGGTTTGT 1018,978,40,26,25,1,3
675695_1 TGCCTGCTGGGGTGGAACCTGGTC 950,950,0,24,24,0,3
1097177_1 GCCTGCTGGGGTGGAACCTGGTATGT 915,884,31,26,25,1,3
1047200_1 CTGGGGTGGAACCTGGTCTGTC 879,879,0,22,22,0,3
964205_1 GTGCCTGCTGGGGTGGAACCTGGT 850,850,0,24,24,0,3
920751_1 CTGGGGTGGAACCTGGTCTGT 821,821,0,21,21,0,3
1807028_1 TGCTGGGGTGGAACCTGGTCT 820,820,0,21,21,0,3
1519175_1 CTGCTGGGGTGGAACCTGGTAT 854,814,40,22,21,1,3
1960328_1 GCCTGCGGGGGTGGAACCTGGTTT 837,791,46,24,22,2,3
1841356_1 GCCTGCAGGGGTGGAACCTGGTTT 804,763,41,24,22,2,3
442803_1 GCCTGCTGGGGTGGAGCCTGGTTT 798,756,42,24,22,2,3
1703467_1 TGCCTGCTGGGGTGGAACCT 755,755,0,20,20,0,3
575651_1 GCCTGCGGGGGTGGAACCTGGTA 800,754,46,23,21,2,3
1603848_1 GCCTGCTGGGGTGGAAACTGGTTT 779,750,29,24,22,2,3
526284_1 TGCTGGGGTGGAACCTGGTC 743,743,0,20,20,0,3
1343318_1 GCCTGCCGGGGTGGAACCTGGTC 758,742,16,23,22,1,3
1374702_1 GCCTGCTGGGGTGGCACCTGGTTT 772,730,42,24,22,2,3
1251474_1 GCCTGCTGGGGCGGAACCTGGTAT 768,723,45,24,22,2,3
1762623_1 GCCTGCTGGGGTGGAACCTGNT 730,723,7,22,21,1,3
638731_1 GCCTGCNGGGGTGGAACCTGGTAT 759,715,44,24,22,2,3
1594211_1 GCCTGCTGGGGTGGANCCTGG 714,707,7,21,20,1,3
1407496_1 GCCTGCNGGGGTGGAACCTGGTTT 746,701,45,24,22,2,3
1688123_1 GCCTGCTGGGGTGGCACCTGGTC 708,699,9,23,22,1,3
1127740_1 GCCTGCTGGGGAGGAACCTGGTTT 733,694,39,24,22,2,3
1467928_1 GCCTGCTGGGGTGGACCCTG 708,692,16,20,19,1,3
1208288_1 GCCTGCTGGGGTGGAAACTGGTA 734,691,43,23,21,2,3
1957950_1 GCATGCTGGGGTGGAACCTGGT 702,691,11,22,21,1,3
1519807_1 GCCTGCTGGGGTGGGACCTGG 699,690,9,21,20,1,3
868799_1 GCCTGCTGGGGTGGAACCTGTCAT 687,681,6,24,21,3,3
1204388_1 GCCTTCTGGGGTGGAACCTGGTT 728,681,47,23,21,2,3
795213_1 GCCTGCTGGGGTGCAACCTGGTTT 707,673,34,24,22,2,3
1282223_1 GCCTGCTGGGGTGGGACCTGGTT 716,671,45,23,21,2,3
1573845_1 GCCTGCTGGGGTGGAACCTGCTA 707,666,41,23,21,2,3
1285284_1 GCCTCCTGGGGTGGAACCTGGT 676,665,11,22,21,1,3
441974_1 GCCTGCTGGGGTGGAGCCTG 668,662,6,20,19,1,3
1688834_1 TGCTGGGGTGGAACCTGGT 662,662,0,19,19,0,3
773498_1 GCCCGCTGGGGTGGAACCTGGT 673,657,16,22,21,1,3
928762_1 GCCTGCTGGGGTGGAACATGGTTT 699,657,42,24,22,2,3
1879405_1 GCCTGCTGGGGTTGAACCTGGT 659,648,11,22,21,1,3
852023_1 GCCTGCTGGGGTGGCACCTG 645,636,9,20,19,1,3
1065081_1 TGGGGTGGAACCTGGT 635,635,0,16,16,0,3
2038729_1 GCCTGCTGGGGTGGTACCTGGTT 677,627,50,23,21,2,3
1030584_1 GCCTGCTGGGGTGTAACCTGGT 641,625,16,22,21,1,3
772331_1 GCCTGCTGGGGTGGACCCT 640,622,18,19,18,1,3
1789451_1 GCCTGCTGGGGTGGACGCTGGT 638,619,19,22,20,2,3
1571881_1 GCCTGATGGGGTGGAACCTGG 627,615,12,21,20,1,3
735691_1 TGCCTGCTGGGGTGGA 613,613,0,16,16,0,3
1512858_1 GCCTGCTGGCGTGGAACCTGGT 631,612,19,22,21,1,3
952331_1 GCCGGCTGGGGTGGAACCTGGTG 629,604,25,23,21,2,3
440333_1 TGCTGGGGTGGAACC 597,597,0,15,15,0,3
1786697_1 GCCTGCTGGGGTGGAACCGGGT 606,595,11,22,21,1,3
1212088_1 GCCTGCTGGGGTGGAACATGGT 580,565,15,22,21,1,3
1989075_1 GCCTGCTGGGGTCGAACCTGGC 586,564,22,22,20,2,3
631671_1 GCCTGCTGGGGTGGCACCTGGA 577,564,13,22,20,2,3
555634_1 GCCTGATGGGGTGGAACCTGGT 573,563,10,22,21,1,3
1854414_1 TCCTGCTGGGGTGGAACCTGGTC 546,534,12,23,22,1,3
1744672_1 GCCTGCGGGGGTGGAAC 537,530,7,17,16,1,3
833348_1 TGCCTGCTGGGGTGGAACCTCGT 531,529,2,23,22,1,3
1436058_1 GCCTGCTGGGTTGGAACCTGGT 552,529,23,22,21,1,3
720443_1 GCCTCCTGGGGTGGAATCTGGT 549,528,21,22,20,2,3
594923_1 GCCTGCTGGGGTGCAACCTGG 535,526,9,21,20,1,3
1036062_1 GCCTGCTGGGGTGGA 513,513,0,15,15,0,3
1151939_1 GCCTGCTGGGGTGGAACCTCGCTCCACAG 524,510,14,29,22,7,3
894715_1 GCCTGCTGGGGTGGAACCAGGT 515,507,8,22,21,1,3
520064_1 GCCTGCTGGGGTGGAA 492,492,0,16,16,0,3
1894257_1 GACTGCTGGGGTGGAACCTGG 498,491,7,21,20,1,3
492004_1 NCCTGCTGGGGTGGAACCTGG 490,482,8,21,20,1,3
491540_1 NCTGCTGGGGTGGAACCTGGT 489,482,7,21,20,1,3
1023733_1 GCCTGCTGGGGCGGAAACTGGT 485,464,21,22,20,2,3
583274_1 ACCTGCTGGGGTGGAACCTGGTTT 496,464,32,24,22,2,3
1516587_1 GCCTGCTGGGGTGGACCCTCGC 480,459,21,22,19,3,3
833179_1 TCCTGCTGGGGTGGAAC 447,435,12,17,16,1,3
1973081_1 TTGCTGGGGTGGAACCTGGTA 407,365,42,21,19,2,3
1465194_1 GCCTGCTGGGGTGGAACACCT 318,310,8,21,17,4,3
1425879_1 GCCTGCTGGGGTGGAACACGGAT 276,268,8,23,19,4,3
1820230_1 GCCTTCTGGGGTGGAACCTGGT 73,71,2,22,21,1,3
647369_1 NCCTGCTGGGGTGGAACCTGGTTT 48,44,4,24,22,2,3
1792051_1 NCCTGCTGGGGTGGAACCTGGTTAT 50,42,8,25,21,4,3
477464_1 NCCTGCTGGGGTGGAACCTGT 42,38,4,21,19,2,3
1620054_1 NCTGGGGTGGAACCTGG 34,32,2,17,16,1,3
cluster#=9 genomeSeqID=chr18 strand=+ start=68479142 end=68479247 reads#=1410 mir#=1
genome atggtttgaaagtatgggatacatttgatggctgatcctctcactactttataccttgggtagtgggattttagtccatcatagagcaagcagatttgttttcacc
oar-mir-3955 atggtttgaaagtatgggatacaTTTGATGGCTGATCCTCTCACTactttataccttgggtagTGGGATTTTAGTCCATCATAGagcaagcagatttgttttcacc
1817_891 TTTGATGGCTGATCCTCTCACT 807,807,0,22,22,0,5
18018_78 TTTGATGGCTGATCCTCTCACTA 851,851,0,23,23,0,5
25371_45 TTTGATGGCTGATCCTCTCACTACTTT 983,983,0,27,27,0,5
28477_40 ATTTGATGGCTGATCCTCTCACT 845,845,0,23,23,0,5
37713_27 TTTGATGGCTGATCCTCTCACTACTTTATA 1108,1108,0,30,30,0,5
32886_38 TTTGATGGCTGATCCTCTCA 723,723,0,20,20,0,5
31013_35 TTTGATGGCTGATCCTCTCAC 770,770,0,21,21,0,5
46493_24 TTTGATGGCTGATCCTCTCACTACTTTA 1053,1053,0,28,28,0,5
39869_25 TTTGATGGCTGATCCTCTCACTACTT 958,958,0,26,26,0,5
44386_23 TTGATGGCTGATCCTCTCACT 766,766,0,21,21,0,5
81502_11 TTTGATGGCTGATCCTCTCACTACT 911,911,0,25,25,0,5
111978_6 TTTGATGGCTGATCCTCTCACTACTTTATACC 1184,1184,0,32,32,0,5
125894_7 TTTGATGGCTGATCCTCTCACTAC 902,902,0,24,24,0,5
127137_5 TTTGATGGCTGATCCTCTCACTACTTTATAC 1127,1127,0,31,31,0,5
204485_3 TTTGATGGCTGATCCTCTCACTACTTTAT 1072,1072,0,29,29,0,5
228228_3 TTTGATGGCTGATCCTCTC 710,710,0,19,19,0,5
363693_2 ATTTGATGGCTGATCCTCTCACTACTTT 1033,1033,0,28,28,0,5
219032_3 TTTGATGGCTGATCCTCT 681,681,0,18,18,0,5
349232_2 TGATCCTCTCACTACTTTATACCTTGGG 1003,1003,0,28,28,0,5
203880_3 TTTGATGGCTGATCCTC 648,648,0,17,17,0,5
325245_2 TTGATGGCTGATCCTCTCACTA 826,826,0,22,22,0,5
391975_2 ATTTGATGGCTGATCCTCTCA 776,776,0,21,21,0,5
311237_2 TTTGATGGCTGATCCGCTCACT 760,752,8,22,21,1,5
365633_2 TGATGGCTGATCCTCTCACT 747,747,0,20,20,0,5
266631_2 TTTGATGGCTGATCCACTCACT 736,721,15,22,21,1,5
1610070_1 TTGATGGCTGATCCTCTCACTACTTTATAC 1159,1159,0,30,30,0,5
535272_1 TGATGGCTGATCCTCTCACTACTTTATACCT 1116,1116,0,31,31,0,5
673749_1 CTGATCCTCTCACTACTTTATACCTTGG 1096,1096,0,28,28,0,5
1689327_1 TGATGGCTGATCCTCTCACTACTTTATA 1041,1041,0,28,28,0,5
752247_1 GATGGCTGATCCTCTCACTACTTTATA 1026,1026,0,27,27,0,5
1013303_1 TTTGATGGCTGATCATCTCACTACTTTATACC 1033,1018,15,32,31,1,5
1694593_1 TTTGATGGCTGATTCTCTCACTACTTTATA 1005,994,11,30,29,1,5
1634499_1 TTTGATGGCTGATCCGCTCACTACTTTA 910,899,11,28,27,1,5
1665122_1 TTGATGGCTGATCCTCTCACTACT 872,872,0,24,24,0,5
1395666_1 ATTTGATGGCTGATCCTCTCAC 840,840,0,22,22,0,5
1074251_1 TTTGATGGCTGATCCTCTCCCTAC 855,836,19,24,23,1,5
1541224_1 TTTGATGGCTGATCCCCTCACTACTTT 820,804,16,27,26,1,5
954118_1 TTTGATGGCTGGTCCTCTCAATACTTT 812,794,18,27,25,2,5
628190_1 ATTTGATGGCTGATCCTCTCCCT 793,774,19,23,22,1,5
868601_1 TTTGATGGCTGATCCTCTCCCT 788,770,18,22,21,1,5
1966176_1 ATGGCTGATCCTCTCACTACTT 768,768,0,22,22,0,5
1178931_1 TTTGATGGCTGATCCTNTCACT 761,755,6,22,21,1,5
1420660_1 GGCTGATCCTCTCACTACT 744,744,0,19,19,0,5
1143369_1 TTTGATGGCTGATCCTCTCCC 761,742,19,21,20,1,5
1900063_1 TTTGATGGCTGATCCTCTCACTC 735,724,11,23,22,1,5
[truncated: 5,225 more rows]
