# Supplementary material for: Identification and Characterization of the miRNA Transcriptome of Ovis aries
Source: PLoS One. 2013 Mar 13;8(3):e58905. doi: 10.1371/journal.pone.0058905 (PMC3596360; doi:10.1371/journal.pone.0058905)
Supplement: Table S8 — Profile of known miRNAs (Group 1b) of selected species (Mammalia) that were novel to specific species ( Ovis aries ). (XLS) [file pone.0058905.s012.xls]

## Sheet: Sheet 1
Supplementary Table S8. Profile of known miRNAs (Group 1b) of selected species (Mammalia) that were novel to specific species(Ovis aries)
# of detected miRNAs:	439
# of detected miRNAs at 5':	227	227/439	0.5171
# of detected miRNAs at 3':	212	212/439	0.4829
# of known pre-miRNAs related:	1685
# of known miRNAs related:	2122
# of all clusters:	275
# of clusters with 5' & 3' reads:	164	164/275	0.5964
miRNA_name	is the name of detected miRNA sequence
	The miR_name is composed of the 1st known miRNA name in a cluster, a underscore, and a matching annotation: such as
	L-n means the miRNA_seq (detected) is n base less than known rep_miRSeq in the left side;
	R-n means the miRNA_seq (detected) is n base less than known rep_miRSeq in the right side;
	L+n means the miRNA_seq (detected) is n base more than known rep_miRSeq in the left side;
	R+n means the miRNA_seq (detected) is n base more than known rep_miRSeq in the right side;
	2ss5TC13TA means 2 substitutin (ss), which are T->C at position 5 and T->A at position 13
	if there is no matching annotation, the miRNA_seq (detected) is exactly same as known rep_miRSeq.
miRNA_seq	is a read at 5' or 3' of maximum mapped score in each cluster.
#copy of the miRNA	is the copy number of the miRNA_seq
score(all) of the miRNA	is the total score of the miRNA_seq
mirIDs,	is all mirID in a cluster, seprated by ,
rep_mirID	is the representative known mirID
rep_miRID	is the representative known mirID
type	is 5' or 3', which means the cluster appears at 5' or 3' end
cluster	miRNA_index	miRNA_name	miRNA_seq	miRNA_len	#copy of the miRNA	score(all) of the miRNA	genomeID	strand	start	end	genome_seq	#mir	mirIDs,	rep_mirID	rep_miRID	type	#base_inLoop
1	1	hsa-mir-574-p5	TGAGTGTGTGTGTGTGAGTGT	21	323	788	chr1	+	11406791	11406818	gtgTGAGTGTGTGTGTGTGAGTGTGTgt	3	hsa-mir-574,hsa-mir-574,ssc-mir-574,mmu-mir-574,	hsa-mir-574	hsa-mir-574-p5	5'	0
1	2	hsa-miR-574-5p	TGAGTGTGTGTGTGTGAGTGTGT	23	514	870	chr1	+	11406791	11406818	gtgTGAGTGTGTGTGTGTGAGTGTGTgt	3	hsa-mir-574,hsa-mir-574,ssc-mir-574,mmu-mir-574,	hsa-mir-574	hsa-miR-574-5p	3'	0
2	3	bta-miR-30e-5p	TGTAAACATCCTTGACTGGAAGCT	24	13856	903	chr1	+	14999065	14999157	gggcagtctttgctacTGTAAACATCCTTGACTGGAAGCTgtaaggcgttgcaaggagCTTTCAGTCGGATGTTTACAGCggcaggctgccac	8	bta-mir-30e,hsa-mir-30e,ssc-mir-30e,cfa-mir-30e,mml-mir-30e,ptr-mir-30e,oan-mir-30e,mmu-mir-30e,	bta-mir-30e	bta-miR-30e-5p	5'	0
2	4	hsa-miR-30e*	CTTTCAGTCGGATGTTTACAGC	22	2922	839	chr1	+	14999065	14999157	gggcagtctttgctacTGTAAACATCCTTGACTGGAAGCTgtaaggcgttgcaaggagCTTTCAGTCGGATGTTTACAGCggcaggctgccac	8	bta-mir-30e,hsa-mir-30e,ssc-mir-30e,cfa-mir-30e,mml-mir-30e,ptr-mir-30e,oan-mir-30e,mmu-mir-30e,	hsa-mir-30e	hsa-miR-30e*	3'	0
3	5	bta-miR-30c_R+1	TGTAAACATCCTACACTCTCAGCT	24	43851	902	chr1	+	15002174	15002228	cagactgtaaccatgccgtagtgtgTGTAAACATCCTACACTCTCAGCTgtgagc	14	bta-mir-30c,hsa-mir-30c-1,hsa-mir-30c-2,ssc-mir-30c-1,ssc-mir-30c-2,cfa-mir-30c-1,cfa-mir-30c-2,mml-mir-30c-2,ptr-mir-30c-1,oan-mir-30c,mmu-mir-30c-1,mmu-mir-30c-2,rno-mir-30c-2,eca-mir-30c-2,	bta-mir-30c	bta-miR-30c	3'	0
4	6	bta-miR-760_R+8	CCCCTCAGTCCACCAGAGCCCGGATACCTC	30	1	1178	chr1	+	74960133	74960233	nggggcgcgtcgccCCCCTCAGTCCACCAGAGCCCGGATACCTCagaaattCGGCTCTGGGTCTGTGGGGAgcgaaatgcaacccaaactccattttgccg	6	bta-mir-760,hsa-mir-760,ptr-mir-760,ppy-mir-760,mmu-mir-760,rno-mir-760,	bta-mir-760	bta-miR-760	5'	0
4	7	hsa-miR-760	CGGCTCTGGGTCTGTGGGGA	20	9	766	chr1	+	74960133	74960233	nggggcgcgtcgccCCCCTCAGTCCACCAGAGCCCGGATACCTCagaaattCGGCTCTGGGTCTGTGGGGAgcgaaatgcaacccaaactccattttgccg	6	bta-mir-760,hsa-mir-760,ptr-mir-760,ppy-mir-760,mmu-mir-760,rno-mir-760,	hsa-mir-760	hsa-miR-760	3'	0
5	8	bta-mir-197-p5	CGGGTAGAGAGGGCAGTGGGAGG	23	5	860	chr1	+	91328391	91328471	ggggctgtgcCGGGTAGAGAGGGCAGTGGGAGGtaagagctcttcacccTTCACCACCTTCTCCACCCAGCagggccagca	4	bta-mir-197,hsa-mir-197,cfa-mir-197,mne-mir-197,	bta-mir-197	bta-mir-197-p5	5'	0
5	9	bta-miR-197	TTCACCACCTTCTCCACCCAGC	22	7914	833	chr1	+	91328391	91328471	ggggctgtgcCGGGTAGAGAGGGCAGTGGGAGGtaagagctcttcacccTTCACCACCTTCTCCACCCAGCagggccagca	4	bta-mir-197,hsa-mir-197,cfa-mir-197,mne-mir-197,	bta-mir-197	bta-miR-197	3'	0
6	10	bta-mir-2284i-p5_1ss16TC	CTGGTGTTTCTGTAGCA	17	1	485	chr1	+	132775816	132775892	tggcttggctgagaagttcgttCTGGTGTTTCTGTAGCAtcgtatgaaaacctggaattaatgttttggccaaccca	1	bta-mir-2284i,	bta-mir-2284i	bta-mir-2284i-p5	5'	0
7	11	mmu-mir-466q-p5_2ss10GA14AG	TGTGTGTGTATGTGTGTGTG	20	1	698	chr1	+	274890771	274890822	gTGTGTGTGTGTGTGTGTGTGTGTGTGTGTGTGTGtgtatgcatgtgcacac	1	mmu-mir-466q,	mmu-mir-466q	mmu-mir-466q-p5	5'	0
7	12	mmu-miR-466i-5p_L-2	TGTGTGTGTGTGTGTGTG	18	1	687	chr1	+	274890771	274890822	gTGTGTGTGTGTGTGTGTGTGTGTGTGTGTGTGTGtgtatgcatgtgcacac	1	mmu-mir-466q,	mmu-mir-466q	mmu-miR-466i-5p	3'	0
8	13	hsa-miR-802_L+1R-1	NCAGTAACAAAGATTCATCCTTG	23	1	418	chr1	+	287827289	287827375	ctattatttgcaaTCAGTAACAAAGATTCATCCTTGtgtccatcaagcaacaaggagaatctttgtcacttagtgtaaataatagct	9	hsa-mir-802,cfa-mir-802,mml-mir-802,ptr-mir-802,ppy-mir-802,oan-mir-802,mmu-mir-802,rno-mir-802,eca-mir-802,	hsa-mir-802	hsa-miR-802	5'	0
9	14	hsa-miR-101*_R-1	CAGTTATCACAGTGCTGATGC	21	8	792	chr1	-	41570179	41570261	aggctgccctggctCAGTTATCACAGTGCTGATGCtgtccattctaaaggTACAGTACTGTGATAACTGAAGgatggcagcca	7	bta-mir-101-1,hsa-mir-101-1,ssc-mir-101-2,cfa-mir-101-1,mdo-mir-101-1,lla-mir-101,eca-mir-101,	hsa-mir-101-1	hsa-miR-101*	5'	0
9	15	bta-miR-101_R+1	TACAGTACTGTGATAACTGAAG	22	68923	832	chr1	-	41570179	41570261	aggctgccctggctCAGTTATCACAGTGCTGATGCtgtccattctaaaggTACAGTACTGTGATAACTGAAGgatggcagcca	7	bta-mir-101-1,hsa-mir-101-1,ssc-mir-101-2,cfa-mir-101-1,mdo-mir-101-1,lla-mir-101,eca-mir-101,	bta-mir-101-1	bta-miR-101	3'	0
10	16	bta-miR-186_R+1	CAAAGAATTCTCCTTTTGGGCTT	23	10118	872	chr1	-	48182575	48182660	tgcttataactttcCAAAGAATTCTCCTTTTGGGCTTtctgattttattttaagcCCAAAGGTGAATTTTTTGGGAagtttgagct	10	bta-mir-186,hsa-mir-186,ssc-mir-186,cfa-mir-186,mdo-mir-186,mml-mir-186,oan-mir-186,mmu-mir-186,rno-mir-186,eca-mir-186,	bta-mir-186	bta-miR-186	5'	0
10	17	hsa-miR-186*_L-2R+1	CCAAAGGTGAATTTTTTGGGA	21	9	803	chr1	-	48182575	48182660	tgcttataactttcCAAAGAATTCTCCTTTTGGGCTTtctgattttattttaagcCCAAAGGTGAATTTTTTGGGAagtttgagct	10	bta-mir-186,hsa-mir-186,ssc-mir-186,cfa-mir-186,mdo-mir-186,mml-mir-186,oan-mir-186,mmu-mir-186,rno-mir-186,eca-mir-186,	hsa-mir-186	hsa-miR-186*	3'	0
11	18	mmu-mir-703-p5	TAATGATAACAATGCA	16	1	587	chr1	-	105985253	105985365	agactggcTAATGATAAAAATGCAtcataaaaccttcagaaggaaaggtgaatgtttcctggaccatatattttgtgtgtggcagttttaagttattagtttttaaaatcagt	1	mmu-mir-703,	mmu-mir-703	mmu-mir-703-p5	5'	0
12	19	bta-miR-190b_R+1	TGATATGTTTGATATTGGGTTG	22	113	843	chr1	-	110777638	110777720	tgcttctgtgTGATATGTTTGATATTGGGTTGtttaattaggaaccaactaaatgtcaaacatattcttacagcagtaggcaa	10	bta-mir-190b,hsa-mir-190b,ssc-mir-190,cfa-mir-190b,mdo-mir-190b,mml-mir-190b,ptr-mir-190b,mmu-mir-190b,rno-mir-190b,eca-mir-190b,	bta-mir-190b	bta-miR-190b	5'	0
13	20	hsa-mir-555-p5	GAGTGAACTCAGATGTGGAG	20	2	782	chr1	-	111937669	111937736	gGAGTGAACTCAGATGTGGAGcactacctttgtgagcaatgtgacccgaggcctgtggacagagtaag	3	hsa-mir-555,ptr-mir-555,ppy-mir-555,	hsa-mir-555	hsa-mir-555-p5	5'	0
14	21	bta-miR-1940_R-2	CTGGAGGACTAAGAAGGCTGAGT	23	504	862	chr1	-	112389568	112389627	CTGGAGGACTAAGAAGGCTGAGTCTGATGAAGCAAGACTCTGCTGATAcaatcctcctag	1	bta-mir-1940,	bta-mir-1940	bta-miR-1940	5'	0
14	22	bta-mir-1940-p3	GTCTGATGAAGCAAGACTCTGCTGATA	27	2	1035	chr1	-	112389568	112389627	CTGGAGGACTAAGAAGGCTGAGTCTGATGAAGCAAGACTCTGCTGATAcaatcctcctag	1	bta-mir-1940,	bta-mir-1940	bta-mir-1940-p3	3'	0
15	23	bta-miR-155	TTAATGCTAATCGTGATAGGGGT	23	1075	864	chr1	-	139744156	139744224	tgctaTTAATGCTAATCGTGATAGGGGTttttacctcggactgactcctacatgttagcattaacaggg	7	bta-mir-155,hsa-mir-155,ssc-mir-155,cfa-mir-155,mml-mir-155,ptr-mir-155,eca-mir-155,	bta-mir-155	bta-miR-155	5'	0
16	24	bta-let-7c	TGAGGTAGTAGGTTGTATGGTT	22	70195	820	chr1	-	149959640	149959733	tgtgtgcatccgggtTGAGGTAGTAGGTTGTATGGTTtagagttacaccctgggagttaaCTGTACAACCTTCTAGCTTTCCttggagcacact	6	bta-let-7c,ssc-let-7c,cfa-let-7c,ptr-let-7c,mmu-let-7c-1,eca-let-7c,	bta-let-7c	bta-let-7c	5'	0
16	25	mmu-let-7c-1*	CTGTACAACCTTCTAGCTTTCC	22	32	832	chr1	-	149959640	149959733	tgtgtgcatccgggtTGAGGTAGTAGGTTGTATGGTTtagagttacaccctgggagttaaCTGTACAACCTTCTAGCTTTCCttggagcacact	6	bta-let-7c,ssc-let-7c,cfa-let-7c,ptr-let-7c,mmu-let-7c-1,eca-let-7c,	mmu-let-7c-1	mmu-let-7c-1*	3'	0
17	26	bta-mir-99a-p5	AACCCGTAGATCCGA	15	53	557	chr1	-	149960410	149960451	cccattggcataAACCCGTAGATCCGATCTTGTggtgaagtg	8	bta-mir-99a,ssc-mir-99a,cfa-mir-99a-1,ppy-mir-99a,oan-mir-99,mmu-mir-99a,rno-mir-99a,eca-mir-99a-2,	bta-mir-99a	bta-mir-99a-p5	5'	0
17	27	bta-miR-99a	AACCCGTAGATCCGATCTTGT	21	18980	792	chr1	-	149960410	149960451	cccattggcataAACCCGTAGATCCGATCTTGTggtgaagtg	8	bta-mir-99a,ssc-mir-99a,cfa-mir-99a-1,ppy-mir-99a,oan-mir-99,mmu-mir-99a,rno-mir-99a,eca-mir-99a-2,	bta-mir-99a	bta-miR-99a	3'	0
18	28	bta-miR-28_R-1	AAGGAGCTCACAGTCTATTGA	21	1676	798	chr1	-	212540396	212540487	aaaaatggtccttgccctcAAGGAGCTCACAGTCTATTGAgttgcctttctgactttccCACTAGATTGAGAGCTCCTGGAgggcaggcact	12	bta-mir-28,hsa-mir-28,ssc-mir-28,cfa-mir-28,mdo-mir-28,age-mir-28,sla-mir-28,mml-mir-28,mne-mir-28,ppy-mir-28,mmu-mir-28,rno-mir-28,	bta-mir-28	bta-miR-28	5'	0
18	29	hsa-miR-28-3p_1ss11TA	CACTAGATTGAGAGCTCCTGGA	22	2883	831	chr1	-	212540396	212540487	aaaaatggtccttgccctcAAGGAGCTCACAGTCTATTGAgttgcctttctgactttccCACTAGATTGAGAGCTCCTGGAgggcaggcact	12	bta-mir-28,hsa-mir-28,ssc-mir-28,cfa-mir-28,mdo-mir-28,age-mir-28,sla-mir-28,mml-mir-28,mne-mir-28,ppy-mir-28,mmu-mir-28,rno-mir-28,	hsa-mir-28	hsa-miR-28-3p	3'	0
19	30	hsa-miR-551b*_R+1	GAAATCAAGCGTGGGTGAGACCT	23	1	763	chr1	-	233942195	233942289	agagaagctctcgtggcctaaGAAATCAAGCGTGGGTGAGACCTggtgcagaacaggaagGCGACCCATACTTGGTTTCAGAggctgtgagaata	11	bta-mir-551b,hsa-mir-551b,cfa-mir-551b,mdo-mir-551b,mml-mir-551b,ptr-mir-551b,ppy-mir-551b,oan-mir-551,mmu-mir-551b,rno-mir-551b,eca-mir-551b,	hsa-mir-551b	hsa-miR-551b*	5'	0
19	31	bta-miR-551b_L-1R+1	GCGACCCATACTTGGTTTCAGT	22	9	805	chr1	-	233942195	233942289	agagaagctctcgtggcctaaGAAATCAAGCGTGGGTGAGACCTggtgcagaacaggaagGCGACCCATACTTGGTTTCAGAggctgtgagaata	11	bta-mir-551b,hsa-mir-551b,cfa-mir-551b,mdo-mir-551b,mml-mir-551b,ptr-mir-551b,ppy-mir-551b,oan-mir-551,mmu-mir-551b,rno-mir-551b,eca-mir-551b,	bta-mir-551b	bta-miR-551b	3'	0
20	32	bta-miR-16b_R-1	TAGCAGCACGTAAATATTGG	20	277	749	chr1	-	242627768	242627864	ctgacatacttgttccgctcTAGCAGCACGTAAATATTGGggtagtaaaataaatattaaacACCAATATTATTGTGCTGCTTTagcgtgacaggga	7	bta-mir-16b,ssc-mir-16-1,cfa-mir-16-2,oan-mir-16b,mmu-mir-16-2,rno-mir-16,eca-mir-16,	bta-mir-16b	bta-miR-16b	5'	0
20	33	oan-miR-16b*_R+2_1ss1CA	ACCAATATTATTGTGCTGCTTT	22	16	835	chr1	-	242627768	242627864	ctgacatacttgttccgctcTAGCAGCACGTAAATATTGGggtagtaaaataaatattaaacACCAATATTATTGTGCTGCTTTagcgtgacaggga	7	bta-mir-16b,ssc-mir-16-1,cfa-mir-16-2,oan-mir-16b,mmu-mir-16-2,rno-mir-16,eca-mir-16,	oan-mir-16b	oan-miR-16b*	3'	0
21	34	bta-miR-15b	TAGCAGCACATCATGGTTTACA	22	1614	828	chr1	-	242627911	242628008	ttgaggccttaaagtactgTAGCAGCACATCATGGTTTACAtactacagtcaagatgCGAATCATTATTTGCTGCTCTAgaaatttaaggaaattcat	8	bta-mir-15b,hsa-mir-15b,ssc-mir-15b,cfa-mir-15b,age-mir-15b,oan-mir-15b,mmu-mir-15b,rno-mir-15b,	bta-mir-15b	bta-miR-15b	5'	0
21	35	hsa-miR-15b*	CGAATCATTATTTGCTGCTCTA	22	157	844	chr1	-	242627911	242628008	ttgaggccttaaagtactgTAGCAGCACATCATGGTTTACAtactacagtcaagatgCGAATCATTATTTGCTGCTCTAgaaatttaaggaaattcat	8	bta-mir-15b,hsa-mir-15b,ssc-mir-15b,cfa-mir-15b,age-mir-15b,oan-mir-15b,mmu-mir-15b,rno-mir-15b,	hsa-mir-15b	hsa-miR-15b*	3'	0
22	36	bta-miR-17-5p_R-1	CAAAGTGCTTACAGTGCAGGTAG	23	2091	866	chr10	+	68404519	68404602	gtcagaataatgtCAAAGTGCTTACAGTGCAGGTAGtgatttgtgcatctACTGCAGTGAAGGCACTTGTAGCattatggtgac	11	bta-mir-17,ssc-mir-17,cfa-mir-17,mdo-mir-17,ppy-mir-17,oan-mir-17,mmu-mir-17,rno-mir-17-1,rno-mir-17-2,eca-mir-17,eca-mir-106a,	bta-mir-17	bta-miR-17-5p	5'	0
22	37	bta-miR-17-3p_R+3	ACTGCAGTGAAGGCACTTGTAGC	23	255	859	chr10	+	68404519	68404602	gtcagaataatgtCAAAGTGCTTACAGTGCAGGTAGtgatttgtgcatctACTGCAGTGAAGGCACTTGTAGCattatggtgac	11	bta-mir-17,ssc-mir-17,cfa-mir-17,mdo-mir-17,ppy-mir-17,oan-mir-17,mmu-mir-17,rno-mir-17-1,rno-mir-17-2,eca-mir-17,eca-mir-106a,	bta-mir-17	bta-miR-17-3p	3'	0
23	38	bta-miR-18a_R+1	TAAGGTGCATCTAGTGCAGATAG	23	213	856	chr10	+	68404656	68404713	gctttttgttcTAAGGTGCATCTAGTGCAGATAGtgaagtagattagcatctactgcn	5	bta-mir-18a,ssc-mir-18a,mdo-mir-18,mmu-mir-18a,eca-mir-18a,	bta-mir-18a	bta-miR-18a	5'	0
24	39	bta-miR-19a	TGTGCAAATCTATGCAAAACTGA	23	1888	865	chr10	+	68404801	68404890	gcagtcctctgttagttttgcatagttgcactacaagaagaatgtagtTGTGCAAATCTATGCAAAACTGAtggtggcctgctatttcct	9	bta-mir-19a,cfa-mir-19a,mdo-mir-19a,age-mir-19a,mne-mir-19a,oan-mir-19a,mmu-mir-19a,rno-mir-19a,eca-mir-19a,	bta-mir-19a	bta-miR-19a	3'	0
25	40	bta-miR-20a	TAAAGTGCTTATAGTGCAGGTAG	23	1013	862	chr10	+	68404951	68405057	gtgtgacgtgacagcttctgtagcacTAAAGTGCTTATAGTGCAGGTAGtgtttagttatctaCTGCATTATGAGCACTTAAAGTactgctagctgtagaactccag	8	bta-mir-20a,cfa-mir-20a,mdo-mir-20,lca-mir-20,oan-mir-20a-2,oan-mir-20a-1,mmu-mir-20a,rno-mir-20a,	bta-mir-20a	bta-miR-20a	5'	0
25	41	oan-miR-20a-2*_L-1	CTGCATTATGAGCACTTAAAGT	22	16	818	chr10	+	68404951	68405057	gtgtgacgtgacagcttctgtagcacTAAAGTGCTTATAGTGCAGGTAGtgtttagttatctaCTGCATTATGAGCACTTAAAGTactgctagctgtagaactccag	8	bta-mir-20a,cfa-mir-20a,mdo-mir-20,lca-mir-20,oan-mir-20a-2,oan-mir-20a-1,mmu-mir-20a,rno-mir-20a,	oan-mir-20a-2	oan-miR-20a-2*	3'	0
26	42	hsa-miR-19b-2*_R+1_4ss19TC20TC21CA22AG	AGTTTTGCAGGTTTGCATCCAGC	23	12	865	chr10	+	68405098	68405184	cactgttctatggttAGTTTTGCAGGTTTGCATCCAGCtgtgtgatattctgcTGTGCAAATCCATGCAAAACTGActgtggtagtg	18	bta-mir-19b,bta-mir-19b-2,hsa-mir-19b-2,ssc-mir-19b-1,ssc-mir-19b-2,cfa-mir-19b-1,mdo-mir-19b,age-mir-19b-2,sla-mir-19b-2,ptr-mir-19b-2,lca-mir-19b-1,lca-mir-19b-2,oan-mir-19b,mmu-mir-19b-1,mmu-mir-19b-2,rno-mir-19b-2,eca-mir-19b,eca-mir-19b-2,	hsa-mir-19b-2	hsa-miR-19b-2*	5'	0
26	43	bta-miR-19b	TGTGCAAATCCATGCAAAACTGA	23	13723	870	chr10	+	68405098	68405184	cactgttctatggttAGTTTTGCAGGTTTGCATCCAGCtgtgtgatattctgcTGTGCAAATCCATGCAAAACTGActgtggtagtg	18	bta-mir-19b,bta-mir-19b-2,hsa-mir-19b-2,ssc-mir-19b-1,ssc-mir-19b-2,cfa-mir-19b-1,mdo-mir-19b,age-mir-19b-2,sla-mir-19b-2,ptr-mir-19b-2,lca-mir-19b-1,lca-mir-19b-2,oan-mir-19b,mmu-mir-19b-1,mmu-mir-19b-2,rno-mir-19b-2,eca-mir-19b,eca-mir-19b-2,	bta-mir-19b-2	bta-miR-19b	3'	0
27	44	bta-miR-92a_L-4	GCACTTGTCCCGGCCTGT	18	9	669	chr10	+	68405270	68405299	tGCACTTGTCCCGGCCTGTtgagtttggtg	5	bta-mir-92a,ssc-mir-92a-1,mdo-mir-92,mmu-mir-92a-1,rno-mir-92a-1,	bta-mir-92a	bta-miR-92a	5'	0
28	45	hsa-mir-558-p5	TGTGTGTGTGTGTGTGTG	18	1	687	chr10	+	91846662	91846688	gTGTGTGTGTGTGTGTGTGgttatttt	3	hsa-mir-558,ptr-mir-558,ppy-mir-558,	hsa-mir-558	hsa-mir-558-p5	5'	0
29	46	bta-mir-15a-p5	TAGCAGCACATAATGGTTTGTG	22	492	824	chr10	-	19102235	19102292	accttggagtaaagTAGCAGCACATAATGGTTTGTGGattttgaaaaggtgcaggcca	7	bta-mir-15a,ssc-mir-15a,cfa-mir-15a,mdo-mir-15a,oan-mir-15a,mmu-mir-15a,eca-mir-15a,	bta-mir-15a	bta-mir-15a-p5	5'	0
29	47	bta-miR-15a_L-7R+2	ACATAATGGTTTGTGG	16	1	631	chr10	-	19102235	19102292	accttggagtaaagTAGCAGCACATAATGGTTTGTGGattttgaaaaggtgcaggcca	7	bta-mir-15a,ssc-mir-15a,cfa-mir-15a,mdo-mir-15a,oan-mir-15a,mmu-mir-15a,eca-mir-15a,	bta-mir-15a	bta-miR-15a	3'	0
30	48	bta-mir-21-p5_L+10	TGTACCACCTTGTCGGG	17	37	652	chr11	+	9936867	9936914	TGTACCACCTTGTCGGGTAGCTTATCAGACTGATGTTGACtgttgaat	7	bta-mir-21,hsa-mir-21,ssc-mir-21,cfa-mir-21,mdo-mir-21,oan-mir-21,mmu-mir-21,	bta-mir-21	bta-mir-21-p5	5'	0
30	49	bta-miR-21_R-1	TAGCTTATCAGACTGATGTTGAC	23	93169	873	chr11	+	9936867	9936914	TGTACCACCTTGTCGGGTAGCTTATCAGACTGATGTTGACtgttgaat	7	bta-mir-21,hsa-mir-21,ssc-mir-21,cfa-mir-21,mdo-mir-21,oan-mir-21,mmu-mir-21,	bta-mir-21	bta-miR-21	3'	0
31	50	bta-miR-2331*_R+1	ACCCTGCAGCCAAAGAAGCTAC	22	4	857	chr11	+	14465922	14465959	ncctgaaggctgagACCCTGCAGCCAAAGAAGCTACcc	1	bta-mir-2331,	bta-mir-2331	bta-miR-2331*	3'	0
32	51	bta-miR-2332	CGGTTTAAGGTCTTGGAGACAAAG	24	13	889	chr11	+	18229665	18229738	catagcagctccagcaccatgtgactgactgcctggcctggaggccctCGGTTTAAGGTCTTGGAGACAAAGtg	1	bta-mir-2332,	bta-mir-2332	bta-miR-2332	3'	0
33	52	bta-miR-423-5p	TGAGGGGCAGAGAGCGAGACTTT	23	8335	851	chr11	+	21574766	21574874	acttgtgaggaaataaaggaagttaggcTGAGGGGCAGAGAGCGAGACTTTtctattttccaaaAGCTCGGTCTGAGGCCCCTCAGTcttgcttcctaccccgcgcttg	9	bta-mir-423,hsa-mir-423,ssc-mir-423,cfa-mir-423a,ptr-mir-423,ppy-mir-423,mmu-mir-423,rno-mir-423,eca-mir-423,	bta-mir-423	bta-miR-423-5p	5'	0
33	53	bta-miR-423-3p_L-1	AGCTCGGTCTGAGGCCCCTCAGT	23	19796	855	chr11	+	21574766	21574874	acttgtgaggaaataaaggaagttaggcTGAGGGGCAGAGAGCGAGACTTTtctattttccaaaAGCTCGGTCTGAGGCCCCTCAGTcttgcttcctaccccgcgcttg	9	bta-mir-423,hsa-mir-423,ssc-mir-423,cfa-mir-423a,ptr-mir-423,ppy-mir-423,mmu-mir-423,rno-mir-423,eca-mir-423,	bta-mir-423	bta-miR-423-3p	3'	0
34	54	bta-miR-744	TGCGGGGCTAGGGCTAACAGCA	22	1565	812	chr11	+	32171853	32171952	ggttgggcggggTGCGGGGCTAGGGCTAACAGCAggttcactgacggtttcccggaaaccacgcacatgCTGTTGCCACTAACCTCAACCttactcggtc	5	bta-mir-744,hsa-mir-744,ssc-mir-744,ptr-mir-744,mmu-mir-744,	bta-mir-744	bta-miR-744	5'	0
34	55	hsa-miR-744*_R-1	CTGTTGCCACTAACCTCAACC	21	8	783	chr11	+	32171853	32171952	ggttgggcggggTGCGGGGCTAGGGCTAACAGCAggttcactgacggtttcccggaaaccacgcacatgCTGTTGCCACTAACCTCAACCttactcggtc	5	bta-mir-744,hsa-mir-744,ssc-mir-744,ptr-mir-744,mmu-mir-744,	hsa-mir-744	hsa-miR-744*	3'	0
35	56	bta-miR-33b_R-1	GTGCATTGCTGTTGCATTG	19	5	703	chr11	+	36515054	36515147	gcgggcggccccgcgGTGCATTGCTGTTGCATTGcatgtgtgaggcaggtgCAGTGCCTCGGCAGTGCAGCCcggagccggcccctggcaccgc	6	bta-mir-33b,hsa-mir-33b,cfa-mir-33b,mml-mir-33b,ptr-mir-33b,ppy-mir-33b,	bta-mir-33b	bta-miR-33b	5'	0
35	57	hsa-miR-33b*_R-1	CAGTGCCTCGGCAGTGCAGCC	21	2	710	chr11	+	36515054	36515147	gcgggcggccccgcgGTGCATTGCTGTTGCATTGcatgtgtgaggcaggtgCAGTGCCTCGGCAGTGCAGCCcggagccggcccctggcaccgc	6	bta-mir-33b,hsa-mir-33b,cfa-mir-33b,mml-mir-33b,ptr-mir-33b,ppy-mir-33b,	hsa-mir-33b	hsa-miR-33b*	3'	0
36	58	bta-miR-196a	TAGGTAGTTTCATGTTGTTGGG	22	2781	831	chr11	+	39838983	39839084	tgaactggaactgctgagtgaatTAGGTAGTTTTATGTTGTTGGGcctgggtttctgaacaCAACGACATTAAACCACCCGACtcacggcagttactgctcc	5	bta-mir-196a-1,hsa-mir-196a-1,cfa-mir-196a-1,ptr-mir-196a-1,eca-mir-196a,	bta-mir-196a-1	bta-miR-196a	5'	0
36	59	bta-mir-196a-1-p3	CAACGACATTAAACCACCCGAC	22	1	814	chr11	+	39838983	39839084	tgaactggaactgctgagtgaatTAGGTAGTTTTATGTTGTTGGGcctgggtttctgaacaCAACGACATTAAACCACCCGACtcacggcagttactgctcc	5	bta-mir-196a-1,hsa-mir-196a-1,cfa-mir-196a-1,ptr-mir-196a-1,eca-mir-196a,	bta-mir-196a-1	bta-mir-196a-1-p3	3'	0
37	60	bta-miR-10a_R-1	TACCCTGTAGATCCGAATTTGT	22	12293	835	chr11	+	39889458	39889578	aagaagatctgtctgtcttctgtataTACCCTGTAGATCCGAATTTGTgtaaggaattttgtgatcaCAAATTCGTATCTAGGGGAATatgtagttgacataaacactccgctcatttttt	13	bta-mir-10a,hsa-mir-10a,ssc-mir-10a,cfa-mir-10,mdo-mir-10a,age-mir-10a,mml-mir-10a,ppa-mir-10a,ptr-mir-10a,ppy-mir-10a,oan-mir-10a,mmu-mir-10a,eca-mir-10a,	bta-mir-10a	bta-miR-10a	5'	0
37	61	hsa-miR-10a*_R-1	CAAATTCGTATCTAGGGGAAT	21	91	793	chr11	+	39889458	39889578	aagaagatctgtctgtcttctgtataTACCCTGTAGATCCGAATTTGTgtaaggaattttgtgatcaCAAATTCGTATCTAGGGGAATatgtagttgacataaacactccgctcatttttt	13	bta-mir-10a,hsa-mir-10a,ssc-mir-10a,cfa-mir-10,mdo-mir-10a,age-mir-10a,mml-mir-10a,ppa-mir-10a,ptr-mir-10a,ppy-mir-10a,oan-mir-10a,mmu-mir-10a,eca-mir-10a,	hsa-mir-10a	hsa-miR-10a*	3'	0
38	62	mmu-miR-152*_L-1	AGGTTCTGTGATACACTCCGACT	23	81	839	chr11	+	40423233	40423314	tgtccccccggcccAGGTTCTGTGATACACTCCGACTcgggctctggagcagTCAGTGCATGACAGAACTTGGgcccggnnn	8	bta-mir-152,hsa-mir-152,ssc-mir-152,cfa-mir-152,mdo-mir-152,ptr-mir-152,mmu-mir-152,rno-mir-152,	mmu-mir-152	mmu-miR-152*	5'	0
38	63	bta-miR-152_R-1	TCAGTGCATGACAGAACTTGG	21	22880	791	chr11	+	40423233	40423314	tgtccccccggcccAGGTTCTGTGATACACTCCGACTcgggctctggagcagTCAGTGCATGACAGAACTTGGgcccggnnn	8	bta-mir-152,hsa-mir-152,ssc-mir-152,cfa-mir-152,mdo-mir-152,ptr-mir-152,mmu-mir-152,rno-mir-152,	bta-mir-152	bta-miR-152	3'	0
39	64	hsa-miR-338-5p_R-1	AACAATATCCTGGTGCTGAGT	21	246	775	chr11	+	54087285	54087376	gcacgggccgtcctccccAACAATATCCTGGTGCTGAGTgatgacacacgcaacTCCAGCATCAGTGATTTTGTTGAagagggcagctgcca	11	bta-mir-338,hsa-mir-338,ssc-mir-338,cfa-mir-338,mdo-mir-338,mml-mir-338,ptr-mir-338,ppy-mir-338,mmu-mir-338,rno-mir-338,eca-mir-338,	hsa-mir-338	hsa-miR-338-5p	5'	0
39	65	bta-miR-338	TCCAGCATCAGTGATTTTGTTGA	23	83	853	chr11	+	54087285	54087376	gcacgggccgtcctccccAACAATATCCTGGTGCTGAGTgatgacacacgcaacTCCAGCATCAGTGATTTTGTTGAagagggcagctgcca	11	bta-mir-338,hsa-mir-338,ssc-mir-338,cfa-mir-338,mdo-mir-338,mml-mir-338,ptr-mir-338,ppy-mir-338,mmu-mir-338,rno-mir-338,eca-mir-338,	bta-mir-338	bta-miR-338	3'	0
40	66	hsa-miR-454*_1ss9AG	ACCCTATCGATATTGTCTCTGC	22	4	851	chr11	-	9243951	9244064	ctgtttattaccagatcctagaACCCTATCGATATTGTCTCTGCtgtgtaaatagctctgagTAGTGCAATATTGCTTATAGGGTtttggtgtttgggaagaacaatgggcagg	7	bta-mir-454,hsa-mir-454,cfa-mir-454,mml-mir-454,ptr-mir-454,oan-mir-454,eca-mir-454,	hsa-mir-454	hsa-miR-454*	5'	0
40	67	bta-miR-454	TAGTGCAATATTGCTTATAGGGT	23	158	871	chr11	-	9243951	9244064	ctgtttattaccagatcctagaACCCTATCGATATTGTCTCTGCtgtgtaaatagctctgagTAGTGCAATATTGCTTATAGGGTtttggtgtttgggaagaacaatgggcagg	7	bta-mir-454,hsa-mir-454,cfa-mir-454,mml-mir-454,ptr-mir-454,oan-mir-454,eca-mir-454,	bta-mir-454	bta-miR-454	3'	0
41	68	oan-miR-301*_R+1	GCTCTGACTTTATTGCACTACT	22	17	830	chr11	-	9253572	9253659	tactgctaacgaatGCTCTGACTTTATTGCACTACTgtactgtacagctagCAGTGCAATAGTATTGTCAAAGCatctgaaagcagaa	7	bta-mir-301a,hsa-mir-301a,ssc-mir-301,cfa-mir-301a,oan-mir-301,mmu-mir-301a,rno-mir-301a,	oan-mir-301	oan-miR-301*	5'	0
41	69	bta-miR-301a_R-2	CAGTGCAATAGTATTGTCAAAGC	23	616	870	chr11	-	9253572	9253659	tactgctaacgaatGCTCTGACTTTATTGCACTACTgtactgtacagctagCAGTGCAATAGTATTGTCAAAGCatctgaaagcagaa	7	bta-mir-301a,hsa-mir-301a,ssc-mir-301,cfa-mir-301a,oan-mir-301,mmu-mir-301a,rno-mir-301a,	bta-mir-301a	bta-miR-301a	3'	0
42	70	hsa-miR-365*_R+1	AGGGACTTTCAGGGGCAGCTGTG	23	8	830	chr11	-	18458990	18459100	agagtgctcgaggacagcaagaaaaatgAGGGACTTTCAGGGGCAGCTGTGttttctgactcagtcaTAATGCCCCTAAAAATCCTTATtgttcttgcagtgtgcatcagg	8	bta-mir-365-2,hsa-mir-365-2,ssc-mir-365-2,mml-mir-365-2,ptr-mir-365-2,mmu-mir-365-2,rno-mir-365,eca-mir-365,	hsa-mir-365-2	hsa-miR-365*	5'	0
42	71	bta-miR-365-3p	TAATGCCCCTAAAAATCCTTAT	22	2138	825	chr11	-	18458990	18459100	agagtgctcgaggacagcaagaaaaatgAGGGACTTTCAGGGGCAGCTGTGttttctgactcagtcaTAATGCCCCTAAAAATCCTTATtgttcttgcagtgtgcatcagg	8	bta-mir-365-2,hsa-mir-365-2,ssc-mir-365-2,mml-mir-365-2,ptr-mir-365-2,mmu-mir-365-2,rno-mir-365,eca-mir-365,	bta-mir-365-2	bta-miR-365-3p	3'	0
43	72	bta-miR-22-5p	AGTTCTTCAGTGGCAAGCTTTA	22	915	831	chr11	-	23326349	23326443	acctggctgagccgcagtAGTTCTTCAGTGGCAAGCTTTAtgtcctgacccagctaAAGCTGCCAGTTGAAGAACTGTtgccctctgcccctggc	8	bta-mir-22,ssc-mir-22,cfa-mir-22,mdo-mir-22,sla-mir-22,oan-mir-22,mmu-mir-22,rno-mir-22,	bta-mir-22	bta-miR-22-5p	5'	0
43	73	bta-miR-22-3p_R+1	AAGCTGCCAGTTGAAGAACTGT	22	4146	834	chr11	-	23326349	23326443	acctggctgagccgcagtAGTTCTTCAGTGGCAAGCTTTAtgtcctgacccagctaAAGCTGCCAGTTGAAGAACTGTtgccctctgcccctggc	8	bta-mir-22,ssc-mir-22,cfa-mir-22,mdo-mir-22,sla-mir-22,oan-mir-22,mmu-mir-22,rno-mir-22,	bta-mir-22	bta-miR-22-3p	3'	0
44	74	bta-miR-212	ACCTTGGCTCTAGACTGCTTACT	23	4	873	chr11	-	23587093	23587203	cggagccatcctgcccgggcagcgcgccggcACCTTGGCTCTAGACTGCTTACTgcccgggccgccctcagTAACAGTCTCCAGTCACGGCCAccgacgcctggccccgcc	8	bta-mir-212,hsa-mir-212,cfa-mir-212,mdo-mir-212,mml-mir-212,mmu-mir-212,rno-mir-212,eca-mir-212,	bta-mir-212	bta-miR-212	5'	0
44	75	hsa-miR-212_R+1	TAACAGTCTCCAGTCACGGCCA	22	10	825	chr11	-	23587093	23587203	cggagccatcctgcccgggcagcgcgccggcACCTTGGCTCTAGACTGCTTACTgcccgggccgccctcagTAACAGTCTCCAGTCACGGCCAccgacgcctggccccgcc	8	bta-mir-212,hsa-mir-212,cfa-mir-212,mdo-mir-212,mml-mir-212,mmu-mir-212,rno-mir-212,eca-mir-212,	hsa-mir-212	hsa-miR-212	3'	0
45	76	bta-miR-497	CAGCAGCACACTGTGGTTTGTA	22	442	834	chr11	-	27667505	27667616	ccaccccagtcctgctcccgcccCAGCAGCACACTGTGGTTTGTAcggcactgtggccacgtcCAAACCACACTGTGGTGTTAGAgcgagggtgggggaggcgccgctgagg	9	bta-mir-497,hsa-mir-497,ssc-mir-497,cfa-mir-497,mdo-mir-497,ptr-mir-497,ppy-mir-497,mmu-mir-497,eca-mir-497,	bta-mir-497	bta-miR-497	5'	0
45	77	hsa-miR-497*	CAAACCACACTGTGGTGTTAGA	22	5	819	chr11	-	27667505	27667616	ccaccccagtcctgctcccgcccCAGCAGCACACTGTGGTTTGTAcggcactgtggccacgtcCAAACCACACTGTGGTGTTAGAgcgagggtgggggaggcgccgctgagg	9	bta-mir-497,hsa-mir-497,ssc-mir-497,cfa-mir-497,mdo-mir-497,ptr-mir-497,ppy-mir-497,mmu-mir-497,eca-mir-497,	hsa-mir-497	hsa-miR-497*	3'	0
46	78	hsa-mir-3676-p5	CTGTCTAGTAAACAGGAGATCCTGGGT	27	2	991	chr11	-	29004995	29005052	tggttaaagcgcCTGTCTAGTAAACAGGAGATCCTGGGTTCGAATCCCAGCGGTGCCt	1	hsa-mir-3676,	hsa-mir-3676	hsa-mir-3676-p5	5'	0
46	79	hsa-mir-3676-p3	GTTCGAATCCCAGCGGTGCC	20	21	751	chr11	-	29004995	29005052	tggttaaagcgcCTGTCTAGTAAACAGGAGATCCTGGGTTCGAATCCCAGCGGTGCCt	1	hsa-mir-3676,	hsa-mir-3676	hsa-mir-3676-p3	3'	0
47	80	bta-mir-2957-p3	TCGGAGTGTATCACAGAACCTG	22	2	826	chr11	-	40423240	40423310	cgggcccaagttctgtcatgcactgactgctccagagcccgagTCGGAGTGTATCACAGAACCTGggccgg	1	bta-mir-2957,	bta-mir-2957	bta-mir-2957-p3	3'	0
48	81	hsa-miR-3064-5p_R-2	TCTGGCTGTTGTGGTGTGC	19	1	602	chr11	-	51087788	51087871	ttttatttttggTCTGGCTGTTGTGGTGTGCaaaaccctgtacattgctatTTTGCCACACTGCAACACCTTAcagatgtggaa	2	hsa-mir-3064,mmu-mir-3064,	hsa-mir-3064	hsa-miR-3064-5p	5'	0
48	82	hsa-miR-3064-3p_L+1R-2	TTTGCCACACTGCAACACCTTA	22	1	873	chr11	-	51087788	51087871	ttttatttttggTCTGGCTGTTGTGGTGTGCaaaaccctgtacattgctatTTTGCCACACTGCAACACCTTAcagatgtggaa	2	hsa-mir-3064,mmu-mir-3064,	hsa-mir-3064	hsa-miR-3064-3p	3'	0
49	83	hsa-miR-3065-5p_R+2	TCAACAAAATCACTGATGCTGGAGT	25	2	903	chr11	-	54087290	54087381	gaggctggcagctgccctctTCAACAAAATCACTGATGCTGGAGTtgcgtgtgtcatcacTCAGCACCAGGATATTGTTGGGgaggacggcc	3	hsa-mir-3065,mmu-mir-3065,rno-mir-3065,	hsa-mir-3065	hsa-miR-3065-5p	5'	0
49	84	hsa-miR-3065-3p_R-1	TCAGCACCAGGATATTGTTGGA	22	1	612	chr11	-	54087290	54087381	gaggctggcagctgccctctTCAACAAAATCACTGATGCTGGAGTtgcgtgtgtcatcacTCAGCACCAGGATATTGTTGGGgaggacggcc	3	hsa-mir-3065,mmu-mir-3065,rno-mir-3065,	hsa-mir-3065	hsa-miR-3065-3p	3'	0
50	85	ssc-mir-4336-p5_1ss20GA	TTCCTTTACTCATAGAACTA	20	1	784	chr12	+	32597471	32597554	tcatagagtaactgtgtggtTTCCTTTACTCATAGAACTGttaggtcagtgggaaagaattacaagacagagctgccaaataaa	1	ssc-mir-4336,	ssc-mir-4336	ssc-mir-4336-p5	5'	0
51	86	hsa-miR-3120-3p_R+2	CACAGCAAGTGTAGACAGGCAGA	23	7	877	chr12	+	42133968	42134080	ggttgtcattcaggctgggttgtcatgtgactgcctgtctgtgcctgctgtacaggtgagcggatgttctgCACAGCAAGTGTAGACAGGCAGAcacatgacaactccgtcca	2	hsa-mir-3120,rno-mir-3120,	hsa-mir-3120	hsa-miR-3120-3p	3'	0
52	87	bta-miR-34a_R+1	TGGCAGTGTCTTAGCTGGTTGTT	23	84	846	chr12	+	47249202	47249306	ggccagctgtgagtgtttcttTGGCAGTGTCTTAGCTGGTTGTTgtgagtaataatgcaggaagcAATCAGCAAGTATACTGCCCTAgaagtgctgcacgttgtg	13	bta-mir-34a,hsa-mir-34a,ssc-mir-34a,cfa-mir-34a,mdo-mir-34a,age-mir-34a,lla-mir-34a,sla-mir-34a,mml-mir-34a,ppa-mir-34a,mmu-mir-34a,rno-mir-34a,eca-mir-34,	bta-mir-34a	bta-miR-34a	5'	0
52	88	hsa-miR-34a*_L-1R+1	AATCAGCAAGTATACTGCCCTA	22	2	850	chr12	+	47249202	47249306	ggccagctgtgagtgtttcttTGGCAGTGTCTTAGCTGGTTGTTgtgagtaataatgcaggaagcAATCAGCAAGTATACTGCCCTAgaagtgctgcacgttgtg	13	bta-mir-34a,hsa-mir-34a,ssc-mir-34a,cfa-mir-34a,mdo-mir-34a,age-mir-34a,lla-mir-34a,sla-mir-34a,mml-mir-34a,ppa-mir-34a,mmu-mir-34a,rno-mir-34a,eca-mir-34,	hsa-mir-34a	hsa-miR-34a*	3'	0
53	89	bta-miR-2320	TGGCACAGGGTCCAGCTGTCGGC	23	2	858	chr12	+	52593646	52593719	gctgtccccaTGGCACAGGGTCCAGCTGTCGGCcatatacccgatgggtcgatgatggtccctgtgttttgggg	2	bta-mir-2320,ssc-mir-2320,	bta-mir-2320	bta-miR-2320	5'	0
54	90	bta-miR-29c_R-1	TAGCACCATTTGAAATCGGTT	21	18	790	chr12	+	81201996	81202051	ctgtttttgtcTAGCACCATTTGAAATCGGTTatgatgtagggggaaaagcagcag	6	bta-mir-29c,bta-mir-29d,cfa-mir-29c-1,ptr-mir-29c,oan-mir-29a-2,eca-mir-29c-2,	bta-mir-29c	bta-miR-29c	5'	0
55	91	bta-miR-215	ATGACCTATGAATTGACAGACA	22	8	780	chr12	-	24880597	24880703	attcagaaatggtgtacaggaaaATGACCTATGAATTGACAGACAatgggactaagtctgtctgtcatttctgtaggccaatattctgtatatctctgcgacttcaa	10	bta-mir-215,hsa-mir-215,ssc-mir-215,mdo-mir-215,mml-mir-215,ggo-mir-215,ptr-mir-215,ppy-mir-215,oan-mir-215,eca-mir-215,	bta-mir-215	bta-miR-215	5'	0
56	92	bta-miR-194	TGTAACAGCAACTCCATGTGGA	22	769	838	chr12	-	24880900	24880996	ttcttaatggcatcatcgatTGTAACAGCAACTCCATGTGGActgtgcgtcaacttccagtggagatgctgttacttttgatggctgccaactcact	6	bta-mir-194-1,hsa-mir-194-1,ppy-mir-194,mmu-mir-194-1,rno-mir-194-1,eca-mir-194-2,	bta-mir-194-1	bta-miR-194	5'	0
57	93	ssc-mir-664-p5_1ss16GA	AACAGGCTAGGAGAAATGATTGG	23	1	780	chr12	-	24955033	24955107	gaacattgaAACAGGCTAGGAGAAATGATTGGatagaaaattttattcTATTCATTTATCTCCCAGCCTACAaaa	2	ssc-mir-664,cfa-mir-664,	ssc-mir-664	ssc-mir-664-p5	5'	0
57	94	ssc-miR-664-3p	TATTCATTTATCTCCCAGCCTACA	24	904	915	chr12	-	24955033	24955107	gaacattgaAACAGGCTAGGAGAAATGATTGGatagaaaattttattcTATTCATTTATCTCCCAGCCTACAaaa	2	ssc-mir-664,cfa-mir-664,	ssc-mir-664	ssc-miR-664-3p	3'	0
58	95	hsa-miR-214*	TGCCTGTCTACACTTGCTGTGC	22	679	837	chr12	-	42133977	42134088	ggcctggctggacggagttgtcatgtgtcTGCCTGTCTACACTTGCTGTGCagaacatccgctcacctgtACAGCAGGCACAGACAGGCAGTcacatgacaacccagcctga	6	bta-mir-214,hsa-mir-214,mdo-mir-214,oan-mir-214,rno-mir-214,eca-mir-214,	hsa-mir-214	hsa-miR-214*	5'	0
58	96	bta-miR-214	ACAGCAGGCACAGACAGGCAGT	22	6556	803	chr12	-	42133977	42134088	ggcctggctggacggagttgtcatgtgtcTGCCTGTCTACACTTGCTGTGCagaacatccgctcacctgtACAGCAGGCACAGACAGGCAGTcacatgacaacccagcctga	6	bta-mir-214,hsa-mir-214,mdo-mir-214,oan-mir-214,rno-mir-214,eca-mir-214,	bta-mir-214	bta-miR-214	3'	0
59	97	bta-miR-199a-5p_R+1	CCCAGTGTTCAGACTACCTGTTC	23	36131	868	chr12	-	42139768	42139877	tggaagcttctggagatcctgctccgtcgcCCCAGTGTTCAGACTACCTGTTCaggacaatgccgttgtACAGTAGTCTGCACATTGGTTagactgggcaagggagagca	9	bta-mir-199a-1,hsa-mir-199a-2,ssc-mir-199a-1,cfa-mir-199-2,lla-mir-199a,oan-mir-199,mmu-mir-199a-2,rno-mir-199a,eca-mir-199a,	bta-mir-199a-1	bta-miR-199a-5p	5'	0
59	98	bta-miR-199a-3p_R-1	ACAGTAGTCTGCACATTGGTT	21	30311	780	chr12	-	42139768	42139877	tggaagcttctggagatcctgctccgtcgcCCCAGTGTTCAGACTACCTGTTCaggacaatgccgttgtACAGTAGTCTGCACATTGGTTagactgggcaagggagagca	9	bta-mir-199a-1,hsa-mir-199a-2,ssc-mir-199a-1,cfa-mir-199-2,lla-mir-199a,oan-mir-199,mmu-mir-199a-2,rno-mir-199a,eca-mir-199a,	bta-mir-199a-1	bta-miR-199a-3p	3'	0
60	99	bta-mir-429-p3	GATCTGGTCCTTCTGTCTAATACTGTC	27	1	1071	chr12	-	54685148	54685231	agcctgccgatgggcgtcttaccagacacggttaGATCTGGTCCTTCTGTCTAATACTGTCtggtaatgccgtccatccccggc	1	bta-mir-429,	bta-mir-429	bta-mir-429-p3	3'	0
61	100	hsa-miR-200a*_R-1	CATCTTACCGGACAGTGCTGG	21	1	739	chr12	-	54686375	54686462	gggcctctgtggaCATCTTACCGGACAGTGCTGGatttctcggctcgactcTAACACTGTCTGGTAACGATGTtcaaaggtgacccac	10	bta-mir-200a,hsa-mir-200a,cfa-mir-200a,mdo-mir-200a,mml-mir-200a,ptr-mir-200a,ppy-mir-200a,oan-mir-200a,rno-mir-200a,eca-mir-200a,	hsa-mir-200a	hsa-miR-200a*	5'	0
61	101	bta-miR-200a_R-1	TAACACTGTCTGGTAACGATGT	22	12	808	chr12	-	54686375	54686462	gggcctctgtggaCATCTTACCGGACAGTGCTGGatttctcggctcgactcTAACACTGTCTGGTAACGATGTtcaaaggtgacccac	10	bta-mir-200a,hsa-mir-200a,cfa-mir-200a,mdo-mir-200a,mml-mir-200a,ptr-mir-200a,ppy-mir-200a,oan-mir-200a,rno-mir-200a,eca-mir-200a,	bta-mir-200a	bta-miR-200a	3'	0
62	102	bta-miR-200b_R+1	TAATACTGCCTGGTAATGATGA	22	12	838	chr12	-	54687010	54687089	gccatcgccatcttactgggcagcattggatggtgtctggtctcTAATACTGCCTGGTAATGATGAcgctggggccctgc	7	bta-mir-200b,hsa-mir-200b,cfa-mir-200b,mdo-mir-200b,mmu-mir-200b,rno-mir-200b,eca-mir-200b,	bta-mir-200b	bta-miR-200b	3'	0
63	103	bta-miR-1388-5p_R+1	AGGACTGTCCAACCTGAGAATG	22	57	819	chr13	+	57921060	57921151	cctgggcagtgccttcAGGACTGTCCAACCTGAGAATGgtgagcatccagggacaatctcaggttcgtcagcccgcaaggtgccgttccctc	1	bta-mir-1388,	bta-mir-1388	bta-miR-1388-5p	5'	0
64	104	bta-miR-499_R+1	TTAAGACTTGCAGTGATGTTTA	22	2972	828	chr13	+	68932313	68932432	tctgtcccctgcacccggggcgggcggctgTTAAGACTTGCAGTGATGTTTAactcctctccacgtGAACATCACAGCAAGTCTGTGCtgcttcccgtccccacgctgcctgggcagggt	11	bta-mir-499,hsa-mir-499,ssc-mir-499,cfa-mir-499,mdo-mir-499,mml-mir-499,ptr-mir-499,ppy-mir-499,mmu-mir-499,rno-mir-499,eca-mir-499,	bta-mir-499	bta-miR-499	5'	0
64	105	hsa-miR-499-3p_L+1R-1	GAACATCACAGCAAGTCTGTGC	22	19	830	chr13	+	68932313	68932432	tctgtcccctgcacccggggcgggcggctgTTAAGACTTGCAGTGATGTTTAactcctctccacgtGAACATCACAGCAAGTCTGTGCtgcttcccgtccccacgctgcctgggcagggt	11	bta-mir-499,hsa-mir-499,ssc-mir-499,cfa-mir-499,mdo-mir-499,mml-mir-499,ptr-mir-499,ppy-mir-499,mmu-mir-499,rno-mir-499,eca-mir-499,	hsa-mir-499	hsa-miR-499-3p	3'	0
65	106	ssc-mir-2476-1-p5	CTAGTGGTTAGGACTTGGCACTT	23	1	806	chr13	-	27775370	27775460	gggagttccccggtgatCCAGTGGTTAGGACTTGGCACTTtcactaccaagtgcctgggtttaatctctggtcagggaactaagatcccac	1	ssc-mir-2476-1,	ssc-mir-2476-1	ssc-mir-2476-1-p5	5'	0
66	107	ssc-miR-133a-5p	AGCTGGTAAAATGGAACCAAAT	22	548	825	chr13	-	58801111	58801211	cgggaccgaatgctttgctaaAGCTGGTAAAATGGAACCAAATcaactgttcgatggatTTGGTCCCCTTCAACCAGCTGTagctgcgcattgatggcgcc	15	bta-mir-133a-1,bta-mir-133a-2,hsa-mir-133a-2,hsa-mir-133a-1,ssc-mir-133a-1,ssc-mir-133a-2,cfa-mir-133c,mdo-mir-133a,ptr-mir-133a-2,oan-mir-133a,mmu-mir-133a-2,mmu-mir-133a-1,rno-mir-133a,eca-mir-133a-2,eca-mir-133a,	ssc-mir-133a-2	ssc-miR-133a-5p	5'	0
66	108	bta-miR-133a_L-1R+1	TTGGTCCCCTTCAACCAGCTGT	22	1242514	834	chr13	-	58801111	58801211	cgggaccgaatgctttgctaaAGCTGGTAAAATGGAACCAAATcaactgttcgatggatTTGGTCCCCTTCAACCAGCTGTagctgcgcattgatggcgcc	15	bta-mir-133a-1,bta-mir-133a-2,hsa-mir-133a-2,hsa-mir-133a-1,ssc-mir-133a-1,ssc-mir-133a-2,cfa-mir-133c,mdo-mir-133a,ptr-mir-133a-2,oan-mir-133a,mmu-mir-133a-2,mmu-mir-133a-1,rno-mir-133a,eca-mir-133a-2,eca-mir-133a,	bta-mir-133a-2	bta-miR-133a	3'	0
67	109	mmu-miR-1a-1*_R-1_1ss15AG	ACATACTTCTTTATGTGCCCAT	22	17	821	chr13	-	58811373	58811460	gcttgggaaACATACTTCTTTATGTGCCCATatggacctgctaagctaTGGAATGTAAAGAAGTATGTATttcaggtcgggaactctc	16	bta-mir-1-1,bta-mir-1-2,hsa-mir-1-1,ssc-mir-1,cfa-mir-1-1,cfa-mir-1-2,mdo-mir-1,mml-mir-1-1,mml-mir-1-2,ptr-mir-1-1,ptr-mir-1-2,oan-mir-1a,mmu-mir-1a-1,mmu-mir-1a-2,eca-mir-1-2,eca-mir-1,	mmu-mir-1a-1	mmu-miR-1a-1*	5'	0
67	110	bta-miR-1	TGGAATGTAAAGAAGTATGTAT	22	1744144	822	chr13	-	58811373	58811460	gcttgggaaACATACTTCTTTATGTGCCCATatggacctgctaagctaTGGAATGTAAAGAAGTATGTATttcaggtcgggaactctc	16	bta-mir-1-1,bta-mir-1-2,hsa-mir-1-1,ssc-mir-1,cfa-mir-1-1,cfa-mir-1-2,mdo-mir-1,mml-mir-1-1,mml-mir-1-2,ptr-mir-1-1,ptr-mir-1-2,oan-mir-1a,mmu-mir-1a-1,mmu-mir-1a-2,eca-mir-1-2,eca-mir-1,	bta-mir-1-2	bta-miR-1	3'	0
68	111	bta-miR-138_R+1	AGCTGGTGTTGTGAATCAGGCCGA	24	10	864	chr14	+	25178178	25178273	tctggtatcgttgctgcAGCTGGTGTTGTGAATCAGGCCGAcgagcagcgcatcctcttacccggctatttcacgacaccagggttgcatcatacc	8	bta-mir-138-2,hsa-mir-138-2,cfa-mir-138b,mdo-mir-138,oan-mir-138-2,mmu-mir-138-2,rno-mir-138-2,eca-mir-138,	bta-mir-138-2	bta-miR-138	5'	0
69	112	bta-miR-769_R-1	TGAGACCTCCGGGTTCTGAGC	21	168	781	chr14	+	55520501	55520619	gacttggtgctaattcccggcgctctgaccTGAGACCTCCGGGTTCTGAGCtgtgatgttgcttccgagctgggatctctggggtctcggttcagggtcgggacctctgggttctgagc	2	bta-mir-769,ssc-mir-769,	bta-mir-769	bta-miR-769	5'	0
70	113	bta-mir-99b-p5	CACCCGTAGAACCGACCTTGCG	22	17210	831	chr14	+	60506858	60506897	ggcacccCACCCGTAGAACCGACCTTGCGgggccttcgcc	3	bta-mir-99b,cfa-mir-99b,ptr-mir-99b,	bta-mir-99b	bta-mir-99b-p5	5'	0
70	114	bta-miR-99b_L-4	CGTAGAACCGACCTTGCG	18	1	683	chr14	+	60506858	60506897	ggcacccCACCCGTAGAACCGACCTTGCGgggccttcgcc	3	bta-mir-99b,cfa-mir-99b,ptr-mir-99b,	bta-mir-99b	bta-miR-99b	3'	0
71	115	bta-let-7e_R+1	TGAGGTAGGAGGTTGTATAGTT	22	12776	804	chr14	+	60507020	60507112	cgcgccccccgggcTGAGGTAGGAGGTTGTATAGTTgaggaggacacccaaggagatcaCTATACGGCCTCCTAGCTTTCCccaggctgcgcc	6	bta-let-7e,ssc-let-7e,cfa-let-7e,ptr-let-7e,mmu-let-7e,eca-let-7e,	bta-let-7e	bta-let-7e	5'	0
71	116	mmu-let-7e*	CTATACGGCCTCCTAGCTTTCC	22	255	839	chr14	+	60507020	60507112	cgcgccccccgggcTGAGGTAGGAGGTTGTATAGTTgaggaggacacccaaggagatcaCTATACGGCCTCCTAGCTTTCCccaggctgcgcc	6	bta-let-7e,ssc-let-7e,cfa-let-7e,ptr-let-7e,mmu-let-7e,eca-let-7e,	mmu-let-7e	mmu-let-7e*	3'	0
72	117	bta-miR-125a_R-1	TCCCTGAGACCCTTTAACCTGT	22	17542	835	chr14	+	60507520	60507605	tgccggcctctgcgTCCCTGAGACCCTTTAACCTGTgaggatgtccagggtcACAGGTGAGGTTCTTGGGAGCctggcgtccggcc	9	bta-mir-125a,hsa-mir-125a,ssc-mir-125a,cfa-mir-125a,mml-mir-125a,ptr-mir-125a,mmu-mir-125a,rno-mir-125a,eca-mir-125a,	bta-mir-125a	bta-miR-125a	5'	0
72	118	hsa-miR-125a-3p_R-1	ACAGGTGAGGTTCTTGGGAGC	21	321	777	chr14	+	60507520	60507605	tgccggcctctgcgTCCCTGAGACCCTTTAACCTGTgaggatgtccagggtcACAGGTGAGGTTCTTGGGAGCctggcgtccggcc	9	bta-mir-125a,hsa-mir-125a,ssc-mir-125a,cfa-mir-125a,mml-mir-125a,ptr-mir-125a,mmu-mir-125a,rno-mir-125a,eca-mir-125a,	hsa-mir-125a	hsa-miR-125a-3p	3'	0
73	119	bta-miR-935_L-1	CAGTTACCGCTTCCGCTACCGC	22	49	828	chr14	+	64619269	64619351	ggcgggggcgcgggcggcagtggcgggagcggcccctcggccatcctccgtctgccCAGTTACCGCTTCCGCTACCGCcgccg	4	bta-mir-935,ssc-mir-935,ptr-mir-935,rno-mir-935,	bta-mir-935	bta-miR-935	3'	0
74	120	bta-mir-328-p5	GTTTCGGAGCCTGGAGCG	18	8	642	chr14	-	35603116	35603159	ctGTTTCGGAGCCTGGAGCGggggggcaggaggggctcagggag	5	bta-mir-328,hsa-mir-328,ssc-mir-328,ptr-mir-328,eca-mir-328,	bta-mir-328	bta-mir-328-p5	5'	0
75	121	hsa-miR-330-5p_R+1	TCTCTGGGCCTGTGTCTTAGGCT	23	11	871	chr14	-	55248342	55248435	ctttggcgatcactgccTCTCTGGGCCTGTGTCTTAGGCTctgcaagatcaaccgaGCAAAGCACACGGCCTGCAGAGAggcagcgctccgctc	6	bta-mir-330,hsa-mir-330,cfa-mir-330,ptr-mir-330,mmu-mir-330,rno-mir-330,	hsa-mir-330	hsa-miR-330-5p	5'	0
75	122	bta-miR-330	GCAAAGCACACGGCCTGCAGAGA	23	56	854	chr14	-	55248342	55248435	ctttggcgatcactgccTCTCTGGGCCTGTGTCTTAGGCTctgcaagatcaaccgaGCAAAGCACACGGCCTGCAGAGAggcagcgctccgctc	6	bta-mir-330,hsa-mir-330,cfa-mir-330,ptr-mir-330,mmu-mir-330,rno-mir-330,	bta-mir-330	bta-miR-330	3'	0
76	123	bta-miR-2330*_R+1	ACTCCTTACCCCTGGCCGTCC	21	4	787	chr14	-	58036028	58036102	gtgagggatgggcttgggcagtgaggactgggggtccagcccgcctcccACTCCTTACCCCTGGCTGTCCctcct	1	bta-mir-2330,	bta-mir-2330	bta-miR-2330*	3'	0
77	124	bta-miR-34b_R+1	AGGCAGTGTAATTAGCTGATTGT	23	9	871	chr15	+	22169737	22169820	gtgctcggtttgtAGGCAGTGTAATTAGCTGATTGTactctcatgcttacAATCACTAGTTCCACTGCCATCaaaacaaggcac	7	bta-mir-34b,hsa-mir-34b,cfa-mir-34b,ptr-mir-34b,ppy-mir-34b,mmu-mir-34b,eca-mir-34b,	bta-mir-34b	bta-miR-34b	5'	0
77	125	bta-mir-34b-p3	AATCACTAGTTCCACTGCCATC	22	64	839	chr15	+	22169737	22169820	gtgctcggtttgtAGGCAGTGTAATTAGCTGATTGTactctcatgcttacAATCACTAGTTCCACTGCCATCaaaacaaggcac	7	bta-mir-34b,hsa-mir-34b,cfa-mir-34b,ptr-mir-34b,ppy-mir-34b,mmu-mir-34b,eca-mir-34b,	bta-mir-34b	bta-mir-34b-p3	3'	0
78	126	bta-miR-34c_R+1	AGGCAGTGTAGTTAGCTGATTGC	23	297	862	chr15	+	22170456	22170514	agtctagttactAGGCAGTGTAGTTAGCTGATTGCtaataataccaatcactaaccacn	7	bta-mir-34c,hsa-mir-34c,ssc-mir-34c,cfa-mir-34c,ptr-mir-34c,oan-mir-34,mmu-mir-34c,	bta-mir-34c	bta-miR-34c	5'	0
79	127	mmu-miR-466i-5p_L-2	TGTGTGTGTGTGTGTGTG	18	1	687	chr15	+	38438265	38438314	atataTGTGTGTGTGTGTGTGTGtgtgtacatgtatatgtgtgtgtgtgt	1	mmu-mir-466k,mmu-mir-466k,mmu-mir-466k,mmu-mir-466k,	mmu-mir-466k	mmu-miR-466i-5p	5'	0
80	128	hsa-mir-1343-p5_1ss19TC	TGGGGAGCGGCCCCCGGGCGGG	22	1	853	chr15	+	69216781	69216845	gctggcttcggtgcTGGGGAGCGGCCCCCGGGCGGGcctctgctctggcccctcctggggcccgn	2	hsa-mir-1343,ssc-mir-1343,	hsa-mir-1343	hsa-mir-1343-p5	5'	0
81	129	bta-mir-670-p5	TTTAGGGGTGGATCTGAC	18	1	696	chr15	+	77886609	77886708	ggTTTAGGGGTGGATCTGACgtccctgagtatatgtggtgaacctgaatttgcctggggTTTCCTCATATTCATTCAGGAGTgtcagttctccctgcact	5	bta-mir-670,hsa-mir-670,mml-mir-670,ptr-mir-670,eca-mir-670,	bta-mir-670	bta-mir-670-p5	5'	0
81	130	bta-mir-670-p3	TTTCCTCATATTCATTCAGGAGT	23	1	902	chr15	+	77886609	77886708	ggTTTAGGGGTGGATCTGACgtccctgagtatatgtggtgaacctgaatttgcctggggTTTCCTCATATTCATTCAGGAGTgtcagttctccctgcact	5	bta-mir-670,hsa-mir-670,mml-mir-670,ptr-mir-670,eca-mir-670,	bta-mir-670	bta-mir-670-p3	3'	0
82	131	bta-miR-129_R-1	CTTTTTGCGGTCTGGGCTTGC	21	235	797	chr15	+	77912419	77912512	ctgcccttcgcgaatCTTTTTGCGGTCTGGGCTTGCtgtacataactcaatagccggAAGCCCTTACCCCAAAAAGCATtcgcggagggcgcac	18	bta-mir-129-2,bta-mir-129-1,hsa-mir-129-2,hsa-mir-129-1,ssc-mir-129a,ssc-mir-129b,cfa-mir-129-2,mdo-mir-129,mml-mir-129-2,ptr-mir-129-2,ptr-mir-129-1,oan-mir-129,mmu-mir-129-2,mmu-mir-129-1,rno-mir-129-2,rno-mir-129-1,eca-mir-129b,eca-mir-129a,	bta-mir-129-1	bta-miR-129	5'	0
82	132	bta-miR-129-3p	AAGCCCTTACCCCAAAAAGCAT	22	375	829	chr15	+	77912419	77912512	ctgcccttcgcgaatCTTTTTGCGGTCTGGGCTTGCtgtacataactcaatagccggAAGCCCTTACCCCAAAAAGCATtcgcggagggcgcac	18	bta-mir-129-2,bta-mir-129-1,hsa-mir-129-2,hsa-mir-129-1,ssc-mir-129a,ssc-mir-129b,cfa-mir-129-2,mdo-mir-129,mml-mir-129-2,ptr-mir-129-2,ptr-mir-129-1,oan-mir-129,mmu-mir-129-2,mmu-mir-129-1,rno-mir-129-2,rno-mir-129-1,eca-mir-129b,eca-mir-129a,	bta-mir-129-2	bta-miR-129-3p	3'	0
83	133	bta-miR-2318_R+4	GTGTATGATGAATTATCTGACCCGGC	26	2	836	chr15	+	81711485	81711557	tgtcaggaaccccGTGTATGATGAATTATCTGACCCGGCtgttgcctctcatataatgcttctcgtggctctc	1	bta-mir-2318,	bta-mir-2318	bta-miR-2318	5'	0
84	134	oan-miR-130a_L-1R+3	GCTCTTTTCACATTGTGCTACT	22	21	828	chr15	+	86737394	86737482	tgctgcgggccggaGCTCTTTTCACATTGTGCTACTgtctgcgcctgtcactagCAGTGCAATGTTAAAAGGGCATtggccgcgcagcg	12	bta-mir-130a,hsa-mir-130a,ssc-mir-130a,cfa-mir-130a,mdo-mir-130a,mml-mir-130a,ptr-mir-130a,oan-mir-130a,oan-mir-130b,mmu-mir-130a,rno-mir-130a,eca-mir-130a,	oan-mir-130a	oan-miR-130a	5'	0
84	135	bta-miR-130a	CAGTGCAATGTTAAAAGGGCAT	22	2255	826	chr15	+	86737394	86737482	tgctgcgggccggaGCTCTTTTCACATTGTGCTACTgtctgcgcctgtcactagCAGTGCAATGTTAAAAGGGCATtggccgcgcagcg	12	bta-mir-130a,hsa-mir-130a,ssc-mir-130a,cfa-mir-130a,mdo-mir-130a,mml-mir-130a,ptr-mir-130a,oan-mir-130a,oan-mir-130b,mmu-mir-130a,rno-mir-130a,eca-mir-130a,	bta-mir-130a	bta-miR-130a	3'	0
85	136	bta-miR-125b	TCCCTGAGACCCTAACTTGTGA	22	72690	836	chr15	-	33943211	33943298	cgcgcgcctctcaaTCCCTGAGACCCTAACTTGTGAtgtttaccgtttaaatccACGGGTTAGGCTCTTGGGAGCTgcgagtcgcgcc	10	bta-mir-125b-1,hsa-mir-125b-1,ssc-mir-125b-1,cfa-mir-125b-1,mdo-mir-125b-2,ppa-mir-125b,oan-mir-125,mmu-mir-125b-1,rno-mir-125b-1,eca-mir-125b,	bta-mir-125b-1	bta-miR-125b	5'	0
85	137	hsa-miR-125b-1*	ACGGGTTAGGCTCTTGGGAGCT	22	55	814	chr15	-	33943211	33943298	cgcgcgcctctcaaTCCCTGAGACCCTAACTTGTGAtgtttaccgtttaaatccACGGGTTAGGCTCTTGGGAGCTgcgagtcgcgcc	10	bta-mir-125b-1,hsa-mir-125b-1,ssc-mir-125b-1,cfa-mir-125b-1,mdo-mir-125b-2,ppa-mir-125b,oan-mir-125,mmu-mir-125b-1,rno-mir-125b-1,eca-mir-125b,	hsa-mir-125b-1	hsa-miR-125b-1*	3'	0
86	138	mmu-let-7a-2*_R+1	CTGTACAGCCTCCTAGCTTTCC	22	9	846	chr15	-	33992027	33992067	agataaCTGTACAGCCTCCTAGCTTTCCttgggtcttgcac	8	bta-let-7a-2,ssc-let-7a-1,cfa-let-7a-2,mdo-let-7a-2,mml-let-7a-2,ptr-let-7a-2,mmu-let-7a-2,rno-let-7a-2,	mmu-let-7a-2	mmu-let-7a-2*	5'	0
87	139	bta-miR-100	AACCCGTAGATCCGAACTTGTG	22	10166	830	chr15	-	33997847	33997929	aggcctgttgccacaAACCCGTAGATCCGAACTTGTGgtgatagtgcacaCAAGCTTGTGTCTATAGGTATgtgtctgtgggc	11	bta-mir-100,hsa-mir-100,ssc-mir-100,mdo-mir-100,age-mir-100,sla-mir-100,mml-mir-100,oan-mir-100,mmu-mir-100,rno-mir-100,eca-mir-100,	bta-mir-100	bta-miR-100	5'	0
87	140	hsa-miR-100*_R-1_1ss10AG	CAAGCTTGTGTCTATAGGTAT	21	9	786	chr15	-	33997847	33997929	aggcctgttgccacaAACCCGTAGATCCGAACTTGTGgtgatagtgcacaCAAGCTTGTGTCTATAGGTATgtgtctgtgggc	11	bta-mir-100,hsa-mir-100,ssc-mir-100,mdo-mir-100,age-mir-100,sla-mir-100,mml-mir-100,oan-mir-100,mmu-mir-100,rno-mir-100,eca-mir-100,	hsa-mir-100	hsa-miR-100*	3'	0
88	141	hsa-mir-548o-p5	AAATGTGTTGATTGTAATGGT	21	1	669	chr15	-	53803104	53803212	aAAATGTGTTGATTGTAATGGTtcctattttgattaataaagatgtgtttgagcctagttataatgatttaaaatttacagtctgaaacttcaattacttttgtaccaa	1	hsa-mir-548o,	hsa-mir-548o	hsa-mir-548o-p5	5'	0
89	142	bta-miR-139	TCTACAGTGCACGTGTCTCCAGT	23	6471	844	chr15	-	55067564	55067631	gtgtatTCTACAGTGCACGTGTCTCCAGTgtggctcggaggcTGGAGACGCGGCCCTGTTGGAGTaac	5	bta-mir-139,hsa-mir-139,cfa-mir-139,ptr-mir-139,eca-mir-139,	bta-mir-139	bta-miR-139	5'	0
89	143	hsa-miR-139-3p_L+1	TGGAGACGCGGCCCTGTTGGAGT	23	311	828	chr15	-	55067564	55067631	gtgtatTCTACAGTGCACGTGTCTCCAGTgtggctcggaggcTGGAGACGCGGCCCTGTTGGAGTaac	5	bta-mir-139,hsa-mir-139,cfa-mir-139,ptr-mir-139,eca-mir-139,	hsa-mir-139	hsa-miR-139-3p	3'	0
90	144	mmu-miR-326*_L+1_1ss4GA	TGGAGGCAGGGCCTTTGTGAAGGCG	25	1	890	chr15	-	57743587	57743681	ctcgtctgtctgttgggcTGGAGGCAGGGCCTTTGTGAAGGCGggttgtgctcagatcgCCTCTGGGCCCTTCCTCCAGCccagaggcggattca	8	bta-mir-326,hsa-mir-326,ssc-mir-326,cfa-mir-326,ptr-mir-326,mmu-mir-326,rno-mir-326,eca-mir-326,	mmu-mir-326	mmu-miR-326*	5'	0
90	145	bta-miR-326_R+1	CCTCTGGGCCCTTCCTCCAGT	21	3449	798	chr15	-	57743587	57743681	ctcgtctgtctgttgggcTGGAGGCAGGGCCTTTGTGAAGGCGggttgtgctcagatcgCCTCTGGGCCCTTCCTCCAGCccagaggcggattca	8	bta-mir-326,hsa-mir-326,ssc-mir-326,cfa-mir-326,ptr-mir-326,mmu-mir-326,rno-mir-326,eca-mir-326,	bta-mir-326	bta-miR-326	3'	0
91	146	bta-miR-582_R-1	TTACAGTTGTTCAACCAGTTAC	22	9	836	chr16	+	21618835	21618933	atctgtactctttggTTACAGTTGTTCAACCAGTTACtaatctaactaactgTAACCAGTTGAACAACTGAACCcaaaagggtgcaaagtgaaaacatt	7	bta-mir-582,hsa-mir-582,cfa-mir-582,mml-mir-582,ptr-mir-582,mmu-mir-582,eca-mir-582,	bta-mir-582	bta-miR-582	5'	0
91	147	hsa-miR-582-3p_2ss5TC6GA	TAACCAGTTGAACAACTGAACC	22	1	853	chr16	+	21618835	21618933	atctgtactctttggTTACAGTTGTTCAACCAGTTACtaatctaactaactgTAACCAGTTGAACAACTGAACCcaaaagggtgcaaagtgaaaacatt	7	bta-mir-582,hsa-mir-582,cfa-mir-582,mml-mir-582,ptr-mir-582,mmu-mir-582,eca-mir-582,	hsa-mir-582	hsa-miR-582-3p	3'	0
92	148	bta-miR-103	AGCAGCATTGTACAGGGCTATGA	23	2624	864	chr16	-	65307	65389	tcttgctgccctcggcttctctacagtgctgccttgtcgcatggggatcaAGCAGCATTGTACAGGGCTATGAaggcactgag	17	bta-mir-103-1,bta-mir-103-2,hsa-mir-103a-1,hsa-mir-103a-2,ssc-mir-103-1,ssc-mir-103-2,cfa-mir-103-1,cfa-mir-103-2,mdo-mir-103-1,mdo-mir-103-2,ptr-mir-103-2,oan-mir-103-1,oan-mir-103-2,mmu-mir-103-1,mmu-mir-103-2,eca-mir-107a,eca-mir-103,	bta-mir-103-2	bta-miR-103	3'	0
93	149	bta-miR-218_R-1	TTGTGCTTGATCTAACCATGT	21	564	789	chr16	-	311380	311489	gaccagtcgccgcggggctttcctTTGTGCTTGATCTAACCATGTGGTGGAACGATGGAAACGGAACatggttctgtcaagcaccgcggaaagcaccgcgctctcctgca	8	bta-mir-218-2,hsa-mir-218-2,ssc-mir-218b,cfa-mir-218-2,sla-mir-218-2,oan-mir-218-2,mmu-mir-218-2,eca-mir-218-2,	bta-mir-218-2	bta-miR-218	5'	0
93	150	bta-mir-218-2-p3	GGTGGAACGATGGAAACGGAAC	22	1	865	chr16	-	311380	311489	gaccagtcgccgcggggctttcctTTGTGCTTGATCTAACCATGTGGTGGAACGATGGAAACGGAACatggttctgtcaagcaccgcggaaagcaccgcgctctcctgca	8	bta-mir-218-2,hsa-mir-218-2,ssc-mir-218b,cfa-mir-218-2,sla-mir-218-2,oan-mir-218-2,mmu-mir-218-2,eca-mir-218-2,	bta-mir-218-2	bta-mir-218-2-p3	3'	0
94	151	bta-miR-1306_R+1	CCACCTCCCCTGCAAACGTCCA	22	1051	837	chr17	+	78580048	78580127	cagtctccaCCACCTCCCCTGCAAACGTCCAgtgatgcagacctaatgGACGTTGGCTCTGGTGGTGATGgacaggccga	5	bta-mir-1306,hsa-mir-1306,ssc-mir-1306,ptr-mir-1306,mmu-mir-1306,	bta-mir-1306	bta-miR-1306	5'	0
94	152	hsa-miR-1306_L+1R+3	GACGTTGGCTCTGGTGGTGATG	22	36	824	chr17	+	78580048	78580127	cagtctccaCCACCTCCCCTGCAAACGTCCAgtgatgcagacctaatgGACGTTGGCTCTGGTGGTGATGgacaggccga	5	bta-mir-1306,hsa-mir-1306,ssc-mir-1306,ptr-mir-1306,mmu-mir-1306,	hsa-mir-1306	hsa-miR-1306	3'	0
95	153	hsa-miR-3653_L+10	AACTGAGCCTCTAAGAAGTTGACTGAAG	28	4	1050	chr17	-	74282305	74282399	ggcagcctctcctgatgatccttcttcctgagtggctctggtgatgagcaAACTGAGCCTCTAAGAAGTTGACTGAAGgggttgctcctcaagga	1	hsa-mir-3653,	hsa-mir-3653	hsa-miR-3653	3'	0
96	154	bta-miR-1839_R+1	AAGGTAGATAGAACAGGTCTTGT	23	2268	867	chr18	+	22744132	22744207	cctaaatgaaAAGGTAGATAGAACAGGTCTTGTgtgcaaaatgaattcaAGACCTACTTATCTACCAACAGCaatg	5	bta-mir-1839,ssc-mir-1839,cfa-mir-1839,mmu-mir-1839,eca-mir-1839,	bta-mir-1839	bta-miR-1839	5'	0
96	155	ssc-miR-1839-3p_R+2_1ss11TA	AGACCTACTTATCTACCAACAGC	23	112	863	chr18	+	22744132	22744207	cctaaatgaaAAGGTAGATAGAACAGGTCTTGTgtgcaaaatgaattcaAGACCTACTTATCTACCAACAGCaatg	5	bta-mir-1839,ssc-mir-1839,cfa-mir-1839,mmu-mir-1839,eca-mir-1839,	ssc-mir-1839	ssc-miR-1839-3p	3'	0
97	156	bta-miR-184_R-2	TGGACGGAGAACTGATAAGG	20	222	739	chr18	+	25296646	25296728	ccagtcacatccccttatcacttttccagccagctttgtgactctaactgtTCGACGGAGAACTGATAAGGgtaggtgattga	8	bta-mir-184,hsa-mir-184,ssc-mir-184,cfa-mir-184,mdo-mir-184,mml-mir-184,mmu-mir-184,eca-mir-184,	bta-mir-184	bta-miR-184	3'	0
98	157	bta-miR-2366	TGGGTCACAGAAGAGGGTCTGG	22	4	833	chr18	+	57993369	57993437	ccccggggtcctcttgtctgagccccagagagaggagagagcgcTGGGTCACAGAAGAGGGTCTGGggg	1	bta-mir-2366,	bta-mir-2366	bta-miR-2366	3'	0
99	158	bta-mir-342-p5	AGGGGTGCTATCTGTGGTTGAGGACA	26	69	968	chr18	+	67664202	67664283	cgaggcgAGGGGTGCTATCTGTGGTTGAGGACAcggcaaatggaactgTCTCACACAGAAATCGCACCCATCtcctcggccc	2	bta-mir-342,ssc-mir-342,	bta-mir-342	bta-mir-342-p5	5'	0
99	159	bta-miR-342_R-1	TCTCACACAGAAATCGCACCCATC	24	9048	909	chr18	+	67664202	67664283	cgaggcgAGGGGTGCTATCTGTGGTTGAGGACAcggcaaatggaactgTCTCACACAGAAATCGCACCCATCtcctcggccc	2	bta-mir-342,ssc-mir-342,	bta-mir-342	bta-miR-342	3'	0
100	160	bta-miR-345-5p	GCTGACTCCTAGTCCAGTGCT	21	245	788	chr18	+	67824549	67824645	acccaaacccaggtctGCTGACTCCTAGTCCAGTGCTtgtgatggctggtgggcCCTGAACTAGGGGTCTGGAGgcctgggtttgaatatcaccagc	7	bta-mir-345,hsa-mir-345,ssc-mir-345,cfa-mir-345,ptr-mir-345,ppy-mir-345,eca-mir-345,	bta-mir-345	bta-miR-345-5p	5'	0
100	161	bta-miR-345-3p	CCTGAACTAGGGGTCTGGAG	20	63	745	chr18	+	67824549	67824645	acccaaacccaggtctGCTGACTCCTAGTCCAGTGCTtgtgatggctggtgggcCCTGAACTAGGGGTCTGGAGgcctgggtttgaatatcaccagc	7	bta-mir-345,hsa-mir-345,ssc-mir-345,cfa-mir-345,ptr-mir-345,ppy-mir-345,eca-mir-345,	bta-mir-345	bta-miR-345-3p	3'	0
101	162	bta-miR-376c_R+1	GTGGATATTCCTTCTATGTTTAT	23	12	807	chr18	+	68515025	68515117	ttctttggtatttaaaagGTGGATATTCCTTCTATGTTTACgtgattcatagataatcatagaggaaaatccatgttttcagtatcaaatgct	15	bta-mir-376b,bta-mir-376c,hsa-mir-376b,hsa-mir-376c,ssc-mir-376c,cfa-mir-376c,ptr-mir-376b,ptr-mir-376c,ppy-mir-376b,mmu-mir-376b,mmu-mir-376c,rno-mir-376b,rno-mir-376c,eca-mir-376b,eca-mir-376c,	bta-mir-376c	bta-miR-376c	5'	0
102	163	bta-miR-656	AATATTATACAGTCAACCTCT	21	124	783	chr18	+	68541442	68541513	nggttgcctgtgaggtgttcacttttctaaacgatgAATATTATACAGTCAACCTCTttccgatatcgaatc	5	bta-mir-656,hsa-mir-656,mml-mir-656,ptr-mir-656,eca-mir-656,	bta-mir-656	bta-miR-656	3'	0
103	164	hsa-miR-151b_R+2	TCGAGGAGCTCACAGTCTAG	20	424	745	chr18	-	12781528	12781555	acctgcccTCGAGGAGCTCACAGTCTAG	1	hsa-mir-151b,	hsa-mir-151b	hsa-miR-151b	3'	0
104	165	bta-miR-7	TGGAAGACTAGTGATTTTGTTGTT	24	11595	852	chr18	-	19275750	19275847	gtggagcagccagccccatcTGGAAGACTAGTGATTTTGTTGTTgtctcctgcactcaaCAACAAGTCCCAGTCTGCCGCAtggtgccggccaccgca	12	bta-mir-7-1,hsa-mir-7-2,cfa-mir-7-2,mml-mir-7-2,mne-mir-7-2,ggo-mir-7-2,ppa-mir-7-2,ptr-mir-7-2,ppy-mir-7-2,cgr-mir-7,rno-mir-7a-2,eca-mir-7,	bta-mir-7-1	bta-miR-7	5'	0
104	166	rno-miR-7a-2*_1ss20AG	CAACAAGTCCCAGTCTGCCGCA	22	1	875	chr18	-	19275750	19275847	gtggagcagccagccccatcTGGAAGACTAGTGATTTTGTTGTTgtctcctgcactcaaCAACAAGTCCCAGTCTGCCGCAtggtgccggccaccgca	12	bta-mir-7-1,hsa-mir-7-2,cfa-mir-7-2,mml-mir-7-2,mne-mir-7-2,ggo-mir-7-2,ppa-mir-7-2,ptr-mir-7-2,ppy-mir-7-2,cgr-mir-7,rno-mir-7a-2,eca-mir-7,	rno-mir-7a-2	rno-miR-7a-2*	3'	0
105	167	bta-miR-3432_R-2	TGCGGGATCTTTAGTTGTGG	20	749	753	chr18	-	57958265	57958361	cttcgatctttgtggtggtgTGCGGGATCTTTAGTTGTGGtgtgcaagctctcagttgcagcttgtgggacccagttccctgaccgaggagtggacc	1	bta-mir-3432-1,	bta-mir-3432-1	bta-miR-3432	5'	0
106	168	mmu-miR-3071*_L-1R+2	TCATCAAAACAAATGGAGTCCTC	23	1	892	chr18	-	68367450	68367529	gaaccctctgaagactcatttgagacgatgatggagcgtaagaatccaTCATCAAAACAAATGGAGTCCTCcgagggctc	1	mmu-mir-3071,	mmu-mir-3071	mmu-miR-3071*	3'	0
107	169	hsa-miR-1247	ACCCGTCCCGTTCGTCCCCGGA	22	2	836	chr18	-	69078893	69079009	ccgctcgcctcggccggcgcagccccggccgctgggcgcACCCGTCCCGTGCGTCCCCGGAcgtcgctctctgccccgggaacgtcgggactggagcgcccgcgctgagccaccttc	2	hsa-mir-1247,ptr-mir-1247,	hsa-mir-1247	hsa-miR-1247	5'	0
108	170	bta-miR-26a	TTCAAGTAATCCAGGATAGGCT	22	60565	829	chr19	+	11683281	11683370	aaggccgtggcctcgTTCAAGTAATCCAGGATAGGCTgtgcaggtcccaaggggCCTATTCTCGGTTACTTGCACGcggacgcgggcctg	7	bta-mir-26a-1,hsa-mir-26a-1,cfa-mir-26a-1,mne-mir-26a,mmu-mir-26a-1,rno-mir-26a,eca-mir-26a-2,	bta-mir-26a-1	bta-miR-26a	5'	0
108	171	hsa-miR-26a-1*_1ss9TC	CCTATTCTCGGTTACTTGCACG	22	8	828	chr19	+	11683281	11683370	aaggccgtggcctcgTTCAAGTAATCCAGGATAGGCTgtgcaggtcccaaggggCCTATTCTCGGTTACTTGCACGcggacgcgggcctg	7	bta-mir-26a-1,hsa-mir-26a-1,cfa-mir-26a-1,mne-mir-26a,mmu-mir-26a-1,rno-mir-26a,eca-mir-26a-2,	hsa-mir-26a-1	hsa-miR-26a-1*	3'	0
109	172	hsa-miR-708	AAGGAGCTTACAATCTAGCTGGG	23	371	870	chr19	+	24593896	24593926	ctgccctcAAGGAGCTTACAATCTAGTTGGG	4	hsa-mir-708,ptr-mir-708,rno-mir-708,eca-mir-708,	hsa-mir-708	hsa-miR-708	3'	0
110	173	bta-miR-135a	TATGGCTTTTTATTCCTATGTGA	23	172	867	chr19	+	51058531	51058620	aggcctcgctgttctcTATGGCTTTTTATTCCTATGTGAttctactgctcactcATATAGGGATTGGAGCCGTGGCgcacggcgggggca	8	bta-mir-135a-1,hsa-mir-135a-1,ssc-mir-135-1,cfa-mir-135a-1,ppa-mir-135-1,ptr-mir-135a-1,mmu-mir-135a-1,eca-mir-135a,	bta-mir-135a-1	bta-miR-135a	5'	0
110	174	hsa-miR-135a*_L+1R-1	ATATAGGGATTGGAGCCGTGGC	22	23	842	chr19	+	51058531	51058620	aggcctcgctgttctcTATGGCTTTTTATTCCTATGTGAttctactgctcactcATATAGGGATTGGAGCCGTGGCgcacggcgggggca	8	bta-mir-135a-1,hsa-mir-135a-1,ssc-mir-135-1,cfa-mir-135a-1,ppa-mir-135-1,ptr-mir-135a-1,mmu-mir-135a-1,eca-mir-135a,	hsa-mir-135a-1	hsa-miR-135a*	3'	0
111	175	hsa-let-7g*	CTGTACAGGCCACTGCCTTGC	21	12	779	chr19	+	51105920	51106008	tccaggctgaggtagtgtttgtacagtttgagggtctatgataccacccggtacaggagataaCTGTACAGGCCACTGCCTTGCcggga	6	bta-let-7g,hsa-let-7g,ssc-let-7g,cfa-let-7g,oan-let-7g,mmu-let-7g,	hsa-let-7g	hsa-let-7g*	3'	0
112	176	bta-miR-191_R-1	CAACGGAATCCCAAAAGCAGCT	22	14235	828	chr19	+	53549264	53549354	ggctggacagcgggCAACGGAATCCCAAAAGCAGCTgttgtctccagagcattccagCTGCGCTTGGATTTCGTTCCCtgctctcctgcct	10	bta-mir-191,hsa-mir-191,ssc-mir-191,cfa-mir-191,mdo-mir-191,ptr-mir-191,oan-mir-191,mmu-mir-191,rno-mir-191,eca-mir-191,	bta-mir-191	bta-miR-191	5'	0
112	177	hsa-miR-191*_L-1_1ss19CT	CTGCGCTTGGATTTCGTTCCC	21	54	790	chr19	+	53549264	53549354	ggctggacagcgggCAACGGAATCCCAAAAGCAGCTgttgtctccagagcattccagCTGCGCTTGGATTTCGTTCCCtgctctcctgcct	10	bta-mir-191,hsa-mir-191,ssc-mir-191,cfa-mir-191,mdo-mir-191,ptr-mir-191,oan-mir-191,mmu-mir-191,rno-mir-191,eca-mir-191,	hsa-mir-191	hsa-miR-191*	3'	0
113	178	bta-miR-425-5p_L+1	AATGACACGATCACTCCCGTTGA	23	304	863	chr19	+	53549746	53549834	gaaagcgctttggAATGACACGATCACTCCCGTTGAgtgggcacccaagaagccATCGGGAATGTCGTGTCCGCCCagtgctctttcgg	10	bta-mir-425,hsa-mir-425,ssc-mir-425,cfa-mir-425,mdo-mir-425,mml-mir-425,ptr-mir-425,oan-mir-425,mmu-mir-425,rno-mir-425,	bta-mir-425	bta-miR-425-5p	5'	0
113	179	bta-miR-425-3p	ATCGGGAATGTCGTGTCCGCCC	22	26	826	chr19	+	53549746	53549834	gaaagcgctttggAATGACACGATCACTCCCGTTGAgtgggcacccaagaagccATCGGGAATGTCGTGTCCGCCCagtgctctttcgg	10	bta-mir-425,hsa-mir-425,ssc-mir-425,cfa-mir-425,mdo-mir-425,mml-mir-425,ptr-mir-425,oan-mir-425,mmu-mir-425,rno-mir-425,	bta-mir-425	bta-miR-425-3p	3'	0
114	180	rno-miR-3555_1ss15TC	GAACGAAATCCAAGCGCAGCT	21	1	595	chr19	-	53549262	53549367	caggacgctgctcaggcaggagagcaggGAACGAAATCCAAGCGCAGCTggaatgctctggagacaacagctgcttttgggattccgttgcccgctgtccagccat	1	rno-mir-3555,	rno-mir-3555	rno-miR-3555	5'	0
115	181	bta-miR-885	TCCATTACACTACCCTGCCTCT	22	3	806	chr19	-	57533336	57533417	cactcggcccgcgctctcTCCATTACACTACCCTGCCTCTtctccacgagaggcagcggggtgtagtggatagagcacgggt	5	bta-mir-885,hsa-mir-885,ssc-mir-885,cfa-mir-885,ptr-mir-885,	bta-mir-885	bta-miR-885	5'	0
116	182	hsa-miR-32_R-1	TATTGCACATTACTAAGTTGC	21	112	788	chr2	+	13600002	13600107	cccattctgcctgctctggtggagaTATTGCACATTACTAAGTTGCatgttgtcacggcctcagtgCAATTTAGTGTGTGTGATATTttcacatgagtgcatgcac	7	hsa-mir-32,ssc-mir-32,cfa-mir-32,mdo-mir-32,oan-mir-32,rno-mir-32,eca-mir-32,	hsa-mir-32	hsa-miR-32	5'	0
116	183	hsa-miR-32*_R-1	CAATTTAGTGTGTGTGATATT	21	5	766	chr2	+	13600002	13600107	cccattctgcctgctctggtggagaTATTGCACATTACTAAGTTGCatgttgtcacggcctcagtgCAATTTAGTGTGTGTGATATTttcacatgagtgcatgcac	7	hsa-mir-32,ssc-mir-32,cfa-mir-32,mdo-mir-32,oan-mir-32,rno-mir-32,eca-mir-32,	hsa-mir-32	hsa-miR-32*	3'	0
117	184	hsa-mir-3074-p5	GACTCCTGTTCCTGCTGAACTGA	23	1	866	chr2	+	32299199	32299294	tttgctctagggctcGACTCCTGTTCCTGCTGAACTGAgccagtgtgtaaaatgagaactgatatcagctcagtaggcaccggagggcgggtccaa	3	hsa-mir-3074,mmu-mir-3074-1,rno-mir-3074,	hsa-mir-3074	hsa-mir-3074-p5	5'	0
118	185	bta-miR-7	TGGAAGACTAGTGATTTTGTTGTT	24	11595	852	chr2	+	36926037	36926174	gcctgtagaaaatgtagaagattcagtggatgttggtctagttctgtgTGGAAGACTAGTGATTTTGTTGTTtttagataactgaatcgaCAACAAATCACAGTCTGCCATAtggcacaggccatgcctctacaggac	14	bta-mir-7-2,hsa-mir-7-1,ssc-mir-7,cfa-mir-7-1,mdo-mir-7,sla-mir-7,mml-mir-7-1,ptr-mir-7-1,oan-mir-7-1,oan-mir-7-2,oan-mir-7-3,mmu-mir-7a-1,rno-mir-7a-1,eca-mir-7-3,	bta-mir-7-2	bta-miR-7	5'	0
118	186	hsa-miR-7-1*	CAACAAATCACAGTCTGCCATA	22	227	847	chr2	+	36926037	36926174	gcctgtagaaaatgtagaagattcagtggatgttggtctagttctgtgTGGAAGACTAGTGATTTTGTTGTTtttagataactgaatcgaCAACAAATCACAGTCTGCCATAtggcacaggccatgcctctacaggac	14	bta-mir-7-2,hsa-mir-7-1,ssc-mir-7,cfa-mir-7-1,mdo-mir-7,sla-mir-7,mml-mir-7-1,ptr-mir-7-1,oan-mir-7-1,oan-mir-7-2,oan-mir-7-3,mmu-mir-7a-1,rno-mir-7a-1,eca-mir-7-3,	hsa-mir-7-1	hsa-miR-7-1*	3'	0
119	187	mmu-miR-320*	GCCTTCTCTTCCCGGTTCTTCC	22	1	829	chr2	+	45925758	45925849	cccgcggcgtctcgctcgcctccGCCTTCTCTTCCCGGTTCTTCCcggagtcgggAAAAGCTGGGTTGAGAGGGCGAaaaaggaagagggga	9	bta-mir-320-1,bta-mir-320,hsa-mir-320a,ssc-mir-320,cfa-mir-320,mml-mir-320,ptr-mir-320a,mmu-mir-320,rno-mir-320,	mmu-mir-320	mmu-miR-320*	5'	0
119	188	bta-miR-320	AAAAGCTGGGTTGAGAGGGCGA	22	8806	826	chr2	+	45925758	45925849	cccgcggcgtctcgctcgcctccGCCTTCTCTTCCCGGTTCTTCCcggagtcgggAAAAGCTGGGTTGAGAGGGCGAaaaaggaagagggga	9	bta-mir-320-1,bta-mir-320,hsa-mir-320a,ssc-mir-320,cfa-mir-320,mml-mir-320,ptr-mir-320a,mmu-mir-320,rno-mir-320,	bta-mir-320	bta-miR-320	3'	0
120	189	bta-miR-2474	TACCGGGCCAGCTGGAAGGAGA	22	3	847	chr2	+	53986418	53986476	gtcagttcctccagcccggcccgggaggggtccgccTACCGGGCCAGCTGGAAGGAGAc	1	bta-mir-2474,	bta-mir-2474	bta-miR-2474	3'	0
121	190	bta-miR-204	TTCCCTTTGTCATCCTATGCCT	22	383	847	chr2	+	69865385	69865490	ggctacagtctttcttcatgtgactcgtggacTTCCCTTTGTCATCCTATGCCTgagaatatatgaaggagGCTGGGAAGGCAAAGGGACGttcaattgtcatcac	6	bta-mir-204,hsa-mir-204,ssc-mir-204,cfa-mir-204,mmu-mir-204,rno-mir-204,	bta-mir-204	bta-miR-204	5'	0
121	191	mmu-miR-204*_R-1	GCTGGGAAGGCAAAGGGACG	20	1	645	chr2	+	69865385	69865490	ggctacagtctttcttcatgtgactcgtggacTTCCCTTTGTCATCCTATGCCTgagaatatatgaaggagGCTGGGAAGGCAAAGGGACGttcaattgtcatcac	6	bta-mir-204,hsa-mir-204,ssc-mir-204,cfa-mir-204,mmu-mir-204,rno-mir-204,	mmu-mir-204	mmu-miR-204*	3'	0
122	192	bta-mir-101-p5	GTACAGTACTGTGATAACTGA	21	16567	789	chr2	+	77352818	77352869	ngtatatctgaaagGTACAGTACTGTGATAACTGAAGaatggtggtgccatc	7	bta-mir-101,ssc-mir-101-1,cfa-mir-101-2,mdo-mir-101-2,ptr-mir-101-2,oan-mir-101-2,eca-mir-101-2,	bta-mir-101	bta-mir-101-p5	5'	0
122	193	bta-miR-101_R+1	TACAGTACTGTGATAACTGAAG	22	68923	832	chr2	+	77352818	77352869	ngtatatctgaaagGTACAGTACTGTGATAACTGAAGaatggtggtgccatc	7	bta-mir-101,ssc-mir-101-1,cfa-mir-101-2,mdo-mir-101-2,ptr-mir-101-2,oan-mir-101-2,eca-mir-101-2,	bta-mir-101	bta-miR-101	3'	0
123	194	bta-miR-491	AGTGGGGAACCCTTCCATGAGG	22	159	820	chr2	+	94126989	94127074	aattgacttagctgggtAGTGGGGAACCCTTCCATGAGGagtagaacactcCTTATGCAAGATTCCCTTCTACctgactgggttgg	6	bta-mir-491,hsa-mir-491,ssc-mir-491,cfa-mir-491,ptr-mir-491,mmu-mir-491,	bta-mir-491	bta-miR-491	5'	0
123	195	hsa-miR-491-3p	CTTATGCAAGATTCCCTTCTAC	22	33	834	chr2	+	94126989	94127074	aattgacttagctgggtAGTGGGGAACCCTTCCATGAGGagtagaacactcCTTATGCAAGATTCCCTTCTACctgactgggttgg	6	bta-mir-491,hsa-mir-491,ssc-mir-491,cfa-mir-491,ptr-mir-491,mmu-mir-491,	hsa-mir-491	hsa-miR-491-3p	3'	0
124	196	mmu-mir-669h-p3_2ss9AT15TA	ACACACACTCACACACA	17	1	675	chr2	+	139482128	139482166	catatacacacatgcACACACACACACACACAtacacag	1	mmu-mir-669h,	mmu-mir-669h	mmu-mir-669h-p3	3'	0
125	197	bta-miR-2284x_R+1	TGAAAAGTTCGTTCGGGTTTTT	22	7518	821	chr2	+	247072136	247072172	attgggttggcTGAAAAGTTCGTTCTGGTTTTTccat	1	bta-mir-2284x,	bta-mir-2284x	bta-miR-2284x	3'	0
126	198	bta-miR-455_R+1	TATGTGCCTTTGGACTACATCG	22	361	817	chr2	-	8502666	8502761	tccctggcgtgagggTATGTGCCTTTGGACTACATCGtggaagccagcaccatGCAGTCCATGGGCATATACACttgcctcaaggcctatgtcatc	7	bta-mir-455,hsa-mir-455,ssc-mir-455,cfa-mir-455,mdo-mir-455,ptr-mir-455,rno-mir-455,	bta-mir-455	bta-miR-455	5'	0
126	199	bta-miR-455*_R-1	GCAGTCCATGGGCATATACAC	21	1461	779	chr2	-	8502666	8502761	tccctggcgtgagggTATGTGCCTTTGGACTACATCGtggaagccagcaccatGCAGTCCATGGGCATATACACttgcctcaaggcctatgtcatc	7	bta-mir-455,hsa-mir-455,ssc-mir-455,cfa-mir-455,mdo-mir-455,ptr-mir-455,rno-mir-455,	bta-mir-455	bta-miR-455*	3'	0
127	200	bta-let-7d	AGAGGTAGTAGGTTGCATAGTT	22	15769	817	chr2	-	28213774	28213874	aatgggttcctaggaAGAGGTAGTAGGTTGCATAGTTttagggcagggattttgcccacaaggaggtaaCTATACGACCTGCTGCCTTTCTtagggcctta	8	bta-let-7d,hsa-let-7d,mdo-let-7d,ptr-let-7d,oan-let-7d,mmu-let-7d,rno-let-7d,eca-let-7d,	bta-let-7d	bta-let-7d	5'	0
127	201	hsa-let-7d*	CTATACGACCTGCTGCCTTTCT	22	4677	839	chr2	-	28213774	28213874	aatgggttcctaggaAGAGGTAGTAGGTTGCATAGTTttagggcagggattttgcccacaaggaggtaaCTATACGACCTGCTGCCTTTCTtagggcctta	8	bta-let-7d,hsa-let-7d,mdo-let-7d,ptr-let-7d,oan-let-7d,mmu-let-7d,rno-let-7d,eca-let-7d,	hsa-let-7d	hsa-let-7d*	3'	0
128	202	bta-let-7f	TGAGGTAGTAGATTGTATAGTT	22	233186	824	chr2	-	28215978	28216078	gattgctctatcagagTGAGGTAGTAGATTGTATAGTTgtggggtagtgattttaccctgttcaggagataaCTATACAATCTATTGCCTTCCctgaggag	6	bta-let-7f-1,cfa-let-7f,ptr-let-7f-1,oan-let-7f-1,mmu-let-7f-1,eca-let-7f,	bta-let-7f-1	bta-let-7f	5'	0
128	203	oan-let-7f-1*_R+1	CTATACAATCTATTGCCTTCC	21	6	793	chr2	-	28215978	28216078	gattgctctatcagagTGAGGTAGTAGATTGTATAGTTgtggggtagtgattttaccctgttcaggagataaCTATACAATCTATTGCCTTCCctgaggag	6	bta-let-7f-1,cfa-let-7f,ptr-let-7f-1,oan-let-7f-1,mmu-let-7f-1,eca-let-7f,	oan-let-7f-1	oan-let-7f-1*	3'	0
129	204	bta-let-7a_1ss12GA	TGAGGTAGTAGATTGTATAGTT	22	233186	824	chr2	-	28216335	28216428	ttcactgtgggaTGAGGTAGTAGGTTGTATAGTTttagggtcacacccaccgctgggagataaCTATACAATCTACTGTCTTTCCtaaggtgat	7	bta-let-7a-1,ssc-let-7a-2,mdo-let-7a-1,mdo-let-7f-2,ptr-let-7a-1,oan-let-7e,mmu-let-7a-1,	bta-let-7a-1	bta-let-7a	5'	0
129	205	bta-let-7a*_R+1	CTATACAATCTACTGTCTTTCT	22	190	839	chr2	-	28216335	28216428	ttcactgtgggaTGAGGTAGTAGGTTGTATAGTTttagggtcacacccaccgctgggagataaCTATACAATCTACTGTCTTTCCtaaggtgat	7	bta-let-7a-1,ssc-let-7a-2,mdo-let-7a-1,mdo-let-7f-2,ptr-let-7a-1,oan-let-7e,mmu-let-7a-1,	bta-let-7a-1	bta-let-7a*	3'	0
130	206	bta-miR-24_L+1R-1	GGTGCCTACTGAGCTGATATCAG	23	8	885	chr2	-	32299212	32299291	gacccgccctccGGTGCCTACTGAGCTGATATCAGttctcattttacacacTGGCTCAGTTCAGCAGGAACAGgagtcga	7	bta-mir-24-1,ssc-mir-24-2,cfa-mir-24-1,mdo-mir-24-1,ptr-mir-24-1,oan-mir-24,mmu-mir-24-1,	bta-mir-24-1	bta-miR-24	5'	0
130	207	bta-miR-24-3p	TGGCTCAGTTCAGCAGGAACAG	22	40347	834	chr2	-	32299212	32299291	gacccgccctccGGTGCCTACTGAGCTGATATCAGttctcattttacacacTGGCTCAGTTCAGCAGGAACAGgagtcga	7	bta-mir-24-1,ssc-mir-24-2,cfa-mir-24-1,mdo-mir-24-1,ptr-mir-24-1,oan-mir-24,mmu-mir-24-1,	bta-mir-24-1	bta-miR-24-3p	3'	0
131	208	hsa-miR-27b*	AGAGCTTAGCTGATTGGTGAAC	22	393	826	chr2	-	32299734	32299815	tgcAGAGCTTAGCTGATTGGTGAACagtgactggtttccgctttgTTCACAGTGGCTAAGTTCTGCacctgaagagaaggtg	9	bta-mir-27b,hsa-mir-27b,ssc-mir-27b,cfa-mir-27b,mdo-mir-27b,ptr-mir-27b,oan-mir-27b,mmu-mir-27b,eca-mir-27b,	hsa-mir-27b	hsa-miR-27b*	5'	0
131	209	bta-miR-27b	TTCACAGTGGCTAAGTTCTGC	21	73085	769	chr2	-	32299734	32299815	tgcAGAGCTTAGCTGATTGGTGAACagtgactggtttccgctttgTTCACAGTGGCTAAGTTCTGCacctgaagagaaggtg	9	bta-mir-27b,hsa-mir-27b,ssc-mir-27b,cfa-mir-27b,mdo-mir-27b,ptr-mir-27b,oan-mir-27b,mmu-mir-27b,eca-mir-27b,	bta-mir-27b	bta-miR-27b	3'	0
132	210	bta-miR-23b-5p_L+1	TGGGTTCCTGGCATGCTGATTT	22	4	824	chr2	-	32299968	32300054	gtgctctggctgctTGGGTTCCTGGCATGCTGATTTgtgacttaagattaaaATCACATTGCCAGGGATTACCacgcaaccacgacc	9	bta-mir-23b,hsa-mir-23b,ssc-mir-23b,cfa-mir-23b,mdo-mir-23b,oan-mir-23b,mmu-mir-23b,rno-mir-23b,eca-mir-23b,	bta-mir-23b	bta-miR-23b-5p	5'	0
132	211	bta-miR-23b-3p_R-2	ATCACATTGCCAGGGATTACC	21	10367	793	chr2	-	32299968	32300054	gtgctctggctgctTGGGTTCCTGGCATGCTGATTTgtgacttaagattaaaATCACATTGCCAGGGATTACCacgcaaccacgacc	9	bta-mir-23b,hsa-mir-23b,ssc-mir-23b,cfa-mir-23b,mdo-mir-23b,oan-mir-23b,mmu-mir-23b,rno-mir-23b,eca-mir-23b,	bta-mir-23b	bta-miR-23b-3p	3'	0
133	212	bta-miR-873_L+1R-1	TGCAGGAACTTGTGAGTCTCC	21	1	835	chr2	-	104137515	104137599	aagtttgtgtgcattTGCAGGAACTTGTGAGTCTCCtattgaacatgaacagGAGGCTGATGAGTTCCCGGGAacacccacaaat	6	bta-mir-873,hsa-mir-873,ptr-mir-873,oan-mir-873,mmu-mir-873,rno-mir-873,	bta-mir-873	bta-miR-873	5'	0
133	213	oan-miR-873*_R-1_2ss4AG8GA	GAGGCTGATGAGTTCCCGGGA	21	1	757	chr2	-	104137515	104137599	aagtttgtgtgcattTGCAGGAACTTGTGAGTCTCCtattgaacatgaacagGAGGCTGATGAGTTCCCGGGAacacccacaaat	6	bta-mir-873,hsa-mir-873,ptr-mir-873,oan-mir-873,mmu-mir-873,rno-mir-873,	oan-mir-873	oan-miR-873*	3'	0
134	214	bta-miR-10b_R-1	TACCCTGTAGAACCGAATTTGT	22	596707	835	chr2	-	141364610	141364713	cagtaacgttgtctatataTACCCTGTAGAACCGAATTTGTgtggtatccatgtagtcACAGATTCGATTCTAGGGGAATatatggtcgatgcaaaaacttcac	13	bta-mir-10b,hsa-mir-10b,ssc-mir-10b,cfa-mir-10b,mdo-mir-10b,mml-mir-10b,mne-mir-10b,ggo-mir-10b,ptr-mir-10b,oan-mir-10b,mmu-mir-10b,rno-mir-10b,eca-mir-10b,	bta-mir-10b	bta-miR-10b	5'	0
134	215	hsa-miR-10b*	ACAGATTCGATTCTAGGGGAAT	22	372	825	chr2	-	141364610	141364713	cagtaacgttgtctatataTACCCTGTAGAACCGAATTTGTgtggtatccatgtagtcACAGATTCGATTCTAGGGGAATatatggtcgatgcaaaaacttcac	13	bta-mir-10b,hsa-mir-10b,ssc-mir-10b,cfa-mir-10b,mdo-mir-10b,mml-mir-10b,mne-mir-10b,ggo-mir-10b,ptr-mir-10b,oan-mir-10b,mmu-mir-10b,rno-mir-10b,eca-mir-10b,	hsa-mir-10b	hsa-miR-10b*	3'	0
135	216	mmu-miR-128-1*_R+2	CGGGGCCGTAGCACTGTCTGAGA	23	15	838	chr2	-	184443655	184443736	tgagctgttggattCGGGGCCGTAGCACTGTCTGAGAggtttacatttcTCACAGTGAACCGGTCTCTTTTtcagctgcttc	4	bta-mir-128-1,cfa-mir-128-1,oan-mir-128-1,mmu-mir-128-1,	mmu-mir-128-1	mmu-miR-128-1*	5'	0
135	217	bta-miR-128_R+1	TCACAGTGAACCGGTCTCTTTT	22	5544	813	chr2	-	184443655	184443736	tgagctgttggattCGGGGCCGTAGCACTGTCTGAGAggtttacatttcTCACAGTGAACCGGTCTCTTTTtcagctgcttc	4	bta-mir-128-1,cfa-mir-128-1,oan-mir-128-1,mmu-mir-128-1,	bta-mir-128-1	bta-miR-128	3'	0
136	218	bta-miR-375_L-1	TTTGTTCGTTCGGCTCGCGTGA	22	26	780	chr2	-	232492286	232492356	gccccgcgacgagcccctcgcacaaaccggacctgagcgtTTTGTTCGTTCGGCTCGCGTGAggcaggggc	5	bta-mir-375,cfa-mir-375,mdo-mir-375,ptr-mir-375,rno-mir-375,	bta-mir-375	bta-miR-375	3'	0
137	219	bta-miR-153	TTGCATAGTCACAAAAGTGATC	22	11	816	chr2	-	232788663	232788752	ctgccagcgtcatttttgtgatctgcagctagtattctcactccagTTGCATAGTCACAAAAGTGATCactggcaggtgtggccgctgca	5	bta-mir-153-1,hsa-mir-153-1,mdo-mir-153-1,oan-mir-153,eca-mir-153-2,	bta-mir-153-1	bta-miR-153	3'	0
138	220	oan-miR-133b*	GCTGGTCAAACGGAACCAAGTC	22	15	800	chr20	+	25855496	25855600	tgccccctgctctgGCTGGTCAAACGGAACCAAGTCcgtcttcctgagaggTTTGGTCCCCTTCAACCAGCTacagcagggctggcaaagcccagtccttggaga	9	bta-mir-133b,hsa-mir-133b,ssc-mir-133b,mml-mir-133b,ptr-mir-133b,ppy-mir-133b,oan-mir-133b,mmu-mir-133b,eca-mir-133b,	oan-mir-133b	oan-miR-133b*	5'	0
138	221	bta-miR-133b_R-1	TTTGGTCCCCTTCAACCAGCT	21	25382	797	chr20	+	25855496	25855600	tgccccctgctctgGCTGGTCAAACGGAACCAAGTCcgtcttcctgagaggTTTGGTCCCCTTCAACCAGCTacagcagggctggcaaagcccagtccttggaga	9	bta-mir-133b,hsa-mir-133b,ssc-mir-133b,mml-mir-133b,ptr-mir-133b,ppy-mir-133b,oan-mir-133b,mmu-mir-133b,eca-mir-133b,	bta-mir-133b	bta-miR-133b	3'	0
139	222	bta-mir-2403-p5	CGGCCGCTTCCCAGCCAGGCT	21	1	811	chr20	+	33370801	33370861	gcCGGCCGCTTCCCAGCCAGGCTgaaagggCTCGGGAAGCTAGCTGGCCTTGTtggccctt	1	bta-mir-2403,	bta-mir-2403	bta-mir-2403-p5	5'	0
139	223	bta-miR-2403_R+2	CTCGGGAAGCTAGCTGGCCTTGT	23	12	843	chr20	+	33370801	33370861	gcCGGCCGCTTCCCAGCCAGGCTgaaagggCTCGGGAAGCTAGCTGGCCTTGTtggccctt	1	bta-mir-2403,	bta-mir-2403	bta-miR-2403	3'	0
140	224	mmu-mir-1983-p5	GCTCCAGTGGCGCAATCGG	19	15	700	chr20	-	32975343	32975459	gaaagcatGCTCCAGTGGCGCAATCGGttagcgcgcggtacttatacaacagtatatgtgcgggtgatgccgaggttgtgagttcgagcCTCACCTGGAGCATGTTTTCTttccttt	1	mmu-mir-1983,	mmu-mir-1983	mmu-mir-1983-p5	5'	0
140	225	mmu-miR-1983	CTCACCTGGAGCATGTTTTCT	21	106	790	chr20	-	32975343	32975459	gaaagcatGCTCCAGTGGCGCAATCGGttagcgcgcggtacttatacaacagtatatgtgcgggtgatgccgaggttgtgagttcgagcCTCACCTGGAGCATGTTTTCTttccttt	1	mmu-mir-1983,	mmu-mir-1983	mmu-miR-1983	3'	0
141	226	bta-miR-2404_R+11	TTGCACTGCATGGTATCTGCATTCAGCAGTT	31	2	1197	chr21	+	696222	696287	aTTGCACTGCATGGTATCTGCATTCAGCAGTTTGTTCCTGCTGGctgttcaaaagacagtgcgata	2	bta-mir-2404-2,bta-mir-2404-1,	bta-mir-2404-1	bta-miR-2404	5'	0
141	227	bta-mir-2404-2-p3	GTTTGTTCCTGCTGG	15	1	557	chr21	+	696222	696287	aTTGCACTGCATGGTATCTGCATTCAGCAGTTTGTTCCTGCTGGctgttcaaaagacagtgcgata	2	bta-mir-2404-2,bta-mir-2404-1,	bta-mir-2404-2	bta-mir-2404-2-p3	3'	0
142	228	bta-miR-2427_R+6	AGGTCATTTCAAAGAGGGCTGATGGGA	27	2	1065	chr21	+	697937	698001	AGGTCATTTCAAAGAGGGCTGATGGGAccaaatcctggagccctcaacgctgtgaccaaagattg	1	bta-mir-2427,	bta-mir-2427	bta-miR-2427	5'	0
143	229	bta-mir-483-p5	AGGGCGGGAAGAAAGGAGGGCG	22	3	785	chr21	+	53850333	53850400	ggggAGGGCGGGAAGAAAGGAGGGCGtggtctgtgcagctccTCACTCCTCTCCTCCCGTCTTCTcct	2	bta-mir-483,hsa-mir-483,	bta-mir-483	bta-mir-483-p5	5'	0
143	230	bta-miR-483_R+2	TCACTCCTCTCCTCCCGTCTTCT	23	1627	873	chr21	+	53850333	53850400	ggggAGGGCGGGAAGAAAGGAGGGCGtggtctgtgcagctccTCACTCCTCTCCTCCCGTCTTCTcct	2	bta-mir-483,hsa-mir-483,	bta-mir-483	bta-miR-483	3'	0
144	231	bta-miR-2410_R+1	CTGAGCTGAGGAGGACCTGTGAA	23	1	614	chr21	+	55531357	55531424	cggggtgCTGAGCTGAGGAGGACCTGTGAGagtagagctgtccctgtgcttccctgtggtccaggctg	1	bta-mir-2410,	bta-mir-2410	bta-miR-2410	5'	0
145	232	bta-miR-192_R-2	CTGACCTATGAATTGACAGCC	21	362	798	chr21	-	46923594	46923685	cgagtgcacagggctCTGACCTATGAATTGACAGCCagtgctctcgtgtcccctctggCTGCCAATTCCATAGGTCACAggtatgttcgcct	10	bta-mir-192,hsa-mir-192,ssc-mir-192,cfa-mir-192,mml-mir-192,ptr-mir-192,oan-mir-192,mmu-mir-192,rno-mir-192,eca-mir-192,	bta-mir-192	bta-miR-192	5'	0
145	233	hsa-miR-192*_R-1	CTGCCAATTCCATAGGTCACA	21	14	806	chr21	-	46923594	46923685	cgagtgcacagggctCTGACCTATGAATTGACAGCCagtgctctcgtgtcccctctggCTGCCAATTCCATAGGTCACAggtatgttcgcct	10	bta-mir-192,hsa-mir-192,ssc-mir-192,cfa-mir-192,mml-mir-192,ptr-mir-192,oan-mir-192,mmu-mir-192,rno-mir-192,eca-mir-192,	hsa-mir-192	hsa-miR-192*	3'	0
146	234	bta-miR-146b	TGAGAACTGAATTCCATAGGCTGT	24	664	896	chr22	+	26229826	26229931	taagagaactttggccacctggctcTGAGAACTGAATTCCATAGGCTGTgagctctagcaaaTGCCCTAGGGACTCAGTTCTGGTgcccggctgcgctacaccatc	11	bta-mir-146b,hsa-mir-146b,ssc-mir-146b,cfa-mir-146b,mdo-mir-146b,ptr-mir-146b,ppy-mir-146b,oan-mir-146b,mmu-mir-146b,rno-mir-146b,eca-mir-146b,	bta-mir-146b	bta-miR-146b	5'	0
146	235	hsa-miR-146b-3p_R+1_2ss7GA8TG	TGCCCTAGGGACTCAGTTCTGGT	23	2	865	chr22	+	26229826	26229931	taagagaactttggccacctggctcTGAGAACTGAATTCCATAGGCTGTgagctctagcaaaTGCCCTAGGGACTCAGTTCTGGTgcccggctgcgctacaccatc	11	bta-mir-146b,hsa-mir-146b,ssc-mir-146b,cfa-mir-146b,mdo-mir-146b,ptr-mir-146b,ppy-mir-146b,oan-mir-146b,mmu-mir-146b,rno-mir-146b,eca-mir-146b,	hsa-mir-146b	hsa-miR-146b-3p	3'	0
147	236	bta-mir-1307-p5	TCGACCGGACCTCGACCGGCT	21	254	789	chr22	-	27182166	27182290	ccactgcctaccaatcTCGACCGGACCTCGACCGGCTcgtctatgttgccaatcgACTCGGCGTGGCGTCGGTCGTGGtagataggtggtcatacagacgagttttcgagtgttgctctggtgac	5	bta-mir-1307,hsa-mir-1307,ssc-mir-1307,cfa-mir-1307,ptr-mir-1307,	bta-mir-1307	bta-mir-1307-p5	5'	0
147	237	bta-miR-1307_R+1	ACTCGGCGTGGCGTCGGTCGTGG	23	671	837	chr22	-	27182166	27182290	ccactgcctaccaatcTCGACCGGACCTCGACCGGCTcgtctatgttgccaatcgACTCGGCGTGGCGTCGGTCGTGGtagataggtggtcatacagacgagttttcgagtgttgctctggtgac	5	bta-mir-1307,hsa-mir-1307,ssc-mir-1307,cfa-mir-1307,ptr-mir-1307,	bta-mir-1307	bta-miR-1307	3'	0
148	238	bta-miR-187_R+1	TCGTGTCTTGTGTTGCAGCCGGA	23	9	811	chr23	+	22716374	22716482	ggccgggctcccaacgacacggtgtgagacctcgggctacaacacgggacccgggcgctgctccgaccccTCGTGTCTTGTGTTGCAGCCGGAgggacgcaggtccgca	9	bta-mir-187,hsa-mir-187,ssc-mir-187,cfa-mir-187,mml-mir-187,ppy-mir-187,mmu-mir-187,rno-mir-187,eca-mir-187,	bta-mir-187	bta-miR-187	3'	0
149	239	bta-miR-122	TGGAGTGTGACAATGGTGTTTG	22	12	845	chr23	+	61583332	61583416	ccttagcagagctgTGGAGTGTGACAATGGTGTTTGtgtccaaactatcaaacgccattatcacactaaatagctactgttaggc	10	bta-mir-122,hsa-mir-122,cfa-mir-122,mdo-mir-122,mml-mir-122a,ptr-mir-122,oan-mir-122,mmu-mir-122,rno-mir-122,eca-mir-122,	bta-mir-122	bta-miR-122	5'	0
150	240	bta-mir-940-p5_1ss11GA	CCAGGAGTGGAGCCT	15	1	500	chr24	+	2365500	2365592	gtggggtgtgggctgggccCCAGGAGTGGGGCCTgggcagccctgtgtgttgaggaaggAAGGCAGGGCCCCCACTCCCcggacccgacccca	3	bta-mir-940,hsa-mir-940,mml-mir-940,	bta-mir-940	bta-mir-940-p5	5'	0
150	241	bta-miR-940_R-1_2ss6TA20GC	AAGGCAGGGCCCCCGCTCCC	20	1	720	chr24	+	2365500	2365592	gtggggtgtgggctgggccCCAGGAGTGGGGCCTgggcagccctgtgtgttgaggaaggAAGGCAGGGCCCCCACTCCCcggacccgacccca	3	bta-mir-940,hsa-mir-940,mml-mir-940,	bta-mir-940	bta-miR-940	3'	0
151	242	hsa-miR-193b*	CGGGGTTTTGAGGGCGAGATGA	22	218	822	chr24	+	14829300	14829382	gtggtcccagaatCGGGGTTTTGAGGGCGAGATGAgtttatgttttatccAACTGGCCCACAAAGTCCCGCTtttggggtcat	7	bta-mir-193b,hsa-mir-193b,cfa-mir-193b,ptr-mir-193b,oan-mir-193,mmu-mir-193b,eca-mir-193b,	hsa-mir-193b	hsa-miR-193b*	5'	0
151	243	bta-miR-193b_R-2	AACTGGCCCACAAAGTCCCGCT	22	26003	822	chr24	+	14829300	14829382	gtggtcccagaatCGGGGTTTTGAGGGCGAGATGAgtttatgttttatccAACTGGCCCACAAAGTCCCGCTtttggggtcat	7	bta-mir-193b,hsa-mir-193b,cfa-mir-193b,ptr-mir-193b,oan-mir-193,mmu-mir-193b,eca-mir-193b,	bta-mir-193b	bta-miR-193b	3'	0
152	244	bta-miR-365-5p_R-1	AGGGACTTTTGGGGGCAGATGT	22	56	826	chr24	+	14834066	14834153	accgcagggaaaatgAGGGACTTTTGGGGGCAGATGTgtttgcattccactatcaTAATGCCCCTAAAAATCCTTATtgctcttgcag	7	bta-mir-365,hsa-mir-365-1,ssc-mir-365-1,mdo-mir-365,ptr-mir-365-1,oan-mir-365,mmu-mir-365-1,	bta-mir-365	bta-miR-365-5p	5'	0
152	245	bta-miR-365-3p	TAATGCCCCTAAAAATCCTTAT	22	2138	825	chr24	+	14834066	14834153	accgcagggaaaatgAGGGACTTTTGGGGGCAGATGTgtttgcattccactatcaTAATGCCCCTAAAAATCCTTATtgctcttgcag	7	bta-mir-365,hsa-mir-365-1,ssc-mir-365-1,mdo-mir-365,ptr-mir-365-1,oan-mir-365,mmu-mir-365-1,	bta-mir-365	bta-miR-365-3p	3'	0
153	246	bta-miR-1343_R-4_1ss18GT	TGGGGAGCGGCCCCCGGT	18	1	488	chr24	+	29806566	29806644	ggcttcggtgcTGGGGAGCGGACCCCGGAgtgggccacccctccggcctCTCTTGGGGCCCGCACTCTCGCtccgggcc	1	bta-mir-1343,	bta-mir-1343	bta-miR-1343	5'	0
153	247	bta-miR-1343*_R+2	CTCCTGGGGCCCGCACTCTCGC	22	460	819	chr24	+	29806566	29806644	ggcttcggtgcTGGGGAGCGGACCCCGGAgtgggccacccctccggcctCTCTTGGGGCCCGCACTCTCGCtccgggcc	1	bta-mir-1343,	bta-mir-1343	bta-miR-1343*	3'	0
154	248	bta-miR-106b_R+1	TAAAGTGCTGACAGTGCAGATA	22	11296	832	chr24	+	39419299	39419378	cctgccggggcTAAAGTGCTGACAGTGCAGATAgtggtcctgtgtgctaCCGCACTGTGGGTACTTGCTGCtccagcagg	7	bta-mir-106b,hsa-mir-106b,cfa-mir-106b,lla-mir-106b,mml-mir-106b,mmu-mir-106b,eca-mir-106b,	bta-mir-106b	bta-miR-106b	5'	0
154	249	hsa-miR-106b*	CCGCACTGTGGGTACTTGCTGC	22	901	814	chr24	+	39419299	39419378	cctgccggggcTAAAGTGCTGACAGTGCAGATAgtggtcctgtgtgctaCCGCACTGTGGGTACTTGCTGCtccagcagg	7	bta-mir-106b,hsa-mir-106b,cfa-mir-106b,lla-mir-106b,mml-mir-106b,mmu-mir-106b,eca-mir-106b,	hsa-mir-106b	hsa-miR-106b*	3'	0
155	250	bta-miR-93_R+1	CAAAGTGCTGTTCGTGCAGGTAG	23	4930	864	chr24	+	39419504	39419587	ctgggggctcCAAAGTGCTGTTCGTGCAGGTAGtgtgatcacccgacctACTGCTGAGCCAGCACTTCCCGAgccccagggaca	11	bta-mir-93,hsa-mir-93,cfa-mir-93,mdo-mir-93,age-mir-93,lla-mir-93,mml-mir-93,ggo-mir-93,mmu-mir-93,rno-mir-93,eca-mir-93,	bta-mir-93	bta-miR-93	5'	0
155	251	hsa-miR-93*_R+1_1ss11TC	ACTGCTGAGCCAGCACTTCCCGA	23	65	859	chr24	+	39419504	39419587	ctgggggctcCAAAGTGCTGTTCGTGCAGGTAGtgtgatcacccgacctACTGCTGAGCCAGCACTTCCCGAgccccagggaca	11	bta-mir-93,hsa-mir-93,cfa-mir-93,mdo-mir-93,age-mir-93,lla-mir-93,mml-mir-93,ggo-mir-93,mmu-mir-93,rno-mir-93,eca-mir-93,	hsa-mir-93	hsa-miR-93*	3'	0
156	252	bta-miR-339_R-1	TCCCTGTCCTCCAGGAGCTCA	21	1804	785	chr24	+	44907800	44907877	ggggcagccgctgTCCCTGTCCTCCAGGAGCTCActtggtccggccgtGCGCTCCTCGAGGCCAGAGCCCgcgtctgc	2	bta-mir-339,ssc-mir-339,	bta-mir-339	bta-miR-339	5'	0
156	253	ssc-miR-339-3p_L+1_1ss2AC	GCGCTCCTCGAGGCCAGAGCCC	22	27	832	chr24	+	44907800	44907877	ggggcagccgctgTCCCTGTCCTCCAGGAGCTCActtggtccggccgtGCGCTCCTCGAGGCCAGAGCCCgcgtctgc	2	bta-mir-339,ssc-mir-339,	ssc-mir-339	ssc-miR-339-3p	3'	0
157	254	bta-mir-1225-p5	GTGGGTACGGCCCAGGGG	18	1	671	chr24	-	2201122	2201214	GTGGGTACGGCCCAGGGGgggagagggacgcaccctgggccccgcggagcccagggcgcagccggactgaccgagcccctgtgccgcccccag	1	bta-mir-1225,	bta-mir-1225	bta-mir-1225-p5	5'	0
158	255	eca-mir-1842-p3	GAGCAGGCCTGTCAGGGCGTTG	22	1	827	chr24	-	2317215	2317265	naggtcggctcaaggtgggtctggatgttGAGCAGGCCTGTCAGGGCGTTG	1	eca-mir-1842,	eca-mir-1842	eca-mir-1842-p3	3'	0
159	256	bta-miR-3432_R-2	TGCGGGATCTTTAGTTGTGG	20	749	753	chr24	-	36914569	36914662	cagccgacgttgcggcaTGCGGGATCTTTAGTTGTGGcgtgtgcattcttagttgCAGCAACTAAAGATCCCTCAGGctgcaatgaagatcaga	1	bta-mir-3432-2,	bta-mir-3432-2	bta-miR-3432	5'	0
159	257	bta-mir-3432-2-p3	CAGCAACTAAAGATCCCTCAGG	22	69	834	chr24	-	36914569	36914662	cagccgacgttgcggcaTGCGGGATCTTTAGTTGTGGcgtgtgcattcttagttgCAGCAACTAAAGATCCCTCAGGctgcaatgaagatcaga	1	bta-mir-3432-2,	bta-mir-3432-2	bta-mir-3432-2-p3	3'	0
160	258	mmu-mir-1187-p5	CACACACACACACACA	16	3	614	chr25	-	11999971	12000020	aCACACACACACACACAcatatatgtgtgtgtgtgtgtgtgtgtgtgtgt	1	mmu-mir-1187,	mmu-mir-1187	mmu-mir-1187-p5	5'	0
161	259	bta-miR-1296	TTAGGGCCCTGGCTCCATCTCC	22	352	821	chr25	-	20016198	20016285	acctaactgggTTAGGGCCCTGGCTCCATCTCCtttaggaaaaccttctgtggggagtggggctttgaccctaacctagctgggctgt	5	bta-mir-1296,hsa-mir-1296,ssc-mir-1296,ptr-mir-1296,eca-mir-1296,	bta-mir-1296	bta-miR-1296	5'	0
162	260	bta-miR-346	TGTCTGCCCGCATGCCTGCCTCT	23	17	868	chr25	-	42917817	42917918	ggtctctgtgttgggcgtcTGTCTGCCCGCATGCCTGCCTCTctgttgctctgaaggaggcaggggctgggcttgcagctgcctgggcagagcggatcctgc	5	bta-mir-346,hsa-mir-346,cfa-mir-346,mml-mir-346,ptr-mir-346,	bta-mir-346	bta-miR-346	5'	0
163	261	bta-miR-383	AGATCAGAAGGTGATTGTGGCT	22	3	836	chr26	+	24661579	24661665	gtcacctgctcctcAGATCAGAAGGTGATTGTGGCTttgggtggatattaatcagCCACAGCACTGCCTGGTCAGAaagagcaagtg	9	bta-mir-383,hsa-mir-383,ssc-mir-383,cfa-mir-383,mdo-mir-383,ptr-mir-383,oan-mir-383,mmu-mir-383,rno-mir-383,	bta-mir-383	bta-miR-383	5'	0
163	262	ssc-miR-383	CCACAGCACTGCCTGGTCAGA	21	1	718	chr26	+	24661579	24661665	gtcacctgctcctcAGATCAGAAGGTGATTGTGGCTttgggtggatattaatcagCCACAGCACTGCCTGGTCAGAaagagcaagtg	9	bta-mir-383,hsa-mir-383,ssc-mir-383,cfa-mir-383,mdo-mir-383,ptr-mir-383,oan-mir-383,mmu-mir-383,rno-mir-383,	ssc-mir-383	ssc-miR-383	3'	0
164	263	mml-miR-486-5p_L-6	ACTGAGCTGCCCCGAG	16	2	628	chr26	+	39990484	39990572	cccaccccgacgcgcccggtACTGAGCTGACCCGAGctgggcacagcgaagggcctCGGGGCAGCTCAGTACAGGACCcgtcagggagg	2	mml-mir-486,mmu-mir-3107,	mml-mir-486	mml-miR-486-5p	5'	0
164	264	mml-miR-486-3p_R+1_1ss21TC	CGGGGCAGCTCAGTACAGGACC	22	1	825	chr26	+	39990484	39990572	cccaccccgacgcgcccggtACTGAGCTGACCCGAGctgggcacagcgaagggcctCGGGGCAGCTCAGTACAGGACCcgtcagggagg	2	mml-mir-486,mmu-mir-3107,	mml-mir-486	mml-miR-486-3p	3'	0
165	265	bta-miR-486	TCCTGTACTGAGCTGCCCCGAG	22	14458	819	chr26	-	39990467	39990580	acctgcgtcctccctgacgggTCCTGTACTGAGCTGCCCCGAGgcccttcgctgtgcccagcTCGGGTCAGCTCAGTACCGGGCgcgtcggggtgggagtcggccggaagcagg	7	bta-mir-486,hsa-mir-486,ssc-mir-486-2,ssc-mir-486-1,ptr-mir-486,mmu-mir-486,eca-mir-486,	bta-mir-486	bta-miR-486	5'	0
165	266	bta-mir-486-p3	TCGGGTCAGCTCAGTACCGGGC	22	35	780	chr26	-	39990467	39990580	acctgcgtcctccctgacgggTCCTGTACTGAGCTGCCCCGAGgcccttcgctgtgcccagcTCGGGTCAGCTCAGTACCGGGCgcgtcggggtgggagtcggccggaagcagg	7	bta-mir-486,hsa-mir-486,ssc-mir-486-2,ssc-mir-486-1,ptr-mir-486,mmu-mir-486,eca-mir-486,	bta-mir-486	bta-mir-486-p3	3'	0
166	267	bta-miR-199b	CCCAGTGTTTAGACTATCTGTTC	23	6390	848	chr3	+	8229638	8229734	cctccactccgtctaCCCAGTGTTTAGACTATCTGTTCaggactcccaaattgtACAGTAGTCTGCACATTGGTTaggctgggctgggttagaccct	15	bta-mir-199b,bta-mir-199a-2,hsa-mir-199b,hsa-mir-199a-1,ssc-mir-199b,ssc-mir-199a-2,cfa-mir-199-3,mdo-mir-199b,mml-mir-199a-2,ptr-mir-199b,ptr-mir-199a-1,ppy-mir-199b,mmu-mir-199b,mmu-mir-199a-1,eca-mir-199b,	bta-mir-199b	bta-miR-199b	5'	0
166	268	bta-miR-199a-3p_R-1	ACAGTAGTCTGCACATTGGTT	21	30311	780	chr3	+	8229638	8229734	cctccactccgtctaCCCAGTGTTTAGACTATCTGTTCaggactcccaaattgtACAGTAGTCTGCACATTGGTTaggctgggctgggttagaccct	15	bta-mir-199b,bta-mir-199a-2,hsa-mir-199b,hsa-mir-199a-1,ssc-mir-199b,ssc-mir-199a-2,cfa-mir-199-3,mdo-mir-199b,mml-mir-199a-2,ptr-mir-199b,ptr-mir-199a-1,ppy-mir-199b,mmu-mir-199b,mmu-mir-199a-1,eca-mir-199b,	bta-mir-199a-2	bta-miR-199a-3p	3'	0
167	269	bta-miR-216b	AAATCTCTGCAGGCAAATGTGA	22	21	843	chr3	+	71854742	71854827	gtggcagactggaAAATCTCTGCAGGCAAATGTGAtgtcactaaagaaatcacACACTTACCCGTAGAGATTCTAcagtctgacat	8	bta-mir-216b,hsa-mir-216b,cfa-mir-216b,mml-mir-216b,ptr-mir-216b,mmu-mir-216b,rno-mir-216b,eca-mir-216b,	bta-mir-216b	bta-miR-216b	5'	0
167	270	mmu-miR-216b*_2ss10TC22TA	ACACTTACCCGTAGAGATTCTA	22	1	818	chr3	+	71854742	71854827	gtggcagactggaAAATCTCTGCAGGCAAATGTGAtgtcactaaagaaatcacACACTTACCCGTAGAGATTCTAcagtctgacat	8	bta-mir-216b,hsa-mir-216b,cfa-mir-216b,mml-mir-216b,ptr-mir-216b,mmu-mir-216b,rno-mir-216b,eca-mir-216b,	mmu-mir-216b	mmu-miR-216b*	3'	0
168	271	bta-miR-216a	TAATCTCAGCTGGCAACTGTGA	22	33	846	chr3	+	71871112	71871221	ggatggctgtgagttggctTAATCTCAGCTGGCAACTGTGAgatgttcatacagccctcCACAGTGGTCTCTGGGATTATGctaaacagagcaatctccttgccctcatg	11	bta-mir-216a,hsa-mir-216a,ssc-mir-216,cfa-mir-216a,mdo-mir-216,mml-mir-216a,ppy-mir-216,oan-mir-216,mmu-mir-216a,rno-mir-216a,eca-mir-216a,	bta-mir-216a	bta-miR-216a	5'	0
168	272	mmu-miR-216a*	CACAGTGGTCTCTGGGATTATG	22	2	815	chr3	+	71871112	71871221	ggatggctgtgagttggctTAATCTCAGCTGGCAACTGTGAgatgttcatacagccctcCACAGTGGTCTCTGGGATTATGctaaacagagcaatctccttgccctcatg	11	bta-mir-216a,hsa-mir-216a,ssc-mir-216,cfa-mir-216a,mdo-mir-216,mml-mir-216a,ppy-mir-216,oan-mir-216,mmu-mir-216a,rno-mir-216a,eca-mir-216a,	mmu-mir-216a	mmu-miR-216a*	3'	0
169	273	bta-miR-217_R-1	TACTGCATCAGGAACTGATTGGA	23	22	871	chr3	+	71883418	71883526	aatataattaacagagattttgatgtcgcagaTACTGCATCAGGAACTGATTGGAtaagaatcggtcacCATCAGTTCCTCATGCATTGCCttcagcatctaaacaagc	9	bta-mir-217,hsa-mir-217,ssc-mir-217,cfa-mir-217,mdo-mir-217,ptr-mir-217,ppy-mir-217,oan-mir-217,eca-mir-217,	bta-mir-217	bta-miR-217	5'	0
169	274	oan-miR-217*_1ss12AC	CATCAGTTCCTCATGCATTGCC	22	2	838	chr3	+	71883418	71883526	aatataattaacagagattttgatgtcgcagaTACTGCATCAGGAACTGATTGGAtaagaatcggtcacCATCAGTTCCTCATGCATTGCCttcagcatctaaacaagc	9	bta-mir-217,hsa-mir-217,ssc-mir-217,cfa-mir-217,mdo-mir-217,ptr-mir-217,ppy-mir-217,oan-mir-217,eca-mir-217,	oan-mir-217	oan-miR-217*	3'	0
170	275	hsa-miR-331-5p_L+1R-1	TCTAGGTATGGTCCCAGGGATC	22	371	821	chr3	+	140159004	140159097	gagtttggttttgtttgggtttgtTCTAGGTATGGTCCCAGGGATCccagatcaaaccagGCCCCTGGGCCTATCCTAGAaccaacctaaactc	9	bta-mir-331,hsa-mir-331,ssc-mir-331,mml-mir-331,ptr-mir-331,ppy-mir-331,mmu-mir-331,rno-mir-331,eca-mir-331,	hsa-mir-331	hsa-miR-331-5p	5'	0
170	276	bta-miR-331_R-1	GCCCCTGGGCCTATCCTAGA	20	5403	737	chr3	+	140159004	140159097	gagtttggttttgtttgggtttgtTCTAGGTATGGTCCCAGGGATCccagatcaaaccagGCCCCTGGGCCTATCCTAGAaccaacctaaactc	9	bta-mir-331,hsa-mir-331,ssc-mir-331,mml-mir-331,ptr-mir-331,ppy-mir-331,mmu-mir-331,rno-mir-331,eca-mir-331,	bta-mir-331	bta-miR-331	3'	0
171	277	bta-mir-1291-p3	TGGTTTCAAACAGAGGCCCAGA	22	2	874	chr3	+	146788469	146788536	tgactgaagacctgcagttacactatagctgtTGGTTTCAAACAGAGGCCCAGAgcactgtcttcctg	1	bta-mir-1291,	bta-mir-1291	bta-mir-1291-p3	3'	0
172	278	bta-mir-677-p5	TTCGTTCTTCTGAGT	15	1	552	chr3	+	174007027	174007092	ctcactgatgagcaccttctgactTTCGTTCTTCTGAGTTTGCtgaagccagatgccatttctgag	1	bta-mir-677,	bta-mir-677	bta-mir-677-p5	5'	0
172	279	bta-mir-677-p3	TCGTTCTTCTGAGTTTGC	18	1	717	chr3	+	174007027	174007092	ctcactgatgagcaccttctgactTTCGTTCTTCTGAGTTTGCtgaagccagatgccatttctgag	1	bta-mir-677,	bta-mir-677	bta-mir-677-p3	3'	0
173	280	cfa-miR-135a-3p_L+1	ATGTAGGGATGGAAGCCATGAAA	23	1	873	chr3	+	179240173	179240222	aagtctcATGTAGGGATGGAAGCCATGAAAtacattgtgaaaaatcatca	6	bta-mir-135a-2,cfa-mir-135a-2,mdo-mir-135a,lla-mir-135-2,oan-mir-135a,mmu-mir-135a-2,	cfa-mir-135a-2	cfa-miR-135a-3p	5'	0
174	281	ssc-mir-4333-p3	CAGGACTCGACTGGTGTGCGGACACTT	27	108	1016	chr3	+	180240143	180240253	agataaatatacctgcatgttagtcttaggttctgatagaaatgacatgcaattgtgctgccattttttactatCAGGACTCGACTGGTGTGCGGACACTTctgttagtaa	1	ssc-mir-4333,	ssc-mir-4333	ssc-mir-4333-p3	3'	0
175	282	hsa-mir-3652-p3	TGCTGGGCCTCTGCTGCG	18	1	707	chr3	+	185368895	185368993	ggggggcggaggcggctcctcgagctcaaaggggacttgagactcaccggccgtgcgccatgagggtcctgtgggTGCTGGGCCTCTGCTGCGtcctgc	1	hsa-mir-3652,	hsa-mir-3652	hsa-mir-3652-p3	3'	0
176	283	bta-let-7a	TGAGGTAGTAGGTTGTATAGTT	22	202651	820	chr3	+	238986196	238986287	acggccctttggggTGAGGTAGTAGGTTGTATATTTggggctctgccctgctatgggttaaCTATACAATCTACTGTCTTTCCtgaagtggc	4	bta-let-7a-3,ptr-let-7a-3,mmu-let-7c-2,eca-let-7a-2,	bta-let-7a-3	bta-let-7a	5'	0
176	284	bta-let-7a*_R+1	CTATACAATCTACTGTCTTTCC	22	42	834	chr3	+	238986196	238986287	acggccctttggggTGAGGTAGTAGGTTGTATATTTggggctctgccctgctatgggttaaCTATACAATCTACTGTCTTTCCtgaagtggc	4	bta-let-7a-3,ptr-let-7a-3,mmu-let-7c-2,eca-let-7a-2,	bta-let-7a-3	bta-let-7a*	3'	0
177	285	bta-let-7b	TGAGGTAGTAGGTTGTGTGGTT	22	53293	815	chr3	+	238986956	238987069	gggacggcggaccctcccacacccgggtgccggcggggTGAGGTAGTAGGTTGTGTGGTTtcagggtagtgatgttgccccctcggaagataaCTATACAACCTACTGCCTTCC	9	bta-let-7b,hsa-let-7b,cfa-let-7b,mdo-let-7b,mml-let-7b,ptr-let-7b,oan-let-7b,mmu-let-7b,rno-let-7b,	bta-let-7b	bta-let-7b	5'	0
177	286	hsa-let-7b*_R-1	CTATACAACCTACTGCCTTCC	21	130	794	chr3	+	238986956	238987069	gggacggcggaccctcccacacccgggtgccggcggggTGAGGTAGTAGGTTGTGTGGTTtcagggtagtgatgttgccccctcggaagataaCTATACAACCTACTGCCTTCC	9	bta-let-7b,hsa-let-7b,cfa-let-7b,mdo-let-7b,mml-let-7b,ptr-let-7b,oan-let-7b,mmu-let-7b,rno-let-7b,	hsa-let-7b	hsa-let-7b*	3'	0
178	287	bta-miR-126*	CATTATTACTTTTGGTACGCG	21	8993	783	chr3	-	2558803	2558881	cgctggtgacgggaCATTATTACTTTTGGTACGCGctgtgacacttcaaacTCGTACCGTGAGTAATAATGCGccgtca	12	bta-mir-126,hsa-mir-126,ssc-mir-126,cfa-mir-126,mdo-mir-126,mml-mir-126,ptr-mir-126,ppy-mir-126,oan-mir-126,mmu-mir-126,rno-mir-126,eca-mir-126,	bta-mir-126	bta-miR-126*	5'	0
178	288	bta-miR-126_L+1	TCGTACCGTGAGTAATAATGCG	22	25938	824	chr3	-	2558803	2558881	cgctggtgacgggaCATTATTACTTTTGGTACGCGctgtgacacttcaaacTCGTACCGTGAGTAATAATGCGccgtca	12	bta-mir-126,hsa-mir-126,ssc-mir-126,cfa-mir-126,mdo-mir-126,mml-mir-126,ptr-mir-126,ppy-mir-126,oan-mir-126,mmu-mir-126,rno-mir-126,eca-mir-126,	bta-mir-126	bta-miR-126	3'	0
179	289	bta-miR-181b_R-8	AACATTCATTGCTGTC	16	1	611	chr3	-	11671454	11671484	ctgatggctgcactcAACATTCATTGCTGTC	7	bta-mir-181b-2,hsa-mir-181b-2,ssc-mir-181b-2,mml-mir-181b-2,ptr-mir-181b-2,mmu-mir-181b-2,rno-mir-181b-2,	bta-mir-181b-2	bta-miR-181b	3'	0
180	290	bta-miR-181a_R-1	AACATTCAACGCTGTCGGTGAGT	23	74408	859	chr3	-	11672594	11672702	tgccagggcaggatccagtcttcagaggactccaaggAACATTCAACGCTGTCGGTGAGTttgggatttgaaaaaACCACCGACCGTTGACTGTACCttgggttcctta	21	bta-mir-181a-2,bta-mir-181a-1,hsa-mir-181a-2,hsa-mir-181a-1,ssc-mir-181a-2,ssc-mir-181a-1,cfa-mir-181a-2,cfa-mir-181a-1,mdo-mir-181a,sla-mir-181a-2,mml-mir-181a-2,mne-mir-181a-2,ggo-mir-181a-2,ggo-mir-181a-1,oan-mir-181a,mmu-mir-181a-2,mmu-mir-181a-1,rno-mir-181a-2,rno-mir-181a-1,eca-mir-181a,eca-mir-181a-2,	bta-mir-181a-1	bta-miR-181a	5'	0
180	291	hsa-miR-181a-2*_1ss6TC	ACCACCGACCGTTGACTGTACC	22	3136	826	chr3	-	11672594	11672702	tgccagggcaggatccagtcttcagaggactccaaggAACATTCAACGCTGTCGGTGAGTttgggatttgaaaaaACCACCGACCGTTGACTGTACCttgggttcctta	21	bta-mir-181a-2,bta-mir-181a-1,hsa-mir-181a-2,hsa-mir-181a-1,ssc-mir-181a-2,ssc-mir-181a-1,cfa-mir-181a-2,cfa-mir-181a-1,mdo-mir-181a,sla-mir-181a-2,mml-mir-181a-2,mne-mir-181a-2,ggo-mir-181a-2,ggo-mir-181a-1,oan-mir-181a,mmu-mir-181a-2,mmu-mir-181a-1,rno-mir-181a-2,rno-mir-181a-1,eca-mir-181a,eca-mir-181a-2,	hsa-mir-181a-2	hsa-miR-181a-2*	3'	0
181	292	hsa-mir-4426-p5	AGATGGACGTACTTTGTCTGACT	23	1	863	chr3	-	72544587	72544628	tggaAGATGGACGTACTTTGTCTGACTacaacattcaaaagg	1	hsa-mir-4426,	hsa-mir-4426	hsa-mir-4426-p5	5'	0
182	293	hsa-miR-148b*_L+1	GAAGTTCTGTTATACACTCAGGC	23	135	875	chr3	-	141167713	141167807	caccgttagcatttgaggtGAAGTTCTGTTATACACTCAGGCtgtggctctctgaaagTCAGTGCATCACAGAACTTTGTctcgaaagctttcta	8	bta-mir-148b,hsa-mir-148b,ssc-mir-148b,cfa-mir-148b,ptr-mir-148b,mmu-mir-148b,rno-mir-148b,eca-mir-148b,	hsa-mir-148b	hsa-miR-148b*	5'	0
182	294	bta-miR-148b	TCAGTGCATCACAGAACTTTGT	22	25056	824	chr3	-	141167713	141167807	caccgttagcatttgaggtGAAGTTCTGTTATACACTCAGGCtgtggctctctgaaagTCAGTGCATCACAGAACTTTGTctcgaaagctttcta	8	bta-mir-148b,hsa-mir-148b,ssc-mir-148b,cfa-mir-148b,ptr-mir-148b,mmu-mir-148b,rno-mir-148b,eca-mir-148b,	bta-mir-148b	bta-miR-148b	3'	0
183	295	bta-miR-615	GGGGGTCCCCGGTGCTCGGATC	22	13	765	chr3	-	141444470	141444562	ctcgggaggggcgggagGGGGGTCCCCGGTGCTCGGATCtcgagggtgcttattgttcggTCCGAGCCTGGGTCTCCCTCTCcccccaccccc	9	bta-mir-615,hsa-mir-615,ssc-mir-615,cfa-mir-615,mml-mir-615,ptr-mir-615,ppy-mir-615,mmu-mir-615,eca-mir-615,	bta-mir-615	bta-miR-615	5'	0
183	296	hsa-miR-615-3p	TCCGAGCCTGGGTCTCCCTCTT	22	352	801	chr3	-	141444470	141444562	ctcgggaggggcgggagGGGGGTCCCCGGTGCTCGGATCtcgagggtgcttattgttcggTCCGAGCCTGGGTCTCCCTCTCcccccaccccc	9	bta-mir-615,hsa-mir-615,ssc-mir-615,cfa-mir-615,mml-mir-615,ptr-mir-615,ppy-mir-615,mmu-mir-615,eca-mir-615,	hsa-mir-615	hsa-miR-615-3p	3'	0
184	297	bta-miR-196a	TAGGTAGTTTCATGTTGTTGGG	22	2781	831	chr3	-	141486454	141486563	tgctcgctcagctgatctgtggctTAGGTAGTTTCATGTTGTTGGGattgagttttgaacTCGGCAACAAGAAACTGCCTGAgttacatcagtcggttatcgtcgagggc	8	bta-mir-196a-2,hsa-mir-196a-2,ssc-mir-196a,cfa-mir-196a-2,age-mir-196,lla-mir-196,oan-mir-196a,rno-mir-196a,	bta-mir-196a-2	bta-miR-196a	5'	0
184	298	hsa-miR-196a*_L+1R-1	TCGGCAACAAGAAACTGCCTGA	22	6	841	chr3	-	141486454	141486563	tgctcgctcagctgatctgtggctTAGGTAGTTTCATGTTGTTGGGattgagttttgaacTCGGCAACAAGAAACTGCCTGAgttacatcagtcggttatcgtcgagggc	8	bta-mir-196a-2,hsa-mir-196a-2,ssc-mir-196a,cfa-mir-196a-2,age-mir-196,lla-mir-196,oan-mir-196a,rno-mir-196a,	hsa-mir-196a-2	hsa-miR-196a*	3'	0
185	299	bta-let-7i	TGAGGTAGTAGTTTGTGCTGTT	22	130587	815	chr3	-	167835703	167835787	ctggcTGAGGTAGTAGTTTGTGCTGTTggtcgggttgtgacattgcccgctgtggagataaCTGCGCAAGCTACTGCCTTGCtag	3	bta-let-7i,ssc-let-7i,ptr-let-7i,	bta-let-7i	bta-let-7i	5'	0
185	300	bta-let-7i-p3	CTGCGCAAGCTACTGCCTTGC	21	192	790	chr3	-	167835703	167835787	ctggcTGAGGTAGTAGTTTGTGCTGTTggtcgggttgtgacattgcccgctgtggagataaCTGCGCAAGCTACTGCCTTGCtag	3	bta-let-7i,ssc-let-7i,ptr-let-7i,	bta-let-7i	bta-let-7i-p3	3'	0
186	301	bta-mir-1271-p3	AGTGCCTGCTATGTGCCAGG	20	51	743	chr3	-	210032934	210032968	aaatacttgttgAGTGCCTGCTATGTGCCAGGcat	6	bta-mir-1271,hsa-mir-1271,ssc-mir-1271,cfa-mir-1271,ptr-mir-1271,ppy-mir-1271,	bta-mir-1271	bta-mir-1271-p3	3'	0
187	302	bta-miR-200c	TAATACTGCCGGGTAATGATGGA	23	23	873	chr3	-	224990326	224990394	ccctcgtcttacccagcagtgtttgggtgctggttgggagtctcTAATACTGCCGGGTAATGATGGAgg	7	bta-mir-200c,hsa-mir-200c,cfa-mir-200c,mdo-mir-200c,ggo-mir-200c,mmu-mir-200c,eca-mir-200c,	bta-mir-200c	bta-miR-200c	3'	0
188	303	bta-miR-2440_L-3	AGTGATGAGACCCTGGA	17	1	660	chr3	-	232805565	232805627	gtggggactgtttgtggggtggggccagctgttcAGTGATGAGACCCTGGAatgagcgctggg	1	bta-mir-2440,	bta-mir-2440	bta-miR-2440	3'	0
189	304	bta-miR-1249	ACGCCCTTCCCCCCCTTCTTCA	22	109	696	chr3	-	238088151	238088258	gattcttgtttgcatggggaggagggaggagatgggccacgttccctctgcctggaACGCCCTTCCCCCCCTTCTTCAcctagcgaactcctactcgtccttcaagac	5	bta-mir-1249,hsa-mir-1249,ptr-mir-1249,mmu-mir-1249,rno-mir-1249,	bta-mir-1249	bta-miR-1249	3'	0
190	305	bta-mir-3596-p5	AGTAGGTTGTATAGTT	16	9	585	chr3	-	238986992	238987070	aggaaggcAGTAGGTTGTATAGTTatcttccgagggggcaacatcactaccctgaaaccacacaacctactacctcacc	1	bta-mir-3596,	bta-mir-3596	bta-mir-3596-p5	5'	0
191	306	mmu-miR-3096b-5p_L+1R-5	TGGCCAAGGATGAGAAC	17	3	580	chr4	+	33093932	33094010	ttctTGGCCAAGGATGAGAACcctaatctgattggatatcctctgctctgatgggttaaAGGATTTACCTGAGGCCAat	2	mmu-mir-3096b,mmu-mir-3096,	mmu-mir-3096	mmu-miR-3096b-5p	5'	0
191	307	mmu-miR-3096-3p_L-8	AGGATTTACCTGAGGCCA	18	15	691	chr4	+	33093932	33094010	ttctTGGCCAAGGATGAGAACcctaatctgattggatatcctctgctctgatgggttaaAGGATTTACCTGAGGCCAat	2	mmu-mir-3096b,mmu-mir-3096,	mmu-mir-3096	mmu-miR-3096-3p	3'	0
192	308	bta-miR-1814c_R-2	GTTTTGTTTGGGTTTGTT	18	14	648	chr4	+	66695110	66695181	aggcccttgcGTTTTGTTTGGGTTTGTTctcaacaggcttggaaaggttgttgatgtgccaaacctgaacag	1	bta-mir-1814c,	bta-mir-1814c	bta-miR-1814c	5'	0
193	309	bta-miR-196b_R-1	TAGGTAGTTTCCTGTTGTTGGG	22	4213	836	chr4	+	72831446	72831530	aactggtcggtgattTAGGTAGTTTCCTGTTGTTGGGatccacctttctcTCGACAGCACGACACTGCCTTCAttacttcagttg	9	bta-mir-196b,hsa-mir-196b,ssc-mir-196b,cfa-mir-196b,mdo-mir-196b,mml-mir-196b,ptr-mir-196b,oan-mir-196b,eca-mir-196b,	bta-mir-196b	bta-miR-196b	5'	0
193	310	hsa-miR-196b*_R+1	TCGACAGCACGACACTGCCTTCA	23	42	880	chr4	+	72831446	72831530	aactggtcggtgattTAGGTAGTTTCCTGTTGTTGGGatccacctttctcTCGACAGCACGACACTGCCTTCAttacttcagttg	9	bta-mir-196b,hsa-mir-196b,ssc-mir-196b,cfa-mir-196b,mdo-mir-196b,mml-mir-196b,ptr-mir-196b,oan-mir-196b,eca-mir-196b,	hsa-mir-196b	hsa-miR-196b*	3'	0
194	311	hsa-miR-148a*	AAAGTTCTGAGACACTCCGACT	22	770	827	chr4	+	73906474	73906539	AAAGTTCTGAGACACTCCGACTctgaatatgatagaagTCAGTGCACTACAGAACTTTGTctctag	7	bta-mir-148a,hsa-mir-148a,cfa-mir-148a,mdo-mir-148,ptr-mir-148a,oan-mir-148,mmu-mir-148a,	hsa-mir-148a	hsa-miR-148a*	5'	0
194	312	bta-miR-148a	TCAGTGCACTACAGAACTTTGT	22	1051321	826	chr4	+	73906474	73906539	AAAGTTCTGAGACACTCCGACTctgaatatgatagaagTCAGTGCACTACAGAACTTTGTctctag	7	bta-mir-148a,hsa-mir-148a,cfa-mir-148a,mdo-mir-148,ptr-mir-148a,oan-mir-148,mmu-mir-148a,	bta-mir-148a	bta-miR-148a	3'	0
195	313	cfa-miR-129	CTTTTTGCGGTCTGGGCTTGC	21	235	797	chr4	+	98078100	98078129	CTTTTTGCGGTCTGGGCTTGCtgttcctct	1	cfa-mir-129-1,	cfa-mir-129-1	cfa-miR-129	5'	0
196	314	bta-miR-335	TCAAGAGCAATAACGAAAAATGT	23	3370	851	chr4	+	99930460	99930551	cttttgggcgggggTCAAGAGCAATAACGAAAAATGTttgtcataaaccgTTTTTCATTATTGCTCCTGACCtcctctcatttgctgtattc	10	bta-mir-335,hsa-mir-335,ssc-mir-335,cfa-mir-335,mml-mir-335,ptr-mir-335,ppy-mir-335,mmu-mir-335,rno-mir-335,eca-mir-335,	bta-mir-335	bta-miR-335	5'	0
196	315	hsa-miR-335*	TTTTTCATTATTGCTCCTGACC	22	2243	845	chr4	+	99930460	99930551	cttttgggcgggggTCAAGAGCAATAACGAAAAATGTttgtcataaaccgTTTTTCATTATTGCTCCTGACCtcctctcatttgctgtattc	10	bta-mir-335,hsa-mir-335,ssc-mir-335,cfa-mir-335,mml-mir-335,ptr-mir-335,ppy-mir-335,mmu-mir-335,rno-mir-335,eca-mir-335,	hsa-mir-335	hsa-miR-335*	3'	0
197	316	hsa-miR-490-5p	CCATGGATCTCCAGGTGGGT	20	4	748	chr4	+	106851078	106851205	tggagaccttgctggtttggaaagttcattgttcgacaCCATGGATCTCCAGGTGGGTcacgtttagagatacacCAACCTGGAGGACTCCATGCTGTtgagctgttcacaagcagcggacacttcta	8	bta-mir-490,hsa-mir-490,ssc-mir-490,cfa-mir-490,ptr-mir-490,ppy-mir-490,mmu-mir-490,eca-mir-490,	hsa-mir-490	hsa-miR-490-5p	5'	0
197	317	bta-miR-490_R+1	CAACCTGGAGGACTCCATGCTGT	23	121	872	chr4	+	106851078	106851205	tggagaccttgctggtttggaaagttcattgttcgacaCCATGGATCTCCAGGTGGGTcacgtttagagatacacCAACCTGGAGGACTCCATGCTGTtgagctgttcacaagcagcggacacttcta	8	bta-mir-490,hsa-mir-490,ssc-mir-490,cfa-mir-490,ptr-mir-490,ppy-mir-490,mmu-mir-490,eca-mir-490,	bta-mir-490	bta-miR-490	3'	0
198	318	bta-miR-671_R+1	AGGAAGCCCTGGAGGGGCTGGAGG	24	47	885	chr4	+	120755844	120755936	aggAGGAAGCCCTGGAGGGGCTGGAGGtgatggatgttttccTCCGGTTCTCAGGGCTCCACCttttccgggccgtggagccagggctggtgc	7	bta-mir-671,hsa-mir-671,cfa-mir-671,ptr-mir-671,mmu-mir-671,rno-mir-671,eca-mir-671,	bta-mir-671	bta-miR-671	5'	0
198	319	hsa-miR-671-3p	TCCGGTTCTCAGGGCTCCACC	21	25	771	chr4	+	120755844	120755936	aggAGGAAGCCCTGGAGGGGCTGGAGGtgatggatgttttccTCCGGTTCTCAGGGCTCCACCttttccgggccgtggagccagggctggtgc	7	bta-mir-671,hsa-mir-671,cfa-mir-671,ptr-mir-671,mmu-mir-671,rno-mir-671,eca-mir-671,	hsa-mir-671	hsa-miR-671-3p	3'	0
199	320	bta-miR-489_L+1R-1	AGTGACATCACATATATGGCGA	22	11	833	chr4	-	10847560	10847641	gtggcagcttggtggtcgtatgtgtggcgccatctactggaacctttaggAGTGACATCACATATATGGCGActaaactgct	1	bta-mir-489,	bta-mir-489	bta-miR-489	3'	0
200	321	bta-miR-2284b_R-1_1ss6TG	AAAAGGTCGTTTGGTTTTTT	20	1	589	chr4	-	49825680	49825750	ttggccgAAAAGTTCGTTTGGTTTTTTccacaagatgttacagaagaaacctgattgaactttttggccaa	1	bta-mir-2284b,	bta-mir-2284b	bta-miR-2284b	5'	0
201	322	bta-miR-592_R-1	ATTGTGTCAATATGCGATGATG	22	4	828	chr4	-	96937775	96937873	tgatattatgccatgacATTGTGTCAATATGCGATGATGtgtgtgatggcacagcgtcatcacgtggtgacgcaacatcatgacgtaagacgtcccaac	7	bta-mir-592,hsa-mir-592,cfa-mir-592,ptr-mir-592,mmu-mir-592,rno-mir-592,eca-mir-592,	bta-mir-592	bta-miR-592	5'	0
202	323	bta-miR-182	TTTGGCAATGGTAGAACTCACACT	24	551	907	chr4	-	99265930	99266040	cgccgccgcctgcctcccaccattTTTGGCAATGGTAGAACTCACACTggtgaggtaatgggatccggtggttctagacttgccaactatggtgtgagggctcggccagca	10	bta-mir-182,hsa-mir-182,cfa-mir-182,mdo-mir-182,mml-mir-182,ptr-mir-182,ppy-mir-182,oan-mir-182,mmu-mir-182,eca-mir-182,	bta-mir-182	bta-miR-182	5'	0
203	324	bta-miR-96	TTTGGCACTAGCACATTTTTGCT	23	1	897	chr4	-	99270514	99270616	ccactaccatctgcttggccgacTTTGGCACTAGCACATTTTTGCTtgtgtctctccgctctgagcaatcatgtgcagtgccaatatgggaaaagcaggatgc	6	bta-mir-96,hsa-mir-96,cfa-mir-96,sla-mir-96,mmu-mir-96,rno-mir-96,	bta-mir-96	bta-miR-96	5'	0
204	325	bta-miR-183_R-1	TATGGCACTGGTAGAATTCACT	22	57	803	chr4	-	99270760	99270868	ccagagagcgtgactcctgttctgtgTATGGCACTGGTAGAATTCACTgtgaacagtctcggtcagtgaattaccaagggccataaacagagcagagacagatccgcga	11	bta-mir-183,hsa-mir-183,cfa-mir-183,mdo-mir-183,sla-mir-183,mml-mir-183,ppy-mir-183,oan-mir-183,mmu-mir-183,rno-mir-183,eca-mir-183,	bta-mir-183	bta-miR-183	5'	0
205	326	oan-miR-29a-1*	ACTGATTTCTTTTGGTGTTCAG	22	6	792	chr4	-	100273995	100274093	ctcctgtgaccccccttagaggatgACTGATTTCTTTTGGTGTTCAGagtcaatataattttcTAGCACCATCTGAAATCGGTTataatgattggggaa	7	bta-mir-29a,ssc-mir-29a,cfa-mir-29a,mdo-mir-29a,oan-mir-29a-1,mmu-mir-29a,eca-mir-29a,	oan-mir-29a-1	oan-miR-29a-1*	5'	0
205	327	bta-miR-29a_L-1R-1	TAGCACCATCTGAAATCGGTT	21	346	784	chr4	-	100273995	100274093	ctcctgtgaccccccttagaggatgACTGATTTCTTTTGGTGTTCAGagtcaatataattttcTAGCACCATCTGAAATCGGTTataatgattggggaa	7	bta-mir-29a,ssc-mir-29a,cfa-mir-29a,mdo-mir-29a,oan-mir-29a-1,mmu-mir-29a,eca-mir-29a,	bta-mir-29a	bta-miR-29a	3'	0
206	328	bta-miR-153	TTGCATAGTCACAAAAGTGATC	22	11	816	chr4	-	126096311	126096397	agcggtggccggtgtcatttttgtgatgttgcagctagtaatatgagcccagTTGCATAGTCACAAAAGTGATCattggaaactgtg	6	bta-mir-153-2,cfa-mir-153,mdo-mir-153-2,ptr-mir-153,mmu-mir-153,eca-mir-153,	bta-mir-153-2	bta-miR-153	3'	0
207	329	hsa-miR-340	TTATAAAGCAATGAGACTGATT	22	899	830	chr5	+	1154539	1154633	ttgtacctggtgtgaTTATAAAGCAATGAGACTGATTgtcatgtgtcgtttgtgggaTCCGTCTCAGTTACTTTATAGCCatacctggtatctta	10	bta-mir-340,hsa-mir-340,ssc-mir-340,cfa-mir-340,mml-mir-340,ptr-mir-340,ppy-mir-340,mmu-mir-340,rno-mir-340,eca-mir-340,	hsa-mir-340	hsa-miR-340	5'	0
207	330	bta-miR-340	TCCGTCTCAGTTACTTTATAGCC	23	28	870	chr5	+	1154539	1154633	ttgtacctggtgtgaTTATAAAGCAATGAGACTGATTgtcatgtgtcgtttgtgggaTCCGTCTCAGTTACTTTATAGCCatacctggtatctta	10	bta-mir-340,hsa-mir-340,ssc-mir-340,cfa-mir-340,mml-mir-340,ptr-mir-340,ppy-mir-340,mmu-mir-340,rno-mir-340,eca-mir-340,	bta-mir-340	bta-miR-340	3'	0
208	331	hsa-miR-23a*	GGGGTTCCTGGGGATGGGATTT	22	4	849	chr5	+	11443136	11443209	ggccggctGGGGTTCCTGGGGATGGGATTTgctgcctgtcacaaATCACATTGCCAGGGATTTCCAaccgaccc	10	bta-mir-23a,hsa-mir-23a,ssc-mir-23a,cfa-mir-23a,mdo-mir-23a,age-mir-23a,lca-mir-23a,mmu-mir-23a,rno-mir-23a,eca-mir-23a,	hsa-mir-23a	hsa-miR-23a*	5'	0
208	332	bta-miR-23a	ATCACATTGCCAGGGATTTCCA	22	14555	834	chr5	+	11443136	11443209	ggccggctGGGGTTCCTGGGGATGGGATTTgctgcctgtcacaaATCACATTGCCAGGGATTTCCAaccgaccc	10	bta-mir-23a,hsa-mir-23a,ssc-mir-23a,cfa-mir-23a,mdo-mir-23a,age-mir-23a,lca-mir-23a,mmu-mir-23a,rno-mir-23a,eca-mir-23a,	bta-mir-23a	bta-miR-23a	3'	0
209	333	bta-miR-27a-5p	AGGGCTTAGCTGCTTGTGAGCA	22	250	826	chr5	+	11443310	11443395	tggcctggggagcAGGGCTTAGCTGCTTGTGAGCAggtccacatcaagtcgtgTTCACAGTGGCTAAGTTCCGCccccccagggcc	12	bta-mir-27a,hsa-mir-27a,ssc-mir-27a,cfa-mir-27a,age-mir-27a,mne-mir-27a,ppy-mir-27a,lca-mir-27a,oan-mir-27a,mmu-mir-27a,rno-mir-27a,eca-mir-27a,	bta-mir-27a	bta-miR-27a-5p	5'	0
209	334	bta-miR-27a-3p_R+1	TTCACAGTGGCTAAGTTCCGC	21	3268	765	chr5	+	11443310	11443395	tggcctggggagcAGGGCTTAGCTGCTTGTGAGCAggtccacatcaagtcgtgTTCACAGTGGCTAAGTTCCGCccccccagggcc	12	bta-mir-27a,hsa-mir-27a,ssc-mir-27a,cfa-mir-27a,age-mir-27a,mne-mir-27a,ppy-mir-27a,lca-mir-27a,oan-mir-27a,mmu-mir-27a,rno-mir-27a,eca-mir-27a,	bta-mir-27a	bta-miR-27a-3p	3'	0
210	335	hsa-miR-24-2*_L+1R-1	GTGCCTACTGAGCTGAAACACA	22	25	801	chr5	+	11443455	11443553	ctccctgggctctgcctcccGTGCCTACTGAGCTGAAACACAgttgatttgtgcacacTGGCTCAGTTCAGCAGGAACAGgagtcgagcccccttggag	9	bta-mir-24-2,hsa-mir-24-2,ssc-mir-24-1,cfa-mir-24-2,mdo-mir-24-2,mml-mir-24-2,mmu-mir-24-2,rno-mir-24-2,eca-mir-24,	hsa-mir-24-2	hsa-miR-24-2*	5'	0
210	336	bta-miR-24-3p	TGGCTCAGTTCAGCAGGAACAG	22	40347	834	chr5	+	11443455	11443553	ctccctgggctctgcctcccGTGCCTACTGAGCTGAAACACAgttgatttgtgcacacTGGCTCAGTTCAGCAGGAACAGgagtcgagcccccttggag	9	bta-mir-24-2,hsa-mir-24-2,ssc-mir-24-1,cfa-mir-24-2,mdo-mir-24-2,mml-mir-24-2,mmu-mir-24-2,rno-mir-24-2,eca-mir-24,	bta-mir-24-2	bta-miR-24-3p	3'	0
211	337	mmu-mir-1949-p5	ATTCTGGGCCTGGTTCAT	18	1	713	chr5	+	52188767	52188855	gggagaacagcagccgatagctggttggcATTCTGGGCCTGGTTCATgcctactctgttgttaactataccaggatgccagcacagttg	2	mmu-mir-1949,rno-mir-1949,	mmu-mir-1949	mmu-mir-1949-p5	5'	0
212	338	hsa-miR-143*	GGTGCAGTGCTGCATCTCTGGT	22	226	821	chr5	+	64141395	64141495	gcgtcctgtctcccagcctgaGGTGCAGTGCTGCATCTCTGGTcagttgggagtcTGAGATGAAGCACTGTAGCTCgggaagggagaagttgttctacagc	11	bta-mir-143,hsa-mir-143,ssc-mir-143,cfa-mir-143,mdo-mir-143,mml-mir-143,ppa-mir-143,oan-mir-143,mmu-mir-143,rno-mir-143,eca-mir-143,	hsa-mir-143	hsa-miR-143*	5'	0
212	339	bta-miR-143_R-1	TGAGATGAAGCACTGTAGCTC	21	303185	796	chr5	+	64141395	64141495	gcgtcctgtctcccagcctgaGGTGCAGTGCTGCATCTCTGGTcagttgggagtcTGAGATGAAGCACTGTAGCTCgggaagggagaagttgttctacagc	11	bta-mir-143,hsa-mir-143,ssc-mir-143,cfa-mir-143,mdo-mir-143,mml-mir-143,ppa-mir-143,oan-mir-143,mmu-mir-143,rno-mir-143,eca-mir-143,	bta-mir-143	bta-miR-143	3'	0
213	340	bta-miR-145	GTCCAGTTTTCCCAGGAATCCCT	23	19232	869	chr5	+	64142824	64142911	caccttgtcctcacgGTCCAGTTTTCCCAGAAATCCCTtagatgctaagatggggATTCCTGGAAATACTGTTCTTgaggtcatggtt	9	bta-mir-145,ssc-mir-145,cfa-mir-145,mdo-mir-145,mml-mir-145,oan-mir-145,mmu-mir-145,rno-mir-145,eca-mir-145,	bta-mir-145	bta-miR-145	5'	0
213	341	oan-miR-145*	ATTCCTGGAAATACTGTTCTT	21	104	796	chr5	+	64142824	64142911	caccttgtcctcacgGTCCAGTTTTCCCAGAAATCCCTtagatgctaagatggggATTCCTGGAAATACTGTTCTTgaggtcatggtt	9	bta-mir-145,ssc-mir-145,cfa-mir-145,mdo-mir-145,mml-mir-145,oan-mir-145,mmu-mir-145,rno-mir-145,eca-mir-145,	oan-mir-145	oan-miR-145*	3'	0
214	342	hsa-miR-378*	CTCCTGACTCCAGGTCCTGTGT	22	10627	837	chr5	+	64411238	64411317	ccacccagggCTCCTGACTCCAGGTCCTGTGTgttacctcgaaatagcACTGGACTTGGAGTCAGAAGGCctgagtggag	8	bta-mir-378,hsa-mir-378,ssc-mir-378-1,ssc-mir-378-2,cfa-mir-378,ptr-mir-378,ppy-mir-378,rno-mir-378,	hsa-mir-378	hsa-miR-378*	5'	0
214	343	bta-miR-378	ACTGGACTTGGAGTCAGAAGGC	22	4658520	840	chr5	+	64411238	64411317	ccacccagggCTCCTGACTCCAGGTCCTGTGTgttacctcgaaatagcACTGGACTTGGAGTCAGAAGGCctgagtggag	8	bta-mir-378,hsa-mir-378,ssc-mir-378-1,ssc-mir-378-2,cfa-mir-378,ptr-mir-378,ppy-mir-378,rno-mir-378,	bta-mir-378	bta-miR-378	3'	0
215	344	bta-miR-146a_R-2	TGAGAACTGAATTCCATAGGTT	22	241	817	chr5	+	76168772	76168870	cctatgtgtatcctcagcttTGAGAACTGAATTCCATAGGTTgtgtcagtgtcagacctatgaagtttagttctttagctgggatatctctatcatcct	7	bta-mir-146a,hsa-mir-146a,ssc-mir-146a,mdo-mir-146a,mml-mir-146a,ptr-mir-146a,ppy-mir-146a,	bta-mir-146a	bta-miR-146a	5'	0
216	345	bta-miR-181c_R-2	AACATTCAACCTGTCGGTGAGT	22	870	839	chr5	-	11349566	11349662	ttgccaagggtttgggggAACATTCAACCTGTCGGTGAGTttgggcagctcaggcaaACCATCGACCGTTGAGTGGACCccgaggcctggaactgcc	9	bta-mir-181c,hsa-mir-181c,ssc-mir-181c,cfa-mir-181c,mdo-mir-181c,mml-mir-181c,ppy-mir-181c,mmu-mir-181c,rno-mir-181c,	bta-mir-181c	bta-miR-181c	5'	0
216	346	hsa-miR-181c*_L-1R+1	ACCATCGACCGTTGAGTGGACC	22	94	829	chr5	-	11349566	11349662	ttgccaagggtttgggggAACATTCAACCTGTCGGTGAGTttgggcagctcaggcaaACCATCGACCGTTGAGTGGACCccgaggcctggaactgcc	9	bta-mir-181c,hsa-mir-181c,ssc-mir-181c,cfa-mir-181c,mdo-mir-181c,mml-mir-181c,ppy-mir-181c,mmu-mir-181c,rno-mir-181c,	hsa-mir-181c	hsa-miR-181c*	3'	0
217	347	mmu-mir-3074-2-p5	GACTCCTGTTCCTGCTGAACTGA	23	1	866	chr5	-	11443461	11443545	gggctcGACTCCTGTTCCTGCTGAACTGAgccagtgtgcacaaatcaactgtgtttcagctcagtaggcacgggaggcagagccc	1	mmu-mir-3074-2,	mmu-mir-3074-2	mmu-mir-3074-2-p5	5'	0
218	348	bta-miR-339b	TCCCTGTCCTCCAGGAGCTC	20	396	753	chr5	-	17061172	17061229	TCCCAGTCCTCCAGGAGCTCcaggtctggggcgtgtgtggggattcctgcaggaggga	1	bta-mir-339b,	bta-mir-339b	bta-miR-339b	5'	0
219	349	bta-miR-7	TGGAAGACTAGTGATTTTGTTGTT	24	11595	852	chr5	-	19432472	19432580	agactggagcggttgtggtctagtgctgtgTGGAAGACTAGTGATTTTGTTGTTctgatatactatgacaacaagtcacagcttcctcacagcgtggactcccatcgac	7	bta-mir-7,hsa-mir-7-3,cfa-mir-7-3,mml-mir-7-3,ggo-mir-7-3,ppy-mir-7-3,eca-mir-7-2,	bta-mir-7	bta-miR-7	5'	0
220	350	rno-miR-874*_R+2	CGGCCCCACGCACCAGGGTAAGA	23	13	868	chr5	-	50576771	50576846	ttagccctgCGGCCCCACGCACCAGGGTAAGAgagactcgcttcCTGCCCTGGCCCGAGGGACCGACtggctgggc	6	bta-mir-874,hsa-mir-874,mml-mir-874,ptr-mir-874,rno-mir-874,eca-mir-874,	rno-mir-874	rno-miR-874*	5'	0
220	351	bta-miR-874_R+1	CTGCCCTGGCCCGAGGGACCGAC	23	191	859	chr5	-	50576771	50576846	ttagccctgCGGCCCCACGCACCAGGGTAAGAgagactcgcttcCTGCCCTGGCCCGAGGGACCGACtggctgggc	6	bta-mir-874,hsa-mir-874,mml-mir-874,ptr-mir-874,rno-mir-874,eca-mir-874,	bta-mir-874	bta-miR-874	3'	0
221	352	bta-miR-9_R+1	TCTTTGGTTATCTAGCTGTATGA	23	551	875	chr5	-	93761393	93761481	cggggttggttgttaTCTTTGGTTATCTAGCTGTATGAgtggtgtggagtcttcaTAAAGCTAGATAACCGAAAGTAaaaataacccca	17	bta-mir-9-2,bta-mir-9-1,hsa-mir-9-1,hsa-mir-9-3,cfa-mir-9-1,cfa-mir-9-2,cfa-mir-9-3,mdo-mir-9-2,mdo-mir-9-1,mml-mir-9-3,ptr-mir-9-1,oan-mir-9-2,oan-mir-9-1,mmu-mir-9-2,rno-mir-9-3,eca-mir-9a,eca-mir-9a-2,	bta-mir-9-1	bta-miR-9	5'	0
221	353	bta-miR-9*_L-1R+6	TAAAGCTAGATAACCGAAAGTA	22	16	851	chr5	-	93761393	93761481	cggggttggttgttaTCTTTGGTTATCTAGCTGTATGAgtggtgtggagtcttcaTAAAGCTAGATAACCGAAAGTAaaaataacccca	17	bta-mir-9-2,bta-mir-9-1,hsa-mir-9-1,hsa-mir-9-3,cfa-mir-9-1,cfa-mir-9-2,cfa-mir-9-3,mdo-mir-9-2,mdo-mir-9-1,mml-mir-9-3,ptr-mir-9-1,oan-mir-9-2,oan-mir-9-1,mmu-mir-9-2,rno-mir-9-3,eca-mir-9a,eca-mir-9a-2,	bta-mir-9-1	bta-miR-9*	3'	0
222	354	bta-miR-302b	TAAGTGCTTCCATGTTTTAGTAG	23	329	859	chr6	+	15703901	15703975	ctccctttaactttaacatggtagtactttctgtgacttttgaaatagTAAGTGCTTCCATGTTTTAGTAGaagt	5	bta-mir-302b,cfa-mir-302b,oan-mir-302-2,mmu-mir-302b,eca-mir-302b,	bta-mir-302b	bta-miR-302b	3'	0
223	355	hsa-miR-302c*	TTTAACATGGGGGTACCTGCTG	22	7	806	chr6	+	15704046	15704113	cctctgcTTTAACATGGGGGTACCTGCTGtgtaaagcaaaagTAAGTGCTTCCATGTTTCAGTggagg	6	bta-mir-302c,hsa-mir-302c,cfa-mir-302c,mdo-mir-302c,ptr-mir-302c,eca-mir-302c,	hsa-mir-302c	hsa-miR-302c*	5'	0
223	356	bta-miR-302c_R-2	TAAGTGCTTCCATGTTTCAGT	21	40	781	chr6	+	15704046	15704113	cctctgcTTTAACATGGGGGTACCTGCTGtgtaaagcaaaagTAAGTGCTTCCATGTTTCAGTggagg	6	bta-mir-302c,hsa-mir-302c,cfa-mir-302c,mdo-mir-302c,ptr-mir-302c,eca-mir-302c,	bta-mir-302c	bta-miR-302c	3'	0
224	357	hsa-miR-302a*_L-3R+2	TAAACGTGGATGTACTTGCTTT	22	45	824	chr6	+	15704465	15704535	cccaccactTAAACGTGGATGTACTTGCTTTgtagctaaaaaagTAAGTGCTTCCATGTTTTAGTGatggt	9	bta-mir-302a,hsa-mir-302a,hsa-mir-302b,cfa-mir-302a,mdo-mir-302a,ptr-mir-302a,ptr-mir-302b,oan-mir-302-1,eca-mir-302a,	hsa-mir-302a	hsa-miR-302a*	5'	0
224	358	bta-miR-302a_L+1R-1_1ss22GA	TAAGTGCTTCCATGTTTTAGTA	22	114	829	chr6	+	15704465	15704535	cccaccactTAAACGTGGATGTACTTGCTTTgtagctaaaaaagTAAGTGCTTCCATGTTTTAGTGatggt	9	bta-mir-302a,hsa-mir-302a,hsa-mir-302b,cfa-mir-302a,mdo-mir-302a,ptr-mir-302a,ptr-mir-302b,oan-mir-302-1,eca-mir-302a,	bta-mir-302a	bta-miR-302a	3'	0
225	359	hsa-miR-302d*_L+1R+1	TACTTTAACATGGAGGCACTTGCT	24	3	926	chr6	+	15704642	15704710	cctcTACTTTAACATGGAGGCACTTGCTgtgacttcataaaaaaaTAAGTGCTTCCATGTTTTAGTgcg	7	bta-mir-302d,hsa-mir-302d,cfa-mir-302d,mml-mir-302d,ptr-mir-302d,mmu-mir-302d,eca-mir-302d,	hsa-mir-302d	hsa-miR-302d*	5'	0
225	360	bta-miR-302d	TAAGTGCTTCCATGTTTTAGT	21	66	780	chr6	+	15704642	15704710	cctcTACTTTAACATGGAGGCACTTGCTgtgacttcataaaaaaaTAAGTGCTTCCATGTTTTAGTgcg	7	bta-mir-302d,hsa-mir-302d,cfa-mir-302d,mml-mir-302d,ptr-mir-302d,mmu-mir-302d,eca-mir-302d,	bta-mir-302d	bta-miR-302d	3'	0
226	361	bta-miR-218_R-1	TTGTGCTTGATCTAACCATGT	21	564	789	chr6	+	44682455	44682566	gtggttatgtagcgagattttctgTTGTGCTTGATCTAACCATGTggttgccaggtatgagtaAAACATGGTTCCGTCAAGCACCatggaacgtcacgcagctttctacagc	12	bta-mir-218-1,hsa-mir-218-1,ssc-mir-218,cfa-mir-218-1,mdo-mir-218,mml-mir-218-1,mne-mir-218-1,lca-mir-218,oan-mir-218,mmu-mir-218-1,rno-mir-218a-1,eca-mir-218,	bta-mir-218-1	bta-miR-218	5'	0
226	362	oan-miR-218*_R+2_1ss12TC	AAACATGGTTCCGTCAAGCACC	22	25	836	chr6	+	44682455	44682566	gtggttatgtagcgagattttctgTTGTGCTTGATCTAACCATGTggttgccaggtatgagtaAAACATGGTTCCGTCAAGCACCatggaacgtcacgcagctttctacagc	12	bta-mir-218-1,hsa-mir-218-1,ssc-mir-218,cfa-mir-218-1,mdo-mir-218,mml-mir-218-1,mne-mir-218-1,lca-mir-218,oan-mir-218,mmu-mir-218-1,rno-mir-218a-1,eca-mir-218,	oan-mir-218	oan-miR-218*	3'	0
227	363	mmu-mir-1895-p3	CGAGGAGGACGAGGAGGAGG	20	1	762	chr6	-	23898888	23898965	cccacaccttttcctcttcttcttggccgggttggctccgccagctcccccTGAGGAGGACGAGGAGGAGGaggaatg	1	mmu-mir-1895,	mmu-mir-1895	mmu-mir-1895-p3	3'	0
228	364	bta-miR-2447_R-1	TCTGGGAACCGGTTTGGCTGC	21	11	777	chr6	-	107189749	107189825	cggccccgggttTCTGGGAACCGGTTTGGCTGCtgtgtcattttgtaccagcccctccttttccctgctgcccgccg	1	bta-mir-2447,	bta-mir-2447	bta-miR-2447	5'	0
229	365	bta-miR-2448	GTGGTTGATTGGATCCGTGGGT	22	71	808	chr6	-	125275118	125275187	tgcacctgcggatacaaccaaacatggttggagaataattcacaatctGTGGTTGATTGGATCCGTGGGT	1	bta-mir-2448,	bta-mir-2448	bta-miR-2448	3'	0
230	366	bta-miR-208a_R-1	ATAAGACGAGCAAAAAGCTTG	21	1	805	chr7	+	22047165	22047230	nttttgcccgggttatacctgatgctcacgtATAAGACGAGCAAAAAGCTTGttggtcagaggagc	8	bta-mir-208a,cfa-mir-208a,mml-mir-208a,ptr-mir-208a,oan-mir-208,mmu-mir-208a,rno-mir-208,eca-mir-208a,	bta-mir-208a	bta-miR-208a	3'	0
231	367	bta-miR-628	ATGCTGACATATTTACTAGAGG	22	116	820	chr7	+	57397827	57397921	atagctattgtgtcacttcctcATGCTGACATATTTACTAGAGGgtaaaattaataaccTTCTAGTAAGAGTGGCAGTCGAAgggaagggctcat	4	bta-mir-628,ssc-mir-628,mml-mir-628,ptr-mir-628,	bta-mir-628	bta-miR-628	5'	0
231	368	mml-miR-628-3p_L+1R+1_1ss19TG	TTCTAGTAAGAGTGGCAGGCGAT	23	1	640	chr7	+	57397827	57397921	atagctattgtgtcacttcctcATGCTGACATATTTACTAGAGGgtaaaattaataaccTTCTAGTAAGAGTGGCAGTCGAAgggaagggctcat	4	bta-mir-628,ssc-mir-628,mml-mir-628,ptr-mir-628,	mml-mir-628	mml-miR-628-3p	3'	0
232	369	bta-miR-2292_L+3R-1	ATTGAGTCTGAGATTGAGGAAGGC	24	1	951	chr7	+	70072588	70072655	atctctgatttccctaagctcagagacagtcaacctgaAGTGAGTCTGAGATTGAGGAAGGCagagct	1	bta-mir-2292,	bta-mir-2292	bta-miR-2292	3'	0
233	370	mmu-mir-5097-p5	CTGAGGGTCCAGGGT	15	16	565	chr7	-	97723128	97723156	atCTGAGGGTCCAGGGTTCATGTCCCTGT	1	mmu-mir-5097,	mmu-mir-5097	mmu-mir-5097-p5	5'	0
233	371	mmu-miR-5097_L+1R-10	GGTTCATGTCCCTGT	15	46	561	chr7	-	97723128	97723156	atCTGAGGGTCCAGGGTTCATGTCCCTGT	1	mmu-mir-5097,	mmu-mir-5097	mmu-miR-5097	3'	0
234	372	bta-miR-2478_L-2	ATCCCACTTCTGACACCA	18	1435	688	chr8	-	16408545	16408621	gttgggggtcagtggtgagcaagcagagactacatagattgccttgcATCCCACTTCTGACACCAtgtattgtcaac	1	bta-mir-2478,	bta-mir-2478	bta-miR-2478	3'	0
235	373	bta-miR-2476_L+1R-4	CCCCTGTGGTCTAGTGG	17	2	670	chr9	+	7045495	7045571	ctctatctgttgCCCCTGTGGTCTAGTGGttagaattcctgattttcaaccaggcaaccattatttgattctcagtc	1	bta-mir-2476,	bta-mir-2476	bta-miR-2476	5'	0
236	374	bta-miR-151*	TCGAGGAGCTCACAGTCTAGT	21	16817	787	chr9	+	16310249	16310338	ttttcctgcccTCGAGGAGCTCACAGTCTAGTacgtctcatcccctaCTAGACTGAAGCTCCTTGAGGacagggatcgtcatactcacct	7	bta-mir-151,hsa-mir-151,ssc-mir-151,ptr-mir-151,mmu-mir-151,rno-mir-151,eca-mir-151,	bta-mir-151	bta-miR-151*	5'	0
236	375	bta-miR-151	CTAGACTGAAGCTCCTTGAGG	21	15906	797	chr9	+	16310249	16310338	ttttcctgcccTCGAGGAGCTCACAGTCTAGTacgtctcatcccctaCTAGACTGAAGCTCCTTGAGGacagggatcgtcatactcacct	7	bta-mir-151,hsa-mir-151,ssc-mir-151,ptr-mir-151,mmu-mir-151,rno-mir-151,eca-mir-151,	bta-mir-151	bta-miR-151	3'	0
237	376	bta-miR-30d_R-1	TGTAAACATCCCCGACTGGAAGC	23	35327	872	chr9	+	20892931	20893014	agaaagtctgttgtTGTAAACATCCCCGACTGGAAGCtgtaccacacagctaagCTTTCAGTCAGATGTTTGCTGCtaccggct	8	bta-mir-30d,hsa-mir-30d,ssc-mir-30d,cfa-mir-30d,mml-mir-30d,oan-mir-30d,mmu-mir-30d,eca-mir-30d,	bta-mir-30d	bta-miR-30d	5'	0
237	377	hsa-miR-30d*	CTTTCAGTCAGATGTTTGCTGC	22	37	850	chr9	+	20892931	20893014	agaaagtctgttgtTGTAAACATCCCCGACTGGAAGCtgtaccacacagctaagCTTTCAGTCAGATGTTTGCTGCtaccggct	8	bta-mir-30d,hsa-mir-30d,ssc-mir-30d,cfa-mir-30d,mml-mir-30d,oan-mir-30d,mmu-mir-30d,eca-mir-30d,	hsa-mir-30d	hsa-miR-30d*	3'	0
238	378	bta-miR-30b-3p_R+1	CTGGGAGGTGGATGTTTACTTC	22	38	816	chr9	+	20897291	20897349	cactcagctgtaacacttgagtcggCTGGGAGGTGGATGTTTACTTCagctgacttgga	5	bta-mir-30b,hsa-mir-30b,ssc-mir-30b,age-mir-30b,ggo-mir-30b,	bta-mir-30b	bta-miR-30b-3p	3'	0
239	379	bta-miR-124b_R-4	TAAGGCACGCGGTGAATGC	19	7	679	chr9	+	44111243	44111353	atcaagatcagactctgccctccgtgttcacagcggaccttgatttaatgtcatacaatTAAGGCACGCGGTGAATGCcaagagcggagcctacgggcggctgcacttgaa	18	bta-mir-124a-2,bta-mir-124b,bta-mir-124a-1,hsa-mir-124-2,ssc-mir-124a-1,cfa-mir-124-2,cfa-mir-124-3,cfa-mir-124-1,mdo-mir-124a-2,mdo-mir-124a-3,age-mir-124a,lla-mir-124a,mml-mir-124a-1,ppy-mir-124a,oan-mir-124,mmu-mir-124-2,eca-mir-124-2,eca-mir-124,	bta-mir-124a-1	bta-miR-124b	3'	0
240	380	rno-miR-3586-3p_L-4R-4	TAGACTGTGAGCTCC	15	1	596	chr9	-	16310250	16310338	aggtgagtatgacgatccctgtcctcaaggagcttcagtctagtaggggatgagacgtacTAGACTGTGAGCTCCtcgagggcaggaaa	1	rno-mir-3586,	rno-mir-3586	rno-miR-3586-3p	3'	0
241	381	mmu-miR-210*_R+1	AGCCACTGCCCACCGCACACTGC	23	29	869	chrUn_GL340234	-	73204	73309	cggcggtccctccaggcgcagggcAGCCACTGCCCACCGCACACTGCgctgctccggacccaCTGTGCGTGTGACAGCGGCTGAtctgcccctgggcagcgcgacc	9	bta-mir-210,hsa-mir-210,ssc-mir-210,cfa-mir-210,mdo-mir-210,mml-mir-210,ptr-mir-210,mmu-mir-210,rno-mir-210,	mmu-mir-210	mmu-miR-210*	5'	0
241	382	bta-miR-210_L-1	CTGTGCGTGTGACAGCGGCTGA	22	226	809	chrUn_GL340234	-	73204	73309	cggcggtccctccaggcgcagggcAGCCACTGCCCACCGCACACTGCgctgctccggacccaCTGTGCGTGTGACAGCGGCTGAtctgcccctgggcagcgcgacc	9	bta-mir-210,hsa-mir-210,ssc-mir-210,cfa-mir-210,mdo-mir-210,mml-mir-210,ptr-mir-210,mmu-mir-210,rno-mir-210,	bta-mir-210	bta-miR-210	3'	0
242	383	bta-miR-532	CATGCCTTGAGTGTAGGACCGT	22	80353	835	chrX	+	52789953	52790043	gacttgctttctctcttaCATGCCTTGAGTGTAGGACCGTtggcatcttaattacCCTCCCACACCCAAGGCTTGCAggagggccagcctt	10	bta-mir-532,hsa-mir-532,ssc-mir-532,cfa-mir-532,mml-mir-532,ptr-mir-532,ppy-mir-532,mmu-mir-532,rno-mir-532,eca-mir-532,	bta-mir-532	bta-miR-532	5'	0
242	384	hsa-miR-532-3p	CCTCCCACACCCAAGGCTTGCA	22	7448	834	chrX	+	52789953	52790043	gacttgctttctctcttaCATGCCTTGAGTGTAGGACCGTtggcatcttaattacCCTCCCACACCCAAGGCTTGCAggagggccagcctt	10	bta-mir-532,hsa-mir-532,ssc-mir-532,cfa-mir-532,mml-mir-532,ptr-mir-532,ppy-mir-532,mmu-mir-532,rno-mir-532,eca-mir-532,	hsa-mir-532	hsa-miR-532-3p	3'	0
243	385	hsa-miR-188-3p	CTCCCACATGCAGGGTTTGCA	21	33	798	chrX	+	52790325	52790364	aaaacccCTCCCACATGCAGGGTTTGCAggatggtgagcc	8	bta-mir-188,hsa-mir-188,cfa-mir-188,mml-mir-188,ptr-mir-188,mmu-mir-188,mmu-mir-188,rno-mir-188,eca-mir-188,eca-mir-188,	hsa-mir-188	hsa-miR-188-3p	5'	0
244	386	bta-miR-502a_L-1R-1	ATGCACCTGGGCAAGGATTC	20	44	762	chrX	+	52797328	52797374	tactgtctcagtgcaATGTACCTGGGCAAGGATTCacagaagataag	1	bta-mir-502a-2,	bta-mir-502a-2	bta-miR-502a	3'	0
245	387	bta-miR-502b_L-2R+3	TCCACCTGGGCAAGGATTCTGA	22	28	812	chrX	+	52801402	52801484	gctcccctctctaattcttgctccccagatgagagtgctttgtgaatgcaaTCCACCTGGGCAAGGATTCTGAatgtgagagc	1	bta-mir-502b,	bta-mir-502b	bta-miR-502b	3'	0
246	388	bta-miR-500	TAATCCTTGCTACCTGGGTGAGA	23	9884	875	chrX	+	52803168	52803251	gctccccctctcTAATCCTTGCTACCTGGGTGAGAgtgctttctgaatgcaATGCACCTGGGCAAGGATTCTGAgagagggagc	20	bta-mir-500,hsa-mir-500a,hsa-mir-501,hsa-mir-502,hsa-mir-500b,ssc-mir-500,cfa-mir-500,cfa-mir-502,mml-mir-500,mml-mir-502,ptr-mir-500,ptr-mir-502,ptr-mir-501,ptr-mir-500-2,ppy-mir-502,ppy-mir-501,eca-mir-500-2,eca-mir-500,eca-mir-502,eca-mir-501,	bta-mir-500	bta-miR-500	5'	0
246	389	hsa-miR-500a*_R+1	ATGCACCTGGGCAAGGATTCTGA	23	5944	869	chrX	+	52803168	52803251	gctccccctctcTAATCCTTGCTACCTGGGTGAGAgtgctttctgaatgcaATGCACCTGGGCAAGGATTCTGAgagagggagc	20	bta-mir-500,hsa-mir-500a,hsa-mir-501,hsa-mir-502,hsa-mir-500b,ssc-mir-500,cfa-mir-500,cfa-mir-502,mml-mir-500,mml-mir-502,ptr-mir-500,ptr-mir-502,ptr-mir-501,ptr-mir-500-2,ppy-mir-502,ppy-mir-501,eca-mir-500-2,eca-mir-500,eca-mir-502,eca-mir-501,	hsa-mir-500a	hsa-miR-500a*	3'	0
247	390	bta-miR-660_R+1	TACCCATTGCATATCGGAGCTGT	23	10256	877	chrX	+	52805308	52805385	ctgctccttctccagTACCCATTGCATATCGGAGCTGTgaatgctcaaagcACCTCCTATGTGCATGGATTACAggag	1	bta-mir-660,	bta-mir-660	bta-miR-660	5'	0
247	391	bta-mir-660-p3	ACCTCCTATGTGCATGGATTACA	23	4	873	chrX	+	52805308	52805385	ctgctccttctccagTACCCATTGCATATCGGAGCTGTgaatgctcaaagcACCTCCTATGTGCATGGATTACAggag	1	bta-mir-660,	bta-mir-660	bta-mir-660-p3	3'	0
248	392	bta-mir-223-p5	TTGACAAGCTGAGTTGGACA	20	2	668	chrX	+	58419900	58420008	gcccagccttctgcagtgccatgctctgtgtatTTGACAAGCTGAGTTGGACActccatgtagtagTGTCAGTTTGTCAAATACCCCAagtgcggcatatgcctagcag	11	bta-mir-223,hsa-mir-223,cfa-mir-223,mdo-mir-223,sla-mir-223,mml-mir-223,ppy-mir-223,oan-mir-223,mmu-mir-223,rno-mir-223,eca-mir-223,	bta-mir-223	bta-mir-223-p5	5'	0
248	393	bta-miR-223	TGTCAGTTTGTCAAATACCCCA	22	27	820	chrX	+	58419900	58420008	gcccagccttctgcagtgccatgctctgtgtatTTGACAAGCTGAGTTGGACActccatgtagtagTGTCAGTTTGTCAAATACCCCAagtgcggcatatgcctagcag	11	bta-mir-223,hsa-mir-223,cfa-mir-223,mdo-mir-223,sla-mir-223,mml-mir-223,ppy-mir-223,oan-mir-223,mmu-mir-223,rno-mir-223,eca-mir-223,	bta-mir-223	bta-miR-223	3'	0
249	394	hsa-miR-374c_R-2	ATAATACAACCTGCTAAGTG	20	7	744	chrX	+	65744940	65745009	acacggacaatgATAATACAACCTGATAAGTGctaggacacttagcaggttgtattatatccatccgagt	1	hsa-mir-374c,	hsa-mir-374c	hsa-miR-374c	5'	0
250	395	bta-miR-504_R+1	AGACCCTGGTCTGCACTCTGTCT	23	583	856	chrX	+	110846610	110846689	gctgttgggAGACCCTGGTCTGCACTCTGTCTgtatgcttactgaAGGGAGCGCAGGGCAGGGTTTCCcatacagagggc	8	bta-mir-504,hsa-mir-504,ssc-mir-504,cfa-mir-504,mml-mir-504,ptr-mir-504,mmu-mir-504,rno-mir-504,	bta-mir-504	bta-miR-504	5'	0
250	396	mmu-miR-504*_R+1_1ss7AC	AGGGAGCGCAGGGCAGGGTTTCC	23	1	694	chrX	+	110846610	110846689	gctgttgggAGACCCTGGTCTGCACTCTGTCTgtatgcttactgaAGGGAGCGCAGGGCAGGGTTTCCcatacagagggc	8	bta-mir-504,hsa-mir-504,ssc-mir-504,cfa-mir-504,mml-mir-504,ptr-mir-504,mmu-mir-504,rno-mir-504,	mmu-mir-504	mmu-miR-504*	3'	0
251	397	bta-miR-424	CAGCAGCAATTCATGTTTTGA	21	22782	781	chrX	+	117074345	117074452	tcgttgactccaaggggataCAGCAGCAATTCATGTTTTGAagtgctttaaacggttCAAAACGTGAGGCGCTGCTATacccccttgcgaggaagtaggaaggtgggg	6	bta-mir-424,hsa-mir-424,ssc-mir-424,cfa-mir-424,ptr-mir-424,eca-mir-424,	bta-mir-424	bta-miR-424	5'	0
251	398	bta-miR-424*	CAAAACGTGAGGCGCTGCTAT	21	1497	785	chrX	+	117074345	117074452	tcgttgactccaaggggataCAGCAGCAATTCATGTTTTGAagtgctttaaacggttCAAAACGTGAGGCGCTGCTATacccccttgcgaggaagtaggaaggtgggg	6	bta-mir-424,hsa-mir-424,ssc-mir-424,cfa-mir-424,ptr-mir-424,eca-mir-424,	bta-mir-424	bta-miR-424*	3'	0
252	399	ssc-miR-503	TAGCAGCGGGAACAGTACTGCAG	23	1057	829	chrX	+	117074680	117074782	gcactcagccgtgcccTAGCAGCGGGAACAGTACTGCAGtgggcgatcggtgatctGGAGTATTGTTTCCGCTGCCcgggcaaggctgggactcccgcacggg	5	ssc-mir-503,cfa-mir-503,mmu-mir-503,rno-mir-503,eca-mir-503,	ssc-mir-503	ssc-miR-503	5'	0
252	400	mmu-miR-503*_L+1R-3_1ss15AG	GGAGTATTGTTTCCGCTGCC	20	10	736	chrX	+	117074680	117074782	gcactcagccgtgcccTAGCAGCGGGAACAGTACTGCAGtgggcgatcggtgatctGGAGTATTGTTTCCGCTGCCcgggcaaggctgggactcccgcacggg	5	ssc-mir-503,cfa-mir-503,mmu-mir-503,rno-mir-503,eca-mir-503,	mmu-mir-503	mmu-miR-503*	3'	0
253	401	bta-miR-542-5p_R+1	TCGGGGATCATCATGTCACGAGA	23	27299	848	chrX	+	117079657	117079758	atgcacagacctcagacatcTCGGGGATCATCATGTCACGAGAtaccactgtgcactTGTGACAGATTGATAACTGAAAggtctgggagccgctcatcttca	9	bta-mir-542,hsa-mir-542,ssc-mir-542,cfa-mir-542,mml-mir-542,ppy-mir-542,mmu-mir-542,rno-mir-542,eca-mir-542,	bta-mir-542	bta-miR-542-5p	5'	0
253	402	hsa-miR-542-3p	TGTGACAGATTGATAACTGAAA	22	59991	833	chrX	+	117079657	117079758	atgcacagacctcagacatcTCGGGGATCATCATGTCACGAGAtaccactgtgcactTGTGACAGATTGATAACTGAAAggtctgggagccgctcatcttca	9	bta-mir-542,hsa-mir-542,ssc-mir-542,cfa-mir-542,mml-mir-542,ppy-mir-542,mmu-mir-542,rno-mir-542,eca-mir-542,	hsa-mir-542	hsa-miR-542-3p	3'	0
254	403	hsa-miR-450b-5p_R-1	TTTTGCAATATGTTCCTGAAT	21	884	791	chrX	+	117080895	117080972	caaaattatTTTTGCAATATGTTCCTGAATatttagtataagtatATTGGGAACATTTTGCATCCatagttttgtatc	5	hsa-mir-450b,ssc-mir-450b,mml-mir-450b,ptr-mir-450b,eca-mir-450b,	hsa-mir-450b	hsa-miR-450b-5p	5'	0
254	404	hsa-mir-450b-p3_1ss8TA	ATTGGGAACATTTTGCATCC	20	38	752	chrX	+	117080895	117080972	caaaattatTTTTGCAATATGTTCCTGAATatttagtataagtatATTGGGAACATTTTGCATCCatagttttgtatc	5	hsa-mir-450b,ssc-mir-450b,mml-mir-450b,ptr-mir-450b,eca-mir-450b,	hsa-mir-450b	hsa-mir-450b-p3	3'	0
255	405	bta-miR-18b_R-2	TAAGGTGCATCTAGTGCAGT	20	32	730	chrX	+	117340642	117340729	tgtctcttgtgtTAAGGTGCATCTAGTGCAGTtagtgaagcagcttataatcTACTGCCCTAAATGCTCCTTCTGGCacaggctgcct	8	bta-mir-18b,hsa-mir-18b,ssc-mir-18b,cfa-mir-18b,ptr-mir-18b,oan-mir-18,mmu-mir-18b,eca-mir-18b,	bta-mir-18b	bta-miR-18b	5'	0
255	406	hsa-miR-18b*_L+3_1ss16CT	TACTGCCCTAAATGCTCCTTCTGGC	25	3	984	chrX	+	117340642	117340729	tgtctcttgtgtTAAGGTGCATCTAGTGCAGTtagtgaagcagcttataatcTACTGCCCTAAATGCTCCTTCTGGCacaggctgcct	8	bta-mir-18b,hsa-mir-18b,ssc-mir-18b,cfa-mir-18b,ptr-mir-18b,oan-mir-18,mmu-mir-18b,eca-mir-18b,	hsa-mir-18b	hsa-miR-18b*	3'	0
256	407	bta-miR-20b_R+1	CAAAGTGCTCACAGTGCAGGTAG	23	653	862	chrX	+	117340888	117340956	agtacCAAAGTGCTCACAGTGCAGGTAGttttggcaacattctACTGTAGTGTGGGCACTTCCAGTact	4	bta-mir-20b,cfa-mir-20b,mml-mir-20b,eca-mir-20b,	bta-mir-20b	bta-miR-20b	5'	0
256	408	bta-mir-20b-p3	ACTGTAGTGTGGGCACTTCCAGT	23	2	901	chrX	+	117340888	117340956	agtacCAAAGTGCTCACAGTGCAGGTAGttttggcaacattctACTGTAGTGTGGGCACTTCCAGTact	4	bta-mir-20b,cfa-mir-20b,mml-mir-20b,eca-mir-20b,	bta-mir-20b	bta-mir-20b-p3	3'	0
257	409	hsa-miR-92a-2*_R+1_2ss19TC21AG	GGGTGGGGATTTGTTGCACTGCT	23	1	852	chrX	+	117341153	117341239	cccattcattcatGGGTGGGGATTTGTTGCACTGCTtgtgttatatataaagTATTGCACTTGTCCCGGCCTGTggaagaaacgagg	10	bta-mir-92,hsa-mir-92a-2,ssc-mir-92a-2,cfa-mir-92a-2,ptr-mir-92-2,lca-mir-92-2,oan-mir-92a-1,mmu-mir-92a-2,rno-mir-92a-2,eca-mir-92a-2,	hsa-mir-92a-2	hsa-miR-92a-2*	5'	0
257	410	bta-miR-92a	TATTGCACTTGTCCCGGCCTGT	22	62391	830	chrX	+	117341153	117341239	cccattcattcatGGGTGGGGATTTGTTGCACTGCTtgtgttatatataaagTATTGCACTTGTCCCGGCCTGTggaagaaacgagg	10	bta-mir-92,hsa-mir-92a-2,ssc-mir-92a-2,cfa-mir-92a-2,ptr-mir-92-2,lca-mir-92-2,oan-mir-92a-1,mmu-mir-92a-2,rno-mir-92a-2,eca-mir-92a-2,	bta-mir-92	bta-miR-92a	3'	0
258	411	hsa-miR-363*	CGGGTGGATCACGATGCAATTT	22	2	868	chrX	+	117341307	117341395	gttttgctgttgtCGGGTGGATCACGATGCAATTTtgattagtataataggagaaaAATTGCACGGTATCCATCTGCGaaccgcaggac	8	bta-mir-363,hsa-mir-363,ssc-mir-363,cfa-mir-363,mml-mir-363,oan-mir-363,rno-mir-363,eca-mir-363,	hsa-mir-363	hsa-miR-363*	5'	0
258	412	bta-miR-363_L+1	AATTGCACGGTATCCATCTGCG	22	1944	816	chrX	+	117341307	117341395	gttttgctgttgtCGGGTGGATCACGATGCAATTTtgattagtataataggagaaaAATTGCACGGTATCCATCTGCGaaccgcaggac	8	bta-mir-363,hsa-mir-363,ssc-mir-363,cfa-mir-363,mml-mir-363,oan-mir-363,rno-mir-363,eca-mir-363,	bta-mir-363	bta-miR-363	3'	0
259	413	hsa-miR-452	AACTGTTTGCAGAGGAAACTGA	22	682	828	chrX	+	118276286	118276370	gctaagcacttacAACTGTTTGCAGAGGAAACTGAggctttgtagctatatcTCAGTCTCATCTGCAAAGAAGTaagtgctttgc	5	bta-mir-452,hsa-mir-452,cfa-mir-452,ptr-mir-452,mmu-mir-452,	hsa-mir-452	hsa-miR-452	5'	0
259	414	mmu-miR-452-3p_1ss20GA	TCAGTCTCATCTGCAAAGAAGT	22	196	833	chrX	+	118276286	118276370	gctaagcacttacAACTGTTTGCAGAGGAAACTGAggctttgtagctatatcTCAGTCTCATCTGCAAAGAAGTaagtgctttgc	5	bta-mir-452,hsa-mir-452,cfa-mir-452,ptr-mir-452,mmu-mir-452,	mmu-mir-452	mmu-miR-452-3p	3'	0
260	415	bta-miR-2483*	CGTCAACCATCCAGCTGTTTGA	22	224	827	chrX	+	122410804	122410883	gagtgaaaagttcCGTCAACCATCCAGCTGTTTGAggtgatgcaaacAAACATCTGGTTGGTTGAGAGAatttttcactt	1	bta-mir-2483,	bta-mir-2483	bta-miR-2483*	5'	0
260	416	bta-miR-2483	AAACATCTGGTTGGTTGAGAGA	22	62	836	chrX	+	122410804	122410883	gagtgaaaagttcCGTCAACCATCCAGCTGTTTGAggtgatgcaaacAAACATCTGGTTGGTTGAGAGAatttttcactt	1	bta-mir-2483,	bta-mir-2483	bta-miR-2483	3'	0
261	417	mmu-mir-466j-p5_4ss2CT3AG9AG13AG	GTGTGTGTGTGTGTG	15	1	523	chrX	-	38255276	38255324	tGTGTGTGTGTGTGTGtgtgtgtgtgtgtgcatgtgcatgtgtgcaatt	1	mmu-mir-466j,	mmu-mir-466j	mmu-mir-466j-p5	5'	0
262	418	hsa-miR-221*_R+4	ACCTGGCATACAATGTAGATTTCTGT	26	135	985	chrX	-	49214630	49214739	ccaacatccaggtctagggcatgaACCTGGCATACAATGTAGATTTCTGTgtttgttgagcaacAGCTACATTGTCTGCTGGGTTTCaggctacctggaaacacgttctt	10	bta-mir-221,hsa-mir-221,ssc-mir-221,cfa-mir-221,mdo-mir-221,ptr-mir-221,oan-mir-221,mmu-mir-221,rno-mir-221,eca-mir-221,	hsa-mir-221	hsa-miR-221*	5'	0
262	419	bta-miR-221_R+1	AGCTACATTGTCTGCTGGGTTTC	23	413	840	chrX	-	49214630	49214739	ccaacatccaggtctagggcatgaACCTGGCATACAATGTAGATTTCTGTgtttgttgagcaacAGCTACATTGTCTGCTGGGTTTCaggctacctggaaacacgttctt	10	bta-mir-221,hsa-mir-221,ssc-mir-221,cfa-mir-221,mdo-mir-221,ptr-mir-221,oan-mir-221,mmu-mir-221,rno-mir-221,eca-mir-221,	bta-mir-221	bta-miR-221	3'	0
263	420	hsa-miR-222*_R-1	CTCAGTAGCCAGTGTAGATCC	21	1	681	chrX	-	49215331	49215442	gctgctggaatgtgtaggtaccctcaatggCTCAGTAGCCAGTGTAGATCCtgtcttttgtaatcagtAGCTACATCTGGCTACTGGGTCTctgatggcatcttctaccttc	11	bta-mir-222,hsa-mir-222,ssc-mir-222,cfa-mir-222,mdo-mir-222a,age-mir-222,mml-mir-222,oan-mir-222a,mmu-mir-222,rno-mir-222,eca-mir-222,	hsa-mir-222	hsa-miR-222*	5'	0
263	421	bta-miR-222_R+2	AGCTACATCTGGCTACTGGGTCT	23	143	870	chrX	-	49215331	49215442	gctgctggaatgtgtaggtaccctcaatggCTCAGTAGCCAGTGTAGATCCtgtcttttgtaatcagtAGCTACATCTGGCTACTGGGTCTctgatggcatcttctaccttc	11	bta-mir-222,hsa-mir-222,ssc-mir-222,cfa-mir-222,mdo-mir-222a,age-mir-222,mml-mir-222,oan-mir-222a,mmu-mir-222,rno-mir-222,eca-mir-222,	bta-mir-222	bta-miR-222	3'	0
264	422	bta-miR-98	TGAGGTAGTAAGTTGTATTGTT	22	7345	818	chrX	-	54611936	54612054	aggactctgctcatgctggggTGAGGTAGTAAGTTGTATTGTTgtggggtagggattttaggccccaattagaagataaCTATACAACTTACTACTTTCCCtggtgtgtagcacattca	9	bta-mir-98,hsa-mir-98,ssc-mir-98,cfa-mir-98,age-mir-98,oan-mir-98,mmu-mir-98,rno-mir-98,eca-mir-98,	bta-mir-98	bta-miR-98	5'	0
264	423	mmu-miR-98*	CTATACAACTTACTACTTTCCT	22	17	836	chrX	-	54611936	54612054	aggactctgctcatgctggggTGAGGTAGTAAGTTGTATTGTTgtggggtagggattttaggccccaattagaagataaCTATACAACTTACTACTTTCCCtggtgtgtagcacattca	9	bta-mir-98,hsa-mir-98,ssc-mir-98,cfa-mir-98,age-mir-98,oan-mir-98,mmu-mir-98,rno-mir-98,eca-mir-98,	mmu-mir-98	mmu-miR-98*	3'	0
265	424	bta-miR-1468	CTCCGTTTGCCTGTTTTGCTGA	22	4132	839	chrX	-	57753619	57753715	gttgaagaggtgggtggtttCTCCGTTTGCCTGTTTTGCTGAtgttcatttgacttattctcAGCAAAATAAGCAAATGGAAaattcatccatcaac	4	bta-mir-1468,hsa-mir-1468,ppy-mir-1468,eca-mir-1468,	bta-mir-1468	bta-miR-1468	5'	0
265	425	bta-mir-1468-p3	AGCAAAATAAGCAAATGGAA	20	5	781	chrX	-	57753619	57753715	gttgaagaggtgggtggtttCTCCGTTTGCCTGTTTTGCTGAtgttcatttgacttattctcAGCAAAATAAGCAAATGGAAaattcatccatcaac	4	bta-mir-1468,hsa-mir-1468,ppy-mir-1468,eca-mir-1468,	bta-mir-1468	bta-mir-1468-p3	3'	0
266	426	bta-miR-2487_L-2R-2_1ss15CG	CTAAGGGCTGGGGCGGTC	18	5	570	chrX	-	58091336	58091393	gtgctccactctggccgcctggaaaggagctCTAAGGGCTGGGCCGGTCggcgtccgg	1	bta-mir-2487,	bta-mir-2487	bta-miR-2487	3'	0
267	427	bta-mir-421-p5	ACAGACATTAATTGGGCGCCTGCT	24	1	891	chrX	-	65744768	65744805	nncaACAGACATTAATTGGGCGCCTGCTctgtgatctc	7	bta-mir-421,ssc-mir-421,mml-mir-421,ptr-mir-421,ppy-mir-421,mmu-mir-421,rno-mir-421,	bta-mir-421	bta-mir-421-p5	5'	0
268	428	bta-miR-374b	ATATAATACAACCTGCTAAGTG	22	5413	834	chrX	-	65744926	65745020	gaagaaatcctactcggatggATATAATACAACCTGCTAAGTGtcctagcaCTTATCAGGTTGTATTATCATTgtccgtgtctatggctctcgtn	8	bta-mir-374b,hsa-mir-374b,ssc-mir-374b,cfa-mir-374b,ptr-mir-374b,mmu-mir-374,rno-mir-374,eca-mir-374b,	bta-mir-374b	bta-miR-374b	5'	0
268	429	hsa-miR-374b*_1ss5GT	CTTATCAGGTTGTATTATCATT	22	36	838	chrX	-	65744926	65745020	gaagaaatcctactcggatggATATAATACAACCTGCTAAGTGtcctagcaCTTATCAGGTTGTATTATCATTgtccgtgtctatggctctcgtn	8	bta-mir-374b,hsa-mir-374b,ssc-mir-374b,cfa-mir-374b,ptr-mir-374b,mmu-mir-374,rno-mir-374,eca-mir-374b,	hsa-mir-374b	hsa-miR-374b*	3'	0
269	430	bta-miR-374a_R-1	TTATAATACAACCTGATAAGT	21	1137	793	chrX	-	65816700	65816774	tacatcggccaTTATAATACAACCTGATAAGTgttacagcaCTTATCAGGTTGTATTGTAATTgtctgtgtatat	6	bta-mir-374a,hsa-mir-374a,ssc-mir-374a,mml-mir-374a,ptr-mir-374a,ppy-mir-374a,	bta-mir-374a	bta-miR-374a	5'	0
269	431	hsa-miR-374a*_1ss9AG	CTTATCAGGTTGTATTGTAATT	22	596	835	chrX	-	65816700	65816774	tacatcggccaTTATAATACAACCTGATAAGTgttacagcaCTTATCAGGTTGTATTGTAATTgtctgtgtatat	6	bta-mir-374a,hsa-mir-374a,ssc-mir-374a,mml-mir-374a,ptr-mir-374a,ppy-mir-374a,	hsa-mir-374a	hsa-miR-374a*	3'	0
270	432	bta-miR-361	TTATCAGAATCTCCAGGGGTAC	22	2527	842	chrX	-	71434716	71434795	ggagcTTATCAGAATCTCCAGGGGTACttataatttgaaaaagtCCCCCAGGTGTGATTCTGATTTGCttccttctcctc	8	bta-mir-361,hsa-mir-361,ssc-mir-361,cfa-mir-361,ptr-mir-361,mmu-mir-361,rno-mir-361,eca-mir-361,	bta-mir-361	bta-miR-361	5'	0
270	433	hsa-miR-361-3p_L-1R+2	CCCCCAGGTGTGATTCTGATTTGC	24	222	904	chrX	-	71434716	71434795	ggagcTTATCAGAATCTCCAGGGGTACttataatttgaaaaagtCCCCCAGGTGTGATTCTGATTTGCttccttctcctc	8	bta-mir-361,hsa-mir-361,ssc-mir-361,cfa-mir-361,ptr-mir-361,mmu-mir-361,rno-mir-361,eca-mir-361,	hsa-mir-361	hsa-miR-361-3p	3'	0
271	434	bta-miR-1298	TTCATTCGGCTGTCCAGATGTA	22	5	820	chrX	-	85393724	85393833	aagatgaaaagttaagagTTCATTCGGCTGTCCAGATGTAtccaagtaccctgatatttggcaataaatacatctgggcaactgattgaacttttcgcttttcagactca	6	bta-mir-1298,hsa-mir-1298,ptr-mir-1298,ppy-mir-1298,mmu-mir-1298,eca-mir-1298,	bta-mir-1298	bta-miR-1298	5'	0
272	435	bta-miR-664_R+2	CAGGCTGGGGTGTGTGTGGATGGA	24	1	900	chrX	-	96202752	96202835	gggacattaaagcaCAGGCTGGGGTGTGTGTGGATGGAgactgttactctctattcgtttactccctagcctacagatatgcct	1	bta-mir-664,	bta-mir-664	bta-miR-664	5'	0
273	436	mdo-miR-151_R-6	TAGACTGTGAGCTCC	15	1	596	chrX	-	123482766	123482793	TAGACTGTGAGCTCCttgagggcaggaa	1	mdo-mir-151,	mdo-mir-151	mdo-miR-151	5'	0
274	437	bta-miR-2284w_R-1	AAGAGTTTGTTCGGGTTTCT	20	3	720	chrX	-	127786241	127786330	ttattgggttggccAAGAGTTTGTTCGGGTTTCTccataagctgtatagaaaaacccgaacgagctctttggccaacccaatattttgct	1	bta-mir-2284w,	bta-mir-2284w	bta-miR-2284w	5'	0
275	438	hsa-mir-1277-p5	TATATATATATATGTACGTATG	22	29	818	chrX	-	128014397	128014474	acctcccaaaTATATATATATATGTACGTATGtgtatatgaatgtaTACGTAGATATATATGTATTTTtggtgggttt	2	hsa-mir-1277,ssc-mir-1277,	hsa-mir-1277	hsa-mir-1277-p5	5'	0
275	439	hsa-miR-1277	TACGTAGATATATATGTATTTT	22	21	814	chrX	-	128014397	128014474	acctcccaaaTATATATATATATGTACGTATGtgtatatgaatgtaTACGTAGATATATATGTATTTTtggtgggttt	2	hsa-mir-1277,ssc-mir-1277,	hsa-mir-1277	hsa-miR-1277	3'	0
