# Supplementary material for: Identification and Characterization of the miRNA Transcriptome of Ovis aries
Source: PLoS One. 2013 Mar 13;8(3):e58905. doi: 10.1371/journal.pone.0058905 (PMC3596360; doi:10.1371/journal.pone.0058905)
Supplement: Table S9 — Alignment of isomiRs for known miRNAs (Group 1b) of selected species (Mammalia) that were novel to specific species ( Ovis aries ). (XLS) [file pone.0058905.s013.xls]

## Sheet: compZSF_gp1b_aln
Supplementary Table S9. Alignment of isomiRs for known miRNAs (Group 1b) of selected species (Mammalia) that were novel to specific species (Ovis aries)
(1). An example of the pre-miRNA sequences was shown in "ssc-mir-30e" row, where the horizontals represented the identical bases; the capital letters presented the two miRNA sequences. (2). An example of the sequenced sequences (sequ seqs) was shown in "204_13856" row, where the first numbers indicated the sequ seq identification (e.g. 204_13856) composed of the index and the copy number of the s…
cluster#=1 genomeSeqID=chr1 strand=+ start=11406791 end=11406818 reads#=1613 mir#=3
genome gtgtgagtgtgtgtgtgtgagtgtgtgt
hsa-mir-574 gtgTGAGTGTGTGTGTGTGAGTGTGTgt
hsa-mir-574 gtgggtgcgggcgtgTGAGTGTGTGTGT
ssc-mir-574 gtgtgagtgtgtgtgtgtgagtgtgtgt
mmu-mir-574 gtgTGAGTGTGTGTGTGTGAGTGTGTgt
4589_323 TGAGTGTGTGTGTGTGAGTGT 788,788,0,21,21,0,5
42540_23 TGAGTGTGTGTGTGTGAGT 723,723,0,19,19,0,5
69172_12 TGAGTGTGTGTGTGTGAGTG 768,768,0,20,20,0,5
227544_4 TGAGTGTGTGTGTGTGA 669,669,0,17,17,0,5
285758_2 TGAGTGTGTGTGTGTGAG 719,719,0,18,18,0,5
400772_2 TGAGTGTGTGTGTGTAAGTGT 654,648,6,21,20,1,5
234156_3 NGAGTGTGTGTGTGTGAGTGT 363,358,5,21,20,1,5
1828996_1 TGAGTGTGTGTGTGTCAGTGT 763,757,6,21,20,1,5
1455906_1 TGTGAGTGTGTGTGTGTGAG 737,737,0,20,20,0,5
1569820_1 TGAGTGTGTGTGTGAGAGTGT 737,727,10,21,20,1,5
1006108_1 TGAGTGTGTGTGTGTGAGTGC 721,707,14,21,20,1,5
721984_1 GAGTGTGTGTGTGTGAGT 672,672,0,18,18,0,5
858288_1 TGTGAGTGTGTGTGTG 640,640,0,16,16,0,5
2004022_1 TGCGTGTGTGTGTGTGAGTGT 649,638,11,21,20,1,5
948583_1 TGAGTGTGTGTGTGTG 636,636,0,16,16,0,5
1841906_1 TGAGTGTGTGTGTGGGAGTGT 621,613,8,21,20,1,5
863339_1 TGAGGGTGTGTGTGTGAGTGT 620,610,10,21,20,1,5
3021_514 TGAGTGTGTGTGTGTGAGTGTGT 870,870,0,23,23,0,3
4779_311 TGAGTGTGTGTGTGTGAGTGTGTGT 929,929,0,25,25,0,3
5834_257 TGAGTGTGTGTGTGTGAGTGTGTG 914,914,0,24,24,0,3
13997_94 TGAGTGTGTGTGTGTGAGTGTG 832,832,0,22,22,0,3
121725_6 TGAGTGTGTGTGTGTCAGTGTGT 844,824,20,23,22,1,3
158923_4 GAGTGTGTGTGTGTGAGTGTGT 813,813,0,22,22,0,3
182039_3 GAGTGTGTGTGTGTGAGTGTGTGT 882,882,0,24,24,0,3
220163_3 AGTGTGTGTGTGTGAGTGTGT 748,748,0,21,21,0,3
197156_3 GAGTGTGTGTGTGTGAGTGT 683,683,0,20,20,0,3
242230_2 TGAGTGTGTGTGTGTNAGTGTGTGT 817,812,5,25,24,1,3
288388_2 TGAGTGTGTGTGTGTTAGTGTGT 808,793,15,23,22,1,3
1142247_2 TGAGTGTGTGTGTGCGAGTGTGT 695,684,11,23,22,1,3
813680_2 TGAGTGTGTGTGTGTGCGTGTGTG 655,644,11,24,23,1,3
1726572_1 TGAGTGTGTGTGCGTGAGTGTGTGT 944,927,17,25,24,1,3
1917456_1 TGAGTGTGTGGGTGTGAGTGTGTGT 934,924,10,25,24,1,3
1804036_1 TGAGTGCGTGTGTGTGAGTGTGTGT 918,912,6,25,24,1,3
1501420_1 AGTGTGTGTGTGTGAGTGTGTGT 907,907,0,23,23,0,3
1608830_1 TGAGTGTGTGTGTGTGCGTGTGTGT 901,890,11,25,24,1,3
1434577_1 TGAGTGNGTGTGTGTGAGTGTGTG 895,888,7,24,23,1,3
748764_1 TGAGTGTGTGTGTGTAAGTGTGTGT 878,872,6,25,24,1,3
708631_1 GAGTGTGTGTGTGTGAGTGTGTG 858,858,0,23,23,0,3
812250_1 TGAGTGTGTGTGTGTAAGTGTGTG 847,842,5,24,23,1,3
1211296_1 TGAGTGTGTGTGTGGGAGTGTGTGT 848,838,10,25,24,1,3
878939_1 TGAGTGTGTGTGTGTGAGCGTGTG 845,829,16,24,23,1,3
990149_1 TGAGCGTGTGTGTGTGAGTGTGT 836,826,10,23,22,1,3
685029_1 TGAGTGTGCGTGTGTGAGTGTGT 820,802,18,23,22,1,3
1547145_1 AGTGTGTGTGTGTGAGTGTGTG 799,799,0,22,22,0,3
1073440_1 TGAGTGTGAGTGTGTGAGTGTGT 790,780,10,23,22,1,3
1715732_1 TGTGTGTGTGTGAGTGTGTG 768,768,0,20,20,0,3
1448866_1 TGAGTGTGTGTGTGTGAGCGTGTGT 762,750,12,25,24,1,3
1688579_1 TGAGTGTGTGGGTGTGAGTGTGT 755,746,9,23,22,1,3
1760713_1 TGAGTGTGTGTGTGTTAGTGTG 764,746,18,22,21,1,3
1468489_1 TGAGGGTGTGTGTGTGAGTGTGTGT 756,741,15,25,24,1,3
1292190_1 TGAGTGTGTGTGTGTGAGTGTGTC 715,704,11,24,23,1,3
1304193_1 TGAGTGTGTGCGTGTGAGTGTGTGT 699,694,5,25,24,1,3
918850_1 TGAGTGTGTGTGTGTAAGTGTGT 660,655,5,23,22,1,3
1100157_1 TGTGTGTGTGAGTGTATG 636,630,6,18,17,1,3
1395833_1 AGTGTGTGTGTGTGAGTGT 628,628,0,19,19,0,3
302293_2 NGAGTGTGTGTGTGTGAGTGTGT 315,310,5,23,22,1,3
1552507_1 TAGTGTGTGTGTGTGAGTGT 604,593,11,20,19,1,3
690775_1 TGAGTGTGGGTGTGTGAGTGTGT 597,586,11,23,22,1,3
898889_1 TGAGAGTGTGTGTGTGAGTGTG 577,563,14,22,21,1,3
1208401_1 NGAGTGTGTGTGTGTGAGTGTTT 46,42,4,23,21,2,3
cluster#=2 genomeSeqID=chr1 strand=+ start=14999065 end=14999157 reads#=31993 mir#=8
genome gggcagtctttgctactgtaaacatccttgactggaagctgtaaggcgttgcaaggagctttcagtcggatgtttacagcggcaggctgccac
bta-mir-30e gggcagtctttgctacTGTAAACATCCTTGACTGGAAGCTgtaaggcgttgcaaggagctttcagtcggatgtttacagcggcaggctgcca-
hsa-mir-30e gggcagtctttgctacTGTAAACATCCTTGACTGGAAGctgtaaggtgttcagaggagCTTTCAGTCGGATGTTTACAGCggcaggctgcca-
ssc-mir-30e --------tttgccacTGTAAACATCCTTGACTGGAAGCTgtgaggcgttcccaggagCTTTCAGTCGGATGTTTACAGCggcaggct-----
cfa-mir-30e ----------------tgtaaacatccttgactggaagctgtaaggtgctcagaggggCTTTCAGTCGGATGTTTACAGC-------------
mml-mir-30e gggcagtcttcgctacTGTAAACATCCTTGACTGGAAGctgtaaggtgttcagaggagctttcagtcggatgtttacagcggcaggctgcca-
ptr-mir-30e -ggcagtctttgctacTGTAAACATCCTTGACTGGAAGctgtaaggtgttcagaggagctttcagtcggatgtttacagcggcaggctgcca-
oan-mir-30e -gacagtctttgctacTGTAAACATCCTTGACTGGAAGCtggaaggtgccg-aaggagCTTTCAGTCGGATGTTTACAGCggcaggctgccac
mmu-mir-30e gggcagtctttgctacTGTAAACATCCTTGACTGGAAGctgtaaggtgttgagaggagCTTTCAGTCGGATGTTTACAGCggcaggctgcca-
204_13856 TGTAAACATCCTTGACTGGAAGCT 903,903,0,24,24,0,5
263_9967 TGTAAACATCCTTGACTGGAAGC 868,868,0,23,23,0,5
1444_1213 GTAAACATCCTTGACTGGAAGCT 856,856,0,23,23,0,5
3310_462 TGTAAACATCCTTGACTGG 714,714,0,19,19,0,5
5679_387 TGTAAACATCCTTGACTGGAAG 825,825,0,22,22,0,5
4182_386 GTAAACATCCTTGACTGGAAGC 825,825,0,22,22,0,5
5482_271 TGTAAACATCCTTGACTGGAA 793,793,0,21,21,0,5
17937_120 GTAAACATCCTTGACTGGAAGCTGT 917,917,0,25,25,0,5
15821_93 TGTAAACATCCTTGACTGGA 762,762,0,20,20,0,5
39513_51 GTAAACATCCTTGACTGGAAGCTG 869,869,0,24,24,0,5
26669_48 TGTAAACATCCTTGATTGGAAGCT 860,843,17,24,23,1,5
26652_45 TGTAAACATCCTTGATTGGAAGC 827,805,22,23,22,1,5
19584_72 NGTAAACATCCTTGACTGGAAGCT 453,448,5,24,23,1,5
33167_35 TGTAAACATCCTTGAATGGAAGCT 840,825,15,24,23,1,5
41963_25 TGTAAACATCCTTGAGTGGAAGC 798,784,14,23,22,1,5
46279_23 TGTAAACATCCTTGAATGGAAGC 790,779,11,23,22,1,5
123451_21 TGTAAACATCCTTGACTGGCAGCT 822,808,14,24,23,1,5
120026_22 TGTAAACATCCTTGACTGGACGC 754,742,12,23,22,1,5
28401_41 NGTAAACATCCTTGACTGGAAGC 395,390,5,23,22,1,5
54006_19 TGTAAACATCCTTGAGTGGAAGCT 839,827,12,24,23,1,5
92359_15 CTGTAAACATCCTTGACTGGAAGCT 951,951,0,25,25,0,5
67075_18 TGTAAACATCCTTGACTGGACGCT 777,763,14,24,23,1,5
68652_14 TAAACATCCTTGACTGGAAGCTGT 880,880,0,24,24,0,5
141202_16 TGTAAACATCCTTGACTGGAAGGT 760,751,9,24,23,1,5
124127_16 TGTAAACATCCTTGCCTGGAAGCT 758,743,15,24,23,1,5
131695_16 TGTAAACCTCCTTGACTGGAAGC 758,743,15,23,22,1,5
108427_15 TGTAAACATCCTTGCCTGGAAGC 721,707,14,23,22,1,5
87399_12 TGTAAACATCCTTGANTGGAAGCT 850,843,7,24,23,1,5
84944_12 TAAACATCCTTGACTGGAAGCT 834,834,0,22,22,0,5
65050_14 TTAAACATCCTTGACTGGAAGCT 717,693,24,23,22,1,5
124137_12 GTAAACATCCTTGACTGGAAG 771,771,0,21,21,0,5
112683_12 TGTAAACATCCTTGACTGGCAGC 758,742,16,23,22,1,5
114606_11 TGTAAACATCCTAGACTGGAAGC 781,758,23,23,22,1,5
125310_9 CTGTAAACATCCTTGACTGGAAGC 905,905,0,24,24,0,5
96496_8 TGTAAACATCCTTGACTGGAAGCTGT 922,922,0,26,26,0,5
81478_11 TGTAAACATCCTTGACTG 665,665,0,18,18,0,5
170669_9 TGTAAACATCCTGGACTGGAAGCT 710,692,18,24,23,1,5
96766_8 GTAAACATCCTTGACAGGAAGCT 775,765,10,23,22,1,5
173712_9 TGTAAACATCCTGGACTGGAAGC 690,678,12,23,22,1,5
644593_7 TGTAAACATACTTGACTGGAAGC 699,681,18,23,22,1,5
390809_6 TGTAAAAATCCTTGACTGGAAGCT 768,749,19,24,23,1,5
119394_6 GTAAACATCCTTGACTGGAA 727,727,0,20,20,0,5
144192_6 CGTAAACATCCTTGACTGGAAGCT 738,715,23,24,23,1,5
153635_6 TGGAAACATCCTTGACTGGAAGCT 724,711,13,24,23,1,5
134579_5 TGTAAANATCCTTGACTGGAAGC 849,842,7,23,22,1,5
128097_5 GTAAACATCCTTGACCGGAAGCT 799,780,19,23,22,1,5
179273_5 TGGAAACATCCTTGACTGGAAGC 735,724,11,23,22,1,5
260668_4 TAAACATCCTTGACTGGAAGCTG 863,863,0,23,23,0,5
172019_5 TTAAACATCCTTGACTGGAAGC 672,648,24,22,21,1,5
162958_4 TGTAAACATCCTTGANTGGAAGC 806,799,7,23,22,1,5
134490_7 NTAAACATCCTTGACTGGAAGCT 418,413,5,23,22,1,5
155500_4 GTAAACATCCTTGACTGG 687,687,0,18,18,0,5
845407_4 TGTAAACCTCCTTGACTGGAAGCT 695,676,19,24,23,1,5
364043_4 GGTAAACATCCTTGACTGGAAGC 688,672,16,23,22,1,5
255099_3 TGTAAANATCCTTGACTGGAAGCT 861,855,6,24,23,1,5
633205_3 TGTAGACATCCTTGACTGGAAGCT 861,843,18,24,23,1,5
269673_3 TGCAAACATCCTTGACTGGAAGC 836,815,21,23,22,1,5
181084_3 TGTAAACATCCTTGACTGCAAGCT 825,808,17,24,23,1,5
197428_3 GTAAACATCCTTGACCGGAAGC 826,803,23,22,21,1,5
199467_3 GTAAACATCCTTGACAGGAAGC 799,789,10,22,21,1,5
1087633_3 GTAAACCTCCTTGACTGGAAGCT 784,766,18,23,22,1,5
376965_3 TGTAACCATCCTTGACTGGAAGCT 788,764,24,24,23,1,5
220229_3 TCTAAACATCCTTGACTGGAAGC 771,751,20,23,22,1,5
734003_3 TGTACACATCCTTGACTGGAAGC 674,662,12,23,22,1,5
472086_3 TGTAAACATCGTTGACTGGAAGC 662,653,9,23,22,1,5
782837_2 TGTAAACATCCTTGACTGGAAGCTG 919,919,0,25,25,0,5
188822_3 TGTAAACATCCTTGACT 574,574,0,17,17,0,5
405166_2 TAAACATCCTTGACTGGAAGC 830,830,0,21,21,0,5
275719_2 TGTAAACATCCTTGACTAGAAGC 819,800,19,23,22,1,5
979664_2 GTAAACATCCTTGACTGGAAGGTGT 792,783,9,25,24,1,5
218134_3 TGGAAACATCCTTGACTGG 524,514,10,19,18,1,5
1498782_2 TGTAAACATCCTTGACTGGAAGG 778,767,11,23,22,1,5
1233862_2 TGTAAACATCCTTGACTGGAACC 754,743,11,23,22,1,5
287326_2 CATCCTTGACTGGAAGCT 686,686,0,18,18,0,5
575507_2 TGTACACATCCTTGACTGGAAGCT 668,656,12,24,23,1,5
1152893_2 GTAAACATCCGTGACTGGAAGCT 666,654,12,23,22,1,5
403887_2 TGTAAACAGCCTTGACTGGAAGC 637,626,11,23,22,1,5
336686_2 TGTAAACATCCTAGACTGGAA 623,611,12,21,20,1,5
327650_2 TGTAAACATCCTTGATTGG 624,606,18,19,18,1,5
513228_2 TGTAAACATCCTTGAATGG 555,544,11,19,18,1,5
956699_2 TGTAAACATCCTTGACTGGCAGCC 542,538,4,24,22,2,5
1839870_1 TGTAAACATCCTTGACTGGAACCT 920,901,19,24,23,1,5
613128_1 TGTAAACATCCTTGACTGGAAGCTGG 887,876,11,26,25,1,5
1305534_1 TGTAAGCATCCTTGACTGGAAGCT 886,868,18,24,23,1,5
1541502_1 TGTATACATCCTTGACTGGAAGCT 875,865,10,24,23,1,5
1141080_1 TGTAAACATCCTTGACTGGAGGC 885,862,23,23,22,1,5
1591527_1 TGTANACATCCTTGACTGGAAGCT 862,856,6,24,23,1,5
421644_1 GTAAACATCCTTGACTGGGAGCT 837,827,10,23,22,1,5
784033_1 CTGTAAACATCCTTGACTGGA 808,808,0,21,21,0,5
483309_1 GTAAACATCCTTGACNGGAAGCTGT 798,793,5,25,24,1,5
1304430_1 TGTAAACATCCTTAACTGGAAG 800,781,19,22,21,1,5
1767242_1 GTAAACATCCTTGACGGGAAGC 784,777,7,22,21,1,5
760591_1 AAACATCCTTGACTGGAAGCTG 771,771,0,22,22,0,5
1722546_1 TGTAAACATCCTTGATTGGAA 790,766,24,21,20,1,5
666062_1 TGTAAACATCCTTGAATGGAAG 771,762,9,22,21,1,5
1351902_1 GTAAACNTCCTTGACTGGAAGC 765,758,7,22,21,1,5
1779799_1 TGTAAACATCCTTGATTGGAAG 770,756,14,22,21,1,5
1331920_1 GTAAACATCCTTGACTGGCAGCT 760,749,11,23,22,1,5
1239834_1 CTGTAAACATCCTTGTCTGGAAGCT 750,746,4,25,24,1,5
1918393_1 TGTAAACATCCTTGACTGGNAGC 747,740,7,23,22,1,5
1131712_1 TGTAAACATCCTTGGCTGGAAGCT 756,739,17,24,23,1,5
691696_1 GTAAACATCATTGACTGGAAGC 742,731,11,22,21,1,5
1421286_1 CTGTAAACATCCTTGACTGGAAGGT 731,721,10,25,24,1,5
1859972_1 TGTAAACATCCTTGACTCGAAGC 698,687,11,23,22,1,5
537757_1 TCTAAACATCCTTGACTGG 704,686,18,19,18,1,5
1687561_1 GTAACCATCCTTGACTGGAAGCT 700,676,24,23,22,1,5
1625163_1 TGTAAACATCCTTCACTGGAAGCT 681,670,11,24,23,1,5
1422716_1 GTAAACCTCCTTGACTGGAAGC 669,657,12,22,21,1,5
901244_1 TGTAAACATCCTTGACTGGAG 670,654,16,21,20,1,5
705978_1 CATCCTTGACTGGAAGC 650,650,0,17,17,0,5
659621_1 TGTAAACATCCTTGCCTGG 659,647,12,19,18,1,5
795496_1 GCAAACATCCTTGACTGGAAGCT 662,643,19,23,22,1,5
906618_1 TGTAAAGATCCTTGACTGGAAGC 651,641,10,23,22,1,5
1525727_1 TGTAAACATCGTTGACTGGAAGCT 652,634,18,24,23,1,5
753350_1 TGTAAACATCCTTGAC 633,633,0,16,16,0,5
1404773_1 TTAAACATCCTTGACTGGAAGCTG 642,630,12,24,23,1,5
1885506_1 TGTAAACATCCTTGANTGG 633,626,7,19,18,1,5
1383554_1 GTAAACCTCCTTGACTGGAA 638,626,12,20,19,1,5
1951662_1 TGTCAACATCCTTGACTGGAAGC 638,620,18,23,22,1,5
709064_1 GTAAACATCCTTGACTGGAAGCG 618,612,6,23,22,1,5
1151949_1 TGTAAACATCCTTGACTGGCTGCT 612,608,4,24,22,2,5
1604129_1 TGCAAACATCCTTGACTGG 611,599,12,19,18,1,5
1456169_1 TCCTTGACTGGAAGCT 597,597,0,16,16,0,5
1314170_1 TGTAAACATCCTAGACTGGAAGCC 580,567,13,24,22,2,5
622209_1 GTAAACATCCTTGCCTGGAAGCT 577,566,11,23,22,1,5
1203290_1 GTAAACATCCTTGACTGGACGCT 566,564,2,23,22,1,5
601276_1 TGTAAACATCCTTGANTGGACGCT 570,561,9,24,22,2,5
1834562_1 TCCTTGACTGGAAGC 556,556,0,15,15,0,5
811910_1 GTAAACATCCTTGACTG 548,548,0,17,17,0,5
1384971_1 NTAAACATCCTTGACTGGAAGC 542,535,7,22,21,1,5
1732507_1 TGTAAACATCATTGACTGGAAGC 530,520,10,23,22,1,5
219690_3 NGTAAACATCCTTGACTGG 174,171,3,19,18,1,5
662112_1 TGTAAACCTCCTTGACTGG 520,508,12,19,18,1,5
773053_1 TGTAAACATGCTTGACTGGAAGCT 499,483,16,24,23,1,5
1935339_1 CGTAAACATCCTTGACTGG 467,455,12,19,18,1,5
1495080_1 NTAAACATCCTTGACTGGAAGCTA 462,455,7,24,22,2,5
648065_1 TGTAAACATCCTCGACTGTAT 412,392,20,21,18,3,5
1190119_1 TGTAAACATCCTCGACTCGCCGCA 378,352,26,24,19,5,5
521963_1 NGTAAACATCCTTGACTGGAAT 251,230,21,22,20,2,5
1299438_2 NGTAAACATCCTTGACTGGAA 42,40,2,21,20,1,5
673778_1 NGTAAACATCCTTGACTGGAAGCTT 50,46,4,25,23,2,5
752279_1 ATAAACATCCTTGACTGGAAGCT 46,44,2,23,22,1,5
1708700_1 TGTAACCATCCTTGACTGGCCGCT 48,42,6,24,21,3,5
672_2922 CTTTCAGTCGGATGTTTACAGC 839,839,0,22,22,0,3
3047_507 CTTTCAGTCGGATGTTTACAG 791,791,0,21,21,0,3
3498_460 CTTTCAGTCGGATGTTTACA 763,763,0,20,20,0,3
6701_223 TTTCAGTCGGATGTTTACAGC 794,794,0,21,21,0,3
22613_50 CTTTCAGTCGGATGTTTAC 723,723,0,19,19,0,3
39296_25 TTTCAGTCGGATGTTTACAG 746,746,0,20,20,0,3
48960_19 CTTTCAGTCGGATGTCTACAGC 807,788,19,22,21,1,3
53392_20 TTTCAGTCGGATGTTTACA 702,702,0,19,19,0,3
69183_12 TCAGTCGGATGTTTACAGC 730,730,0,19,19,0,3
73838_12 CTTTCAGTCGGATGTATACAGC 736,727,9,22,21,1,3
80278_11 TTCAGTCGGATGTTTACAGC 734,734,0,20,20,0,3
92119_10 CTTTCAGTCGGATGTTTA 677,677,0,18,18,0,3
67950_14 NTTTCAGTCGGATGTTTACAGC 479,473,6,22,21,1,3
110969_7 CTTTCAGTCGGATGTGTACAGC 765,756,9,22,21,1,3
119011_6 CTTTCAGTCGGATGTTTACAGCG 823,823,0,23,23,0,3
159865_5 GCTTTCAGTCGGATGTTTACA 808,808,0,21,21,0,3
147599_4 GCTTTCAGTCGGATGTTTACAG 788,788,0,22,22,0,3
168898_4 CTTTCAGTCGGATGTCTACAG 763,747,16,21,20,1,3
158253_4 TTTCAGTCGGATGTTTAC 695,695,0,18,18,0,3
143146_6 NTTTCAGTCGGATGTTTACAG 413,407,6,21,20,1,3
202738_3 AGCTTTCAGTCGGATGTTTACA 795,795,0,22,22,0,3
229369_3 CTTTCAGTCGGATGTNTACAGC 745,740,5,22,21,1,3
213652_3 GTAAGGCGTTGCAAGGAG 651,651,0,18,18,0,3
257325_3 CTTTCAGTCGGATGTTTACCGC 620,602,18,22,21,1,3
272849_2 GCTTTCAGTCGGATGTTTACAGC 889,889,0,23,23,0,3
315198_2 CTTTCAGTCGGATGTGTACA 755,734,21,20,19,1,3
351053_2 CTTTCAGTCGGATGTGTACAG 748,734,14,21,20,1,3
353550_2 CTTTCAGTCGGATGTCTACA 740,720,20,20,19,1,3
242726_2 CTTTCAGTCGGATGTATACA 718,708,10,20,19,1,3
359416_2 CTTTCAGTCGGATGTTTACCG 710,695,15,21,20,1,3
258128_2 CTTTCAGTCGGATGTCTAC 710,687,23,19,18,1,3
190025_3 NTTTCAGTCGGATGTTTACA 461,454,7,20,19,1,3
387904_2 TCAGTCGGATGTTTACAG 679,679,0,18,18,0,3
1722660_2 CTTTCAGTCGGATGTTTCCCGT 651,626,25,22,19,3,3
175620_4 NTTTCAGTCGGATGTTTACAGCA 263,245,18,23,21,2,3
916921_1 GCTTTCAGTCGGATGGTTACAGC 835,816,19,23,22,1,3
877275_1 CTTTCAGTCGGATGTTNACAGC 801,795,6,22,21,1,3
1324704_1 CTTTCAGTCGGATGTATACAG 766,748,18,21,20,1,3
1798533_1 TTTCAGCCGGATGTTTACAGC 758,746,12,21,20,1,3
653624_1 CTTTAAGTCGGATGTTTACAGC 728,717,11,22,21,1,3
1117828_1 CTTTCAGTCGGATATTTACAGC 730,712,18,22,21,1,3
964500_1 TTTCAGTCGGCTGTTTACAGC 723,705,18,21,20,1,3
1516820_1 TCAGTCGGATGTTTANAGC 689,682,7,19,18,1,3
986400_1 CTTTCAGTCGGATGTTTAAAGC 692,675,17,22,21,1,3
1120402_1 TTCAGTCGGATGTTTACAG 674,674,0,19,19,0,3
1287846_1 CTTTCAGGCGGATGTTTACAG 687,673,14,21,20,1,3
502492_1 TTTCAGTCGGCTGTTTACA 684,672,12,19,18,1,3
463155_1 CAGTCGGATGTTTACAG 664,664,0,17,17,0,3
599250_1 TTTCAGTCGGATGTTCACA 658,652,6,19,18,1,3
629254_1 CTTTCAGCCGGATGTTTACAG 654,642,12,21,20,1,3
1036632_1 CTTTCAGTCGGATGTT 639,639,0,16,16,0,3
1499946_1 CTTTCAGTCGGATGTNTACA 623,618,5,20,19,1,3
1579278_1 CTTTCAGCCGGATGTTTACAGC 620,610,10,22,21,1,3
1443366_1 CAGTCGGATGTTTACAGC 593,593,0,18,18,0,3
1599004_1 CTTTCAGTCGGATGTTTACATC 589,578,11,22,21,1,3
1594753_1 TTTCAGTCGGATGTTCACAGC 584,572,12,21,20,1,3
1370994_1 CTTTCAGTCGGATGT 564,564,0,15,15,0,3
1983239_1 NTTCAGTCGGATGTTTACAGC 517,511,6,21,20,1,3
980512_1 CTTTCCGTCGGATGTTTACA 511,502,9,20,19,1,3
1469100_1 CTTTCGGTCGGATGTTTACAGC 507,496,11,22,21,1,3
767448_1 CTTTCAGTGGGATGTTTACAGC 506,482,24,22,21,1,3
2042666_1 TTTCAGTCGGATGTTAACA 480,476,4,19,18,1,3
1217323_1 CTTTCAGGCGGATGTTTACAGC 78,76,2,22,21,1,3
1026615_1 NTTCAGTCGGATGTTTACA 38,36,2,19,18,1,3
1989346_1 NTTCAGTCGGATGTTTACAAAA 44,36,8,22,18,4,3
1236603_1 NTCAGTCGGATGTTTACAGT 40,36,4,20,18,2,3
cluster#=3 genomeSeqID=chr1 strand=+ start=15002174 end=15002228 reads#=75659 mir#=14
genome cagactgtaaccatgccgtagtgtgtgtaaacatcctacactctcagctgtgagc
bta-mir-30c cagactgtaaccatgccgtagtgtgTGTAAACATCCTACACTCTCAGCtgtgagc
hsa-mir-30c-1 ---------accatgctgtagtgtgTGTAAACATCCTACACTCTCAGCtgtgagc
hsa-mir-30c-2 -------------------agatacTGTAAACATCCTACACTCTCAGCtgtggaa
ssc-mir-30c-1 ----------------cgtagtgcgTGTAAACATCCTACACTCTCAGCtgtgagc
ssc-mir-30c-2 ----------------gacagatacTGTAAACATCCTACACTCTCAGCtgtggaa
cfa-mir-30c-1 -------------------------TGTAAACATCCTACACTCTCAGCTgtgagc
cfa-mir-30c-2 -------------------------TGTAAACATCCTACACTCTCAGCTgtggaa
mml-mir-30c-2 -------------------agatacTGTAAACATCCTACACTCTCAGCtgtggaa
ptr-mir-30c-1 ----------ccatgctgtagtgtgTGTAAACATCCTACACTCTCAGCtgtgagc
oan-mir-30c ctaaagagccctgagtgacaggtacTGTAAACATCCTACACTCTCAGCTgtagat
mmu-mir-30c-1 ---------accatgttgtagtgtgTGTAAACATCCTACACTCTCAGCtgtgagc
mmu-mir-30c-2 ------------gagtgacagatatTGTAAACATCCTACACTCTCAGCtgtgaaa
rno-mir-30c-2 ------------gagtgacagatacTGTAAACATCCTACACTCTCAGCtgtgaaa
eca-mir-30c-2 -------------------------TGTAAACATCCTACACTCTCAGCtgtggaa
79_43851 TGTAAACATCCTACACTCTCAGCT 902,902,0,24,24,0,3
118_24760 TGTAAACATCCTACACTCTCAGC 855,855,0,23,23,0,3
692_2655 TGTAAACATCCTACACTCTCAG 810,810,0,22,22,0,3
981_1789 TGTAAACATCCTACACTCTCA 773,773,0,21,21,0,3
7107_202 GTAAACATCCTACACTCTCAGCT 871,871,0,23,23,0,3
6211_229 TGTAAACATCCTACACTCTC 739,739,0,20,20,0,3
6056_239 NGTAAACATCCTACACTCTCAGCT 525,519,6,24,23,1,3
10374_131 TGTAAACATCCTACATTCTCAGCT 839,819,20,24,23,1,3
10481_130 TGTAAACATCCTACAATCTCAGCT 818,805,13,24,23,1,3
13454_96 GTAAACATCCTACACTCTCAGC 828,828,0,22,22,0,3
14434_90 TGTAAACATCCTACATTCTCAGC 808,787,21,23,22,1,3
15467_80 TGTAAACATCCTACAGTCTCAGCT 825,811,14,24,23,1,3
10912_124 NGTAAACATCCTACACTCTCAGC 500,494,6,23,22,1,3
14124_88 TGTAAACATCCTACACTC 668,668,0,18,18,0,3
31666_60 TGTAAACATCCTACACTCTCCGCT 777,762,15,24,23,1,3
23339_49 CTGTAAACATCCTACACTCTCAGCT 947,908,39,25,24,1,3
25074_53 TGTAAACATCCTACAATCTCAGC 776,763,13,23,22,1,3
33057_40 TGTAAACATCCTCCACTCTCAGCT 771,754,17,24,23,1,3
23460_50 TGTAAACATCCTACAC 589,589,0,16,16,0,3
36569_40 TGTAAACATCCTACCCTCTCAGCT 744,727,17,24,23,1,3
29136_39 TGTAAACATCCTACACTCT 718,718,0,19,19,0,3
32572_33 TGTAAACATCCTACAGTCTCAGC 798,784,14,23,22,1,3
67589_38 TGTAAACATCCTACACTCTCCGC 689,674,15,23,22,1,3
38074_28 TGTAAACATCCTACANTCTCAGCT 815,809,6,24,23,1,3
40440_26 CTGTAAACATCCTACACTCTCAGC 875,836,39,24,23,1,3
46053_30 TGTAAACATCCTCCACTCTCAGC 728,713,15,23,22,1,3
50035_27 TGTAAACCTCCTACACTCTCAGCT 767,748,19,24,23,1,3
58334_27 TGTAAACCTCCTACACTCTCAGC 720,704,16,23,22,1,3
40250_27 TGGAAACATCCTACACTCTCAGCT 717,703,14,24,23,1,3
77018_24 TGTAAAAATCCTACACTCTCAGCT 752,734,18,24,23,1,3
66944_21 TGTAAACATCATACACTCTCAGCT 803,780,23,24,23,1,3
67707_23 TGTAAACATCCTACCCTCTCAGC 699,682,17,23,22,1,3
62720_16 TGTAAACATCCCACACTCTCAGCT 852,830,22,24,23,1,3
54377_17 TGTAAACATCCTACANTCTCAGC 762,756,6,23,22,1,3
74321_16 TGCAAACATCCTACACTCTCAGCT 802,780,22,24,23,1,3
75935_16 TGTACACATCCTACACTCTCAGCT 741,723,18,24,23,1,3
70481_13 TGTAAACATCCTACACTCTCAGAT 794,774,20,24,23,1,3
80465_14 TGTAACCATCCTACACTCTCAGCT 719,704,15,24,23,1,3
102029_13 TGTAAACATCCTAAACTCTCAGC 743,725,18,23,22,1,3
91676_14 TGGAAACATCCTACACTCTCAGC 685,666,19,23,22,1,3
103834_13 TGTAAACATCCTAAACTCTCAGCT 716,701,15,24,23,1,3
72075_14 GGTAAACATCCTACACTCTCAGCT 673,650,23,24,23,1,3
70974_12 GTAAACATCCTACACTCTCAG 755,755,0,21,21,0,3
105055_9 TGTAAACATCCTACACTCTCAGCTG 962,962,0,25,25,0,3
76793_11 TGTAAACATCCTACATTCTCAG 795,773,22,22,21,1,3
84633_11 TCTAAACATCCTACACTCTCAGCT 783,760,23,24,23,1,3
89059_10 TGTAAANATCCTACACTCTCAGC 829,823,6,23,22,1,3
86800_9 TGTAAANATCCTACACTCTCAGCT 879,872,7,24,23,1,3
85671_10 TGTAAAGATCCTACACTCTCAGCT 797,775,22,24,23,1,3
105641_10 TGCAAACATCCTACACTCTCAGC 756,740,16,23,22,1,3
72840_11 GGTAAACATCCTACACTCTCAGC 690,670,20,23,22,1,3
104762_11 TGTAAAAATCCTACACTCTCAGC 664,652,12,23,22,1,3
106341_11 TGTAACCATCCTACACTCTCAGC 638,625,13,23,22,1,3
125606_8 TGTAAACATCCTACACNCTCAGCT 849,843,6,24,23,1,3
92895_9 TGTAAACATCCTACATTCTCA 746,726,20,21,20,1,3
96151_9 TGTAAACATCGTACACTCTCAGCT 736,721,15,24,23,1,3
66073_13 NGTAAACATCCTACACTCTCAG 480,473,7,22,21,1,3
102955_7 TAAACATCCTACACTCTCAGCT 825,825,0,22,22,0,3
93666_8 GTAAACATCCTACACTCTCA 693,693,0,20,20,0,3
126505_6 CTGTAAACATCCTACACTCTCAG 891,851,40,23,22,1,3
186337_7 TGTAAACATCCTACACTCTCCG 725,714,11,22,21,1,3
120909_6 TGTAAACATCCTGCACTCTCAGCT 844,824,20,24,23,1,3
103856_7 CGTAAACATCCTACACTCTCAGC 708,688,20,23,22,1,3
113268_7 TGTACACATCCTACACTCTCAGC 693,679,14,23,22,1,3
161492_6 TGTAAACATACTACACTCTCAGCT 808,785,23,24,23,1,3
195807_6 TGTAAACAACCTACACTCTCAGCT 721,706,15,24,23,1,3
116255_6 CATCCTACACTCTCAGCT 706,706,0,18,18,0,3
116413_6 AGTAAACATCCTACACTCTCAGCT 697,673,24,24,23,1,3
147295_5 TGTAAACATCCTACAACCTCAGCT 764,747,17,24,22,2,3
184633_5 TGTCAACATCCTACACTCTCAGCT 761,747,14,24,23,1,3
134235_5 TGTAAACATCCTACAGTCTCA 736,721,15,21,20,1,3
94167_9 NGTAAACATCCTACACTCTCA 393,387,6,21,20,1,3
132321_5 TGTAAACATCGTACACTCTCAGC 705,696,9,23,22,1,3
166268_4 TAAACATCCTACACTCTCAGC 808,808,0,21,21,0,3
155415_4 AAACATCCTACACTCTCAGC 771,771,0,20,20,0,3
163913_4 TGTAAACATCCTACAATCTCAG 745,736,9,22,21,1,3
174857_4 AACATCCTACACTCTCAGCT 727,727,0,20,20,0,3
162093_4 TGTAAACATCCTACANTCTCAG 722,717,5,22,21,1,3
177735_4 TGTAAACATCCTACAATCTCA 718,709,9,21,20,1,3
237539_4 TGTAAACAGCCTACACTCTCAGC 700,690,10,23,22,1,3
186976_3 TGTGAACATCCTACACTCTCAGCT 907,888,19,24,23,1,3
325209_3 TGTAAACATCCTACACNCTCAGC 851,845,6,23,22,1,3
228307_3 TATAAACATCCTACACTCTCAGC 838,816,22,23,22,1,3
209115_4 TGTAAACCTCCTACACTCTCAG 594,580,14,22,21,1,3
201557_3 TGTAAACATCCTACACTATCAGCT 780,760,20,24,23,1,3
262337_3 TGTAAACATCCTACACTCTCC 729,718,11,21,20,1,3
315593_3 TGTAAACATGCTACACTCTCAGC 727,708,19,23,22,1,3
233759_3 ACATCCTACACTCTCAGCT 708,708,0,19,19,0,3
1906375_3 TGTAAACATCCTAAACTCTCCGCT 711,689,22,24,22,2,3
602580_3 TTTAAACATCCTACACTCTCAGC 669,657,12,23,22,1,3
408868_2 TTGTAAACATCCTACACTCTCAGC 953,913,40,24,23,1,3
333498_3 TGTAAACATCCTACCCTCTCA 612,594,18,21,20,1,3
270997_2 TGTANACATCCTACACTCTCAGCT 895,887,8,24,23,1,3
403289_2 TGTAAACATCCTACACTCTCAAC 834,812,22,23,22,1,3
405704_2 AAACATCCTACACTCTCAG 758,758,0,19,19,0,3
386245_2 TGTAAACATCCTACANTCTCA 733,727,6,21,20,1,3
400910_2 TGTAAACATCCTCCACTCTCAG 739,724,15,22,21,1,3
292168_2 TGTAAACATCCTACAGTCTCAG 723,715,8,22,21,1,3
289793_2 TGTAAACATCATACACTCTCA 692,668,24,21,20,1,3
274459_2 GGTAAACATCCTACACTCTCAG 682,658,24,22,21,1,3
352634_2 NTGTAAACATCCTACACTCTCAGCT 653,645,8,25,24,1,3
261827_2 TCTAAACATCCTACACTCTCA 645,633,12,21,20,1,3
293760_2 TGTAAACATCATACACTCTCAG 641,630,11,22,21,1,3
1286357_2 TGTAAACATACTACACTCTCAG 635,626,9,22,21,1,3
269022_2 TGTAAATATCCTACACTCTCA 643,621,22,21,20,1,3
1138576_2 TGTAAAAATCCTACACTCTCAG 618,606,12,22,21,1,3
596718_2 TGTACACATCCTACACTCTCA 618,599,19,21,20,1,3
734875_2 TGTAAACATCCTACATTCTC 591,579,12,20,19,1,3
310147_2 TGTAAACATCCTACA 577,577,0,15,15,0,3
1618955_1 TGTAAACATCCTACGCTCTCAGCT 918,900,18,24,23,1,3
562627_1 TGTAAACATCCTACACTCTCAGCTGT 895,895,0,26,26,0,3
1396109_1 TGTAAACATCCTACACTCTGAGCT 878,859,19,24,23,1,3
1561897_1 TGTAAACATCCTACACTCACAGCT 869,858,11,24,23,1,3
344488_2 NTAAACATCCTACACTCTCAGC 434,429,5,22,21,1,3
489957_2 TGTAAACAGCCTACACTCTCAGCT 438,427,11,24,23,1,3
1940034_1 TGTAAACATCCTACGCTCTCAGC 857,846,11,23,22,1,3
1839998_1 AAACATCCTACACTCTCAGCT 839,839,0,21,21,0,3
840627_1 GTAACCATCCTACACTCTCAGCT 852,834,18,23,22,1,3
1442387_1 GTAAACATCCTACACACTCAGCT 832,826,6,23,22,1,3
1052890_1 TTGTAAACATCCTACACTCTCAG 849,811,38,23,22,1,3
617734_1 CTGTAAACATCCTACACTCTCA 845,805,40,22,21,1,3
1614746_1 TGTANACATCCTACACTCTCAGC 806,800,6,23,22,1,3
512937_1 TGAAAACATCCTACACTCTCAGC 804,793,11,23,22,1,3
993683_1 TGTAAACATCCTACACNCTCAG 797,791,6,22,21,1,3
875603_1 CTGTAAACATCCTACACTCTC 800,761,39,21,20,1,3
1780758_1 TGTAAACATCCTACACTATCAGC 754,736,18,23,22,1,3
1552795_1 TGTAAACATACTACACTCTCCGC 750,730,20,23,21,2,3
446836_1 TGTAAACATCCTACACTCTCNGC 726,721,5,23,22,1,3
2039001_1 AACATCCTACACTCTCAG 716,716,0,18,18,0,3
1636716_1 TGTAAACATCCTACACTCTGAGC 712,701,11,23,22,1,3
1720997_1 TAAACATCCTACACTCTCA 686,686,0,19,19,0,3
721055_1 TGTAAACATCCGACACTCTCAGCT 692,681,11,24,23,1,3
1351540_1 AAACATCCTACACTCTCA 674,674,0,18,18,0,3
2014365_1 TGTAAACATCCTACACCATCAGCT 684,672,12,24,22,2,3
825704_1 CATCCTACACTCTCAGC 668,668,0,17,17,0,3
1832796_1 AGTAAACATCCTACACTCTCAGC 675,663,12,23,22,1,3
1585023_1 TGTAAACATCCTACACTCGCCGC 678,662,16,23,21,2,3
1153267_1 TGTAAACCTCCTACACTCTCAGCA 663,639,24,24,22,2,3
1371477_1 ACATCCTACACTCTCA 639,639,0,16,16,0,3
1102075_1 AACATCCTACACTCTCA 633,633,0,17,17,0,3
1004811_1 TGCAAACATCCTACACTCTCA 641,631,10,21,20,1,3
1766996_1 TGTAAACATCCTACACT 629,629,0,17,17,0,3
1920718_1 TGTAAACATCCTACACTCTCCGCTTTT 634,628,6,27,24,3,3
1546692_1 TGTAAACATCCTACACTCTCTGCT 641,619,22,24,23,1,3
1804540_1 TGTAAACATCATACACTCTCCGC 595,572,23,23,21,2,3
1621286_1 TGGAAACATCCTACACTCTCAG 577,569,8,22,21,1,3
602563_1 TGAAAACATCCTACACTCTCAG 576,566,10,22,21,1,3
758163_1 TCTAAACATCCTACACTCTCAG 585,566,19,22,21,1,3
805582_1 GGTAAACATCCTACACTCTCA 582,563,19,21,20,1,3
2046914_1 AAACATCCTACACTC 562,562,0,15,15,0,3
1751135_1 CATCCTACACTCTCA 532,532,0,15,15,0,3
1362018_1 ACATCCTACACTCTCAGC 531,531,0,18,18,0,3
1205205_1 CGTAAACATCCTACACTCTCA 541,522,19,21,20,1,3
1863069_1 TGAAAACATCCTACACTCTCAGCT 528,516,12,24,23,1,3
1414782_1 NGTAAACATCCTACACTCTC 508,500,8,20,19,1,3
634845_1 TGTAAACATCCTGCACTCTCA 520,497,23,21,20,1,3
757929_1 TGCAAACATCCTACACTCTCACCT 504,492,12,24,22,2,3
1487011_1 TGTAAACATCCTCCACTCTCA 480,457,23,21,20,1,3
1442803_1 TGGAAACATCCTACACTCTCAGCC 459,445,14,24,22,2,3
816914_1 TGTAAACATCCTACAGTC 447,437,10,18,17,1,3
565138_1 TGTAAACATCATACACTCTC 443,431,12,20,19,1,3
1880756_1 TGTAAACATCCTAAACTCTCAG 438,429,9,22,21,1,3
1907009_1 TGTAAAAATCCTACACTCTCAGA 384,378,6,23,21,2,3
1421768_1 TGTAAACATCCTACAGTCTCACCT 81,77,4,24,22,2,3
1100119_1 TGTAAACAACCTACACTCTCAGC 77,75,2,23,22,1,3
507200_1 TGTAAACATCCTACAATCTCAGCA 79,75,4,24,22,2,3
721171_1 TGTAAACATCCTCCACTCAGCC 44,34,10,22,17,5,3
1063803_1 TGTAAACATCCTACATCTCTCAGC 48,30,18,24,15,9,3
cluster#=4 genomeSeqID=chr1 strand=+ start=74960133 end=74960233 reads#=36 mir#=6
genome nggggcgcgtcgcccccctcagtccaccagagcccggatacctcagaaattcggctctgggtctgtggggagcgaaatgcaacccaaactccattttgccg
bta-mir-760 tggggcgcgtcgccCCCCTCAGTCCACCAGAGCCCGgataccttagaaattcggctctgggtctgtggggagcgaaatgcaacccaaactccattttgccg
hsa-mir-760 ---ggcgcgtcgcccccctcagtccaccagagcccggatacctcagaaattCGGCTCTGGGTCTGTGGGGAgcgaaatgcaac------------------
ptr-mir-760 ----gcgcgtcgcccccctcagtccaccagagcccggatacctcagaaattCGGCTCTGGGTCTGTGGGGAgcgaaatgcaac------------------
ppy-mir-760 ---ggcgcgtcgcccccctcagtctaccagagcccggatacctcagaaattCGGCTCTGGGTCTGTGGGGAgcgaaatgcaac------------------
mmu-mir-760 cggggcgcgtcgccCCCCTCAGGCCACCAGAGCCCGGatacctcagaaattCGGCTCTGGGTCTGTGGGGAgcgaaatgcaacccaaaccccgtttccccg
rno-mir-760 ---ggcgcgtcgccCCCCTCAGGCCACCAGAGCCCGgatacctcagaaattCGGCTCTGGGTCTGTGGGGAgcgaaatgcaac------------------
1367345_1 CCCCTCAGTCCACCAGAGCCCGGATACCTC 1178,1178,0,30,30,0,5
1456495_1 CCCCTCAGTCCACCAGAGCCCGGA 939,939,0,24,24,0,5
1416609_1 GTCGCCCCCCTCAGTCCACCAGA 875,875,0,23,23,0,5
1242122_1 GTCGCCCCCCTCAGTCCACCAGAGC 839,839,0,25,25,0,5
733955_1 CCCCTCAGTCCACCAGAGCCC 832,832,0,21,21,0,5
98467_9 CGGCTCTGGGTCTGTGGGGA 766,766,0,20,20,0,3
131593_5 CGGCTCTGGGTCTGTGGGG 721,721,0,19,19,0,3
301285_4 TCGGCTCTGGGTCTGTGGGGAG 786,786,0,22,22,0,3
405911_2 CGGCTCTGGGTCTGTGGGGAG 766,766,0,21,21,0,3
301941_2 CGAAATGCAACCCAAACTCCAT 719,719,0,22,22,0,3
1293995_2 TCGGCTCTGGGTCTGTGGGGA 715,715,0,21,21,0,3
1620380_1 CGAAATGCAACCCAAACTCCATT 905,905,0,23,23,0,3
612609_1 CGGCTCTGGGTCTGTGGGGAGC 778,778,0,22,22,0,3
2016190_1 CGGCTCTGGGTCTGTTGGGA 720,713,7,20,19,1,3
1579444_1 CGGCTCTGGGTCTGTNGGGA 707,701,6,20,19,1,3
1541578_1 CGGCTCTGGGTCTGTCGGG 697,680,17,19,18,1,3
1961647_1 TCGGCTCTGGGTCTGTGGGA 667,649,18,20,19,1,3
428036_1 CGGCTCTGGGTCTGTGGG 433,433,0,18,18,0,3
cluster#=5 genomeSeqID=chr1 strand=+ start=91328391 end=91328471 reads#=8773 mir#=4
genome ggggctgtgccgggtagagagggcagtgggaggtaagagctcttcacccttcaccaccttctccacccagcagggccagca
bta-mir-197 ggggctgtgccgggtagagagggcagtgggaggtaagagctcttcacccTTCACCACCTTCTCCACCCAGCagggccagca
hsa-mir-197 --ggctgtgccgggtagagagggcagtgggaggtaagagctcttcacccTTCACCACCTTCTCCACCCAGCatggcc----
cfa-mir-197 ----------cgggtagagagggcagtgggaggtaagagctcttcacccTTCACCACCTTCTCCACCCAGC----------
mne-mir-197 --ggctgtgccgggtagagagggcagtgggaggtaagagctcttcacccTTCACCACCTTCTCCACCCGGCatggcc----
133841_5 CGGGTAGAGAGGGCAGTGGGAGG 860,860,0,23,23,0,5
1433807_1 CGGGTAGAGAGGGCAGTGGGAGGT 924,924,0,24,24,0,5
1937666_1 GGGTAGAGAGGGCAGTGGGAGG 789,789,0,22,22,0,5
312_7914 TTCACCACCTTCTCCACCCAGC 833,833,0,22,22,0,3
7160_205 TTCACCACCTTCTCCACCCAGCA 878,878,0,23,23,0,3
6544_219 TTCACCACCTTCTCCACCCAG 801,801,0,21,21,0,3
15678_83 TCACCACCTTCTCCACCCAGC 785,785,0,21,21,0,3
30496_35 TTCACCACCTTCTCCACCCAGCAT 921,883,38,24,23,1,3
33081_32 CTTCACCACCTTCTCCACCCAGC 871,871,0,23,23,0,3
36165_30 TTCACCACCTTCTCCCCCCAGC 756,738,18,22,21,1,3
46985_23 TCACCACCTTCTCCACCCAGCA 852,852,0,22,22,0,3
27399_42 NTCACCACCTTCTCCACCCAGC 468,461,7,22,21,1,3
45190_22 TTCACCACCTTCTCCTCCCAGC 789,772,17,22,21,1,3
51480_18 TTCACCACCTTCTCCACCCA 762,762,0,20,20,0,3
100593_13 TTCACCACCTTCTCCACCCCGC 740,722,18,22,21,1,3
75393_12 TTCACCACCTTCTCCGCCCAGC 752,740,12,22,21,1,3
76227_13 TTCACCCCCTTCTCCACCCAGC 658,641,17,22,21,1,3
82027_10 ACCACCTTCTCCACCCAGC 673,673,0,19,19,0,3
224008_7 TTCACCACCTTCTCAACCCAGC 716,702,14,22,21,1,3
132847_5 CACCACCTTCTCCACCCAGC 771,771,0,20,20,0,3
159362_4 TTCACCACCTTCTCCACCCAGCAG 930,930,0,24,24,0,3
216082_3 TCACCACCTTCTCCACCCAGCAT 892,852,40,23,22,1,3
343783_3 TTCACCACCTTCTCCACCAAGC 773,753,20,22,21,1,3
195897_3 TTCACCACCTCCTCCACCCAGC 767,752,15,22,21,1,3
191547_3 TTCACCACCTTCTCGACCCAGC 756,732,24,22,21,1,3
220466_3 TTCACCACCTTATCCACCCAGC 739,728,11,22,21,1,3
210807_3 TTCACCACCTTCTACACCCAGC 730,709,21,22,21,1,3
198901_3 TTCACCAACTTCTCCACCCAGC 713,697,16,22,21,1,3
1078924_3 TTCACCACATTCTCCACCCAGC 686,676,10,22,21,1,3
225509_3 TTCACCACCTTCTCCACC 653,653,0,18,18,0,3
383791_3 TTCACCACCTTCCCCACCCAGC 653,636,17,22,21,1,3
354369_2 TTCGCCACCTTCTCCACCCAGC 845,824,21,22,21,1,3
735184_2 TTCACCACCTTCTCCNCCCAGC 800,793,7,22,21,1,3
953836_3 TTAACCACCTTCTCCACCCAGC 527,515,12,22,21,1,3
1751770_2 TTCACCACCTTCTCCANCCAGC 769,763,6,22,21,1,3
256541_3 CTCACCACCTTCTCCACCCAGC 486,471,15,22,21,1,3
403226_2 TTCACAACCTTCTCCACCCAGC 687,670,17,22,21,1,3
384759_2 TTCACCACCTTCTCCCCCCAGCA 670,655,15,23,22,1,3
311433_2 TTCACCACCGTCTCCACCCAGC 673,654,19,22,21,1,3
405971_2 ACCACCTTCTCCACCCCGC 594,571,23,19,18,1,3
327333_2 GTCACCACCTTCTCCACCCAGC 546,527,19,22,21,1,3
1713313_1 TTCACCACCTTCTCCTCCCAGCA 835,828,7,23,22,1,3
1463639_1 TTCNCCACCTTCTCCACCCAGC 815,807,8,22,21,1,3
412830_1 TTCACCACCTTCTCCNCCCAGCA 813,807,6,23,22,1,3
1115305_1 ACCACCTTCTCCACCCAGCAT 834,799,35,21,20,1,3
1738423_1 TCACCACCTTCTCCACCCAG 795,795,0,20,20,0,3
883616_1 TTCACCACCTTCTCCCCCCAG 767,761,6,21,20,1,3
935417_1 TTCACCACCTTCTCCGCCCAGCA 767,753,14,23,22,1,3
1928338_1 TTCACCACCTTCTCCAGCCAGC 768,744,24,22,21,1,3
1677397_1 TTCCCCACCTTCTCCACCCAGC 746,727,19,22,21,1,3
642659_1 TTCACCNCCTTCTCCACCCAGC 723,716,7,22,21,1,3
776279_1 TTCACCACCTACTCCACCCAGC 718,711,7,22,21,1,3
437393_1 TTCACCACCTTCTCCNCCCAG 700,694,6,21,20,1,3
1993490_1 TTCACCACCTTCTCCACCC 685,685,0,19,19,0,3
606473_1 TTCACCACCTTCTCCACCCG 713,681,32,20,19,1,3
1503701_1 TTCACCACCTGCTCCACCCAGCAT 719,678,41,24,22,2,3
1060430_1 TTCACCTCCTTCTCCACCCAGC 693,675,18,22,21,1,3
1634607_1 TTCACCACCTTCTCCACCCGGC 698,670,28,22,21,1,3
1297411_1 TTCACCATCTTCTCCACCCAG 633,621,12,21,20,1,3
1511964_1 TTCAACACCTTCTCCACCCAGC 630,619,11,22,21,1,3
1342777_1 TTCACCACCTTCGCCACCCAGC 625,613,12,22,21,1,3
1572140_1 TTCACCACCTTCTCCCACCAGC 612,595,17,22,20,2,3
1175324_1 NTCACCACCTTCTCCACCCAGCA 547,541,6,23,22,1,3
1099740_1 TTCACCACCTTCTCAACCCCGC 513,507,6,22,20,2,3
1739838_1 TTCCCCACCTTCTCCACC 452,436,16,18,17,1,3
830743_1 NTCACCACCTTCTCCACCCA 419,413,6,20,19,1,3
1840353_1 TTCACCACCTTCTCCCCCCCGC 379,375,4,22,20,2,3
1396155_1 TTCACCACCTTCTCCAACCAGC 44,42,2,22,21,1,3
cluster#=6 genomeSeqID=chr1 strand=+ start=132775816 end=132775892 reads#=1 mir#=1
genome tggcttggctgagaagttcgttctggtgtttctgtagcatcgtatgaaaacctggaattaatgttttggccaaccca
bta-mir-2284i tggcttggctGAGAAGTTCGTTCTGGTGTTTctgtagtatcgtatgaaaacccggaattaactttttggccaaccca
415601_1 CTGGTGTTTCTGTAGCA 485,485,0,17,17,0,5
cluster#=7 genomeSeqID=chr1 strand=+ start=274890771 end=274890822 reads#=7 mir#=1
genome gtgtgtgtgtgtgtgtgtgtgtgtgtgtgtgtgtgtgtatgcatgtgcacac
mmu-mir-466q gTGTGTGTGTGTGTGTGTGTGtgtgtgtatgtgtgtgtatatatGTGCACAC
2045426_1 TGTGTGTGTATGTGTGTGTG 698,675,23,20,19,1,5
1723609_1 GTGTGTGTGTGTGTGT 627,627,0,16,16,0,5
1345754_1 TGTGTGTGTGTGTGTG 592,592,0,16,16,0,5
1614908_1 GTGTGTGTGTGTGTG 523,523,0,15,15,0,5
1307775_1 TGTGTGTGTGTGTGTGTG 687,687,0,18,18,0,3
1193562_1 GTGTGTGTGTGTGTGTG 678,678,0,17,17,0,3
970676_1 GTGTGTGTGTGTGTGTGT 631,631,0,18,18,0,3
cluster#=8 genomeSeqID=chr1 strand=+ start=287827289 end=287827375 reads#=1 mir#=9
genome ctattatttgcaatcagtaacaaagattcatccttgtgtccatcaagcaacaaggagaatctttgtcacttagtgtaaataatagct
hsa-mir-802 ctgttatttgcagtCAGTAACAAAGATTCATCCTTGTgtccatcatgcaacaaggagaatctttgtcacttagtgtaattaatagct
cfa-mir-802 ctattatttgtactCAGTAACAAAGATTCATCCTTGTgtccgtcaagcaacaaggagaatctttgtcacttagtgtaattaatagct
mml-mir-802 ctgttatttgcaatCAGTAACAAAGATTCATCCTTGTgtccatcatgcagcaaggagaatctttgtcacttagtgtaattaatagct
ptr-mir-802 ctgttatttgcagtCAGTAACAAAGATTCATCCTTGTgtccatcatgcaacaaggagaatctttgtcactcagtgtaattaatagct
ppy-mir-802 ctgttatttgcagtCAGTAACAAAGATTCATCCTTGTgtccatcacgcagcaaggagaatctttgtcacttagtgtaattaatagct
oan-mir-802 ctgtttcttgcagTCAGTAACAAAGATTCATCCTTGTgtcctgtaagcaacAGGGAGGGTCTTTGTCACTGAgtgcaattaatggtg
mmu-mir-802 ctattatttgcaaTCAGTAACAAAGATTCATCCTTgtgtcaatcatacaacACGGAGAGTCTTTGTCACTCAGtgtaattaatagcc
rno-mir-802 ctattatttgcagTCAGTAACAAAGATTCATCCTtgtgtcgatcatacagcACGGAGAGTCTTTGTCACTCAGTgtaattaatagcc
eca-mir-802 ctattatttgcaatCAGTAACAAAGATTCATCCTTGTgtccatcaagcaacaaggagaatctttgtcacttagtgtaattaatagct
1382676_1 NCAGTAACAAAGATTCATCCTTG 418,413,5,23,22,1,5
cluster#=9 genomeSeqID=chr1 strand=- start=41570179 end=41570261 reads#=105599 mir#=7
genome aggctgccctggctcagttatcacagtgctgatgctgtccattctaaaggtacagtactgtgataactgaaggatggcagcca
bta-mir-101-1 aggctgccctggctcagttatcacagtgctgatgctgtccattctaaaggTACAGTACTGTGATAACTGAAggatggcagcca
hsa-mir-101-1 ----tgccctggctCAGTTATCACAGTGCTGATGCTgtctattctaaaggTACAGTACTGTGATAACTGAAggatggca----
ssc-mir-101-2 -ggctgccctggctcagttatcacagtgctgatgctgtccattctaaaggTACAGTACTGTGATAACTGAAggatggcagcc-
cfa-mir-101-1 ---------------agttatcacagtgctgatgctgtccattctaaaggTACAGTACTGTGATAACTGA-------------
mdo-mir-101-1 aggctgccctggctcagttatcacagtgctgatgctgtccgttctcaaggTACAGTACTGTGATAACTGAAGgatggcagcca
lla-mir-101 ----tgccctggctcagttatcacagtgctgatgctgtccattctaaaggTACAGTACTGTGATAACTGAAGgatggca----
eca-mir-101 ------------ctcagttatcacagtgctgatgctgtcagttctaaaggTACAGTACTGTGATAACTGAA------------
98337_8 CAGTTATCACAGTGCTGATGC 792,792,0,21,21,0,5
170776_4 TCAGTTATCACAGTGCTGATG 801,801,0,21,21,0,5
212383_3 TCAGTTATCACAGTGCTGATGCT 891,891,0,23,23,0,5
240666_2 TCAGTTATCACAGTGCTGATGC 869,869,0,22,22,0,5
1360617_1 GGCTCAGTTATCACAGTGCTGATG 910,910,0,24,24,0,5
1426184_1 NCAGTTATCACAGTGCTGATGC 577,569,8,22,21,1,5
56_68923 TACAGTACTGTGATAACTGAAG 832,832,0,22,22,0,3
163_16567 GTACAGTACTGTGATAACTGA 789,789,0,21,21,0,3
283_8823 GTACAGTACTGTGATAACTGAA 826,826,0,22,22,0,3
524_3782 TACAGTACTGTGATAACTGAA 792,792,0,21,21,0,3
687_2724 TACAGTACTGTGATAACTGA 754,754,0,20,20,0,3
2209_701 GTACAGTACTGTGATAACT 713,713,0,19,19,0,3
2708_566 ACAGTACTGTGATAACTGAAG 787,787,0,21,21,0,3
5347_275 GTACAGTACTGTGATAACTGAAG 860,860,0,23,23,0,3
5996_267 TACAGTACTGTGATACCTGAAG 751,735,16,22,21,1,3
6478_225 GTACAGTACTGTGATAACTG 755,755,0,20,20,0,3
4474_339 NACAGTACTGTGATAACTGAAG 468,462,6,22,21,1,3
8385_165 TACAGTACTGTGATATCTGAAG 767,754,13,22,21,1,3
9405_160 TACAGTACTGGGATAACTGAAG 681,667,14,22,21,1,3
18238_122 TACAGTACTGTGATAACTGCAG 722,705,17,22,21,1,3
10196_134 TTACAGTACTGTGATAACTGA 606,586,20,21,20,1,3
13442_102 GTACAGTACTGTGATCACTGA 713,695,18,21,20,1,3
27888_60 TACAGTACTGCGATAACTGAAG 708,691,17,22,21,1,3
14165_89 NTACAGTACTGTGATAACTGA 461,455,6,21,20,1,3
26829_49 GTACAGTACTGTGATCACTGAA 790,770,20,22,21,1,3
32530_54 TACAGTAATGTGATAACTGAAG 701,681,20,22,21,1,3
23429_50 TACAGTACTGTGATAACTG 714,714,0,19,19,0,3
25521_45 TACAGTACTGTGATANCTGAAG 750,744,6,22,21,1,3
39365_46 TACAGTACTGTGATAACTGACG 724,707,17,22,21,1,3
27032_42 GTACAGTACTGTGATTACTGA 734,719,15,21,20,1,3
24055_48 TTACAGTACTGTGATAACTGAA 647,627,20,22,21,1,3
29293_37 ACAGTACTGTGATAACTGAA 741,741,0,20,20,0,3
41223_37 TACAGCACTGTGATAACTGAAG 743,724,19,22,21,1,3
22036_52 NTACAGTACTGTGATAACTGAA 490,484,6,22,21,1,3
39346_32 TACAGTACCGTGATAACTGAAG 775,751,24,22,21,1,3
31905_33 GTACAGTACTGTGATAAC 670,670,0,18,18,0,3
34238_31 TACAGTACTGTGATAACT 683,683,0,18,18,0,3
47123_28 TACAGTCCTGTGATAACTGAAG 688,673,15,22,21,1,3
41059_24 GTACAGTACTGTGATGACTGA 722,708,14,21,20,1,3
58927_26 TACAGTACTGTGCTAACTGAAG 646,633,13,22,21,1,3
52035_22 GTACAGCACTGTGATAACTGA 737,719,18,21,20,1,3
46847_22 ACAGTACTGTGATAACTGA 704,704,0,19,19,0,3
48506_20 TACAGTNCTGTGATAACTGAAG 760,753,7,22,21,1,3
47165_23 GTACAGTACTGTGATACCTGA 668,648,20,21,20,1,3
47668_21 GTACAGGACTGTGATAACTGA 717,704,13,21,20,1,3
51733_18 GTACAGTACTGTGATGACTGAA 776,759,17,22,21,1,3
59832_15 TACAGTACTGTGATAACTGAAGG 874,874,0,23,23,0,3
49927_20 GTACAGTACTGTGATA 601,601,0,16,16,0,3
62045_16 GTACAGCACTGTGATAACTGAA 761,748,13,22,21,1,3
71002_17 TACCGTACTGTGATAACTGAAG 711,692,19,22,21,1,3
67507_17 TACAGGACTGTGATAACTGAAG 693,681,12,22,21,1,3
87743_17 TACAGTACTGTGATCACTGAAG 694,679,15,22,21,1,3
68356_17 TCCAGTACTGTGATAACTGAAG 694,676,18,22,21,1,3
62237_16 TACAGTACTGTGATACCTGAA 732,714,18,21,20,1,3
58068_15 TACAGTACTGTGATATCTGAA 757,739,18,21,20,1,3
65627_13 GTACAGGACTGTGATAACTGAA 765,754,11,22,21,1,3
67169_16 GTACCGTACTGTGATAACTGA 621,606,15,21,20,1,3
108324_14 GTACAGTACTGTGATAACTGC 709,688,21,21,20,1,3
71192_12 TACAGTACTGTGGTAACTGAAG 764,745,19,22,21,1,3
72410_12 GTACAGTACTGTGATTACTGAA 763,744,19,22,21,1,3
75824_11 TGCAGTACTGTGATAACTGAAG 814,792,22,22,21,1,3
96869_14 GTACAGTAATGTGATAACTGA 635,622,13,21,20,1,3
77197_11 TACAGTTCTGTGATAACTGAAG 799,778,21,22,21,1,3
70746_12 GTACAGTACTGTGATNACTGA 716,709,7,21,20,1,3
127831_11 TACAGTACTGTGATAANTGAAG 759,753,6,22,21,1,3
93643_11 TACAGTACGGTGATAACTGAAG 710,690,20,22,21,1,3
110283_10 CAGTACTGTGATAACTGAAG 749,749,0,20,20,0,3
79563_10 TACAGTGCTGTGATAACTGAAG 768,748,20,22,21,1,3
93284_11 GTACAGTCCTGTGATAACTGA 672,654,18,21,20,1,3
88794_9 TACAGTACTGTGATGACTGAAG 797,776,21,22,21,1,3
119854_10 GTACAGTACTGTGATAACTGCA 712,698,14,22,21,1,3
147325_11 GTACCGTACTGTGATAACTGAA 636,627,9,22,21,1,3
91259_9 TACAGTACTGTGATAACTGAGG 779,757,22,22,21,1,3
84849_9 GTACAGTACTGTGATNACTGAA 759,751,8,22,21,1,3
83048_10 TACAGTACTGGGATAACTGAA 672,657,15,21,20,1,3
61013_15 NACAGTACTGTGATAACTGA 443,437,6,20,19,1,3
85777_9 GTACAGAACTGTGATAACTGA 730,717,13,21,20,1,3
66595_13 NACAGTACTGTGATAACTGAA 482,476,6,21,20,1,3
126925_9 GTACAGTACTGCGATAACTGA 693,676,17,21,20,1,3
101682_8 TACAGTACTGAGATAACTGAAG 746,730,16,22,21,1,3
125823_8 TACAGTACTGTGATAAATGAAG 710,686,24,22,21,1,3
125839_6 GGTACAGTACTGTGATAACTGA 830,830,0,22,22,0,3
113566_7 TACAGTACTGTGATACCTGA 700,685,15,20,19,1,3
110219_7 GTACTGTGATAACTGAAG 675,675,0,18,18,0,3
176222_7 GTACAGTAATGTGATAACTGAA 680,664,16,22,21,1,3
98666_8 ATACAGTACTGTGATAACTGA 600,579,21,21,20,1,3
137109_5 TACAGTACTGTGATAACTGAAGGA 911,911,0,24,24,0,3
140657_6 GTACAGAACTGTGATAACTGAA 765,758,7,22,21,1,3
164249_7 GTACAGTACTGGGATAACTGA 622,606,16,21,20,1,3
119181_6 TACAGTACTGTGATATCTGA 692,683,9,20,19,1,3
143002_5 TACAGTACTGTGATAACTGGAG 794,772,22,22,21,1,3
237514_5 GTACAGTACTGCGATAACTGAA 762,748,14,22,21,1,3
177428_6 ATACAGTACTGTGATAACTGAA 607,590,17,22,21,1,3
128959_5 AACAGTACTGTGATAACTGAAG 675,653,22,22,21,1,3
161656_5 TACAGTACTGGGATAACTGA 652,639,13,20,19,1,3
181726_5 TACAGTAATGTGATAACTGAA 649,626,23,21,20,1,3
225822_5 AGTACTGTGATAACTGA 611,611,0,17,17,0,3
150292_4 TACAGTACTGTGATAACAGAAG 783,761,22,22,21,1,3
334279_4 TACAGTACTGCGATAACTGAA 780,761,19,21,20,1,3
159524_4 TAGAGTACTGTGATAACTGAAG 771,747,24,22,21,1,3
165994_5 TACAGGACTGTGATAACTGA 572,558,14,20,19,1,3
283442_4 TACAGTACTGTGATAACTGCA 674,657,17,21,20,1,3
268980_4 TACAGTACTGTGAAAACTGAAG 647,638,9,22,21,1,3
215004_3 GTACAGTACTGTGATGACTGAAG 831,824,7,23,22,1,3
202222_4 GTACAGTACTGTGCTAACTGA 626,605,21,21,20,1,3
155333_4 GTACAGTATTGTGATAACT 619,595,24,19,18,1,3
460324_4 TACAGTACTCTGATAACTGAAG 599,588,11,22,21,1,3
171450_4 TACAGTACTGTGATAAC 581,581,0,17,17,0,3
188440_3 GTACAGNACTGTGATAACTGA 782,774,8,21,20,1,3
198604_4 AGTACTGTGATAACTGAA 568,568,0,18,18,0,3
199031_3 ACAGTACTGTGATAAATGAAG 754,746,8,21,20,1,3
315981_3 GTACAGTACTGTAATAACTGA 742,725,17,21,20,1,3
208014_3 TACAGTACTGTGATANCTGAA 730,725,5,21,20,1,3
310286_3 TACAGTACTGTGATAACTGNAG 720,713,7,22,21,1,3
235067_3 TACAGTACCGTGATAACTGA 698,677,21,20,19,1,3
234433_3 GTACAGTACTGGGATAACTGAA 685,674,11,22,21,1,3
227011_4 NCAGTACTGTGATAACTGAAG 498,492,6,21,20,1,3
192332_3 TACAGTACTGTGATACGTGAAG 664,644,20,22,20,2,3
231619_3 TACAGTACTGTGATANCTGA 631,626,5,20,19,1,3
183898_3 GTACAGTACTGTGCTAACTGAA 646,624,22,22,21,1,3
208671_3 GACAGTACTGTGATAACTGAA 635,616,19,21,20,1,3
384263_2 TAAAGGTACAGTACTGTGATAAC 898,898,0,23,23,0,3
359483_3 GTCCAGTACTGTGATAACTGA 616,598,18,21,20,1,3
226071_3 GTACTGTGATAACTGA 563,563,0,16,16,0,3
875234_3 GTACAGTAGTGTGATAACTGA 568,561,7,21,20,1,3
409723_3 TACAGTACTGTGATCACTGAA 573,558,15,21,20,1,3
897930_3 GTACAGTACGGTGATAACTGA 567,549,18,21,20,1,3
210603_3 GTACAGTACTGTGATCACT 548,532,16,19,18,1,3
252367_2 CAGTACTGTGATAACTGAA 758,758,0,19,19,0,3
437606_2 GTAGAGTACTGTGATAACTGA 771,748,23,21,20,1,3
865790_2 TACAGTACTGTGATAANTGAA 753,747,6,21,20,1,3
357331_2 GTACAGTACTATGATAACTGA 767,744,23,21,20,1,3
264958_2 TACACTACTGTGATAACTGAAG 759,740,19,22,21,1,3
661259_2 GTACAGTACTGAGATAACTGAA 740,729,11,22,21,1,3
264036_2 ACAGTACTGTGATAAATGAA 723,707,16,20,19,1,3
225354_3 TTACAGTACTGTGATAACT 487,470,17,19,18,1,3
310671_2 GTACAGTACTGTGATTACT 720,697,23,19,18,1,3
273035_2 TACAGTACAGTGATAACTGAAG 713,691,22,22,21,1,3
369357_2 AGTACTGTGATAACTGAAG 681,681,0,19,19,0,3
1165172_2 ACAGTACTGTGATACCTGAAG 680,670,10,21,20,1,3
281336_2 TACTGTGATAACTGAAG 655,655,0,17,17,0,3
395623_2 TACAGTACCGTGATAACTGAA 667,652,15,21,20,1,3
730887_2 TACAGTACTGTGATAACTGC 671,652,19,20,19,1,3
391016_2 GTACTGTGATAACTGAA 649,649,0,17,17,0,3
340129_2 TCCAGTACTGTGATAACTGAA 663,648,15,21,20,1,3
490036_2 GTACAGTACTGTGATCACTGAC 666,645,21,22,20,2,3
211115_3 NTACAGTACTGTGATAACT 425,419,6,19,18,1,3
1360294_2 TACAGTACTGTGATAACGGAAG 633,621,12,22,21,1,3
1342967_2 GTACAGTACTGTGAGAACTGAA 591,582,9,22,21,1,3
874297_2 ACAGTACTGTGATAACTGACG 595,578,17,21,20,1,3
355363_2 GTACAGTACTGTGATACCT 588,571,17,19,18,1,3
739270_2 TACAGTACTGTGATAA 548,548,0,16,16,0,3
273788_2 TTACAGTACTGTGATAACTG 538,517,21,20,19,1,3
1227542_2 TACAGTACTGTGATA 513,513,0,15,15,0,3
951307_2 CAGTACTGGGATAACTGAAG 529,513,16,20,19,1,3
843619_2 GTACAGTACTCTGATAACTGA 523,504,19,21,20,1,3
1234246_1 TCAAGGTACAGTACTGTGATAACTGA 1031,991,40,26,25,1,3
1010306_2 TAGAGTACTGTGATAACTGAA 468,461,7,21,20,1,3
278833_2 NTACAGTACTGTGATAACTG 465,459,6,20,19,1,3
239963_2 TTACAGTACTGTGATAACTGAAG 478,457,21,23,22,1,3
1959401_1 AGGTACAGTACTGTGATAACTGAA 901,901,0,24,24,0,3
965891_2 TACAGTAGTGTGATAACTGACT 463,447,16,22,19,3,3
269453_2 CTACAGTACTGTGATAACT 459,443,16,19,18,1,3
1052178_2 GTACAGTACTGTGATACCTGAC 459,435,24,22,20,2,3
732814_2 TACAGTACTGTGATACCTGAAGT 450,429,21,23,21,2,3
1762922_1 GTACAGNACTGTGATAACTGAA 822,814,8,22,21,1,3
519923_1 CAGTACTGTGATAACTGAAGGA 809,809,0,22,22,0,3
1971960_1 TNCAGTACTGTGATAACTGAAG 790,783,7,22,21,1,3
1781728_1 GTACAGTACTGTGATAACTGG 793,775,18,21,20,1,3
1491609_1 GTACAGTACTGTGATAACNGA 774,766,8,21,20,1,3
1126490_1 TACAGCACTGTGATAACTGAA 775,764,11,21,20,1,3
1125354_1 TACAGTACTGTGATAACTGANG 766,759,7,22,21,1,3
1850031_1 TGTCCATTCTAAAGGTACAGT 756,756,0,21,21,0,3
1930638_1 TACAGTNCTGTGATAACTGAA 763,755,8,21,20,1,3
799112_1 TACATTACTGTGATAACTGA 773,750,23,20,19,1,3
1232645_1 GTACCGTACTGTGATAACTGAAG 754,738,16,23,22,1,3
1695826_1 GTACNGTACTGTGATAACTGAA 734,730,4,22,21,1,3
1442858_1 GTACAGTACTGTGACAACTGAA 739,729,10,22,21,1,3
1137222_1 GTACAGTACTGTGATANCTGAA 728,723,5,22,21,1,3
634162_1 TACCGTACTGTGATAACTGAA 735,723,12,21,20,1,3
1439188_1 TACAGTACTGTGATAANTGA 725,719,6,20,19,1,3
1483586_1 TACANTACTGTGATAACTGAAG 720,716,4,22,21,1,3
961213_1 GTACAGTACTCTGATAACTGAA 718,707,11,22,21,1,3
1434290_1 GTACAGTACTGTGATAACTGN 704,697,7,21,20,1,3
1434590_1 GTACAGTACTGTGATGACTG 699,692,7,20,19,1,3
1844166_1 TACAGTACTGCGATAACCGAAG 701,677,24,22,20,2,3
1194017_1 CAGTACTGTGATAACTGA 674,674,0,18,18,0,3
1061775_1 GTAAAGTACTGTGATAACTGAA 667,656,11,22,21,1,3
1359049_1 GTACAGNACTGTGATAACT 660,652,8,19,18,1,3
443513_1 TACACTACTGTGATAACTGA 666,648,18,20,19,1,3
422785_1 ACAGTACCGTGATAACTGAAG 660,648,12,21,20,1,3
424150_1 TACAGTACTGTGATAACTGCAGG 658,646,12,23,22,1,3
706811_1 TACAGCACTGTGATAACTGA 653,641,12,20,19,1,3
898848_1 GTACAGGACTGTGATAACTG 651,640,11,20,19,1,3
1685964_1 TACAGTACTGTGCTAAATGAAG 656,640,16,22,20,2,3
761864_1 GGACAGTACTGTGATAACTGAA 642,631,11,22,21,1,3
1986822_1 GTACGGTACTGTGATAACTGAA 640,630,10,22,21,1,3
2005248_1 GTACAGTACTGTGACAACTGA 632,620,12,21,20,1,3
1473239_1 CCAGTACTGTGATAACTGAAG 634,615,19,21,20,1,3
1124521_1 TACAGTAATGTGATAACTGA 624,613,11,20,19,1,3
1482975_1 ACAGTACTGGGATAACTGAAG 620,609,11,21,20,1,3
2033754_1 TACAGGACTGTGATAACTGAGG 623,606,17,22,20,2,3
1880346_1 TACAGTACTGTGGTAACTGAA 614,605,9,21,20,1,3
581402_1 GTACAGTACTGTGATGACT 622,604,18,19,18,1,3
1296452_1 GTACAGTACTGTGATAA 603,603,0,17,17,0,3
2043995_1 GTACAGTATTGTGATAACTG 608,599,9,20,19,1,3
830837_1 GTACAGTACTGTGAT 596,596,0,15,15,0,3
1835101_1 CTGTGATAACTGAAG 596,596,0,15,15,0,3
854336_1 GTACAGTAGTGTGATAACTGAA 604,595,9,22,21,1,3
1511969_1 GGACAGTACTGTGATAACTGA 604,593,11,21,20,1,3
1115130_1 TACAGTACTGTGATAACTGCCGCC 599,591,8,24,20,4,3
1816834_1 NTACAGTACTGTGATAACTGAAG 593,587,6,23,22,1,3
1640797_1 TACAGTACTGTGATAACTGACGC 590,586,4,23,21,2,3
658907_1 GTACCGTACTGTGATAACT 605,582,23,19,18,1,3
437219_1 TACAGTACTGAGATAACTGAA 591,582,9,21,20,1,3
1784628_1 GTACAGTACTGTGAGAACTGA 586,578,8,21,20,1,3
1628695_1 TACAGTACTGTGATAAATGA 583,569,14,20,19,1,3
1124688_1 ACTGTGATAACTGAAG 569,569,0,16,16,0,3
824292_1 TACAGTACTGTGAAAACTGCAG 592,568,24,22,20,2,3
919722_1 TACAGTACTGTGACAACTCAAG 582,561,21,22,20,2,3
653818_1 GTACAGTACTGTGATAACAGA 571,560,11,21,20,1,3
1495271_1 TACAGTACTGTGAGAACTGAAG 569,558,11,22,21,1,3
1539861_1 TACAGTACTGAGATAACTGACG 577,554,23,22,20,2,3
550000_1 TACAGTCCTGTGATAACTGA 563,544,19,20,19,1,3
1977802_1 TACAGTAGTGTGATAACCGAAG 552,534,18,22,20,2,3
1811833_1 TACAGTATTGTGATAACTGCAG 550,527,23,22,20,2,3
454696_1 TACAGTACGGTGATAACTGA 539,527,12,20,19,1,3
1701699_1 GTACAGCACTGTGATAACT 537,525,12,19,18,1,3
1086530_1 TACAGTACAGTGATAACTG 527,523,4,19,18,1,3
543217_1 GGACAGTACTGTGATAACT 533,522,11,19,18,1,3
1726437_1 TACAGTACTGTGATAAATGAA 541,517,24,21,20,1,3
1026983_1 GTACAGTAATGTGATAATTGAA 506,489,17,22,20,2,3
980094_1 GTACAGTACTGTGATTAC 487,478,9,18,17,1,3
898714_1 GTACAGTACTGTGATCACTGATCGACTGCAG 491,472,19,31,26,5,3
1938273_1 TACAGTACTGGGATAAC 480,469,11,17,16,1,3
1189742_1 GTACAGTACTGTGATCAC 483,468,15,18,17,1,3
978492_1 TTACAGTACTGTGATA 473,462,11,16,15,1,3
1595979_1 TACAGTACTGGGATA 449,438,11,15,14,1,3
1764430_1 AGTACTGTGATAACT 429,429,0,15,15,0,3
1010881_1 TACAGTACTGTGATAACAGCAG 384,380,4,22,20,2,3
1178799_1 NACAGTACTGTGATAACTG 371,365,6,19,18,1,3
1353446_1 GTACAGTACTGTGATCACTG 350,330,20,20,19,1,3
890138_1 NTACAGTACTGTGATACCTGA 304,285,19,21,19,2,3
1372490_1 NTACTGTGATAACTGA 262,258,4,16,15,1,3
1968519_1 GTACAGTACTGTGATAACTGCAG 252,250,2,23,22,1,3
1742280_1 TACAGTACTGTGATCAATGAAG 108,104,4,22,20,2,3
1049870_1 TTACAGTACTGTGATAACTGAT 87,73,14,22,20,2,3
586333_1 TACAGGACTGTGATAACTGAA 42,40,2,21,20,1,3
1620317_1 NACAGTACTGTGATAAATGA 40,36,4,20,18,2,3
cluster#=10 genomeSeqID=chr1 strand=- start=48182575 end=48182660 reads#=14518 mir#=10
genome tgcttataactttccaaagaattctccttttgggctttctgattttattttaagcccaaaggtgaattttttgggaagtttgagct
bta-mir-186 tgcttataactttcCAAAGAATTCTCCTTTTGGGCTttctgattttattttaagcccaaaggtgaattttttgggaagtttgagct
hsa-mir-186 tgcttgtaactttcCAAAGAATTCTCCTTTTGGGCTttctggttttattttaaGCCCAAAGGTGAATTTTTTGGGaagtttgagct
ssc-mir-186 tgcttataactttcCAAAGAATTCTCCTTTTGGGCTTtatgattttattttaagcccaaaggtgaattttttgggaagtttg----
cfa-mir-186 --------------CAAAGAATTCTCCTTTTGGGCTttctgattttattttaagcccaaaggtgaattttttggg-----------
mdo-mir-186 --------accttcCAAAGAATTCTCCTTTTGGGCTTt-tgattttaatttcagcccaaaggtgaattttttggga----------
mml-mir-186 tgcttgtaactttcCAAAGAATTCTCCTTTTGGGCTttctggttttattttaagcccaaaggtgaatttcttgggaagtttgagct
oan-mir-186 -gctcataactttcCAAAGAATTCTCCTTTTGGGCTttctatgcttggtcacagCCCAAAGGTGAATTTTTTGGGAagtttgagc-
mmu-mir-186 --------actttcCAAAGAATTCTCCTTTTGGGCTttctcattttattttaaGCCCTAAGGTGAATTTTTTGGGaagt-------
rno-mir-186 tgcttacaactttcCAAAGAATTCTCCTTTTGGGCTttctcattttattttaaGCCCAAAGGTGAATTTTTTGGgaagtttgagct
eca-mir-186 --------actttcCAAAGAATTCTCCTTTTGGGCTttctgattttattttaagcccaaaggtgaattttttgggaagt-------
242_10118 CAAAGAATTCTCCTTTTGGGCTT 872,872,0,23,23,0,5
854_2048 CAAAGAATTCTCCTTTTGGGCT 828,828,0,22,22,0,5
1846_842 CAAAGAATTCTCCTTTTGGGCTTT 904,904,0,24,24,0,5
3785_394 CAAAGAATTCTCCTTTTGGGC 791,791,0,21,21,0,5
4790_309 CAAAGAATTCTCCTTTTGGG 760,760,0,20,20,0,5
5784_255 AAAGAATTCTCCTTTTGGGCTT 835,835,0,22,22,0,5
20159_57 CAAAGAATTCTCCTTTTGGGCTTTT 929,891,38,25,24,1,5
28531_40 CAAAGAATTCTCCTTCTGGGCTT 827,809,18,23,22,1,5
20936_55 NAAAGAATTCTCCTTTTGGGCTT 504,498,6,23,22,1,5
32962_32 AAAGAATTCTCCTTTTGGGCTTT 853,853,0,23,23,0,5
36402_28 AAAGAATTCTCCTTTTGGGCT 782,782,0,21,21,0,5
36892_27 CAAAGAATTCTCCTTATGGGCTT 824,808,16,23,22,1,5
42706_25 CAAAGACTTCTCCTTTTGGGCTT 741,725,16,23,22,1,5
47069_21 CCAAAGAATTCTCCTTTTGGGC 834,834,0,22,22,0,5
41442_24 CAAAGAATTCTCCTTTTGG 720,720,0,19,19,0,5
71227_12 CAAAGAATTCTCCTTGTGGGCTT 845,827,18,23,22,1,5
81043_10 CAAAGAATTCTCCTTTTGGGCTTTA 959,923,36,25,24,1,5
93479_8 CCAAAGAATTCTCCTTTTGGGCTT 932,932,0,24,24,0,5
92945_9 CAAAGAATTCTCCTTNTGGGCTT 801,794,7,23,22,1,5
105031_7 CCAAAGAATTCTCCTTTTGGGCT 880,880,0,23,23,0,5
119437_8 CCAAGAATTCTCCTTTTGGGCTT 716,698,18,23,22,1,5
148380_7 CAAAGAATTCTCATTTTGGGCTT 679,663,16,23,22,1,5
85021_9 NAAAGAATTCTCCTTTTGGGCT 509,503,6,22,21,1,5
133843_6 CAAAGAATTCTCGTTTTGGGCTT 733,718,15,23,22,1,5
136817_5 CAAAGAATTCTCCTTATGGGCT 786,774,12,22,21,1,5
196438_5 CACAGAATTCTCCTTTTGGGCTT 738,725,13,23,22,1,5
176265_4 AAGAATTCTCCTTTTGGGCTT 763,763,0,21,21,0,5
161660_4 AAAGAATTCTCCTTTTGGGC 756,756,0,20,20,0,5
220852_4 CAAAGCATTCTCCTTTTGGGCTT 745,731,14,23,22,1,5
156057_4 CAAAGACTTCTCCTTTTGGGCT 706,690,16,22,21,1,5
183720_4 CAAAGAATTCTCATTTTGGGCT 690,674,16,22,21,1,5
195816_3 CAAAGANTTCTCCTTTTGGGCTT 836,831,5,23,22,1,5
191520_3 CAAAGAATTCTCCTTATGGGCTTT 830,821,9,24,23,1,5
189181_3 CAAAGATTTCTCCTTTTGGGCTT 803,781,22,23,22,1,5
231727_3 CAAAGAATTCTCCTTGTGGGCT 791,779,12,22,21,1,5
358678_3 CAAAGACTTCTCCTTTTGGGCTTT 772,758,14,24,23,1,5
197521_3 GAATTCTCCTTTTGGGCTT 741,741,0,19,19,0,5
230269_3 CCAAGAATTCTCCTTTTGGGCTTT 726,706,20,24,23,1,5
336573_3 CAAAGAATTCTACTTTTGGGCTT 690,673,17,23,22,1,5
226542_3 AAAGAATTCTCCTTTCGGGCTT 664,657,7,22,21,1,5
246200_2 CCAAAGAATTCTCCTTTTGGGCTTT 960,960,0,25,25,0,5
269457_2 CAAAGAATTCTCCTTTNGGGCTT 822,816,6,23,22,1,5
428475_3 CAACGAATTCTCCTTTTGGGCTT 538,529,9,23,22,1,5
254650_2 CAAACAATTCTCCTTTTGGGCTT 793,770,23,23,22,1,5
320406_2 CAAAGAACTCTCCTTTTGGGCTT 794,770,24,23,22,1,5
393885_2 CAAAGAATTCCCCTTTTGGGCTT 760,737,23,23,22,1,5
196589_3 NAAAGAATTCTCCTTTTGGG 483,477,6,20,19,1,5
573924_2 CCAAGAATTCTCCTTTTGGGCT 706,688,18,22,21,1,5
1107665_2 CAAAGAATTCGCCTTTTGGGCTT 693,683,10,23,22,1,5
360565_2 CAAAGAATTATCCTTTTGGGCTTT 703,682,21,24,23,1,5
933688_2 CAAAGCATTCTCCTTTTGGGCT 689,678,11,22,21,1,5
428116_2 CAAAGAATTCTCCTTCTGGGCT 671,652,19,22,21,1,5
260371_2 TAAAGAATTCTCCTTTTGGGCTTT 626,604,22,24,23,1,5
279776_2 NAAAGAATTCTCCTTTTGGGCTTT 612,604,8,24,23,1,5
1500281_2 CAAAGAATTCTCCTTCTGGGC 606,597,9,21,20,1,5
1646547_2 CAAAGAATTCTCTTTTTGGGCT 611,593,18,22,21,1,5
301040_2 NAAGAATTCTCCTTTTGGGCTT 504,498,6,22,21,1,5
401509_2 NAAAGAATTCTCCTTTTGGGC 488,481,7,21,20,1,5
1381346_1 AAAGAATTCTCCTTTTGGGCTTTT 936,896,40,24,23,1,5
1314687_1 CAAAGAAATCTCCTTTTGGGCTT 891,876,15,23,22,1,5
425728_1 CAAAGAATTCTCCTTGTGGGCTTT 883,869,14,24,23,1,5
1944513_1 CAAAGAATTCTCCTTCTGGGCTTT 868,861,7,24,23,1,5
526105_1 CCAAAGAATTCTCCTTTTGGG 836,836,0,21,21,0,5
674081_1 CAAAGAGTTCTCCTTTTGGGCTT 837,831,6,23,22,1,5
842732_1 CAAANAATTCTCCTTTTGGGCTT 832,826,6,23,22,1,5
1791500_1 GAAGAATTCTCCTTTTGGGCTTT 811,799,12,23,22,1,5
1679065_1 CAAAGAATTCTCCTTTTGGNCT 804,797,7,22,21,1,5
940587_1 CAACGAATTCTCCTTTTGGGCTTT 788,777,11,24,23,1,5
1599845_1 AGAATTCTCCTTTTGGGCTTT 775,775,0,21,21,0,5
488932_1 ATAGAATTCTCCTTTTGGGCTT 770,758,12,22,21,1,5
745710_1 CAAAGAATGCTCCTTTTGGGCTT 765,753,12,23,22,1,5
1105862_1 AAAGCATTCTCCTTTTGGGCTT 760,748,12,22,21,1,5
1827831_1 CAAAGAATTCTCCTTTNGGG 749,743,6,20,19,1,5
1182809_1 CAAAGAATTCCCCTTTTGGGCT 756,741,15,22,21,1,5
1887361_1 CAAAGAATTCTCCTCTTGGGCTT 749,739,10,23,22,1,5
1894788_1 CACAGAATTCTCCTTTTGGG 736,718,18,20,19,1,5
1815123_1 CAAAGAATTCTCCTTCTGGG 732,717,15,20,19,1,5
1747054_1 CAAAGAATTCTCCTTTAGGGCT 716,711,5,22,21,1,5
798937_1 CAAAGAATTCTCCTTATGGG 718,711,7,20,19,1,5
1716930_1 CAAAGAATTCTCCTTTTGAGCTT 712,708,4,23,22,1,5
1496929_1 CAAAGAATTCTCCTTNTGGGCT 708,701,7,22,21,1,5
1916719_1 CAAAGAATTCTCCTTTTGCGCTT 702,690,12,23,22,1,5
838921_1 CAAAGAATTCTCCTGTTGGGCTT 700,689,11,23,22,1,5
967741_1 CAAAGAATTCGCCTTTTGGGCTTT 697,681,16,24,23,1,5
495621_1 CAAAAAATTCTCCTTTTGGGCTT 690,679,11,23,22,1,5
738686_1 CAAAGAATTCTCCTTTT 675,675,0,17,17,0,5
440782_1 CACAGAATTCTCCTTTTGGGC 684,673,11,21,20,1,5
469396_1 AATTCTCCTTTTGGGCTT 673,673,0,18,18,0,5
1695638_1 CAAAGAATTCTCCTTTCGGGCTTT 680,669,11,24,23,1,5
1001001_1 CCAAGAATTCTCCTTTTGGGC 660,641,19,21,20,1,5
600252_1 CACAGAATTCTCCTTTTGGGCTTT 656,637,19,24,23,1,5
1049850_1 CAACGAATTCTCCTTTTGGG 643,625,18,20,19,1,5
850573_1 CAAAGCATTCTCCTTTTGGGC 629,620,9,21,20,1,5
451684_1 CAAAGAATTCTCCTTTTG 618,618,0,18,18,0,5
691401_1 CAAAGAATTCTCGTTTTGGGCT 620,612,8,22,21,1,5
523282_1 CACAGAATTCTCCTTTTGGGCT 622,611,11,22,21,1,5
485191_1 CAAAGAATTCTCGTTTTGGG 614,605,9,20,19,1,5
1501586_1 CAAAGAATTCTCCTTACGGGCTTA 622,593,29,24,21,3,5
1985617_1 AAAGCATTCTCCTTTTGGGC 603,591,12,20,19,1,5
1641494_1 NCAAAGAATTCTCCTTTTGGGCTT 567,562,5,24,23,1,5
1394032_1 AAAGACTTCTCCTTTTGGGCTT 579,561,18,22,21,1,5
1791201_1 NAAAGAATTCTCCTTTTGGGCTTTT 582,545,37,25,23,2,5
690544_1 CACAGAATTCTCCTTTTGG 554,543,11,19,18,1,5
1466822_1 CAAAGACTTCTCCTTTTGGG 550,540,10,20,19,1,5
502196_1 CAAAGAATTATCCTTTTGGGCTC 532,512,20,23,21,2,5
1081780_1 CAAAGAATTCGCCTTTTGGG 519,510,9,20,19,1,5
495918_1 AAAAGAATTCTCCTTTTGGG 508,489,19,20,19,1,5
1409424_2 CAAAGACTTCTCCTTTTGGGCA 169,165,4,22,20,2,5
84209_9 CCAAAGGTGAATTTTTTGGGA 803,803,0,21,21,0,3
218321_3 GCCCAAAGGTGAATTTTTTGG 772,772,0,21,21,0,3
161186_4 TCTGATTTTATTTTAA 569,569,0,16,16,0,3
319290_2 CCCAAAGGTGAATTTTTTGGGA 869,869,0,22,22,0,3
341451_2 CCAAAGGTGAATTTTTTGGGAA 865,865,0,22,22,0,3
831773_1 GCCCAAAGGTGAATTTTTTGGG 875,875,0,22,22,0,3
cluster#=11 genomeSeqID=chr1 strand=- start=105985253 end=105985365 reads#=1 mir#=1
genome agactggctaatgataaaaatgcatcataaaaccttcagaaggaaaggtgaatgtttcctggaccatatattttgtgtgtggcagttttaagttattagtttttaaaatcagt
mmu-mir-703 agactggttaatgataacaatgcatcatAAAACCTTCAGAAGGAAA---GAAtgtt--gtggaccattttttttgtgtgtggcagttttaagttattagttttcaaaatcagt
1805386_1 TAATGATAACAATGCA 587,549,38,16,15,1,5
cluster#=12 genomeSeqID=chr1 strand=- start=110777638 end=110777720 reads#=168 mir#=10
genome tgcttctgtgtgatatgtttgatattgggttgtttaattaggaaccaactaaatgtcaaacatattcttacagcagtaggcaa
bta-mir-190b tgcttctgtgTGATATGTTTGATATTGGGTTgtttaattaggaaccaactaaatgtcaaacatattcttacagcagtag----
hsa-mir-190b tgcttctgtgTGATATGTTTGATATTGGGTTgtttaattaggaaccaactaaatgtcaaacatattcttacagcagcag----
ssc-mir-190 tgcttctgtgTGATATGTTTGATATTGGGTTGtttaattaggaaccaactaaatgtcaaacatattcttacagcagtaggcaa
cfa-mir-190b tgcttctgtgTGATATGTTTGATATTGGGTTgtttaattaggaatcaactaaatatcgaacatattcttacagcagtg-----
mdo-mir-190b --cttctgtgTGATATGTTTGATATTGGGTTgtttgattgggaatcaactaaatgtcaaacatattcttacagcggtt-----
mml-mir-190b tgcttctgtgTGATATGTTTGATATTGGGTTgtttaattaggaaccaactaaatgtcaaacatattcttacagcagctg----
ptr-mir-190b tgcttctgtgTGATATGTTTGATATTGGGTTgtttaattaggaaccaactaaatgtcaaacatattcttacagcagca-----
mmu-mir-190b tgcttctgtgTGATATGTTTGATATTGGGTTgttaaattatgaaccaACTGAATGTCAAGCATACTCTCAcagcagtaag---
rno-mir-190b tgcttctgtgTGATATGTTTGATATTAGGTTgttaaattatgaaccAACTAAATGTCAAAC--ATTCTcacagcagtgag---
eca-mir-190b tgcttctgtgTGATATGTTTGATATTGGGTTgtttaattagaaaccaactaaatgtcaaacatattcttacagcagtggg---
11709_113 TGATATGTTTGATATTGGGTTG 843,843,0,22,22,0,5
24225_46 TGATATGTTTGATATTGGGTTGT 866,866,0,23,23,0,5
246997_2 TGATATGTTTGATATTGGGTT 792,792,0,21,21,0,5
602451_1 TGATATGTTTGATATGGGGTTGT 828,813,15,23,22,1,5
1993046_1 TGATATGTTTGATATAGGGTTGT 821,806,15,23,22,1,5
2008491_1 TGATATGTTTGATATCGGGTTGT 805,801,4,23,22,1,5
1833249_1 TGATATGTTTGATATTAGGT 797,759,38,20,19,1,5
577346_1 TGATATGTTTGATATTGGGT 630,630,0,20,20,0,5
999233_1 NGATATGTTTGATATTGGGTTG 538,530,8,22,21,1,5
1458144_1 NTGATATGTTTGATATATTAGGTTA 50,32,18,25,16,9,5
cluster#=13 genomeSeqID=chr1 strand=- start=111937669 end=111937736 reads#=2 mir#=3
genome ggagtgaactcagatgtggagcactacctttgtgagcaatgtgacccgaggcctgtggacagagtaag
hsa-mir-555 ggagtgaactcagatgtggagcactacctttgtgagcagtgtgacccaaggcctgtggacAGGGTAAG
ptr-mir-555 ggagtgaactcagatgtggagcactacctttgtgagcagtgtgacccaaggcctgtggacAGGGTAAG
ppy-mir-555 ggagtgaactcagatgtggagcactacctttgtgagcagtgtgacccaaggcctgtggacAGGGTAAG
340494_2 GAGTGAACTCAGATGTGGAG 782,782,0,20,20,0,5
cluster#=14 genomeSeqID=chr1 strand=- start=112389568 end=112389627 reads#=838 mir#=1
genome ctggaggactaagaaggctgagtctgatgaagcaagactctgctgatacaatcctcctag
bta-mir-1940 CTGGAGGACTAAGAAGGCTGAGTCTgatgaagcaagactctgctgatacaatcctcctag
3058_504 CTGGAGGACTAAGAAGGCTGAGT 862,862,0,23,23,0,5
10526_131 CTGGAGGACTAAGAAGGCTGAGTCT 942,942,0,25,25,0,5
42664_24 CTGGAGGACTAAGAAGGCTGAGTCTGA 990,990,0,27,27,0,5
49317_19 CTGGAGGACTAAGAAGGCTGAGTCTGATGA 1152,1152,0,30,30,0,5
83235_10 CTGGAGGACTAAGAAGGCTGAGTCTGATGAAG 1218,1218,0,32,32,0,5
65685_14 CTGGAGGACTAAGAAGGCTGA 795,795,0,21,21,0,5
90983_11 CTGGAGGACTAAGAAGGCT 733,733,0,19,19,0,5
119760_8 CTGGAGGACTAAGAAGGCTGAGTCTG 989,989,0,26,26,0,5
91342_9 AGAAGGCTGAGTCTGATGAAGCA 799,799,0,23,23,0,5
94885_9 CTGGAGGACTAAGAAGGC 680,680,0,18,18,0,5
90841_9 CTGGAGGACTAAGAAGG 650,650,0,17,17,0,5
119531_6 AGAAGGCTGAGTCTGATGAAGCAAGA 967,967,0,26,26,0,5
139775_5 CTGGAGGACTAAGAAGGCTGAGTC 880,880,0,24,24,0,5
133621_5 CTGGAGGACTAAGAACGCTGAGT 827,808,19,23,22,1,5
162862_4 TGGAGGACTAAGAAGGCTGAGTCT 926,926,0,24,24,0,5
199502_4 CTGGAGGACTAAGAAGGCTGAG 853,853,0,22,22,0,5
232389_3 CTGGAGGACTAAGAAGGCTGAGTCTGATG 1111,1111,0,29,29,0,5
192366_3 TGGAGGACTAAGAAGGCTGAGT 871,871,0,22,22,0,5
186586_3 AGGCTGAGTCTGATGAAGCAAGA 870,870,0,23,23,0,5
183906_3 AAGGCTGAGTCTGATGAAGCAAGA 850,850,0,24,24,0,5
209198_3 GGAGGACTAAGAAGGCTGAGT 794,794,0,21,21,0,5
168964_4 CTGGAGGACTAAGAA 587,587,0,15,15,0,5
323432_3 AAGGCTGAGTCTGATGAAGCA 774,774,0,21,21,0,5
202688_3 CTGGAGGACTAAGAAGGCTG 750,750,0,20,20,0,5
305293_2 CTGGAGGACTAAGAAGGCTGAGTCTGAT 1055,1055,0,28,28,0,5
338999_2 AAGAAGGCTGAGTCTGATGAAGCAAGA 999,999,0,27,27,0,5
624943_2 CTGGAGGACTAAGAAGGCTGAGTCTGATGAA 927,927,0,31,31,0,5
262545_2 AGAAGGCTGAGTCTGATGAAGCAA 910,910,0,24,24,0,5
404697_2 CTGGAGGACTAAGAATGCTGAGT 805,791,14,23,22,1,5
322246_2 CTGGAGGACTCAGAAGGCTGAGT 687,670,17,23,22,1,5
251899_2 CTGGAGGACTAAGAAG 611,611,0,16,16,0,5
1981192_1 TGGAGGACTAAGAAGGCTGAGTCTGATGA 1149,1149,0,29,29,0,5
1180607_1 GGAGGACTAAGAAGGCTGAGTCTGATGAAGCA 1143,1143,0,32,32,0,5
1156804_1 GAGGACTAAGAAGGCTGAGTCTGATGAAGCA 1135,1135,0,31,31,0,5
331145_2 NTGGAGGACTAAGAAGGCTGAGT 544,536,8,23,22,1,5
626854_1 AAGGCTGAGTCTGATGAAGCAAGACT 978,978,0,26,26,0,5
521985_1 GAAGGCTGAGTCTGATGAAGCAAGA 941,941,0,25,25,0,5
1974249_1 CTGGAGGACTAAGAACGCTGAGTCT 903,898,5,25,24,1,5
1070311_1 GAAGGCCGAGTCTGATGAAGCAAGA 915,897,18,25,24,1,5
1447528_1 AAGAAGGCTGAGTCTGATGAAGCA 852,852,0,24,24,0,5
969673_1 CTGGAGGACTAAGACGGCTGAGTCTG 843,820,23,26,25,1,5
1064786_1 GAAGGCTGAGTCTGATGAAGCA 784,784,0,22,22,0,5
744137_1 AAGGCTGAGTCTGATGAAGC 768,768,0,20,20,0,5
1011430_1 CTGGAGGAATAAGAAGGCTGAGTCT 762,751,11,25,24,1,5
1107517_1 GAAGGCCGAGTCTGATGAAGCA 761,741,20,22,21,1,5
1962639_1 TGGAGGACTAAGAAGGCTG 724,724,0,19,19,0,5
1699330_1 CTGGAGGCCTAAGAAGGCTGAGTCTG 734,723,11,26,25,1,5
947523_1 CTGGAGGACTAAGAAGGCTGCGT 736,718,18,23,22,1,5
1699864_1 AGGCTGAGTCTGATGAAGCA 701,701,0,20,20,0,5
1466638_1 AAGGCTGAGTCTGATGA 676,676,0,17,17,0,5
381040_2 GTCTGATGAAGCAAGACTCTGCTGATA 1035,1035,0,27,27,0,3
1585231_1 AAGCAAGACTCTGCTGATACAATCCTCCTAG 1213,1213,0,31,31,0,3
1541260_1 GATGAAGCAAGACTCTGCTGATACAATCCTC 1186,1186,0,31,31,0,3
1531878_1 CAAGACTCTGCTGATACAATCCTCCTAG 1100,1100,0,28,28,0,3
986101_1 GCAAGACTCTGCTGATACAATCCTCCTAG 925,925,0,29,29,0,3
1818263_1 AGACTCTGCTGATACAA 625,625,0,17,17,0,3
cluster#=15 genomeSeqID=chr1 strand=- start=139744156 end=139744224 reads#=3003 mir#=7
genome tgctattaatgctaatcgtgataggggtttttacctcggactgactcctacatgttagcattaacaggg
bta-mir-155 ---tgTTAATGCTAATCGTGATAGGGGTttttacctcggactgactcctacatgttagcattaaca---
hsa-mir-155 --ctgTTAATGCTAATCGTGATAGGGGTttttgcctccaactgaCTCCTACATATTAGCATTAACAg--
ssc-mir-155 tgctgttaatgctaattgtgataggggtttttacctccgtctgacTCCTACATGTTAGCATTAACAggg
cfa-mir-155 -----TTAATGCTAATCGTGATAGGGGTttttacctccgactgactcctacatgttagcattaaca---
mml-mir-155 --ctgTTAATGCTAATCGTGATAGGGGTttttacctccaactgactcctacatgttagcattaacag--
ptr-mir-155 ---tgTTAATGCTAATCGTGATAGGGGTttttgcctccaaatgactcctacatattagcattaacag--
eca-mir-155 --ctgTTAATGCTAATCGTGATAGGGGTttttacctcggactgactcctacatgttagcattaacag--
1499_1075 TTAATGCTAATCGTGATAGGGGT 864,864,0,23,23,0,5
2485_623 TTAATGCTAATCGTGATAGGGGTT 892,892,0,24,24,0,5
2997_548 TTAATGCTAATCGTGATAGGGG 822,822,0,22,22,0,5
4126_370 TTAATGCTAATCGTGATAGGG 791,791,0,21,21,0,5
8318_169 TTAATGCTAATCGTGATAGGGGTTT 929,929,0,25,25,0,5
24497_45 TTAATGCTAATCGTGATAGGGGTTTT 960,960,0,26,26,0,5
23160_49 TTAATGCTAATCGTGATAGG 751,751,0,20,20,0,5
43235_23 TAATGCTAATCGTGATAGGGGT 836,836,0,22,22,0,5
75777_11 TTAATGCTAATCGTGATAGGGGTTTTT 988,988,0,27,27,0,5
78026_10 TAATGCTAATCGTGATAGGGGTT 831,831,0,23,23,0,5
91036_9 TAATGCTAATCGTGATAGGG 763,763,0,20,20,0,5
121067_9 TTAATGCTAATCGTGCTAGGGGT 761,748,13,23,22,1,5
176453_4 TTAATGCTAATCGTGCTAGGGGTT 831,823,8,24,23,1,5
162730_4 TAATGCTAATCGTGATAGGGG 781,781,0,21,21,0,5
282674_3 TTAATGCTAATCGTGCTAGGGG 759,740,19,22,21,1,5
291887_2 TTAATGCTAATTGTGATAGGGGT 865,832,33,23,22,1,5
399817_2 TTAATGCTAATCGTGCTAGGGGTTT 841,827,14,25,24,1,5
173169_4 NTAATGCTAATCGTGATAGGGGT 410,404,6,23,22,1,5
295344_2 GCTAATCGTGATAGGGGTTT 775,775,0,20,20,0,5
231280_3 NTAATGCTAATCGTGATAGGGGTT 519,513,6,24,23,1,5
901213_2 TTAATGCTAATAGTGATAGGGGT 777,762,15,23,22,1,5
330130_2 TTAATGCTAATCGTGATAGGGGC 750,739,11,23,22,1,5
409039_2 TTAATGCTAATTGTGATAGGG 763,724,39,21,20,1,5
1002758_2 TTAATGCTAATCGTGTTAGGGGT 726,717,9,23,22,1,5
1506131_1 TTAATGCTAATCGTGATAGGGGTTTTTA 1027,1027,0,28,28,0,5
494893_1 TTAATGCTAATCGTGGTAGGGGTTTT 972,962,10,26,25,1,5
356034_2 NTAATGCTAATCGTGATAGGG 462,456,6,21,20,1,5
419587_1 TTAATGCTAATCGTGANAGGGGT 850,842,8,23,22,1,5
1653038_1 TTAATGCTAATCGTGGTAGGGGT 841,825,16,23,22,1,5
1094614_1 TTAATGCTAATCGTGATAGGGGCT 818,799,19,24,23,1,5
1845177_1 TTAATGCTAATCGTGACAGGGGTT 791,783,8,24,23,1,5
643505_1 TAATGCTAATCGTGACAGGGGT 790,782,8,22,21,1,5
1520298_1 TTAATGCTAATCGTGTTAGGGG 783,774,9,22,21,1,5
1542503_1 TTAATGCTAATTGTGATAGGGG 797,759,38,22,21,1,5
1184840_1 TTAATGCCAATCGTGATAGGGGTT 763,751,12,24,23,1,5
1745694_1 TTAATGCTAATCGTGATAG 745,745,0,19,19,0,5
1610317_1 TTAATGCTAATCGTCATAGGGG 755,743,12,22,21,1,5
1810443_1 TTAATGCTAATCGTGCTAGGG 746,740,6,21,20,1,5
479877_1 TTAATGATAATCGTGATAGGGG 748,737,11,22,21,1,5
1155180_1 TTAATGCTAATCGTGCTAGG 730,724,6,20,19,1,5
1939902_1 TTAAAGCTAATCGTGATAGGGGTT 727,723,4,24,23,1,5
947566_1 TTAATGCTAGTCGTGATAGGGGT 732,720,12,23,22,1,5
919394_1 TTAATGCTCATCGTGATAGGGGTT 660,650,10,24,23,1,5
1575387_1 TTAATGCTAATCGGGATAGGGGT 661,642,19,23,22,1,5
877230_1 TTACTGCTAATCGTGATAGGGGTT 652,641,11,24,23,1,5
801526_1 TTAATGCTAATCGTGATA 640,640,0,18,18,0,5
1560666_1 TTAATGCTAATCGCGATAGGGGT 645,634,11,23,22,1,5
1490885_1 TTAAGGCTAATCGTGATAGGG 611,601,10,21,20,1,5
1928995_1 TAATGCTAATCGTGATAGG 582,582,0,19,19,0,5
1298471_1 TTAATGCTAATCGTGATCGGG 581,562,19,21,20,1,5
591702_1 TTAATGCTAATAGTGATAGG 423,404,19,20,19,1,5
1358947_1 NTAATGCTAATCGTGATAG 350,345,5,19,18,1,5
676746_1 NTAATGCTAATCGTGATAGGGGTAG 50,44,6,25,22,3,5
cluster#=16 genomeSeqID=chr1 strand=- start=149959640 end=149959733 reads#=87783 mir#=6
genome tgtgtgcatccgggttgaggtagtaggttgtatggtttagagttacaccctgggagttaactgtacaaccttctagctttccttggagcacact
bta-let-7c -----gcatccgggtTGAGGTAGTAGGTTGTATGGTTtagagttacaccctgggagttaactgtacaaccttctagctttccttggagc-----
ssc-let-7c tgtgtgcatccgggtTGAGGTAGTAGGTTGTATGGTTtagagttacaccgtgggagttaactgtacaaccttctagctttccttggagcacact
cfa-let-7c ---------------TGAGGTAGTAGGTTGTATGGTTtagagttacaccctgggagttaactgtacaaccttctagctttcc------------
ptr-let-7c ------catccgggtTGAGGTAGTAGGTTGTATGGTTtagagttacaccctgggagttaactgtacaaccttctagctttccttggagc-----
mmu-let-7c-1 tgtgtgcatccgggtTGAGGTAGTAGGTTGTATGGTTtagagttacaccctgggagttaaCTGTACAACCTTCTAGCTTTCCttggagcacact
eca-let-7c ------------ggtTGAGGTAGTAGGTTGTATGGTTtagagttacaccctgggagttaactgtacaaccttctagctttcct-----------
53_70195 TGAGGTAGTAGGTTGTATGGTT 820,820,0,22,22,0,5
277_9097 TGAGGTAGTAGGTTGTATGGT 783,783,0,21,21,0,5
598_3141 TGAGGTAGTAGGTTGTATGGTTT 858,858,0,23,23,0,5
2205_699 TGAGGTAGTAGGTTGTATGG 741,741,0,20,20,0,5
2236_695 TGAGGTAGTAGGTTGTAT 666,666,0,18,18,0,5
4323_358 TGAGGTAGTAGGTTGCATGGTT 752,734,18,22,21,1,5
4477_331 GAGGTAGTAGGTTGTATGGTT 765,765,0,21,21,0,5
5479_264 TTGAGGTAGTAGGTTGTATGGTT 872,872,0,23,23,0,5
5702_262 TTGAGGTAGTAGGTTGTATGGT 827,827,0,22,22,0,5
6390_229 TGAGGTAGTAGGTTGAATGGTT 746,734,12,22,21,1,5
4734_321 NGAGGTAGTAGGTTGTATGGTT 420,414,6,22,21,1,5
10056_160 TGAGGTAGGAGGTTGTATGGTT 680,666,14,22,21,1,5
11397_142 TGAGGCAGTAGGTTGTATGGTT 691,676,15,22,21,1,5
17133_132 TGAGGTAGTAGGTTGTATCGTT 697,680,17,22,21,1,5
11491_133 TGAGGGAGTAGGTTGTATGGTT 643,631,12,22,21,1,5
15115_94 TGAGGTAGTAGGTTGTA 633,633,0,17,17,0,5
20482_76 TGAGGTAGCAGGTTGTATGGTT 707,692,15,22,21,1,5
16857_71 TGAGGTAGTAGGTTGTATG 704,704,0,19,19,0,5
23484_74 TGAGGTAGTCGGTTGTATGGTT 674,658,16,22,21,1,5
28129_67 TGAGGTAGTAGGTTGTCTGGTT 689,670,19,22,21,1,5
23880_48 TGAGGTAGTAGGTTGNATGGTT 737,730,7,22,21,1,5
32453_46 TGAGGTAGTAGGTTGTATGGCT 758,734,24,22,21,1,5
26060_51 TGAGGTCGTAGGTTGTATGGTT 678,662,16,22,21,1,5
25827_48 TGAGGTAGTAGGTTGCATGGT 691,676,15,21,20,1,5
29980_47 TGCGGTAGTAGGTTGTATGGTT 694,679,15,22,21,1,5
27154_43 GAGGTAGTAGGTTGTATGGT 730,730,0,20,20,0,5
28101_48 TGAGGAAGTAGGTTGTATGGTT 639,627,12,22,21,1,5
29442_39 TGAGGTAGTAGGTTGGATGGTT 741,726,15,22,21,1,5
33318_39 TGAGGTAGGAGGTTGTATGGT 653,639,14,21,20,1,5
41213_37 TGAGGTAGTAGGGTGTATGGTT 641,628,13,22,21,1,5
21310_57 NGAGGTAGTAGGTTGTATGGT 386,380,6,21,20,1,5
48056_28 TGAGGTAGTAGGCTGTATGGTT 737,719,18,22,21,1,5
36106_28 TGAGGTAGTAGGTTGAATGGT 700,688,12,21,20,1,5
37541_27 TGGGGTAGTAGGTTGTATGGTT 736,713,23,22,21,1,5
90749_25 TGAGGTAGTAGGTTGTNTGGTT 759,753,6,22,21,1,5
40546_24 TTGAGGTAGTAGGTTGTATGG 777,777,0,21,21,0,5
47745_21 TGAGGTAGTAGGTTGTATGGTTTA 888,888,0,24,24,0,5
43719_23 GAGGTAGTAGGTTGTATGGTTT 809,809,0,22,22,0,5
51857_25 TGAGGTAGTAGGTTGTATCGT 683,661,22,21,20,1,5
39477_26 TGAGGTAGTAGGTTGT 588,588,0,16,16,0,5
57171_16 TTGAGGTAGTAGGTTGTATGGTTT 911,911,0,24,24,0,5
51095_18 TGAGGTNGTAGGTTGTATGGTT 758,751,7,22,21,1,5
58422_18 TGAGGTAGAAGGTTGTATGGTT 678,667,11,22,21,1,5
56484_16 TGAGGTAGTAGGTTGCATGGTTT 758,747,11,23,22,1,5
73168_18 TGAGGTAGTAGGTTGTCTGGT 674,655,19,21,20,1,5
41170_24 NGAGGTAGTAGGTTGTATGGTTT 433,428,5,23,22,1,5
71279_12 GTTGAGGTAGTAGGTTGTATGGT 840,840,0,23,23,0,5
99731_15 TGAGGTAGCAGGTTGTATGGT 684,670,14,21,20,1,5
109335_12 TGAGGCAGTAGGTTGTATGGT 675,664,11,21,20,1,5
100209_10 GGAGGTAGTAGGTTGTATGGTT 727,708,19,22,21,1,5
163521_9 TGAGGTAGTAGGCTGTATGGT 699,684,15,21,20,1,5
125871_9 TGAGGTAGTCGGTTGTATGGT 689,676,13,21,20,1,5
111180_9 TGAGGTCGTAGGTTGTATGGT 683,667,16,21,20,1,5
107364_7 GTTGAGGTAGTAGGTTGTATGGTT 853,853,0,24,24,0,5
98752_8 TGAGGTAGTAGGTTGNATGGT 679,672,7,21,20,1,5
124253_7 TGAGGTAGTAGGTTGTATCGTTT 781,762,19,23,22,1,5
118599_9 TGAGGGAGTAGGTTGTATGGT 587,576,11,21,20,1,5
166418_6 TGAGGTAGTAGGTTGTNTGGTTT 767,761,6,23,22,1,5
119379_8 TGAGGTAGTAGGTTG 561,561,0,15,15,0,5
146760_7 TGAGGAAGTAGGTTGTATGGT 631,621,10,21,20,1,5
122681_7 TGAGGTAGGAGGTTGTATGG 619,603,16,20,19,1,5
134400_5 TGAGGTAGTAGGTTGAATGGTTT 775,763,12,23,22,1,5
157056_5 TGCGGTAGTAGGTTGTATGGTTT 680,667,13,23,22,1,5
175510_5 GAGGTAGTAGGTTGTTTGGTT 670,655,15,21,20,1,5
186678_5 TGCGGTAGTAGGTTGTATGGT 649,635,14,21,20,1,5
222550_4 TGAGGCAGTAGGTTGTATGGTTT 804,788,16,23,22,1,5
147600_4 TGAGATAGTAGGTTGTATGGTT 773,756,17,22,21,1,5
170108_4 GGTAGTAGGTTGTATGGTT 694,694,0,19,19,0,5
155971_4 TGAGGTAGGAGGTTGTATGGTTT 703,689,14,23,22,1,5
202058_4 TGAGGGAGTAGGTTGTATGGTTT 679,670,9,23,22,1,5
218793_4 TGAGGTAGTAGGATGTATGGTT 666,657,9,22,21,1,5
315432_2 TGAGGTAGTAGGTTGTATGGTTTAGAGT 1091,1091,0,28,28,0,5
592199_3 TGAGGTAGTAGGTTGTNTGGT 727,722,5,21,20,1,5
197861_3 TGAGGTAGTAGGTTATATGGTT 729,716,13,22,21,1,5
231027_3 GTAGTAGGTTGTATGGTT 701,701,0,18,18,0,5
179840_3 TAGTAGGTTGTATGGTT 664,664,0,17,17,0,5
236876_3 TGAGGTAGTAGGTTGAAT 569,561,8,18,17,1,5
243874_3 TGAGGGAGTAGGTTGTATGG 561,551,10,20,19,1,5
402974_2 TGAGGTGGTAGGTTGTATGGTTT 822,798,24,23,22,1,5
262737_2 TGAGGTCGTAGGTTGTATGGTTT 767,755,12,23,22,1,5
1231735_2 TTGAGGTAGTAGGTTGTATG 747,747,0,20,20,0,5
364071_2 TGAGGAAGTAGGTTGTATGGTTT 758,745,13,23,22,1,5
406311_2 TGAGGTAGTAGGTTGGATGGT 764,744,20,21,20,1,5
355714_2 GAGGTAGTAGGTTGTATGG 726,726,0,19,19,0,5
372831_2 GAGGTAGTAGGTTGTCTGGTT 731,716,15,21,20,1,5
395674_2 TGGGGTAGTAGGTTGTATGGT 729,714,15,21,20,1,5
653596_3 TGAGGTAGTAGGTTGTC 474,472,2,17,16,1,5
597693_2 TTGAGGTAGGAGGTTGTATGGTT 718,698,20,23,22,1,5
301325_2 TGAGGTNGTAGGTTGTATGGT 697,690,7,21,20,1,5
274764_2 TGAGGTTGTAGGTTGTATGGT 710,688,22,21,20,1,5
283250_2 TGAGGTAGTAGGTTGNATGG 692,685,7,20,19,1,5
548040_2 TGAGGTAGTAGGGTGTATGGT 668,661,7,21,20,1,5
383400_2 GAGGTAGTAGGTTGTAT 638,638,0,17,17,0,5
884093_2 TGAGGTAGCAGGTTGTATGGTTT 644,632,12,23,22,1,5
699430_2 TGAGGTAGTAGGTTGTATGNTT 636,630,6,22,21,1,5
301005_2 TGAGGTAGTAGGTTGCAT 588,571,17,18,17,1,5
471772_2 TGAGGTAGTAGGTTGTCT 576,566,10,18,17,1,5
251468_2 TGAGGTAGTAGGTTGAA 583,565,18,17,16,1,5
931514_2 TGAGCTAGTAGGTTGTATGGT 573,562,11,21,20,1,5
283168_2 AGTAGGTTGTATGGTT 562,562,0,16,16,0,5
238342_2 TGAGGCAGTAGGTTGTAT 523,514,9,18,17,1,5
1609525_2 TGAGGCAGTAGGTTGTATGG 511,503,8,20,19,1,5
296072_2 NTGAGGTAGTAGGTTGTATGG 474,468,6,21,20,1,5
732172_1 TGAGGTAGTAGGCTGTATGGTTT 843,832,11,23,22,1,5
1723137_1 TGAGGTAGTAGGTTGGATGGTTT 815,804,11,23,22,1,5
432539_1 TGAGGTAGTAGGTCGTATGGT 807,784,23,21,20,1,5
1978045_1 AGGTAGTAGGTTGTATGGTT 767,767,0,20,20,0,5
335435_2 NGAGGTAGTAGGTTGTATGG 389,383,6,20,19,1,5
1950303_1 TGAGGTAGTAGGTTGTATNGTT 758,753,5,22,21,1,5
938183_1 TGAGGTAGTAGGTTGTATGNT 756,749,7,21,20,1,5
2033282_1 TTGAGGCAGTAGGTTGTATGGTTT 759,746,13,24,23,1,5
2030658_1 TTGAGGTAGTAGGTTATATGGTT 747,740,7,23,22,1,5
685855_1 TTGAGGTAGTAGGTTCTATGGT 753,736,17,22,21,1,5
1844678_1 TGAGNTAGTAGGTTGTATGGTT 726,721,5,22,21,1,5
638523_1 TTGAGGTAGTAGGTTGTA 718,718,0,18,18,0,5
1360679_1 TTGAGGTAGTAGGTTGTAT 716,716,0,19,19,0,5
1831287_1 TTGAGGTAGTAGGTTCTATGG 732,714,18,21,20,1,5
1517188_1 TTGAGGTAGTAGGTTGTCTGGTT 719,708,11,23,22,1,5
823237_1 TGAGGTAGTAGGTTGTAAGGTTT 706,702,4,23,22,1,5
552457_1 TTGAGGTAGTAGGTTTTATGGTT 714,700,14,23,22,1,5
1548752_1 GAGGTAGCAGGTTGTATGGTT 691,679,12,21,20,1,5
1922906_1 GAGGTAGTAGGTTGTNTGGTTTA 682,676,6,23,22,1,5
1859480_1 TGAGGTAGTAGGTTGCATG 683,675,8,19,18,1,5
1969474_1 CGAGGTAGTAGGTTGTATGGT 682,671,11,21,20,1,5
491781_1 TGAGGTCGTAGGTTGTATGG 677,665,12,20,19,1,5
1047509_1 TTGAGGTAGCAGGTTGTATGGTT 672,664,8,23,22,1,5
1154890_1 TTGAGGTAGAAGGTTGTATGGT 657,647,10,22,21,1,5
1255115_1 TGAGGTAGTAGGTTGCATGG 645,639,6,20,19,1,5
1981232_1 TGAGGTAGCAGGTTGTATCGTT 656,633,23,22,20,2,5
976017_1 TGAGNTAGTAGGTTGTATGGTTT 637,633,4,23,22,1,5
1159515_1 TGCGGTAGTAGGTTGTATGG 641,629,12,20,19,1,5
1363064_1 TGAGGTAGTAGGTTGTACGGT 638,628,10,21,20,1,5
1969563_1 TAGGTAGTAGGTTGTATGGTTT 642,623,19,22,21,1,5
1899961_1 TGAGGTAGTAGGTTGTNT 628,622,6,18,17,1,5
656048_1 TGAGGTAGTAGGTTGTN 615,610,5,17,16,1,5
1954524_1 GAGGTAGTAGGTTGTA 594,594,0,16,16,0,5
1728895_1 TGAGGTAGTAGGTTGTATGGG 595,587,8,21,20,1,5
737005_1 TGAGGTAGTAGGTTGTACGGGT 602,586,16,22,20,2,5
1259360_1 TGNGGTAGTAGGTTGTATGGT 589,585,4,21,20,1,5
706360_1 TGAGGTAGAAGGTTGTATGGT 582,576,6,21,20,1,5
1316055_1 GAGGTAGTAGGTTGTATG 573,573,0,18,18,0,5
1047668_1 TGAGGTAGTAGGATGTCTGGTT 584,564,20,22,20,2,5
484408_1 GAGGTAGTAGGTGGTATGGTT 571,561,10,21,20,1,5
1216037_1 CTGAGGTAGTAGGTTGTATGG 571,559,12,21,20,1,5
589551_1 TGAGGTAGCAGGTTGTATGG 560,553,7,20,19,1,5
609566_1 TGAGGTAGTAGGTTGACTGG 562,551,11,20,18,2,5
1926588_1 TGAGGTAGTAGGGTGTTTGGTT 571,549,22,22,20,2,5
587406_1 NTGAGGTAGTAGGTTGTATGGT 541,533,8,22,21,1,5
625985_1 TGAGGTAGTAGGTTGCTTGGTT 554,533,21,22,20,2,5
1340126_1 TGAGGTAGTAGCTTGTAT 544,532,12,18,17,1,5
1948139_1 TGAGGTAGTAGGTTGTATAGTTTCGCCACCCG 546,530,16,32,24,8,5
1357992_1 TGAGGTAGTAGGTTGCATGGCT 545,524,21,22,20,2,5
1584410_1 GAGGTAGTAGGTTGTATGGGT 539,524,15,21,20,1,5
1583555_1 TGAGGTAGAAGGTTGTAT 530,520,10,18,17,1,5
1679060_1 TGAGGTAGTAGGGTGTATGGTTT 531,520,11,23,22,1,5
671104_1 TGAGGTAGTCGGTTGTA 528,509,19,17,16,1,5
807703_1 TGAAGTAGTAGGTTGTATGGT 509,502,7,21,20,1,5
926013_1 TGAGGTAGTAGGTTGTGTTGGT 506,500,6,22,19,3,5
1939106_1 GTAGTAGGTTGTATGTTT 511,492,19,18,17,1,5
1815839_1 GAGGGAGTAGGTTGTAT 501,491,10,17,16,1,5
707108_1 TGAGGTAGTAGGTTGCA 498,488,10,17,16,1,5
1163573_1 GAGGAAGTAGGTTGTATGGTT 475,469,6,21,20,1,5
1781243_1 TGAGGTAGTAGGTTGC 471,464,7,16,15,1,5
666926_1 TGAGGTAGTAGGTTGTCTCGCTT 470,464,6,23,20,3,5
1262665_1 CGAGGTAGTAGGTTGTATGG 473,461,12,20,19,1,5
886821_1 TGAGGTAGTAGGTTGTCTACT 483,460,23,21,18,3,5
1724915_1 TGAGGTAGTAGATTGTCTAGTTTCGTCAT 487,457,30,29,22,7,5
957361_1 TGAGGTAGCAGGTTGTA 453,435,18,17,16,1,5
1043535_1 TGAGGTAGTAGGTTGTCTGGTTT 432,430,2,23,22,1,5
1186543_1 AAGGTAGTAGGTTGTATGGTT 438,426,12,21,20,1,5
1418486_1 TGAGGTAGCAGGTTGTATCGT 434,411,23,21,19,2,5
1827524_1 TGAGGTAGTCGGTTGTAT 420,410,10,18,17,1,5
767937_1 TGAGGGAGTAGGTTGTATCGT 425,407,18,21,19,2,5
739546_1 TGAGGTAGTAGATTGTACCGGC 409,392,17,22,17,5,5
2019621_1 TGAGGTAGAAGGTTGTATCGTT 392,379,13,22,20,2,5
1082177_1 TGAGGTAGTAGTTTGTAACCCTT 372,362,10,23,18,5,5
314308_2 NGAGGTAGTAGGTTGTACAGT 206,176,30,21,18,3,5
2037322_1 TGAGGTAGTAGATTGTCTCGGT 276,268,8,22,18,4,5
1210166_1 TGAGGTAGTAGTTTGTGCGGTG 246,238,8,22,18,4,5
1936242_1 TGAGGTAGTAGGTTGTTTAGTC 233,227,6,22,19,3,5
900509_1 TGAGGCAGTAGGTTGTGTGGATT 210,195,15,23,20,3,5
1172550_1 TGAGGTAGAAGGTTGTTTGGCTTTTGTATC 91,73,18,30,21,9,5
1650390_1 TGCGGTAGTAGGTTGTATGGTAA 77,71,6,23,20,3,5
674036_2 NGAGGTAGTAGGTTGTATT 38,34,4,19,17,2,5
1391156_1 TGAGGTAGTAGGTCGTGCTGT 73,65,8,21,17,4,5
964501_1 TTGAGGTAGTAGATTGTATAGTTA 48,42,6,24,21,3,5
1647195_1 NGAGGTAGTAGGTTGTATGGTTGTAG 52,42,10,26,21,5,5
599048_1 TGAGGTAGTAGGTTGTCTGGTTC 46,42,4,23,21,2,5
1216255_1 NAGGTAGTAGGTTGTATGGTT 42,40,2,21,20,1,5
1508825_1 TGAGGTAGTAGATTGTATCGTA 44,38,6,22,19,3,5
1751353_1 NGAGGTAGTAGGTTGTCTAGTT 44,38,6,22,19,3,5
804935_1 NGAGGTAGTAGGTTGTGCGGTT 44,38,6,22,19,3,5
930333_1 TGAGGTAGTAGGTTGTGGGGTA 44,38,6,22,19,3,5
1748057_1 NGAGGTAGTAGGTTGTGTAGT 42,36,6,21,18,3,5
1992823_1 TGAGGTAGTAGTTTGTCTCGT 42,36,6,21,18,3,5
673354_1 NGAGGTAGTAGGTTGTCTAGT 42,36,6,21,18,3,5
912169_1 TGAGGTAGTAGTTTGTGCTGCTAT 48,34,14,24,17,7,5
1914965_1 AGTAGGTTGTATCGTT 32,30,2,16,15,1,5
33216_32 CTGTACAACCTTCTAGCTTTCC 832,832,0,22,22,0,3
153644_4 TAGAGTTACACCCTGGGAGTT 817,817,0,21,21,0,3
183184_3 CTGTACAACCTTCTAGCTTTCCT 911,911,0,23,23,0,3
212121_3 TAGAGTTACACCCTGGGAGTTA 809,809,0,22,22,0,3
205032_3 TAGAGTTACACCCTGGGAGT 741,741,0,20,20,0,3
934856_1 GAGTTAACTGTACAACCTTCTAGCTTTCC 1158,1158,0,29,29,0,3
1210215_1 AACTGTACAACCTTCTAGCTTTCC 960,960,0,24,24,0,3
1333500_1 TGTACAACCTTCTAGCTTTCCT 851,851,0,22,22,0,3
2042513_1 TTAGAGTTACACCCTGGGAGTT 826,826,0,22,22,0,3
1066072_1 CTGTACAACCTTCTACCTTTCC 824,811,13,22,21,1,3
1672530_1 TGTACAACCTTCTAGCTTTCC 774,774,0,21,21,0,3
623322_1 CTGTACAACCTTCTAGCTTTC 730,730,0,21,21,0,3
713580_1 CTGTATAACCTTCTAGCTTTCC 667,659,8,22,21,1,3
809035_1 NAGAGTTACACCCTGGGAGTTAA 571,565,6,23,22,1,3
cluster#=17 genomeSeqID=chr1 strand=- start=149960410 end=149960451 reads#=34574 mir#=8
genome cccattggcataaacccgtagatccgatcttgtggtgaagtg
bta-mir-99a cccattggcataAACCCGTAGATCCGATCTTGTggtgaagtg
ssc-mir-99a -ccattggcataAACCCGTAGATCCGATCTTGTGgtgaagtg
cfa-mir-99a-1 ------------AACCCGTAGATCCGATCTTGTggtgaagtg
ppy-mir-99a cccattggcataAACCCGTAGATCCGATCTTGTGgtaaagtg
oan-mir-99 ccagttggcataAACCCGTAGATCCGATCTTGTggtgaagtg
mmu-mir-99a --------cataAACCCGTAGATCCGATCTTGTGgtgaagtg
rno-mir-99a cccattggcataAACCCGTAGATCCGATCTTGTGgtgaagtg
eca-mir-99a-2 cccattggcataAACCCGTAGATCCGATCTTGTGgtgaagtg
23961_53 AACCCGTAGATCCGA 557,557,0,15,15,0,5
33936_31 AACCCGTAGATCCGATC 645,645,0,17,17,0,5
270498_2 AACCCGTAGATCCGAT 585,585,0,16,16,0,5
904921_1 AACCCGGAGATCCGATC 619,611,8,17,16,1,5
1460737_1 AAACCCGTAGATCCGC 545,534,11,16,15,1,5
1316731_1 AACCCGTAGATCAGATC 544,532,12,17,16,1,5
1365314_1 AACCCGTAGCTCCGA 496,473,23,15,14,1,5
144_18980 AACCCGTAGATCCGATCTTGT 792,792,0,21,21,0,3
207_12806 AACCCGTAGATCCGATCTTGTG 831,831,0,22,22,0,3
2680_583 AAACCCGTAGATCCGATCTTGT 821,821,0,22,22,0,3
2571_615 AACCCGTAGATCCGATCTTG 755,755,0,20,20,0,3
8341_182 AACCCGTAGATCCGACCTTGT 709,692,17,21,20,1,3
12556_130 AACCCGTAGATCCGACCTTGTG 775,757,18,22,21,1,3
10554_126 ACCCGTAGATCCGATCTTGT 745,745,0,20,20,0,3
16275_74 AACCCGTAGATCCGATCTT 717,717,0,19,19,0,3
23004_64 AACCCGTAGATCCGCTCTTGT 673,657,16,21,20,1,3
23035_49 ACCCGTAGATCCGATCTTGTG 786,786,0,21,21,0,3
14257_90 NACCCGTAGATCCGATCTTGT 433,427,6,21,20,1,3
21579_55 AACCCGTAGATCCGATCT 679,679,0,18,18,0,3
22204_51 AACCCGTAGATCCGAGCTTGT 741,726,15,21,20,1,3
34542_45 AACCCGTAGATCCGCTCTTGTG 695,683,12,22,21,1,3
17600_68 NACCCGTAGATCCGATCTTGTG 443,437,6,22,21,1,3
34306_32 AACCCGTAGATCCGAGCTTGTG 794,777,17,22,21,1,3
40091_25 AAACCCGTAGATCCGATCTTGTG 875,875,0,23,23,0,3
44656_22 AAACCCGTAGATCCGATCTTG 783,783,0,21,21,0,3
48779_20 AACCCGTAGATCCGATCTTGTGG 861,861,0,23,23,0,3
43775_24 AACCCGCAGATCCGATCTTGT 722,707,15,21,20,1,3
52896_22 AACCCGCAGATCCGATCTTGTG 774,758,16,22,21,1,3
42254_26 AACCCGTCGATCCGATCTTGT 652,636,16,21,20,1,3
56613_23 AACCCGTAGCTCCGATCTTGT 655,641,14,21,20,1,3
50251_19 AACCCGGAGATCCGATCTTGT 738,725,13,21,20,1,3
74531_16 AACCCGGAGATCCGATCTTGTG 773,760,13,22,21,1,3
68033_14 AACCCGTAGATCCGANCTTGTG 780,773,7,22,21,1,3
68099_17 AACCCGTAGATACGATCTTGT 650,634,16,21,20,1,3
62055_15 AACCCGTAGATCAGATCTTGT 680,660,20,21,20,1,3
64656_13 AACCCGAAGATCCGATCTTGT 763,751,12,21,20,1,3
65271_13 AACCCGTAGATCCGANCTTGT 713,706,7,21,20,1,3
84731_11 AACCCGTAGACCCGATCTTGT 690,670,20,21,20,1,3
87249_11 AACCCGTAGGTCCGATCTTGT 677,662,15,21,20,1,3
130003_10 AACCCGTAGCTCCGATCTTGTG 742,726,16,22,21,1,3
108801_9 AACCCGTAGATCCGATCTTGC 701,679,22,21,20,1,3
85324_9 AACCCGTAGATCGGATCTTGT 672,659,13,21,20,1,3
114212_8 AACCCGTAGATCAGATCTTGTG 722,703,19,22,21,1,3
114313_7 AACCCGTCGATCCGATCTTGTG 748,731,17,22,21,1,3
116508_7 AACCCGTAGACCCGATCTTGTG 691,677,14,22,21,1,3
187619_7 AACCCGTAGATACGATCTTGTG 679,667,12,22,21,1,3
119895_6 AACCCGTAGATCCAATCTTGT 771,747,24,21,20,1,3
115855_6 AAACCCGTAGATCCGCTCTTGT 733,711,22,22,21,1,3
139860_5 AACCCGAAGATCCGATCTTGTG 797,787,10,22,21,1,3
167859_5 AACCCGTAGATCCGATCTCGT 724,701,23,21,20,1,3
130214_5 CCGTAGATCCGATCTTGT 679,679,0,18,18,0,3
140539_5 CGTAGATCCGATCTTGT 658,658,0,17,17,0,3
178483_4 AACCCGTAGATCGGATCTTGTG 742,723,19,22,21,1,3
396319_5 CACCCGTAGATCCGATCTTGT 590,572,18,21,20,1,3
220494_4 AACCCGTAGATCCCATCTTGTG 732,710,22,22,21,1,3
162902_4 AACCCGTAGATCCGATCCTGT 720,709,11,21,20,1,3
888125_4 AACCAGTAGATCCGATCTTGTG 648,640,8,22,21,1,3
667935_4 AACCCGTAGATCCGATCCTGTG 644,625,19,22,21,1,3
220844_3 AAACCCGTAGATCCGTTCTTGT 802,780,22,22,21,1,3
301782_4 AACCCGTAGATGCGATCTTGT 581,572,9,21,20,1,3
235912_3 AACCCGNAGATCCGATCTTGTG 768,761,7,22,21,1,3
450131_3 AACCCGTAGATCCGATNTTGT 752,745,7,21,20,1,3
202589_3 AACACGTAGATCCGATCTTGT 731,712,19,21,20,1,3
209142_3 AACCCGTAGATCCGGTCTTGT 722,705,17,21,20,1,3
265291_3 CACCCGTAGATCCGATCTTGTG 713,697,16,22,21,1,3
233982_3 ACCCGTAGATCCGATCTTG 696,696,0,19,19,0,3
211075_3 AACCCATAGATCCGATCTTGT 698,674,24,21,20,1,3
221304_3 AACCCGTAGATCCGTTCTTGTG 640,627,13,22,21,1,3
283407_3 ACCCGTAGATCCGATATTGTG 621,613,8,21,20,1,3
200599_3 AACCCGTAGATCCCATCTTGT 604,592,12,21,20,1,3
190190_3 AACCCGTAGAGCCGATCTTGT 601,589,12,21,20,1,3
390320_2 AACCCATAGATCCGATCTTGTG 822,804,18,22,21,1,3
290650_2 AACCCGTAGATCCGATNTTGTG 799,791,8,22,21,1,3
400248_2 AAACCCGTAGATCCGCTCTTGTG 781,770,11,23,22,1,3
1687119_2 AACCCGTAGATCCGATCTTGCGC 756,734,22,23,21,2,3
392094_2 AACCCGNAGATCCGATCTTGT 719,712,7,21,20,1,3
1248055_2 AACCCGCAGATCCGATCTTG 727,709,18,20,19,1,3
395708_2 CCGTAGATCCGATCTTGTG 708,708,0,19,19,0,3
318634_2 AACCCGTAGATCCGATCTTNTG 702,697,5,22,21,1,3
770743_2 AACCAGTAGATCCGATCTTGT 702,691,11,21,20,1,3
408992_2 CGTAGATCCGATCTTGTG 687,687,0,18,18,0,3
1030136_2 AACCCGTAGATCCGACCTTGTGG 696,684,12,23,22,1,3
273580_2 AACCCGTAGCTCCGATCTTG 694,679,15,20,19,1,3
278206_2 AACCCCTAGATCCGATCTTGT 659,638,21,21,20,1,3
442209_2 AACCCGTAGATCCGCTCTTG 639,629,10,20,19,1,3
1592399_2 AACCCGTAGTTCCGATCTTGTG 632,614,18,22,21,1,3
373321_2 ACCCGTAGATCCGACCTTGTG 619,607,12,21,20,1,3
341420_2 AACCCGTAGAGCCGATCTTGTG 591,580,11,22,21,1,3
996784_2 AACCCGTAGATCCGATCTTCTGT 574,570,4,23,21,2,3
862731_1 ACCCGTAGATCCGATCTTGTGGT 909,909,0,23,23,0,3
925723_1 TAAACCCGTAGATCCGATCTTGT 909,909,0,23,23,0,3
793574_1 ACCCGTAGATCCGATCTTGTGG 869,869,0,22,22,0,3
1667209_1 AACCCGTAGATCCAATCTTGTG 830,807,23,22,21,1,3
1118705_1 AAACCCNTAGATCCGATCTTGT 795,788,7,22,21,1,3
1563665_1 AAGCCCGTAGATCCGATCTTGT 798,787,11,22,21,1,3
1614612_1 AACCCGTAGATCCGATCNTGT 769,761,8,21,20,1,3
1614917_1 AAACCCGTAGCTCCGATCTTGT 764,752,12,22,21,1,3
1882533_1 AACCCGTAGATCCGATCTTGN 759,751,8,21,20,1,3
1982590_1 AACCCGTAGATCCGATGTTGT 755,749,6,21,20,1,3
1297182_1 AACCCGTAGGTCCGATCTTGTG 756,745,11,22,21,1,3
2036647_1 AACCCGTAGATCCGATCTTGNG 746,740,6,22,21,1,3
1782770_1 AAACCCGTAGATCCGATCTT 726,726,0,20,20,0,3
1757443_1 AACCCGTAGATCCGATATTGTG 745,722,23,22,21,1,3
618709_1 ACACCCGTAGATCCGATCTTGT 740,721,19,22,21,1,3
550307_1 ACCCGTAGATCCGACCTTGTGG 737,719,18,22,21,1,3
802870_1 AACCCGAAGATCCGATCTTG 725,717,8,20,19,1,3
1596617_1 ACCCGTGGATCCGATCTTGT 724,714,10,20,19,1,3
1681660_1 ACCCGTAGATCCGACCTTGT 726,703,23,20,19,1,3
1026483_1 AAACCCGTAGATACGATCTTGT 722,700,22,22,21,1,3
580959_1 AACCNGTAGATCCGATCTTGT 704,699,5,21,20,1,3
1316783_1 AACCCGTAGATCCGAGCTT 692,676,16,19,18,1,3
1881300_1 ACCCGTAGATCCGATTTTGT 680,674,6,20,19,1,3
1731335_1 AACCCGTAGTTCCGATCTTGT 676,658,18,21,20,1,3
1032113_1 ACCCGTAGATCCGATCNTGTGA 661,636,25,22,20,2,3
1454297_1 AAACCCGTAGATCCCATCTTGT 644,633,11,22,21,1,3
599819_1 AACCCGTAGATCCGATCTTGTC 641,630,11,22,21,1,3
1513305_1 AACCCGTAAATCCGATCTTGT 623,619,4,21,20,1,3
410767_1 AACCCGTAGATGCGATCTTG 624,614,10,20,19,1,3
1625730_1 AACCCGTAGAGCCGATCTTG 629,606,23,20,19,1,3
1814665_1 AACCCGTAGGTCCGATCTTG 609,598,11,20,19,1,3
1795623_1 ACCCGTAGATCCGCTCTTGT 599,588,11,20,19,1,3
820573_1 GTAGATCCGATCTTGAG 592,585,7,17,16,1,3
1446774_1 AACCCGTAGAACCGATCTTGTG 593,583,10,22,21,1,3
975175_1 AACGCGTAGATCCGATCTTGTGG 595,583,12,23,22,1,3
1884605_1 AACCCGTAGATCCGATCCTGCGT 585,579,6,23,20,3,3
1975073_1 AACCCGTAGATCCGATCTTGG 574,567,7,21,20,1,3
412433_1 ACCCCGTAGATCCGATCTTGT 568,556,12,21,20,1,3
1058513_1 AACCCGTAGATCCGATCTCCT 550,546,4,21,19,2,3
943973_1 AACCGGTAGATCCGATCTTGTG 551,546,5,22,21,1,3
1283857_1 AAACCGTAGATCCGATCTTGTG 551,542,9,22,21,1,3
1315756_1 AACCCGTAGATCCGATCCTGTT 551,540,11,22,20,2,3
672301_1 NAACCCGTAGATCCGATCTTGT 536,528,8,22,21,1,3
895031_1 ACCCGTAGATCCGATATTGT 538,519,19,20,19,1,3
839964_1 AAGCCGTAGATCCGATCTTGTG 516,508,8,22,21,1,3
1392860_1 AACCCGTAGATCCGAAGTTGTGA 443,437,6,23,20,3,3
1252429_1 AACCAGTAGATCCGATCTTGC 451,436,15,21,19,2,3
1513505_1 NACCCGTAGATCCGATCTT 440,434,6,19,18,1,3
992178_1 NACCCGTAGATCCGATCTTG 377,373,4,20,19,1,3
543406_1 AACCCGTAGATCCGAACCGGCT 360,350,10,22,17,5,3
2009118_1 AACCCGTAGATCCGACCTCGTGA 336,330,6,23,20,3,3
530031_1 TTAACCCGTAGATCCGATCTTGT 79,77,2,23,22,1,3
1632042_1 NCCCGTAGATCCGATCTTGTG 42,40,2,21,20,1,3
cluster#=18 genomeSeqID=chr1 strand=- start=212540396 end=212540487 reads#=6788 mir#=12
genome aaaaatggtccttgccctcaaggagctcacagtctattgagttgcctttctgactttcccactagattgagagctcctggagggcaggcact
bta-mir-28 ------ggtccttgccctcAAGGAGCTCACAGTCTATTGAGttgcctttctgactttcccactagattgagagctcctggagggcaggcact
hsa-mir-28 ------ggtccttgccctcAAGGAGCTCACAGTCTATTGAGttacctttctgactttccCACTAGATTGTGAGCTCCTGGAgggcaggcact
ssc-mir-28 ------ggtccttgccctcAAGGAGCTCACACTCTATTGAGttgcctttctgtcttcccCACTAGATTGTGAGCTCCTGGAgggcaggcact
cfa-mir-28 -------------------aaggagctcacagtctattgagttgcctttctgactttccCACTAGATTGTGAGCTCCTGGA-----------
mdo-mir-28 aaaaatggtccttgccctcAAGGAGCTCACAGTCGAATGgagagaacatgcca---------------------------------------
age-mir-28 ------ggtccttgccctcAAGGAGCTCACAGTCTATTGAGttgcctttctgactttcccactagattgtgagctcctggagggcaggcact
sla-mir-28 ------ggtccttgccctcAAGGAGCTCACAGTCTATTGAGttgcctttctaactttcccactagattgtaagctcctggagggcaggcact
mml-mir-28 ------ggtccttgccctcAAGGAGCTCACAGTCTATTGAGtttcctttgtgactttcccactagattgtgagctcctggagggcaggcact
mne-mir-28 ------ggtccttgccctcAAGGAGCTCACAGTCTATTGAGtttcctttctgactttcccactagattgtgagctcctggagggcaggcact
ppy-mir-28 ------ggtccttgccctcAAGGAGCTCACAGTCTATTGAGttacctttctgattttcccactagattgtgagctcctggagggcaggcact
mmu-mir-28 ------ggtccctaccttcAAGGAGCTCACAGTCTATTGAGttgcctttctgattctccCACTAGATTGTGAGCTGCTGGAgggcaggcact
rno-mir-28 ------ggtccctacccgcAAGGAGCTCACAGTCTATTGAGttccttttctgattctccCACTAGATTGTGAGCTCCTGGAgggcaggcact
1046_1676 AAGGAGCTCACAGTCTATTGA 798,798,0,21,21,0,5
1503_1096 AAGGAGCTCACAGTCTATTGAG 826,826,0,22,22,0,5
18754_63 AAGGAGCTCACAGTCTATTGAGT 858,858,0,23,23,0,5
25202_44 AAGGAGCTCACAGTCTATTG 752,752,0,20,20,0,5
77156_11 AAGGAGCTCACAGTCTATT 711,711,0,19,19,0,5
103388_7 AAGGAGCTCACAGTCCATTGAG 770,754,16,22,21,1,5
124204_6 AAGGAGCTCACAGTCAATTGA 719,711,8,21,20,1,5
86258_9 NAGGAGCTCACAGTCTATTGA 476,470,6,21,20,1,5
151687_5 AGGAGCTCACAGTCTATTGAG 758,758,0,21,21,0,5
141017_5 AAGGAGCTCACAGTCCATTGA 754,732,22,21,20,1,5
170323_4 AAGGAGCTCACAGTCGATTGA 730,720,10,21,20,1,5
186889_3 CAAGGAGCTCACAGTCTATTGA 855,855,0,22,22,0,5
405175_3 AAGGAGCTCACAGTCAATTGAG 810,799,11,22,21,1,5
201513_3 AAGGAGCTCACAGTCGATTGAG 735,727,8,22,21,1,5
329882_3 ACGGAGCTCACAGTCTATTGAG 717,697,20,22,21,1,5
439392_3 ACGGAGCTCACAGTCTATTGA 642,623,19,21,20,1,5
368066_3 AAGGAGCTCCCAGTCTATTGA 624,611,13,21,20,1,5
295758_2 AAGGAGCTCACAGTCTATTGAGTT 903,903,0,24,24,0,5
292414_2 CAAGGAGCTCACAGTCTATTGAG 900,900,0,23,23,0,5
266377_2 AAGGAGCTCACAGGCTATTGA 690,675,15,21,20,1,5
552780_2 AAGGAGCTCACAGTCTATTGCG 669,657,12,22,21,1,5
346789_2 AAGGCGCTCACAGTCTATTGA 650,639,11,21,20,1,5
258236_2 CAAGGAGCTCACAGTC 597,597,0,16,16,0,5
1208051_2 AAGGAACTCACAGTCTATTGA 545,534,11,21,20,1,5
1371889_1 AAGGAGCTCACAGTCTATTGCGT 789,778,11,23,22,1,5
1868099_1 AGGAGCTCACAGTCTATTGA 777,777,0,20,20,0,5
1454998_1 AAGGAGCTCACAGTCTATTGG 789,771,18,21,20,1,5
1047328_1 AAAGAGCTCACAGTCTATTGA 785,768,17,21,20,1,5
1094798_1 AAGGAGNTCACAGTCTATTGAG 774,767,7,22,21,1,5
1227438_1 AAGGAGCTCACAGTCNATTGAG 768,761,7,22,21,1,5
1086287_1 AAGGAGCTCACAGCCTATTGAG 734,722,12,22,21,1,5
896502_1 AAGGAGCTCACAGTCNATTGA 720,713,7,21,20,1,5
1396851_1 AAGGGGCTCACAGTCTATTGAG 721,711,10,22,21,1,5
879498_1 AGGAGCTCACAGTCTATTG 703,703,0,19,19,0,5
873762_1 GAGCTCACAGTCTATTGA 697,697,0,18,18,0,5
1279264_1 AAAATGGTCCTTGCCCTC 696,696,0,18,18,0,5
1395252_1 AAGGAGCCCACAGTCTATTGAG 699,687,12,22,21,1,5
2044824_1 AAGGAGCTCACAGTCTCTTGA 695,680,15,21,20,1,5
1862339_1 GAGGAGCTCACAGTCTATTGAG 685,673,12,22,21,1,5
1127992_1 AAGGAGCTCGCAGTCTATTGA 655,645,10,21,20,1,5
1588649_1 AAGGAGCTCACAGTCT 638,638,0,16,16,0,5
857326_1 AAGGAGCTCACAGTCTCTTGAG 655,636,19,22,21,1,5
1088793_1 AAGGAGCTCACAGACTATTGA 635,626,9,21,20,1,5
1578706_1 AAGGAGGTCACAGTCTATTGAG 630,620,10,22,21,1,5
1194549_1 AAGGTGCTCACAGTCTATTGA 625,613,12,21,20,1,5
791380_1 AAGGAGCTCACAGTGTATTGA 619,610,9,21,20,1,5
1865047_1 AAGGAGCTCACAGGCTATTGAG 607,600,7,22,21,1,5
1738485_1 AAGGAGCTCACCGTCTATTGAG 593,583,10,22,21,1,5
756521_1 AAGGAGTTCACAGTCTATTG 568,551,17,20,19,1,5
1115887_1 NAGGAGCTCACAGTCTATTG 520,512,8,20,19,1,5
631953_3 NAGGAGCTCACAGTCTATTGAG 44,42,2,22,21,1,5
688_2883 CACTAGATTGAGAGCTCCTGGA 831,831,0,22,22,0,3
2377_648 CACTAGATTGAGAGCTCCTGG 785,785,0,21,21,0,3
20145_57 ACTAGATTGAGAGCTCCTGGAG 830,830,0,22,22,0,3
30920_37 ACTAGATTGAGAGCTCCTGGA 800,800,0,21,21,0,3
32199_33 CACTAGATTGAGAGCTCCTGGAG 887,887,0,23,23,0,3
70742_13 CCACTAGATTGAGAGCTCCTGGA 864,864,0,23,23,0,3
70081_13 CACTAGATTGAGAGCACCTGGA 769,755,14,22,21,1,3
59623_19 NACTAGATTGAGAGCTCCTGGA 413,407,6,22,21,1,3
78873_10 ACTAGATTGAGAGCTCCTGG 732,732,0,20,20,0,3
112430_6 CACTAGATTGTGAGCTCCTGGA 849,811,38,22,21,1,3
119529_6 CACTAGATTGAGAGCCCCTGGA 792,779,13,22,21,1,3
116361_6 CACTAGATTGAGAGCTCCTG 764,764,0,20,20,0,3
164774_6 CACTAGATTGCGAGCTCCTGGA 704,693,11,22,21,1,3
159282_4 CTAGATTGAGAGCTCCTGGAG 771,771,0,21,21,0,3
163527_4 CACTAGATTGAGAGCCCCTGG 779,762,17,21,20,1,3
164966_4 CACTAGATTGAGAGCNCCTGGA 759,752,7,22,21,1,3
149768_4 CACTAGATTGAGAGCTCC 668,668,0,18,18,0,3
187330_3 CACTAGATTGAGAGCGCCTGGA 767,756,11,22,21,1,3
325526_3 CACTAGATTGAGCGCTCCTGGA 699,686,13,22,21,1,3
261904_2 ACTAGATTGTGAGCTCCTGGAG 840,804,36,22,21,1,3
367778_2 CGCTAGATTGAGAGCTCCTGGA 807,783,24,22,21,1,3
336225_2 CACTAGATTGAGAGCTCCT 731,731,0,19,19,0,3
1416664_2 CACTAGCTTGAGAGCTCCTGG 685,673,12,21,20,1,3
979990_2 CACTAGATTGAGAGCNCCTGG 618,613,5,21,20,1,3
471684_2 CCCTAGATTGAGAGCTCCTGGA 571,552,19,22,21,1,3
306703_2 NCTAGATTGAGAGCTCCTGGAG 516,510,6,22,21,1,3
866334_1 ACTAGATTGAGAGCTNCTGGAG 794,786,8,22,21,1,3
1186070_1 CCACTAGATTGAGAGCTCCTGG 761,761,0,22,22,0,3
1284547_1 CACTAGATTGAGAGCTCCTGCA 743,734,9,22,21,1,3
1946461_1 CACTAGATTGAGAGCGCCTGG 752,729,23,21,20,1,3
844737_1 TAGATTGAGAGCTCCTGGA 717,717,0,19,19,0,3
1121121_1 CACTAGATTGTGAGCTCCTGG 741,709,32,21,20,1,3
533405_1 ACTAGATTGTGAGCTCCTGGA 728,690,38,21,20,1,3
755566_1 CACTAGATCGAGAGCTCCTGGA 699,687,12,22,21,1,3
523106_1 CACTCGATTGAGAGCTCCTGG 686,668,18,21,20,1,3
2012108_1 CACTAGATTGAGAGCTACTGG 657,634,23,21,20,1,3
1307693_1 CACTGGATTGAGAGCTCCTGG 640,628,12,21,20,1,3
2027998_1 ACTAGATTGAGAGCTCCTGGC 638,627,11,21,20,1,3
505016_1 CACTAGATTGAGAGCTC 620,620,0,17,17,0,3
1520566_1 CACTAGATTGTGAGCTCCT 654,619,35,19,18,1,3
679293_1 CACTAGATTGCGAGCTCCTGG 629,618,11,21,20,1,3
580274_1 CACTAGATCGAGAGCTCCTGG 620,609,11,21,20,1,3
1371018_1 CACTAGATTGAGAGCACCTGG 609,604,5,21,20,1,3
1300869_1 CAATAGATTGAGAGCTCCTGGAG 609,597,12,23,22,1,3
1369826_1 CACTAGATTGAGAGTTCCTGGA 608,586,22,22,21,1,3
2014766_1 CACTAGATTGAGAGCTACTGGA 572,564,8,22,21,1,3
1705229_1 CACTAGATTGAGAGCTCCCGGA 546,536,10,22,21,1,3
1952109_1 AACTAGATTGAGAGCTCCTGGAG 546,535,11,23,22,1,3
426136_1 AACTAGATTGAGAGCTCCTGGA 489,478,11,22,21,1,3
713011_1 CACTAGATTGAGAGCTCCTGGCC 442,438,4,23,21,2,3
1908576_1 AACTAGATTGAGAGCTCCTGGAA 46,42,4,23,21,2,3
507395_1 TACTAGATTGAGAGCTCCTGGATT 48,42,6,24,21,3,3
1231297_1 NCTAGATTGAGAGCTCCTGGAGC 46,42,4,23,21,2,3
1687725_1 NACTAGATTGAGAGCTCCTGGT 44,40,4,22,20,2,3
cluster#=19 genomeSeqID=chr1 strand=- start=233942195 end=233942289 reads#=15 mir#=11
genome agagaagctctcgtggcctaagaaatcaagcgtgggtgagacctggtgcagaacaggaaggcgacccatacttggtttcagaggctgtgagaata
bta-mir-551b agagaagttctcctggcctaagaaatcaagcgtgggtgagacctggtgcagaacaggaaGGCGACCCATACTTGGTTTCAGaggctgtgagaata
hsa-mir-551b agatgtgctctcctggcccatGAAATCAAGCGTGGGTGAGACCtggtgcagaacgggaagGCGACCCATACTTGGTTTCAGaggctgtgagaata
cfa-mir-551b ----gtgctctcctggcccatgaaatcaagtgtgggtgagacctggtgcacagcgggaagGCGACCCATACTTGGTTTCAGaggctgcgagaat-
mdo-mir-551b ----------------ccccagaaatcaaggatgggtgagacctcgtgtgcaactgaaagGCGACCCATACTTGGTTTCAGgggct---------
mml-mir-551b agatgtgctctcctggcccatgaaatcaagcgtgggtgagacctggtgcagaacaggaagGCGACCCATACTTGGTTTCAGaggctgcgagaata
ptr-mir-551b -gatgtgctctcctggcccatgaaatcaagcgtgggtgagacctggtgcagaacgggaagGCGACCCATACTTGGTTTCAGaggctgcgagaata
ppy-mir-551b agatgtgctctcctggcccatgaaatcaagtgtgggtgagacctggtgcagaacgggaagGCGACCCATACTTGGTTTCAGaggctgtgagaata
oan-mir-551 ---gtggctcctgtggccccaGAAATCAAGGATGGGTGAGACCTcttgcacaagtggaagGCGACCCATACTTGGTTTCAGgggcttccggaatg
mmu-mir-551b ----gtgctcttgtggcccatGAAATCAAGCTTGGGTGAGACCTggtgcagaacaggaagGCGACCCATACTTGGTTTCAGtggctgcaagaatg
rno-mir-551b ----gtgctcttgtggcccatGAAATCAAGCTTGGGTGAGACCTggtacagaacaggaaGGCGACCCATACTTGGTTTCAGTggctgcaagaatg
eca-mir-551b -------------------atgaaatcaagcgtgggtgagacctggtgcagaacgggaagGCGACCCATACTTGGTTTCAG--------------
543385_1 GAAATCAAGCGTGGGTGAGACCT 763,763,0,23,23,0,5
90114_9 GCGACCCATACTTGGTTTCAGT 805,767,38,22,21,1,3
146818_5 GCGACCCATACTTGGTTTCAG 801,801,0,21,21,0,3
cluster#=20 genomeSeqID=chr1 strand=- start=242627768 end=242627864 reads#=419 mir#=7
genome ctgacatacttgttccgctctagcagcacgtaaatattggggtagtaaaataaatattaaacaccaatattattgtgctgctttagcgtgacaggga
bta-mir-16b ----catacttgttccgctgTAGCAGCACGTAAATATTGGCgtagtaaaataaatattaaacaccaatattattgtgctgctttagcgtgacaggga
ssc-mir-16-1 -------------tccgctcTAGCAGCACGTAAATATTGGCGtagtaaaataaatattaaacaccaatattattgtgctgctttagcgtg-------
cfa-mir-16-2 --------------------TAGCAGCACGTAAATATTGGCGtagtgaaataaaaattaaacaccaatattattgtgctgcttta------------
oan-mir-16b ctgacatacttattacgctcTAGCAGCACGTAAATATTGGTGtagt----gaagtcttaaacCCCAATATTATTGTGCTGCTttagcgtgataggga
mmu-mir-16-2 ----catgcttgttccactcTAGCAGCACGTAAATATTGGCGtagtgaaataaatattaaacACCAATATTATTGTGCTGCTTTagtgtgacaggga
rno-mir-16 ----catacttgttccgctcTAGCAGCACGTAAATATTGGCGtagtgaaataaatattaaacACCAATATTATTGTGCTGCTTtagtgtgacaggga
eca-mir-16 -----------gttccgctcTAGCAGCACGTAAATATTGGCGtagtgaaataaatattaaacaccaatattattgtgctgctttagcgtggc-----
5247_277 TAGCAGCACGTAAATATTGG 749,749,0,20,20,0,5
28593_48 TAGCAGCACGTAAATATTGGCG 793,763,30,22,21,1,5
93751_9 TAGCAGCACGTAAATATTGGCGT 766,744,22,23,22,1,5
122852_6 TAGCAGCACGTAAATATTGGT 803,764,39,21,20,1,5
758305_4 TAGCAGCACGTAAATATTGGC 726,700,26,21,20,1,5
156053_4 TAGCAGCACGTAAATCTTGG 684,661,23,20,19,1,5
214493_4 TAGCAGCACGTAAATATTG 643,643,0,19,19,0,5
168352_4 TAGCAGCACGTAAATA 584,584,0,16,16,0,5
1029729_2 GCAGCACGTAAATATTGGGGT 724,724,0,21,21,0,5
284636_2 TAGCAGCACGTAAATAT 611,611,0,17,17,0,5
389158_2 NAGCAGCACGTAAATATTGG 466,458,8,20,19,1,5
1599874_1 CTAGCAGCACGTAAATATTGG 834,834,0,21,21,0,5
756261_1 TAGCAGCACGTAAATATTGGTG 790,755,35,22,21,1,5
1450692_1 TAGCAGCACATAAATATTGG 713,703,10,20,19,1,5
1993496_1 TAGCAGCACGTAAATATTGGTGT 700,687,13,23,22,1,5
1285277_1 AGCAGCACGTAAATATTGG 684,684,0,19,19,0,5
1451818_1 TAGCAGCACGTAAATATTGGNGT 655,648,7,23,22,1,5
1527646_1 TAGCAGCACGTAACTATTGGCGT 671,640,31,23,21,2,5
1921018_1 TCGCAGCACGTAAATATTGG 618,606,12,20,19,1,5
988749_1 GCACGTAAATATTGG 600,600,0,15,15,0,5
1511790_1 TAGCAGCACGCAAATATTGGCGT 596,566,30,23,21,2,5
854194_1 GAGCAGCACGTAAATATTGGA 499,485,14,21,19,2,5
586755_1 TAGAAGCACGTAAATATTGG 486,478,8,20,19,1,5
447875_1 TAGCAGCACGTAAACATTGGGG 409,407,2,22,21,1,5
482439_3 TAGCAGAACGTAAATATTGGA 70,66,4,21,19,2,5
400426_2 NAGCAGCACGTAAATATTGGAGTT 48,42,6,24,21,3,5
763909_1 NAGCAGCACGTAAATATTGGGGTAT 50,46,4,25,23,2,5
1078356_1 NAGCAGCACGTAAATATTGGGGTTT 50,44,6,25,22,3,5
633913_1 TAGCAGCACGTGAATATTGGTGA 46,40,6,23,20,3,5
57088_16 ACCAATATTATTGTGCTGCTTT 835,835,0,22,22,0,3
116870_6 CACCAATATTATTGTGCTGCTTT 855,855,0,23,23,0,3
152477_4 ACCAATATTATTGTGCTGCTTTA 878,878,0,23,23,0,3
407239_2 CACCAATATTATTGTGCTGCTT 861,861,0,22,22,0,3
337546_2 CCAATATTATTGTGCTGCTTTA 852,852,0,22,22,0,3
1857739_1 ACCAATATTATTGTGCTGCTT 838,838,0,21,21,0,3
788700_1 CCAATATTATTGTGCCGCTTTA 823,812,11,22,21,1,3
1545195_1 CCAATATTATTGTGCTGCTTT 783,783,0,21,21,0,3
720889_1 CACCAATATTATTGTGCTGC 724,724,0,20,20,0,3
466122_1 ACCAATATTATTGTGATGCTTT 699,695,4,22,21,1,3
1891598_1 CCAATATTATTGTGCTGCTTTT 655,632,23,22,21,1,3
cluster#=21 genomeSeqID=chr1 strand=- start=242627911 end=242628008 reads#=2192 mir#=8
genome ttgaggccttaaagtactgtagcagcacatcatggtttacatactacagtcaagatgcgaatcattatttgctgctctagaaatttaaggaaattcat
bta-mir-15b ttgagaccttaaagtactgTAGCAGCACATCATGGTTTACAtactacagtcaagatgcgaatcattatttgctgctctagaaatttaaggaaattcat
hsa-mir-15b ttgaggccttaaagtactgTAGCAGCACATCATGGTTTACAtgctacagtcaagatgCGAATCATTATTTGCTGCTCTAgaaatttaaggaaattcat
ssc-mir-15b ttgaggccttaaagtactgTAGCAGCACATCATGGTTTACAtactacaatcaagatgcgaatcattatttgctgctctagaaatttaaggaaattcat
cfa-mir-15b -------------------TAGCAGCACATCATGGTTTAcatactacagtcaagatgcgaatcattatttgctgctcta-------------------
age-mir-15b ttgaggccttaaagtactgTAGCAGCACATCATGGTTTACAtactacagtcaagatgcgaatcattatttgctgctctagaaatttaaggaaattcat
oan-mir-15b tggaggccttggactgctaTAGCAGCACATCATGGTTTGCatggtatagccaagatgCGAATCATTATTTGCTGCTTTagaaatttaaggaaaagaaa
mmu-mir-15b ----------------ctgTAGCAGCACATCATGGTTTACAtactacagtcaagatgCGAATCATTATTTGCTGCTCTAg------------------
rno-mir-15b ttggaaccttaaagtactgTAGCAGCACATCATGGTTTACAtactacagtcaagatgCGAATCATTATTTGCTGCTCTAgaaatttaaggaaattcat
1065_1614 TAGCAGCACATCATGGTTTACA 828,828,0,22,22,0,5
7392_188 TAGCAGCACATCATGGTTTAC 793,793,0,21,21,0,5
48248_20 TAGCAGCACATCATGGTTTA 760,760,0,20,20,0,5
87513_9 AGCAGCACATCATGGTTTACA 793,793,0,21,21,0,5
98094_8 TAGCAGCACATCATGATTTACA 755,740,15,22,21,1,5
104666_7 TAGCAGCACATCATGCTTTACA 764,748,16,22,21,1,5
155515_4 TAGCAGCACATCATGTTTTACA 779,767,12,22,21,1,5
177585_4 TAGCAGCACATCATGGTTT 670,670,0,19,19,0,5
197383_3 TAGCAGCACATCATGGTTTACAT 888,888,0,23,23,0,5
132695_5 NAGCAGCACATCATGGTTTACA 492,486,6,22,21,1,5
327631_3 TAGCAGCACCTCATGGTTTACA 761,746,15,22,21,1,5
331370_3 TAGCAGCCCATCATGGTTTACA 693,677,16,22,21,1,5
358794_2 TAGCAGCACATCATGGTTTACATACT 1014,1014,0,26,26,0,5
400474_2 GAGCAGCACATCATGGTTTAC 691,675,16,21,20,1,5
302770_2 TAGCAGCACATCATGGTT 632,632,0,18,18,0,5
476660_1 GCAGCACATCATGGTTTACA 769,769,0,20,20,0,5
1329078_1 TAGCAACACATCATGGTTTACA 777,759,18,22,21,1,5
1553419_1 AGCAGCACATCATGGTTTAC 731,731,0,20,20,0,5
732284_1 TTGAGGCCTTAAAGTACTG 712,712,0,19,19,0,5
1065952_1 TAGCAGCACATCCTGGTTTACA 725,706,19,22,21,1,5
1867494_1 GCACATCATGGTTTACA 678,678,0,17,17,0,5
1563655_1 TAGCAGCACATCATGNTTTAC 647,642,5,21,20,1,5
1026798_1 TAGCCGCACATCATGGTTTACA 634,622,12,22,21,1,5
430695_1 TAGCAGGACATCATGGTTTACA 627,616,11,22,21,1,5
1901236_1 TAGCAGCAAATCATGGTTTACA 621,611,10,22,21,1,5
1955920_1 TAGCAGCAGATCATGGTTTACA 610,599,11,22,21,1,5
444780_1 TAGCAGAACATCATGGTTTAC 580,557,23,21,20,1,5
8912_157 CGAATCATTATTTGCTGCTCTA 844,844,0,22,22,0,3
10437_128 CGAATCATTATTTGCTGCTCT 797,797,0,21,21,0,3
232951_3 CGAATCATTATTTGCTGCTCTAG 891,891,0,23,23,0,3
212413_3 CGAATCATTATTTGCTGCTC 759,759,0,20,20,0,3
240990_2 CGAATCATTATTTGCTGC 654,654,0,18,18,0,3
745730_1 CGAATCATTATTTGCTGCTCTAGA 956,956,0,24,24,0,3
1994005_1 GCGAATCATTATTTGCTGCTCT 859,859,0,22,22,0,3
1950431_1 GAATCATTATTTGCTGCTCT 783,783,0,20,20,0,3
1130707_1 CGAATCATTATTTGCTGCTTT 693,658,35,21,20,1,3
1838981_1 CGAATCATTATTTGCTGCTCTCA 648,644,4,23,21,2,3
605336_1 CGAATCATTATTTGCAGCTCTA 643,636,7,22,21,1,3
1316527_1 CGAATCCTTATTTGCTGCTCT 641,622,19,21,20,1,3
1164286_1 CGAATCATTATTTGATGCTCT 592,581,11,21,20,1,3
418084_1 CGAATTATTATTTGCTGCTCTA 593,580,13,22,21,1,3
1572765_1 ATTATTTGCTGCTCT 574,574,0,15,15,0,3
740827_1 NGAATCATTATTTGCTGCTCTA 527,519,8,22,21,1,3
1437272_1 NGAATCATTATTTGCTGCTCT 405,400,5,21,20,1,3
1201058_1 CGAATTATTATTTGCTGCTCT 71,69,2,21,20,1,3
cluster#=22 genomeSeqID=chr10 strand=+ start=68404519 end=68404602 reads#=3606 mir#=11
genome gtcagaataatgtcaaagtgcttacagtgcaggtagtgatttgtgcatctactgcagtgaaggcacttgtagcattatggtgac
bta-mir-17 gtcagaataatgtCAAAGTGCTTACAGTGCAGGTAGTgatatgtgcatctACTGCAGTGAAGGCACTTGTagcattatggtgac
ssc-mir-17 ----gaataatgtCAAAGTGCTTACAGTGCAGGTAGtgatatgtgcatctACTGCAGTGAAGGCACTTGTAGcattatgg----
cfa-mir-17 -------------cAAAGTGCTTACAGTGCAGGTAGtgatatgtgcatctACTGCAGTGAAGGCACTTGTAG------------
mdo-mir-17 gtcagaataatgtCAAAGTGCTTACAGTGCAGGTAGTgatatgtgaatctACTGCAGTGAAGGCACTTGTAgcattatagtgac
ppy-mir-17 gtcagaataatgtCAAAGTGCTTACAGTGCAGGTAGTgatacgtgcatctACTGCAGTGAAGGCACTTGTagcattatggtgac
oan-mir-17 gtcagaataatgtCAAAGTGCTTACAGTGCAGGTAGtggtatgtgaatctACTGCAGTGAAGGCACTTGTagcattatgttgac
mmu-mir-17 gtcagaataatgtCAAAGTGCTTACAGTGCAGGTAGtgatgtgtgcatctACTGCAGTGAGGGCACTTGTAGcattatgctgac
rno-mir-17-1 gtcaggataatgtCAAAGTGCTTACAGTGCAGGTAGtggtgtgtgcatctACTGCAGTGAAGGCACTTGTGGcattgtgctgac
rno-mir-17-2 ---ttggccatgtCAAAGTGCTTACAGTGCAGGTAGcttcttgag-atctACTGCACTGCAAGCACTTCTTACattaccatg--
eca-mir-17 -------------CAAAGTGCTTACAGTGCAGGTAGtgatatgtgcatctactgcagtgaaggcacttgt--------------
eca-mir-106a -ccttggccatgtCAAAGTGCTTACAGTGCAGGTAGctttctgag-atctactgcaatgcaagcacttcttacattaccatgg-
851_2091 CAAAGTGCTTACAGTGCAGGTAG 866,866,0,23,23,0,5
3710_413 CAAAGTGCTTACAGTGCAGGTAGT 892,892,0,24,24,0,5
6480_227 CAAAGTGCTTACAGTGCAGGTA 819,819,0,22,22,0,5
12061_109 TCAAAGTGCTTACAGTGCAGGTA 865,865,0,23,23,0,5
16079_79 TCAAAGTGCTTACAGTGCAGGTAG 903,903,0,24,24,0,5
18616_63 TCAAAGTGCTTACAGTGCAGG 795,795,0,21,21,0,5
21413_58 AAAGTGCTTACAGTGCAGGTAG 830,830,0,22,22,0,5
26996_41 TCAAAGTGCTTACAGTGCAGGT 817,817,0,22,22,0,5
32802_33 AAAGTGCTTACAGTGCAGGTAGC 872,834,38,23,22,1,5
35597_30 CAAAGTGCTTACAGTGCAGGT 787,787,0,21,21,0,5
76654_11 CAAAGTGCTTACAGTGCAGG 731,731,0,20,20,0,5
90819_9 TCAAAGTGCTTACAGTGCAG 758,758,0,20,20,0,5
118330_7 TCAAAGTGCTTACAGTGCAGGTAGT 943,943,0,25,25,0,5
94025_8 AAAGTGCTTACAGTGCAGGTAGT 816,816,0,23,23,0,5
62141_14 NAAAGTGCTTACAGTGCAGGTAG 391,386,5,23,22,1,5
146507_5 CAAAGTGCTTACAGTCCAGGTAG 860,841,19,23,22,1,5
117528_6 GTGCTTACAGTGCAGGTAG 682,682,0,19,19,0,5
129221_5 CAAAGTGCTTACAGTTCAGGTAG 815,794,21,23,22,1,5
138852_5 CAAAGTGCTTACAGTGCAG 706,706,0,19,19,0,5
186256_3 CAAAGTGCTTACAGTACAGGTAG 835,825,10,23,22,1,5
179397_3 AAAGTGCTTACAGTGCAGGTA 770,770,0,21,21,0,5
368794_3 CAAAGGGCTTACAGTGCAGGTAG 730,713,17,23,22,1,5
312556_3 CAAAGTGCTTACAGGGCAGGTAG 651,642,9,23,22,1,5
188479_3 NAAAGTGCTTACAGTGCAGGTAGT 538,531,7,24,23,1,5
393089_2 CAAAGTGCTTACAGTACAGGTA 797,788,9,22,21,1,5
408409_2 TCAAAGTGCTTACAGAGCAGGTAG 792,784,8,24,23,1,5
556874_3 CAAAGCGCTTACAGTGCAGGTAG 530,518,12,23,22,1,5
413698_2 CAAAGTGCTTCCAGTGCAGGTAG 777,766,11,23,22,1,5
553885_2 CAAAGTGCTTACAGTGCCGGTAG 752,740,12,23,22,1,5
267552_2 TGCTTACAGTGCAGGTAG 702,702,0,18,18,0,5
1212944_1 CATAGTGCTTACAGTGCAGGTAG 865,842,23,23,22,1,5
1457699_1 TCAAAGTGCTTACAGTGCGGGTA 848,838,10,23,22,1,5
1177312_1 CAAAGTGCTTACGGTGCAGGTAG 811,793,18,23,22,1,5
1407628_1 AAAGTGCTTACAGTGAAGGTAG 784,778,6,22,21,1,5
825538_1 AGTGCTTACAGTGCAGGTAG 772,772,0,20,20,0,5
1142246_1 TCAAAGTGCTTACAGNGCAGGTAG 758,752,6,24,23,1,5
1836689_1 CAAAGTGCTTACAGTGCAGGCAG 759,748,11,23,22,1,5
1103242_1 TCAAAGTGCTTACAGTGCA 741,741,0,19,19,0,5
1943487_1 CAAAGTGCTTACAGCGCAGGTAGT 753,741,12,24,23,1,5
457177_1 TCAACGTGCTTACAGTGCAGGTAG 751,733,18,24,23,1,5
1664820_1 CAAAGTGCTTACCGTGCAGGTAGT 736,725,11,24,23,1,5
1012649_1 CAAAGTGATTACAGTGCAGGTAG 731,722,9,23,22,1,5
1191930_1 GTGCTTACAGTGCAGGTA 713,713,0,18,18,0,5
557626_1 CAAAGTGCTTACAGTGCA 708,708,0,18,18,0,5
944648_1 CAAAGCGCTTACAGTGCAGGTAGT 668,659,9,24,23,1,5
578060_1 TCAAAGGGCTTACAGTGCAGGT 663,645,18,22,21,1,5
547522_1 CAAAGTGCTTACAGTGCAGGTC 651,632,19,22,21,1,5
905462_1 CCAAGTGCTTACAGTGCAGG 633,621,12,20,19,1,5
956883_1 TCAAAGAGCTTACAGTGCAGG 627,620,7,21,20,1,5
1302044_1 CTTACAGTGCAGGTAG 604,604,0,16,16,0,5
433278_1 GCTTACAGTGCAGGTAG 590,590,0,17,17,0,5
978663_1 CAAAGTCCTTACAGTGCAGGT 561,542,19,21,20,1,5
519849_1 CAAAGAGCTTACAGTGCAGGTAG 377,366,11,23,22,1,5
1629851_1 CAAAGTGCTTAAAGTGCAGGTAGT 48,46,2,24,23,1,5
1820007_1 NAAGTGCTTACAGTGCAGGTAGC 46,42,4,23,21,2,5
6290_255 ACTGCAGTGAAGGCACTTGTAGC 859,859,0,23,23,0,3
44823_26 CTGCAGTGAAGGCACTTGTAGC 812,812,0,22,22,0,3
60326_15 ACTGCAGTGAAGGCACTTGTAG 818,818,0,22,22,0,3
104564_8 ACTGCAGTGAAGGCACTTGTA 803,803,0,21,21,0,3
97588_8 ACTGCAGTGAAGGCACTTGT 776,776,0,20,20,0,3
179194_4 CTGCAGTGAAGGCACTTGTAG 815,815,0,21,21,0,3
243896_3 CTGCAGTGAAGGCACTTGTAGCA 874,874,0,23,23,0,3
211854_3 AGTGAAGGCACTTGTAGC 693,693,0,18,18,0,3
320400_2 CTGCAGTGAAGGCACTTGTAGCAT 904,904,0,24,24,0,3
254567_2 ACTGCAGTGAAGGCACTTGTAGCA 892,892,0,24,24,0,3
732804_2 ACTGCAGTGAAGGCCCTTGTAGC 724,713,11,23,22,1,3
1726529_1 TGCAGTGAAGGCACTTGTAGC 801,801,0,21,21,0,3
732573_1 ACTGCAGTGAAGGCACTTGNAGC 745,739,6,23,22,1,3
855009_1 GCAGTGAAGGCACTTGTAGC 690,690,0,20,20,0,3
1184997_1 ACTGCAGTGAAGGCAATTGTA 689,684,5,21,20,1,3
960553_1 ACTGCAGTGCAGGCACTTGTAGC 680,671,9,23,22,1,3
1820471_1 ACTGCAGTGAAGGGACTTGTAGC 651,643,8,23,22,1,3
928783_1 CTGCAGTGCAGGCACTTGTAGC 640,631,9,22,21,1,3
1125692_1 TGAAGGCACTTGTAGC 622,622,0,16,16,0,3
1785333_1 NCTGCAGTGAAGGCACTTGTAGC 479,472,7,23,22,1,3
1019637_1 GAAGGCACTTGTAGC 406,406,0,15,15,0,3
1079158_1 NCTGCAGTGAAGGCACTTGTAG 294,290,4,22,21,1,3
cluster#=23 genomeSeqID=chr10 strand=+ start=68404656 end=68404713 reads#=665 mir#=5
genome gctttttgttctaaggtgcatctagtgcagatagtgaagtagattagcatctactgcn
bta-mir-18a ------tgttcTAAGGTGCATCTAGTGCAGATAgtgaagtagattagcatctactgcc
ssc-mir-18a gctttttgttcTAAGGTGCATCTAGTGCAGATAgtgaagtagattagcatctactgcc
mdo-mir-18 -----ttgttcTAAGGTGCATCTAGTGCAGATAgtgaagtagattagcatctactgcc
mmu-mir-18a gctttttgttcTAAGGTGCATCTAGTGCAGATAGtgaagtagactagcatctACTGCC
eca-mir-18a -----------TAAGGTGCATCTAGTGCAGATAGtgaagtagattagcatctactgcc
6723_213 TAAGGTGCATCTAGTGCAGATAG 856,856,0,23,23,0,5
7605_191 TAAGGTGCATCTAGTGCAGATA 814,814,0,22,22,0,5
10914_121 TAAGGTGCATCTAGTGCAGA 743,743,0,20,20,0,5
12954_101 TAAGGTGCATCTAGTGCAGAT 778,778,0,21,21,0,5
72685_12 TAAGGTGCATCTAGTGCAGATAGT 911,911,0,24,24,0,5
156479_4 TAAGGTGCATCTAGTGCAG 723,723,0,19,19,0,5
389009_2 AAGGTGCATCTAGTGCAGATA 804,804,0,21,21,0,5
1516648_2 TAAGGGGCATCTAGTGCAGATA 702,687,15,22,21,1,5
276600_2 TAAGGTGCATCTAGGGCAGATA 665,651,14,22,21,1,5
246026_2 TAAGGGGCATCTAGTGCAGAT 606,595,11,21,20,1,5
688871_1 TAAGGTGCATCTAGTACAGATA 818,795,23,22,21,1,5
747381_1 TAAGGTGCATCTAGTTCAGATA 780,773,7,22,21,1,5
996850_1 TAAGGTGCATCTAGTGCAGATC 724,712,12,22,21,1,5
609794_1 TGCATCTAGTGCAGATAG 706,706,0,18,18,0,5
871236_1 TAAGGTGCATCTAGTACAGAT 681,673,8,21,20,1,5
957992_1 TAAGGTGCATCTAGTGC 652,652,0,17,17,0,5
1440927_1 TAAGGTGCATCTAGTACAGA 642,635,7,20,19,1,5
1190949_1 TAAGGTGCATCTAGCGCAGA 637,626,11,20,19,1,5
1452259_1 TAAGGGGCATCTAGTGCAGATAG 629,619,10,23,22,1,5
453587_1 TAAGGTGCATCTCGTGCAGA 615,605,10,20,19,1,5
1413687_1 NAAGGTGCATCTAGTGCAGATAG 608,600,8,23,22,1,5
1783894_1 AGGTGCATCTAGTGC 597,597,0,15,15,0,5
1266951_1 TAAGGTGCCTCTAGTGCAGA 568,556,12,20,19,1,5
679894_1 NAAGGTGCATCTAGTGCAGATA 479,473,6,22,21,1,5
762648_1 NAAGGTGCATCTAGTGCAGATAGA 48,44,4,24,22,2,5
cluster#=24 genomeSeqID=chr10 strand=+ start=68404801 end=68404890 reads#=2051 mir#=9
genome gcagtcctctgttagttttgcatagttgcactacaagaagaatgtagttgtgcaaatctatgcaaaactgatggtggcctgctatttcct
bta-mir-19a gcagtcctctgttagttttgcatagttgcactacaagaagaatgtagtTGTGCAAATCTATGCAAAACTGAtggtggcctgc--------
cfa-mir-19a -------------agttttgcatagttgcactacaagaagaatgtagtTGTGCAAATCTATGCAAAACTGA-------------------
mdo-mir-19a gcagtcctctgttagttttgcatagttgcactacaagaagaatgtagtTGTGCAAATCTATGCAAAACTGAtggtggcctg---------
age-mir-19a gcagtcctctgttagttttgcatagttgcactacaagaagcatgtagtTGTGCAAATCTATGCAAAACTGAtggtggcctgc--------
mne-mir-19a gcagtcctctgttagttttgcatagttgcactacaggaagaatgtagtTGTGCAAATCTATGCAAAACTGAtggtggcctgc--------
oan-mir-19a gcagctctctgtTAGTTTTGCATAGTTGCACTAcaagaagaatgtagtTGTGCAAATCTATGCAAAACTGAcggtggcctgctatttcct
mmu-mir-19a gcagccctctgtTAGTTTTGCATAGTTGCACTACaagaagaatgtagtTGTGCAAATCTATGCAAAACTGAtggtggcctgc--------
rno-mir-19a gcagccctctgtTCGTTTTGCATAGTTGCACTacaagaagaatgtagtTGTGCAAATCTATGCAAAACTGAtggtggcctgc--------
eca-mir-19a gcagtcttctgttagttttgcatagttgcactacaagaagaatgtagtTGTGCAAATCTATGCAAAACTGAtggtggcctgc--------
926_1888 TGTGCAAATCTATGCAAAACTGA 865,865,0,23,23,0,3
22537_52 TGTGCAAATCTATGCAAAACTG 827,827,0,22,22,0,3
25068_45 TTGTGCAAATCTATGCAAAACTGA 923,923,0,24,24,0,3
117316_7 TGTGCAAATCTATGCTAAACTGA 757,746,11,23,22,1,3
143073_5 TTGTGCAAATCTATGCAAAACTG 831,831,0,23,23,0,3
202790_5 TGTGCAAATCAATGCAAAACTGA 712,694,18,23,22,1,3
152496_4 TGCGCAAATCTATGCAAAACTGA 803,781,22,23,22,1,3
213271_3 TGTGCAAATCTATGCAAAACTGAT 872,872,0,24,24,0,3
301595_3 TGTGCAAATCTATGCCAAACTGA 874,850,24,23,22,1,3
180781_3 TGTGCAAATCTATGCGAAACTGA 827,807,20,23,22,1,3
368927_3 TGTGCAAATCAATGCAAAACTG 695,673,22,22,21,1,3
321543_2 TGTGCGAATCTATGCAAAACTGA 852,833,19,23,22,1,3
211443_3 NGTGCAAATCTATGCAAAACTGA 550,544,6,23,22,1,3
241969_2 TGTGCAGATCTATGCAAAACTGA 814,796,18,23,22,1,3
391386_2 TTGTGCAAATCTATGTAAAACTGA 807,786,21,24,23,1,3
405210_2 TGTGCAAATCTATGCTAAACTG 782,767,15,22,21,1,3
330405_2 GTGCAAATCTATGCAAAACTGA 743,743,0,22,22,0,3
1450108_2 TGTGCAAATCTATGCACAACTGA 730,717,13,23,22,1,3
1719765_2 TGTGCAAACCTATGCAAAACTGA 668,659,9,23,22,1,3
1301945_2 TGTGGAAATCTATGCAAAACTGA 626,615,11,23,22,1,3
399738_2 AAATCTATGCAAAACTGA 539,539,0,18,18,0,3
2035083_1 TGTGCANATCTATGCAAAACTGA 855,847,8,23,22,1,3
1230474_1 GTGCAAATCTATGCAAAACTG 826,826,0,21,21,0,3
1860887_1 TTGTGCAAATCTATGTAAAACTG 823,804,19,23,22,1,3
447816_1 TGTGCAAATCTATGCAACACTGA 809,798,11,23,22,1,3
1205523_1 TGTGCAAATCTATGCNAAACTGA 797,790,7,23,22,1,3
557615_1 TGTGCAAATCTATGCAAACCTGA 777,759,18,23,22,1,3
1777953_1 CAAATCTATGCAAAACTG 709,709,0,18,18,0,3
1682226_1 TGTGCAAATCGATGCAAAACTGA 677,665,12,23,22,1,3
441725_1 TGTGCAAATCTATGTAAAACTGA 667,657,10,23,22,1,3
776513_1 AATCTATGCAAAACTGA 558,558,0,17,17,0,3
1908610_1 TGTGCAAATCAATGCAAACCTG 558,535,23,22,20,2,3
2004370_1 TCTGCAAATCTATGCAAAACTGA 164,152,12,23,22,1,3
cluster#=25 genomeSeqID=chr10 strand=+ start=68404951 end=68405057 reads#=1343 mir#=8
genome gtgtgacgtgacagcttctgtagcactaaagtgcttatagtgcaggtagtgtttagttatctactgcattatgagcacttaaagtactgctagctgtagaactccag
bta-mir-20a -------------------gtagcacTAAAGTGCTTATAGTGCAGGTAGtgtttagttatctactgcattatgagcacttaaagtactgc-----------------
cfa-mir-20a --------------------------TAAAGTGCTTATAGTGCAGGTAGtgtttcgttatctactgcattatgagcacttaaagt----------------------
mdo-mir-20 ---tgaaaggacagcttttgtagcacTAAAGTGCTTATAGTGCAGGTAGtgtttagttatctactgcattatgagcacttgaagtactgctagctgtagaactac--
lca-mir-20 -------------------gtagcacTAAAGTGCTTATAGTGCAGGTAgtgtttagttatctactgcatcatgagcacttaaagtactgc-----------------
oan-mir-20a-2 ----ctgatgacagctcctgtagcacTAAAGTGCTTATAGTGCAGGtagtgtttagttatctACTGCATTATGAGCACTTAAAGTcctgctggctgtagagcttcac
oan-mir-20a-1 cgcagatcaaacagttcttgtagcacTAAAGTGCTTATAGTGCAGGcaatgtttagtcgtctACTGCATTATGAGCACTTCAAGTcctgcaagctgtagaactacaa
mmu-mir-20a gtgtgatgtgacagcttctgtagcacTAAAGTGCTTATAGTGCAGGTAGtgtgtagccatctACTGCATTACGAGCACTTAAAGtactgccagctgtagaactccag
rno-mir-20a -----------cagcttctgtagcacTAAAGTGCTTATAGTGCAGGTAGtgtgtcgtcatctACTGCATTACGAGCACTTACAgtactgccagctg-----------
1580_1013 TAAAGTGCTTATAGTGCAGGTAG 862,862,0,23,23,0,5
9291_144 TAAAGTGCTTATAGTGCAGGTAGT 902,902,0,24,24,0,5
13356_96 TAAAGTGCTTATAGTGCAGGTA 822,822,0,22,22,0,5
75193_12 TAAAGTGCTTATAGTGCAGGT 797,797,0,21,21,0,5
153277_5 TAAAGTGCTTATAGTGCAGG 734,734,0,20,20,0,5
229004_3 AAAGTGCTTATAGTGCAGGTAG 799,799,0,22,22,0,5
210977_3 TAAAGTGCTTATAGTNCAGGTAG 737,731,6,23,22,1,5
132606_5 NAAAGTGCTTATAGTGCAGGTAG 435,430,5,23,22,1,5
198261_3 TAAAGTGCTTATAGGGCAGGTAG 726,710,16,23,22,1,5
199696_3 GTGCTTATAGTGCAGGTAG 707,707,0,19,19,0,5
170584_4 TAAAGTGCTTACAGTGCAGGTAG 436,412,24,23,22,1,5
365044_2 TAAAGTGCTTATAGTACAGGTAG 813,802,11,23,22,1,5
306315_2 TAAAGTGCTTATAGTCCAGGTA 782,771,11,22,21,1,5
511195_2 TAAAGCGCTTATAGTGCAGGTAG 610,592,18,23,22,1,5
1956102_1 TAAAGTGCTTATAGTACAGGTAGT 861,842,19,24,23,1,5
2044811_1 TAAAGTGCTTATACTGCAGGTAG 854,837,17,23,22,1,5
555952_1 TAAAGTGCTTATAGTGCAGGCA 868,828,40,22,21,1,5
1623602_1 TAAAGTNCTTATAGTGCAGGTAGT 829,821,8,24,23,1,5
711525_1 AAAGTGCTTATAGTGCAGGTAGT 804,804,0,23,23,0,5
1732320_1 TAAAGTGCTTATAGTTCAGGTAG 799,787,12,23,22,1,5
990886_1 TAAAGTGCTTATAGCGCAGGTAG 792,783,9,23,22,1,5
1526190_1 AGTGCTTATAGTGCAGGTAG 777,777,0,20,20,0,5
1836114_1 TAAAGTGCTTATAGCGCAGGTA 741,730,11,22,21,1,5
1347969_1 CAAAGTGCTTATAGTGCAGGTAGT 721,697,24,24,23,1,5
1493970_1 TAAAGTGCTTATAGTCCAG 686,674,12,19,18,1,5
1448228_1 TAAAGTGCTTATAGTGCAGGCAG 693,670,23,23,22,1,5
1165641_1 TGCTTATAGTGCAGGTAG 661,661,0,18,18,0,5
1925392_1 TAAAGCGCTTATAGTGCAGGTA 659,644,15,22,21,1,5
887763_1 TAAAGTCCTTATAGTGCAGGTAG 610,598,12,23,22,1,5
998291_1 NAAAGTGCTTATAGTGCAGGTAGT 566,560,6,24,23,1,5
709635_1 TAAAGTGCTTATAGTACAGAAGA 317,307,10,23,18,5,5
1104348_1 TAAAGTGCTTACAGTGCAGGTAGA 79,75,4,24,22,2,5
59587_16 CTGCATTATGAGCACTTAAAGT 818,818,0,22,22,0,3
111332_7 ACTGCATTATGAGCACTTAAAGT 892,892,0,23,23,0,3
1151844_1 ACTGCATTATGAGCACTTAAAGTA 873,873,0,24,24,0,3
1174030_1 ACTGCAGTATGAGCACTTAAAGT 859,840,19,23,22,1,3
548362_1 GCATTATGAGCACTTAAAGT 790,790,0,20,20,0,3
2009993_1 CTGCATTATGAGCACTTAAAGTA 769,769,0,23,23,0,3
1659273_1 ACTGCATTATGAGCACTTAACGT 726,714,12,23,22,1,3
cluster#=26 genomeSeqID=chr10 strand=+ start=68405098 end=68405184 reads#=16861 mir#=18
genome cactgttctatggttagttttgcaggtttgcatccagctgtgtgatattctgctgtgcaaatccatgcaaaactgactgtggtagtg
bta-mir-19b cactgttctatggttagttttgcaggtttgcatccagctgtgtgatattctgcTGTGCAAATCCATGCAAAACTGActgtggtagtg
bta-mir-19b-2 ctgctacttacagttagttttgctggtttgcattcagc-gtgtgatatatggcTGTGCAAATCCATGCAAAACTGAttgtg------
hsa-mir-19b-2 ttgctacttacaattAGTTTTGCAGGTTTGCATTCAgctatatgatatgtggcTGTGCAAATCCATGCAAAACTGAttgtgataatg
ssc-mir-19b-1 --ctgttctatggttagttttgcaggtttgcatccagctgtgtgatattctgcTGTGCAAATCCATGCAAAACTGActgtgg-----
ssc-mir-19b-2 --------tacagttagttttgcaggtttgcattcagctgtatgttatatggcTGTGCAAATCCATGCAAAACTGAttgtgat----
cfa-mir-19b-1 ----------------gttttgcaggtttgcatccagctgtgtgatattctgcTGTGCAAATCCATGCAAAACTG------------
mdo-mir-19b cactgttctatggttagttttgcaggtttgcatccagctgtatgatattctgcTGTGCAAATCCATGCAAAACTGActgtggtggtg
age-mir-19b-2 ttgctacttacaattagttttgcaggtttgcattcagctacatgatatatggcTGTGCAAATCCATGCAAAACTGAttgtgatcatg
sla-mir-19b-2 ttgctacttacagttagttttgcaggtttgcattcagctacatgatatatggcTGTGCAAATCCATGCAAAACTGAttgtgataatg
ptr-mir-19b-2 ttgctacttacaattagttttgcaggtttgcattcagctatatgatatgtggcTGTGCAAATCCATGCAAAACTGAttgtgataatg
lca-mir-19b-1 cactgttctatggttagttttgcaggtttgcatccagctgtgtaatattctgcTGTGCAAATCCATGCAAAACTGActgtggtagtg
lca-mir-19b-2 ctgctactcacgattagttttgcaggtttgcattcagc-gtat-acataaggcTGTGCAAATCCATGCAAAACTGAtcgtgataatg
oan-mir-19b gtactgcttacagtcAGTTTTGCAGGTTTGCATCCcagcgtatacaaat-tgcTGTGCAAATCCATGCAAAACTGAttgtgatggtg
mmu-mir-19b-1 cactggtctatggttAGTTTTGCAGGTTTGCATCCAGCtgtataatattctgcTGTGCAAATCCATGCAAAACTGActgtggtggtg
mmu-mir-19b-2 -----acttacgattAGTTTTGCAGATTTGCATTCAGCtatgtgatatatggcTGTGCAAATCCATGCAAAACTGAttgtggga---
rno-mir-19b-2 ttgctacttacggttAGTTTTGCAGATTTGCATTCAGctatgtgatatatggcTGTGCAAATCCATGCAAAACTGAttgtgatgatg
eca-mir-19b ------------gttagttttgcaggtttgcatccagctgtgtgatgttctgcTGTGCAAATCCATGCAAAACTGA-----------
eca-mir-19b-2 ctgctacttacgattagttttgcaggtttgcattcagctatatgatatatggcTGTGCAAATCCATGCAAAACTGAttgtgataatg
70795_12 AGTTTTGCAGGTTTGCATCCAGC 865,865,0,23,23,0,5
330966_2 AGTTTTGCAGGTTTGCATCCAG 877,877,0,22,22,0,5
1133275_1 AGTTTTGCAGGTTTGCATCC 678,678,0,20,20,0,5
193_13723 TGTGCAAATCCATGCAAAACTGA 870,870,0,23,23,0,3
714_2605 TGTGCAAATCCATGCAAAACTG 830,830,0,22,22,0,3
18099_69 NGTGCAAATCCATGCAAAACTGA 538,532,6,23,22,1,3
27065_41 TGTGCAAATCCATGCCAAACTGA 809,791,18,23,22,1,3
30525_35 TGTGCAAATCCATGCAAAACTGAT 910,872,38,24,23,1,3
28206_38 TGTGCAAATCCATGCTAAACTGA 813,799,14,23,22,1,3
32143_34 GTGCAAATCCATGCAAAACTGA 799,799,0,22,22,0,3
34545_32 TGTGCAAATCCATGCAAAACT 798,798,0,21,21,0,3
65681_22 TGTGCAAATCCATGCAACACTGA 746,728,18,23,22,1,3
49695_20 GTGCAAATCCATGCAAAACTG 797,797,0,21,21,0,3
60380_15 CTGTGCAAATCCATGCAAAACTGA 930,930,0,24,24,0,3
60940_14 TGTGCAAATCCATGCGAAACTGA 831,812,19,23,22,1,3
68302_13 TGTGCAAATCCATGCTAAACTG 784,766,18,22,21,1,3
74953_11 TGTGCAAATCCATGCNAAACTGA 770,763,7,23,22,1,3
84824_9 CTGTGCAAATCCATGCAAAACTG 832,832,0,23,23,0,3
91070_10 TGTGCAAATCCATGCAAACCTGA 758,738,20,23,22,1,3
91830_8 TGTGCAAATCCATGCAAAAC 753,753,0,20,20,0,3
[truncated: 18,750 more rows]
