# Supplementary material for: Identification and Characterization of the miRNA Transcriptome of Ovis aries
Source: PLoS One. 2013 Mar 13;8(3):e58905. doi: 10.1371/journal.pone.0058905 (PMC3596360; doi:10.1371/journal.pone.0058905)
Supplement: Table S10 — Profile of predicted miRNAs (Group 2a) that could be mapped to known pre-miRNAs of selected species (Mammalia) and species specific ( Ovis aries ) genome, and within hairpins. (XLS) [file pone.0058905.s014.xls]

## Sheet: Sheet 1
Supplementary Table S10. Profile of predicted miRNAs (Group 2a) that could be mapped to known pre-miRNAs of selected species (Mammalia) and species specific (Ovis aries) genome, and within hairpins
# of detected miRNAs:	32
# of detected miRNAs at 5':	23	23/32	0.7188
# of detected miRNAs at 3':	9	9/32	0.2812
# of knownpre-miRNAs related:	51
# of known miRNAs related:	72
# of all clusters:	32
# of clusters with 5' & 3' reads:	0	0/32	0
miRNA_name	is the name of detected miRNA sequence
	The miR_name is composed of the 1st known miRNA name in a cluster, a underscore, and a matching annotation: such as
	L-n means the miRNA_seq (detected) is n base less than known rep_miRSeq in the left side;
	R-n means the miRNA_seq (detected) is n base less than known rep_miRSeq in the right side;
	L+n means the miRNA_seq (detected) is n base more than known rep_miRSeq in the left side;
	R+n means the miRNA_seq (detected) is n base more than known rep_miRSeq in the right side;
	2ss5TC13TA means 2 substitutin (ss), which are T->C at position 5 and T->A at position 13
	if there is no matching annotation, the miRNA_seq (detected) is exactly same as known rep_miRSeq.
miRNA_seq	is a read at 5' or 3' of maximum mapped score in each cluster.
#copy of the miRNA	is the copy number of the miRNA_seq
score(all) of the miRNA	is the total score of the miRNA_seq
mirIDs,	is all mirID in a cluster, seprated by ,
rep_mirID	is the representative known mirID
rep_miRID	is the representative known mirID
type	is 5' or 3', which means the cluster appears at 5' or 3' end
cluster	miRNA_index	miRNA_name	miRNA_seq	miRNA_len	#copy of the miRNA	score(all) of the miRNA	genomeID	strand	start	end	genome_seq	#mir	mirIDs,	rep_mirID	rep_miRID	type	#base_inLoop
1	1	mmu-miR-101b_R+1	TACAGTACTGTGATAGCTGAAG	22	101	780	chr1	-	41570131	41570272	tcagttatcacagtgctgatgctgtccattctaaaggTACAGTACTGTGATAACTGAAG	3	mmu-mir-101b,mmu-mir-101c,mmu-mir-101c,rno-mir-101b,	mmu-mir-101b	mmu-miR-101b	3'	0
2	2	ppy-miR-16_R+1	TAGCAGCACGTAAATATTGGG	21	433	787	chr1	-	242627764	242627905	atacttgttccgctcTAGCAGCACGTAAATATTGGGgtagtaaaataaatattaaacaccaatattattgtgctgctttagcgtgacagggac	1	ppy-mir-16-2,	ppy-mir-16-2	ppy-miR-16	5'	0
3	3	bta-miR-2284x_L-1R+1_1ss2GT	TAAAAGTTCGTTCGGGTTTTT	21	12	643	chr10	+	32449884	32450024	tggatgttgaaagtattgggttggccCAAAAGTTCGTTCGGGTTTTTtccataggacgtaaaggaaaaatccaaatagactttttggccaacccaatcaatatatg	1	bta-mir-2284x,	bta-mir-2284x	bta-miR-2284x	5'	0
4	4	bta-miR-2284x_L-1R+2_1ss2GT	TAAAAGTTCGTTCGGGTTTTTC	22	12	693	chr10	-	16102358	16102498	gactatgtgttggattggccAAAAAGTTCGTTCGGGTTTTTCcatatgattgaataagcttgaacgaacgtttggccaacccaatacatgtgg	1	bta-mir-2284x,	bta-mir-2284x	bta-miR-2284x	5'	0
5	5	bta-miR-199c_L-1R+2	ACAGTAGTCTGCACATTGGCT	21	41	711	chr12	-	42139728	42139868	gatcctgctccgtcgccccagtgttcagactacctgttcaggacaatgccgttgtACAGTAGTCTGCACATTGGTTagactgggcaagggag	1	bta-mir-199c,	bta-mir-199c	bta-miR-199c	3'	0
6	6	bta-miR-2284x_R+1_1ss11GA	TGAAAAGTTCATTCGGGTTTTT	22	3	810	chr13	-	57527401	57527542	ttctattgggctggcTGAAAAGTTCATTCGGGTTTTTccattagatagtacagaagacccgaacgaactttttggccaaccaatacat	1	bta-mir-2284x,	bta-mir-2284x	bta-miR-2284x	5'	0
7	7	oan-miR-133c_R-1	TTTGGTCCCCTTCAACCGGCT	21	4	783	chr13	-	58801073	58801213	tttgctaaagctggtaaaatggaaccaaatcaactgttcgatggaTTTGGTCCCCTTCAACCAGCTgtagctgc	1	oan-mir-133c,	oan-mir-133c	oan-miR-133c	3'	0
8	8	rno-miR-1_L-1	GGAATGTAAAGAAGTGTGTAT	21	33	701	chr13	-	58811330	58811471	gaaacatacttctttatgtgcccatatggacctgctaagctatGGAATGTAAAGAAGTATGTATt	1	rno-mir-1,	rno-mir-1	rno-miR-1	3'	0
9	9	hsa-mir-574-p5_7ss1TC16CG17GT18CG20CG21CA23GT	CGTGTGAGTGTGTGTGTGTGAGT	23	2	784	chr14	+	33561556	33561698	ctgtataCGTGTGAGTGTGTGTGTGTGCGTgtacacatcgacatgtaaatacgtatgtgc	3	hsa-mir-574,ssc-mir-574,mmu-mir-574,	hsa-mir-574	hsa-mir-574-p5	5'	0
10	10	mdo-miR-139_R+3	TCTACAGTGCATGTGTCTCCA	21	3	776	chr15	-	55067545	55067685	ccgggaccgggctcaggtgtatTCTACAGTGCACGTGTCTCCAgtgtggctcggaggctggagacgcggccctgttggagtaacaactgaagccagagtctgc	2	mdo-mir-139,oan-mir-139,	mdo-mir-139	mdo-miR-139	5'	0
11	11	bta-miR-2284x_L-1R+2_1ss2GT	TAAAAGTTCGTTCGGGTTTTTC	22	12	693	chr18	+	62973806	62973946	tactgggttggccCAAAAGTTCGTTCGGGTTTTTCcattagctggtacagacaacccgaatgaactttttggccaattcaata	1	bta-mir-2284x,	bta-mir-2284x	bta-miR-2284x	5'	0
12	12	ssc-mir-376b-p5_2ss6CA8AG	GGTGGATGTTCCTTCTATGTTT	22	2	656	chr18	+	68514609	68514749	aatgtttgatattcaaaaGGTGGATATTCCTTCTATGTTTacaggattgacagctaaacatagaggaaaatccacattttaagtatctaaatttg	2	ssc-mir-376b,cfa-mir-376a-3,	ssc-mir-376b	ssc-mir-376b-p5	5'	0
13	13	ssc-mir-376b-p5_2ss6CA8AG	GGTGGATGTTCCTTCTATGTTT	22	2	656	chr18	+	68514983	68515123	ttctttggtatttaaaaGGTGGATATTCCTTCTATGTTTacgtgattcatagataatcatagaggaaaatccatgttttcagtatcaaatgc	2	ssc-mir-376b,cfa-mir-376a-3,	ssc-mir-376b	ssc-mir-376b-p5	5'	0
14	14	ssc-mir-376b-p5_2ss6CA8AG	GGTGGATGTTCCTTCTATGTTT	22	2	656	chr18	+	68515738	68515878	ttctttggtatttaaaaGGTGGATATTCCTTCTATGTTTacgtgattcatagataatcatagaggaaaatccatgttttcagtatcaaatgc	2	ssc-mir-376b,cfa-mir-376a-3,	ssc-mir-376b	ssc-mir-376b-p5	5'	0
15	15	hsa-miR-154*	AATCATACACGGTTGACCTATT	22	4	576	chr18	+	68534760	68534901	tgcggaacttgaagataggttatccgtgtagccttcgctttacttgtgacgAATCATACACGGTTCACCTATTttttagtaccaaa	4	hsa-mir-154,mml-mir-154,mmu-mir-154,rno-mir-154,	hsa-mir-154	hsa-miR-154*	3'	0
16	16	bta-miR-26b_R+2_2ss11TC21TC	TTCAAGTAATCCAGGATAGGCTGG	24	3	902	chr19	+	11683236	11683379	gccgtggcctcgTTCAAGTAATCCAGGATAGGCTGTgcaggtcccaaggggcctattctcggttacttgcacgcggacgcggg	8	bta-mir-26b,hsa-mir-26b,cfa-mir-26b,mdo-mir-26-3,mdo-mir-26-2,ptr-mir-26b,mmu-mir-26b,rno-mir-26b,	bta-mir-26b	bta-miR-26b	5'	0
17	17	oan-let-7e	TGAGGTAGTAGATTGAATAGTT	22	557	758	chr2	-	28215979	28216122	tgctctatcagagTGAGGTAGTAGATTGTATAGTTgtggggtagtgattttaccctgttcaggagataactatacaatctattgccttccctgagga	7	bta-let-7g,hsa-let-7g,ssc-let-7g,cfa-let-7g,oan-let-7e,oan-let-7g,mmu-let-7g,	oan-let-7e	oan-let-7e	5'	0
18	18	oan-miR-133c_R-1	TTTGGTCCCCTTCAACCGGCT	21	4	783	chr20	+	25855487	25855627	gccccctgctctggctggtcaaacggaaccaagtccgtcttcctgagaggTTTGGTCCCCTTCAACCAGCTacagcagggctg	1	oan-mir-133c,	oan-mir-133c	oan-miR-133c	3'	0
19	19	bta-miR-2284x_L-1R+2_1ss2GT	TAAAAGTTCGTTCGGGTTTTTC	22	12	693	chr20	+	40161739	40161879	ttccataggagctgataaacattgggctggccAAAAAGTTCGTTCGGGTTTTTCcatgtgctgttacggaaaagccagatgagctttttggccagtccaacagctgctccgtga	1	bta-mir-2284x,	bta-mir-2284x	bta-miR-2284x	5'	0
20	20	bta-miR-2284x_L-1R+1_1ss2GT	TAAAAGTTCGTTCGGGTTTTT	21	12	643	chr21	+	52354444	52354584	cacctactgaattggccAAAAAGTTCGTTCGGGTTTTTgaccccttccaatggaaaaactggaatgaatattttggacaacccaatagagg	1	bta-mir-2284x,bta-mir-2284x,	bta-mir-2284x	bta-miR-2284x	5'	0
21	21	bta-miR-2284x_L-1R+2_1ss2GT	TAAAAGTTCGTTCGGGTTTTTC	22	12	693	chr23	-	32679633	32679773	tactgggttggccAAAAAGTTCGTTCGGGTTTTTCatattaatataacaccttaggggaaaatccaaacgaacttttcggctaacccaatc	1	bta-mir-2284x,	bta-mir-2284x	bta-miR-2284x	5'	0
22	22	ssc-miR-4334-3p_R+2	TCCCTGTCCTCCAGGAGCTCCC	22	2	458	chr24	+	44907753	44907894	ggggcagccgctgTCCCTGTCCTCCAGGAGCTCACttggtccggccgtgcgctcctcgaggccagagcccgcgtctgcttc	1	ssc-mir-4334,	ssc-mir-4334	ssc-miR-4334-3p	5'	0
23	23	bta-miR-2285b	AAAATCTGAGTGAACTTTTTGG	22	3	835	chr25	-	25122267	25122408	tgagttggccaaagaatttgcttgggttttcataaaatgttatggaAAAATCTGAGTGAACTTTTTGGccaacgga	1	bta-mir-2285b,	bta-mir-2285b	bta-miR-2285b	3'	0
24	24	mml-miR-486-5p_L-2R+1	CTGTACTGAGCTGCCCCGAGC	21	1	736	chr26	-	39990477	39990617	nnacctgcgtcctccctgacgggtcCTGTACTGAGCTGCCCCGAGGcccttcgctgtgcccagctcgggtcagctcagtaccgggcgcgtcggggtgggagtcggc	2	mml-mir-486,mmu-mir-3107,	mml-mir-486	mml-miR-486-5p	5'	0
25	25	bta-miR-2284x_L-1R+2_1ss4AC	GACAAGTTCGTTCGGGTTTTTC	22	3	679	chr3	+	216002586	216002727	tacgagaggtattggtttgggtGACAAGTTCGTTTGGGTTTTTCcttaacatcttatggaaaaacctgaatgaacttgttgaccaatccaatagctatccaa	1	bta-mir-2284x,	bta-mir-2284x	bta-miR-2284x	5'	0
26	26	hsa-miR-378d_2ss14TC20AG	ACTGGACTTGGAGCCAGAAG	20	63	662	chr5	+	64411226	64411365	tgggtgacagagccacccagggctcctgactccaggtcctgtgtgttacctcgaaatagcACTGGACTTGGAGTCAGAAGgcctgagtggagtcgccttcc	6	hsa-mir-378d-2,hsa-mir-378c,hsa-mir-378f,hsa-mir-378i,hsa-mir-378d-1,mmu-mir-378b,	hsa-mir-378d-1	hsa-miR-378d	3'	0
27	27	bta-miR-2284x_L-1R+1_1ss2GT	TAAAAGTTCGTTCGGGTTTTT	21	12	643	chr7	+	64717753	64717893	atatattaggttggccCAAAAGTTCGTTCGGGTTTTTagtaagatgttttagaaaaacccaaacaaacttttgggcaaacccgatattt	1	bta-mir-2284x,	bta-mir-2284x	bta-miR-2284x	5'	0
28	28	bta-miR-545*_R+1	TCAGTAAATGTTTATTGGATGA	22	49	838	chr7	+	94446470	94446612	tactcactagtaaaatgcatttattgaccaaagtgtttTCAGTAAATGTTTATTGGATGAata	4	bta-mir-545,ssc-mir-545,cfa-mir-545,eca-mir-545,	bta-mir-545	bta-miR-545*	3'	0
29	29	bta-miR-2284x_L-1R+1_1ss6AG	GAAAGGTTCGTTCGGGTTTTT	21	2	547	chr9	-	62878218	62878357	ttagccAAAAGGTTCGTTCGGGTTTTTccagaagatagtacagaaaaacccaaacaaactttttggccaa	1	bta-mir-2284x,	bta-mir-2284x	bta-miR-2284x	5'	0
30	30	mml-mir-644-p5	TTGGTCTGTAGTTTTCTTA	19	2	536	chrUn_GL339759	-	51752	51890	gTTGGTCTGTTGTTTTCTTAtaatgtccctgtatgattttggcattaggatactgctggcctct	1	mml-mir-644,	mml-mir-644	mml-mir-644-p5	5'	0
31	31	bta-miR-2284x_L-1R+2_1ss2GT	TAAAAGTTCGTTCGGGTTTTTC	22	12	693	chrX	+	114367865	114368005	acctattgggttggtgAAAAAGTTCGTTCGGGTTTTTCtgttacattattgtatggaaaaagttgaagaaatttattggccaacccagtacaa	1	bta-mir-2284x,	bta-mir-2284x	bta-miR-2284x	5'	0
32	32	mmu-miR-322_R-1	CAGCAGCAATTCATGTTTTGG	21	2	735	chrX	+	117074305	117074445	tgactccaaggggataCAGCAGCAATTCATGTTTTGAagtgctttaaacggttcaaaacgtgaggcgctgctatacccccttgcgaggaa	2	mmu-mir-322,rno-mir-322,	mmu-mir-322	mmu-miR-322	5'	0
