# Supplementary material for: Identification and Characterization of the miRNA Transcriptome of Ovis aries
Source: PLoS One. 2013 Mar 13;8(3):e58905. doi: 10.1371/journal.pone.0058905 (PMC3596360; doi:10.1371/journal.pone.0058905)
Supplement: Table S11 — Alignment of isomiRs for predicted miRNAs (Group 2a) that could be mapped to known pre-miRNAs of selected species (Mammalia) and species specific ( Ovis aries ) genome, and within hairpins. (XLS) [file pone.0058905.s015.xls]

## Sheet: compZSF_gp2a_aln
Supplementary Table S11. Alignment of isomiRs for predicted miRNAs (Group 2a) that could be mapped to known pre-miRNAs of selected species (Mammalia) and species specific (Ovis aries) genome, and within hairpins
(1). An example of the typical hairpin structure of one pre-miRNA sequence was shown in "stem" and "UNAfold" row, where the middle symbols represented the loop bases; the bilateral symbols presented the stem bases. (2). An example of the pre-miRNA sequences was shown in "ppy-mir-6-2" row, where the horizontals represented the identical bases; the capital letters presented the one miRNA sequence. …
cluster#=1 genomeSeqID=chr1 strand=- start=41570131 end=41570272 reads#=133 mir#=3
stem ---ssssssssssssssssssss------------sssssssssssssssssss-----
UNAfold ((.(((((((((((((((.((((............))))))))))))))))))).....
genome tcagttatcacagtgctgatgctgtccattctaaaggtacagtactgtgataactgaag
mmu-mir-101b TCGGTTATCATGGTACCGATGCTgtagctctgaaaggTACAGTACTGTGATAGCTGAAg
mmu-mir-101c ctactgcacagtcctgtgatgactgactgctcaactgcACAGTACTGTGATAACTGAtc
mmu-mir-101c ------------------------tgatgccctactgcacagtcctgtgatgactgact
rno-mir-101b TCGGTTATCATGGTACCGATGCtgtagatctgaaaggTACAGTACTGTGATAGCTGAAg
12766_101 TACAGTACTGTGATAGCTGAAG 780,764,16,22,21,1,3
64664_17 GCACAGTACTGTGATAACTGA 682,662,20,21,20,1,3
110890_7 TACAGTACTGTGATAGCTGAA 738,722,16,21,20,1,3
126258_6 TACAGTACTGTGATAGCTGA 616,605,11,20,19,1,3
900165_2 GTACAGTACTGTGATAGCTGAA 816,798,18,22,21,1,3
cluster#=2 genomeSeqID=chr1 strand=- start=242627764 end=242627905 reads#=443 mir#=1
stem ---sssssssssssssssssssssssssssssssssssssss-------sssssssssssssssssssssssssssssssssssssssss---
UNAfold )))(((((..((((..(((((((((..((((((((..(((((.......)))))....))))))))..)))))))))..))))..))))).))
genome atacttgttccgctctagcagcacgtaaatattggggtagtaaaataaatattaaacaccaatattattgtgctgctttagcgtgacagggac
ppy-mir-16-2 ------gttccactcTAGCAGCACGTAAATATTGGggtagtgaaatatatattaaacaccaatattactgtgctgctttagtgtgac------
3566_433 TAGCAGCACGTAAATATTGGG 787,787,0,21,21,0,5
205280_3 TAGCAGCACGTAAATGTTGGG 770,751,19,21,20,1,5
2036134_1 CTAGCAGCACGTAAATATTGGG 828,828,0,22,22,0,5
1325958_1 TAGCAGCATGTAAATATTGGG 798,780,18,21,20,1,5
1743944_1 TAGCAGCACGTAAATNTTGGG 765,757,8,21,20,1,5
657156_1 CAGCACGTAAATATTGGG 717,717,0,18,18,0,5
702722_1 GCACGTAAATATTGGG 638,638,0,16,16,0,5
383115_2 NAGCAGCACGTAAATATTGGG 280,275,5,21,20,1,5
cluster#=3 genomeSeqID=chr10 strand=+ start=32449884 end=32450024 reads#=27 mir#=1
stem ---ssssssssssssssssssssssssssssssssssssssssssssss-------------sssssssssssssssssssssssssssssssssssssssss---
UNAfold ...(((((((.....(((((((((((.(((((((..((.((((((((((.............)))))))))).))..))))))).))))))))))))))))))...
genome tggatgttgaaagtattgggttggcccaaaagttcgttcgggttttttccataggacgtaaaggaaaaatccaaatagactttttggccaacccaatcaatatatg
bta-mir-2284x -----ggatttagtattgggttggcTGAAAAGTTCGTTCGGG-TTTTtccataagaactcaaataaactttttggccaacccagtaataacactgatgcacc----
74656_12 TAAAAGTTCGTTCGGGTTTTT 643,623,20,21,20,1,5
100201_9 NAAAAGTTCGTTCGGGTTTTT 491,485,6,21,20,1,5
182272_3 AAAAGTTCGTTCGGGTTTTTT 808,808,0,21,21,0,5
2039866_1 AAACGTTCGTTCGGGTTTTT 710,692,18,20,19,1,5
664749_1 AACAGTTCGTTCGGGTTTTT 710,691,19,20,19,1,5
1423161_1 NAAAGTTCGTTCGGGTTTTT 496,488,8,20,19,1,5
cluster#=4 genomeSeqID=chr10 strand=- start=16102358 end=16102498 reads#=55 mir#=1
stem ---sssssssssssssssssssssssssssssssssssssssss------ssssssssssssssssssssssssssssssssssssssss---
UNAfold ...((((((((((.(((((((((..((((((((..((((...((......))...))))..)))))))).))))))))).))))))))))..)
genome gactatgtgttggattggccaaaaagttcgttcgggtttttccatatgattgaataagcttgaacgaacgtttggccaacccaatacatgtgg
bta-mir-2284x gatttagtattgggttggcTGAAAAGTTCGTTCGGGTTTTtccataagaactcaaataaactttttggccaacccagtaataacactgatgca
72349_12 TAAAAGTTCGTTCGGGTTTTTC 693,678,15,22,21,1,5
74656_12 TAAAAGTTCGTTCGGGTTTTT 643,623,20,21,20,1,5
79057_10 NAAAAGTTCGTTCGGGTTTTTC 514,508,6,22,21,1,5
100201_9 NAAAAGTTCGTTCGGGTTTTT 491,485,6,21,20,1,5
182272_3 AAAAGTTCGTTCGGGTTTTTT 808,784,24,21,20,1,5
192201_3 AAAAGTTCGTTCGGGTTTTTCT 750,732,18,22,21,1,5
193060_3 AAAAGTTCGTTCGGGCTTTTC 688,672,16,21,20,1,5
2039866_1 AAACGTTCGTTCGGGTTTTT 710,692,18,20,19,1,5
664749_1 AACAGTTCGTTCGGGTTTTT 710,691,19,20,19,1,5
1423161_1 NAAAGTTCGTTCGGGTTTTT 496,488,8,20,19,1,5
cluster#=5 genomeSeqID=chr12 strand=- start=42139728 end=42139868 reads#=52 mir#=1
stem ---sssssssssssssssssssssssssssssssssssssss------sssssssssssssssssssssssssssssssssssssssss---
UNAfold ((((((((((.(((...(((((((.((((((((.(((...((......)).....))))))))))).)))))))...))).))))).))...
genome gatcctgctccgtcgccccagtgttcagactacctgttcaggacaatgccgttgtacagtagtctgcacattggttagactgggcaagggag
bta-mir-199c ---------atcagtggttcttacggtgtgtttgctactattgaaacgtcagtgTACAGTAGTCTGCACATTGGcttcttgtgat-------
40848_41 ACAGTAGTCTGCACATTGGCT 711,690,21,21,20,1,3
124852_8 TACAGTAGTCTGCACATTGGCT 686,664,22,22,21,1,3
979673_1 CAGTAGTCTGCACATTGGCT 669,657,12,20,19,1,3
1206900_1 ACAGTAGGCTGCACATTGGCT 498,480,18,21,19,2,3
1329592_1 ACAGTAGTCTGCACATCGGCT 461,457,4,21,19,2,3
cluster#=6 genomeSeqID=chr13 strand=- start=57527401 end=57527542 reads#=5 mir#=1
stem ---ssssssssssssssssssssssssssssssssss---------------sssssssssssssssssssssssssssssssss---
UNAfold ...((((((..((((..((((((((.(((((((((((...............))))))))))).))))))))..)))).))))))...
genome ttctattgggctggctgaaaagttcattcgggtttttccattagatagtacagaagacccgaacgaactttttggccaaccaatacat
bta-mir-2284x tagtattgggttggcTGAAAAGTTCGTTCGGGTTTTtccataagaactcaaataaactttttggccaacccagtaataacactgatgc
215977_3 TGAAAAGTTCATTCGGGTTTTT 810,810,0,22,22,0,5
1856231_1 GAAAAGTTCATTCGGGTTTTT 661,661,0,21,21,0,5
1836065_1 GAAAAGTTCCTTCGGGTTTTT 636,624,12,21,20,1,5
cluster#=7 genomeSeqID=chr13 strand=- start=58801073 end=58801213 reads#=5 mir#=1
stem ---ssssssssssssssssssssssssssss------------ssssssssssssssssssssssssssss---
UNAfold ...((((.(((((((..((.((.((((((((............)))))))).)).))..))))))).)))).((
genome tttgctaaagctggtaaaatggaaccaaatcaactgttcgatggatttggtccccttcaaccagctgtagctgc
oan-mir-133c gctgctggggctggtcaaaaggaaccagatcgcctctccacctgaTTTGGTCCCCTTCAACCGGCTGcagcggg
175363_4 TTTGGTCCCCTTCAACCGGCT 783,766,17,21,20,1,3
1767649_1 TTTGGTCCCCTTCAACCTGCTGC 636,612,24,23,21,2,3
cluster#=8 genomeSeqID=chr13 strand=- start=58811330 end=58811471 reads#=51 mir#=1
stem ---ssssssssssssssssssssssssss-----ssssssssssssssssssssssssssss---
UNAfold (..(((((((((((((..(..((((((((.....)))...))))).)..)))))))))))))...
genome gaaacatacttctttatgtgcccatatggacctgctaagctatggaatgtaaagaagtatgtatt
rno-mir-1 aGCACATACTTCTTTATGTACCCatatgaacatagaatgctaTGGAATGTAAAGAAGTGTGTATt
32096_33 GGAATGTAAAGAAGTGTGTAT 701,689,12,21,20,1,3
109222_7 TGGAATGTAAAGAAGAGTGTAT 649,631,18,22,20,2,3
175388_4 GGAATGTAAAGAAGTGTGTATT 765,752,13,22,21,1,3
352880_2 GGAATGTAAAGAAGTGTGT 718,695,23,19,18,1,3
322642_2 TGGAATGTAAAGAAGCGTGTAT 493,481,12,22,20,2,3
1335704_1 GGAATGTAAAGAAGTGT 625,605,20,17,16,1,3
993539_1 TGGAATGTAAAGAAGGGTGT 529,508,21,20,18,2,3
988330_1 TGGAATGTAAAGAAGTGTGTCT 400,396,4,22,20,2,3
cluster#=9 genomeSeqID=chr14 strand=+ start=33561556 end=33561698 reads#=2 mir#=3
stem ---ssssssssssssssssssssssss----ssssssssssssssssssssssssss---
UNAfold (..(((((((((..((((..(((((((....)))))))..))))....)))))))))...
genome ctgtatacgtgtgagtgtgtgtgtgtgcgtgtacacatcgacatgtaaatacgtatgtgc
hsa-mir-574 GTGTGTGTGTGTGAGTGTGTgtcgctccgggtcCACGCTCATGCACACACCCACAcgccc
ssc-mir-574 gtgtgtgtgtgtgagtgtgtgtcgctccgggtcCACGCTCATGCACACACCCACAcgccc
mmu-mir-574 -tgcgggcgtgTGAGTGTGTGTGTGTGAGTGTGTgtcgctccaagtcCACGCTCATGCAC
339090_2 CGTGTGAGTGTGTGTGTGTGAGT 784,773,11,23,22,1,5
cluster#=10 genomeSeqID=chr15 strand=- start=55067545 end=55067685 reads#=3 mir#=2
stem ---ssssssssssssssssssssssssssssssssssssssssss-----------sssssssssssssssssssssssssssssssssssssssssssss--
UNAfold )).((((..(((((((.((((((((((((.((.((((((((((((...........)))))))))))))).)))).)))))).)).)))).)))...))))..
genome ccgggaccgggctcaggtgtattctacagtgcacgtgtctccagtgtggctcggaggctggagacgcggccctgttggagtaacaactgaagccagagtctgc
mdo-mir-139 -----------------tgtatTCTACAGTGCATGTGTCTccagtgtgactaagggactggagatacagccctgttggaataacaa-----------------
oan-mir-139 -------ggggcccgggtgtagTCTACAGTGCATGTGTCTCCAGggacactagacagcTGGAGACACAGCTCTGTTGGA--Tacaaccgaagccac-------
180311_3 TCTACAGTGCATGTGTCTCCA 776,753,23,21,20,1,5
cluster#=11 genomeSeqID=chr18 strand=+ start=62973806 end=62973946 reads#=55 mir#=1
stem ---ssssssssssssssssssssssssssssssssss-----ssssssssssssssssssssssssssssssssssssss---
UNAfold ...((..((((((.(((((((((((((((((.(((((.....)))....)).))))))))))))))))).))))))..))...
genome tactgggttggcccaaaagttcgttcgggtttttccattagctggtacagacaacccgaatgaactttttggccaattcaata
bta-mir-2284x tattgggttggcTGAAAAGTTCGTTCGGGTTTTtccataagaactcaaataaactttttggccaacccagtaataacactgat
72349_12 TAAAAGTTCGTTCGGGTTTTTC 693,678,15,22,21,1,5
74656_12 TAAAAGTTCGTTCGGGTTTTT 643,623,20,21,20,1,5
79057_10 NAAAAGTTCGTTCGGGTTTTTC 514,508,6,22,21,1,5
100201_9 NAAAAGTTCGTTCGGGTTTTT 491,485,6,21,20,1,5
182272_3 AAAAGTTCGTTCGGGTTTTTT 808,784,24,21,20,1,5
192201_3 AAAAGTTCGTTCGGGTTTTTCT 750,732,18,22,21,1,5
193060_3 AAAAGTTCGTTCGGGCTTTTC 688,672,16,21,20,1,5
2039866_1 AAACGTTCGTTCGGGTTTTT 710,692,18,20,19,1,5
664749_1 AACAGTTCGTTCGGGTTTTT 710,691,19,20,19,1,5
1423161_1 NAAAGTTCGTTCGGGTTTTT 496,488,8,20,19,1,5
cluster#=12 genomeSeqID=chr18 strand=+ start=68514609 end=68514749 reads#=4 mir#=2
stem ---ssssssssssssssssssssssssssssssssssssss-------------ssssssssssssssssssssssssssssssssssssss---
UNAfold ...((((((((((.((((.((((((.((((.((((((((((.............)))))))))))))).)))))).)))).)))))).))))..)
genome aatgtttgatattcaaaaggtggatattccttctatgtttacaggattgacagctaaacatagaggaaaatccacattttaagtatctaaatttg
ssc-mir-376b ---------tatttaaaagGTGGCTATTCCTTCTATGTTTAtgttatttgtggttaaacatagaggaaattccacgttttcagtatc--------
cfa-mir-376a-3 ------------------ggtggatgttccttctatgtttacgggatttatagttaATCATAGAGGAAAATCCACGT------------------
270222_2 GGTGGATGTTCCTTCTATGTTT 656,650,6,22,21,1,5
780397_1 GTGGATGTTCCTTCTATGTTT 667,659,8,21,20,1,5
409995_1 GGTGGCTATTCCTTCTATGTTT 628,620,8,22,21,1,5
cluster#=13 genomeSeqID=chr18 strand=+ start=68514983 end=68515123 reads#=4 mir#=2
stem ---sssssssssssssssssssssssssssssssssssssssss---ssssssssssssssssssssssssssssssssssssssssss---
UNAfold ...(((((((((.((((..(((((.(((((.(((((.(((.(((...)))...))).)))))))))).)))))..)))).))))))))).))
genome ttctttggtatttaaaaggtggatattccttctatgtttacgtgattcatagataatcatagaggaaaatccatgttttcagtatcaaatgc
ssc-mir-376b --------tatttaaaagGTGGCTATTCCTTCTATGTTTAtgttatttgtggttaaacatagaggaaattccacgttttcagtatc------
cfa-mir-376a-3 -----------------ggtggatgttccttctatgtttacgggatttatagttaATCATAGAGGAAAATCCACGT----------------
270222_2 GGTGGATGTTCCTTCTATGTTT 656,650,6,22,21,1,5
780397_1 GTGGATGTTCCTTCTATGTTT 667,659,8,21,20,1,5
409995_1 GGTGGCTATTCCTTCTATGTTT 628,620,8,22,21,1,5
cluster#=14 genomeSeqID=chr18 strand=+ start=68515738 end=68515878 reads#=4 mir#=2
stem ---sssssssssssssssssssssssssssssssssssssssss---ssssssssssssssssssssssssssssssssssssssssss---
UNAfold ...(((((((((.((((..(((((.(((((.(((((.(((.(((...)))...))).)))))))))).)))))..)))).)))))))))...
genome ttctttggtatttaaaaggtggatattccttctatgtttacgtgattcatagataatcatagaggaaaatccatgttttcagtatcaaatgc
ssc-mir-376b --------tatttaaaagGTGGCTATTCCTTCTATGTTTAtgttatttgtggttaaacatagaggaaattccacgttttcagtatc------
cfa-mir-376a-3 -----------------ggtggatgttccttctatgtttacgggatttatagttaATCATAGAGGAAAATCCACGT----------------
270222_2 GGTGGATGTTCCTTCTATGTTT 656,650,6,22,21,1,5
780397_1 GTGGATGTTCCTTCTATGTTT 667,659,8,21,20,1,5
409995_1 GGTGGCTATTCCTTCTATGTTT 628,620,8,22,21,1,5
cluster#=15 genomeSeqID=chr18 strand=+ start=68534760 end=68534901 reads#=4 mir#=4
stem ---sssssssssssssssssssssssssssssssssssssss----sssssssssssssssssssssssssssssssssssss---
UNAfold ((.((.(((..(((((((((...(((((((...((((..(((....)))))))...)))))))...)))))))))..))).))...
genome tgcggaacttgaagataggttatccgtgtagccttcgctttacttgtgacgaatcatacacggttcacctattttttagtaccaaa
hsa-mir-154 -gtggtacttgaagaTAGGTTATCCGTGTTGCCTTCGctttatttgtgacgAATCATACACGGTTGACCTATTtttcagtaccaa-
mml-mir-154 -gaggtacttgaagaTAGGTTATCCGTGTTGCCTTCGctttatttgtgacgaatcatacacggttgacctatttttcagtaccaa-
mmu-mir-154 ----------gaagaTAGGTTATCCGTGTTGCCTTCGctttattcgtgacgAATCATACACGGTTGACCTATTttt----------
rno-mir-154 -gcggtgcttgaagaTAGGTTATCCGTGTTGCCTTCGctttattcgtgacgAATCATACACGGTTGACCTATTtttcagtaccaa-
374119_4 AATCATACACGGTTGACCTATT 576,560,16,22,21,1,3
cluster#=16 genomeSeqID=chr19 strand=+ start=11683236 end=11683379 reads#=5 mir#=8
stem ---sssssssssssssssssssssssssssssssssssssssss----ssssssssssssssssssssssssssssssss---
UNAfold )))(((.((.(((.(((((((((.(((((((((.........((....))))))))))).))))))))).))).)).))))))
genome gccgtggcctcgttcaagtaatccaggataggctgtgcaggtcccaaggggcctattctcggttacttgcacgcggacgcggg
bta-mir-26b cccgggacccagTTCAAGTAATTCAGGATAGGTTgtgtgctgtcca----gcctgttctccattacttggctcgggggccggt
hsa-mir-26b -ccgggacccagTTCAAGTAATTCAGGATAGGTtgtgtgctgtcca----gCCTGTTCTCCATTACTTGCTCggggaccgg--
cfa-mir-26b ------------TTCAAGTAATTCAGGATAGGTTgtgtgctgtcca----gcctgttctccattacttggct-----------
mdo-mir-26-3 ------acctggTTCAAGTAATCCAGGATAGGCtggacccattctcatcggcctattctcgactacttgcactcgg-------
mdo-mir-26-2 --------ccgtTTCAAGTAATCCAGGATAGGCtgttttctcttcagcctgttctccattacttggttcgggggcc-------
ptr-mir-26b --cgggacccagTTCAAGTAATTCAGGATAGGTtgtgtgctgtcca----gcctgttctccattacttgctcggggaccgg--
mmu-mir-26b cccgggacccagTTCAAGTAATTCAGGATAGGTtgt---ggtgctgaccagCCTGTTCTCCATTACTTGGCTCgggggccggt
rno-mir-26b cccgggacccagTTCAAGTAATTCAGGATAGGTtgtggtgctggcca---gCCTGTTCTCCATTACTTGGCTCgggggccggt
233540_3 TTCAAGTAATCCAGGATAGGCTGG 902,891,11,24,23,1,5
526329_1 AAGTAATTCAGGATAGG 548,530,18,17,16,1,5
1116117_1 TTTCAAGTAATCCAGGATAGGCA 46,42,4,23,21,2,5
cluster#=17 genomeSeqID=chr2 strand=- start=28215979 end=28216122 reads#=698 mir#=7
stem ---sssssssssssssssssssssssssssssssssssssssss-----ssssssssssssssssssssssssssssssssssssssssssssssss
UNAfold ...(((.((((...((((((((((((((((((((((((((((((.....))))))).........)))))))))))))))))))))))..)))))))
genome tgctctatcagagtgaggtagtagattgtatagttgtggggtagtgattttaccctgttcaggagataactatacaatctattgccttccctgagga
bta-let-7g ---------aggcTGAGGTAGTAGTTTGTACAGTTtgagggtcttgataccacccggtacaggagataactgtacaggccactgccttgcc------
hsa-let-7g ---------aggcTGAGGTAGTAGTTTGTACAGTTtgagggtcttgataccacccggtacaggagataaCTGTACAGGCCACTGCCTTGCca-----
ssc-let-7g ----------ggcTGAGGTAGTAGTTTGTACAGTTtgagggtcttgataccacccggtacaggagataactgtacaggccactgccttg--------
cfa-let-7g -------------TGAGGTAGTAGTTTGTACAGTTtgagggtcttgataccacccggtacaggagataactgtacaggccactgccttgcc------
oan-let-7e ctgtccttgaggcTGAGGTAGTAGATTGAATAGTTgtggggtcacggcct--ccctgt----gtgctaaCTATACAATCTACTGTCTTTCCtgaggc
oan-let-7g ------tccaggcTGAGGTAGTAGTTTGTACAGTTtcagggtctacaatacacccggtataggagataaCTGTACAGGCCACTGCCTTGccaggga-
mmu-let-7g -------ccaggcTGAGGTAGTAGTTTGTACAGTTtgagggtcttgataccacccggtacaggagataACTGTACAGGCCACTGCCTTGCcagg---
2816_557 TGAGGTAGTAGATTGAATAGTT 758,745,13,22,21,1,5
10933_122 TGAGGTAGTAGATTGAATAGT 722,708,14,21,20,1,5
90346_9 TGAGGTAGTAGATTGAATAG 675,662,13,20,19,1,5
158383_4 TGAGGTAGTAGATTGAAT 636,616,20,18,17,1,5
221845_3 TGAGGTAGTAGATTGAATA 653,646,7,19,18,1,5
1523887_1 TGAGGTAGTAGATTGAATAGTTGT 876,855,21,24,23,1,5
1478304_1 TGAGGTAGTAGATTGAATAGTTG 860,837,23,23,22,1,5
711496_1 TGAGGTAGTAGTTTGTACACT 261,255,6,21,18,3,5
cluster#=18 genomeSeqID=chr20 strand=+ start=25855487 end=25855627 reads#=4 mir#=1
stem ---ssssssssssssssssssssssssssssssssssssss---ssssssssssssssssssssssssssssssssssss---
UNAfold (..(((((((.((((((((..((.((.((((((.((.((((...)))))))))))).)).))..)))))))).)))))))..(
genome gccccctgctctggctggtcaaacggaaccaagtccgtcttcctgagaggtttggtccccttcaaccagctacagcagggctg
oan-mir-133c gccagctgctggggctggtcaaaaggaaccagatc-gcctctccacctgaTTTGGTCCCCTTCAACCGGCTGcagcgggttgc
175363_4 TTTGGTCCCCTTCAACCGGCT 783,766,17,21,20,1,3
cluster#=19 genomeSeqID=chr20 strand=+ start=40161739 end=40161879 reads#=55 mir#=1
stem ---sssssssssssssssssssssssssssssssssssssssssssssssssssssss------sssssssssssssssssssssssssssssssssssssssssssssssss-
UNAfold ...(((((.(((((.......(((((((((((((((((((((((..(((((((((.((......)).))))))))).)))))))))))))))))))))))))))).))..))).
genome ttccataggagctgataaacattgggctggccaaaaagttcgttcgggtttttccatgtgctgttacggaaaagccagatgagctttttggccagtccaacagctgctccgtga
bta-mir-2284x -----------ggatttagtattgggttggcTGAAAAGTTCGTTCGGGTTTTtccataagaactcaaataaactttttggccaacccagtaataacactgatgcacc-------
72349_12 TAAAAGTTCGTTCGGGTTTTTC 693,678,15,22,21,1,5
74656_12 TAAAAGTTCGTTCGGGTTTTT 643,623,20,21,20,1,5
79057_10 NAAAAGTTCGTTCGGGTTTTTC 514,508,6,22,21,1,5
100201_9 NAAAAGTTCGTTCGGGTTTTT 491,485,6,21,20,1,5
182272_3 AAAAGTTCGTTCGGGTTTTTT 808,784,24,21,20,1,5
192201_3 AAAAGTTCGTTCGGGTTTTTCT 750,732,18,22,21,1,5
193060_3 AAAAGTTCGTTCGGGCTTTTC 688,672,16,21,20,1,5
2039866_1 AAACGTTCGTTCGGGTTTTT 710,692,18,20,19,1,5
664749_1 AACAGTTCGTTCGGGTTTTT 710,691,19,20,19,1,5
1423161_1 NAAAGTTCGTTCGGGTTTTT 496,488,8,20,19,1,5
cluster#=20 genomeSeqID=chr21 strand=+ start=52354444 end=52354584 reads#=27 mir#=1
stem ---sssssssssssssssssssssssssssssssssssssssss-------sssssssssssssssssssssssssssssssssssss---
UNAfold )).(((.((..(((.((((((..(((((((..((((((....((.......))))))))..)))))))..)))))).)))..)).))).))
genome cacctactgaattggccaaaaagttcgttcgggtttttgaccccttccaatggaaaaactggaatgaatattttggacaacccaatagagg
bta-mir-2284x ttagtattgggttggcTGAAAAGTTCGTTCGGGTTTTtccataagaactcaaataaactttttggccaacccagtaataacactgatgcac
bta-mir-2284x -------ggatttagtattgggttggcTGAAAAGTTCGTTCGGGTTTTtccataagaactcaaataaactttttggccaacccagtaataa
74656_12 TAAAAGTTCGTTCGGGTTTTT 643,623,20,21,20,1,5
100201_9 NAAAAGTTCGTTCGGGTTTTT 491,485,6,21,20,1,5
182272_3 AAAAGTTCGTTCGGGTTTTTT 808,784,24,21,20,1,5
2039866_1 AAACGTTCGTTCGGGTTTTT 710,692,18,20,19,1,5
664749_1 AACAGTTCGTTCGGGTTTTT 710,691,19,20,19,1,5
1423161_1 NAAAGTTCGTTCGGGTTTTT 496,488,8,20,19,1,5
cluster#=21 genomeSeqID=chr23 strand=- start=32679633 end=32679773 reads#=55 mir#=1
stem ---sssssssssssssssssssssssssssssssssss--------------ssssssssssssssssssssssssssssssssssss---
UNAfold ...((((((((((.(((((((((((.(((((((((.((..............))..))))))))).))))))))))).)))))))))).))
genome tactgggttggccaaaaagttcgttcgggtttttcatattaatataacaccttaggggaaaatccaaacgaacttttcggctaacccaatc
bta-mir-2284x tattgggttggcTGAAAAGTTCGTTCGGGTTTTtccataagaactcaaataaactttttggccaacccagtaataacactgatgcacc---
72349_12 TAAAAGTTCGTTCGGGTTTTTC 693,678,15,22,21,1,5
74656_12 TAAAAGTTCGTTCGGGTTTTT 643,623,20,21,20,1,5
79057_10 NAAAAGTTCGTTCGGGTTTTTC 514,508,6,22,21,1,5
100201_9 NAAAAGTTCGTTCGGGTTTTT 491,485,6,21,20,1,5
182272_3 AAAAGTTCGTTCGGGTTTTTT 808,784,24,21,20,1,5
192201_3 AAAAGTTCGTTCGGGTTTTTCT 750,732,18,22,21,1,5
193060_3 AAAAGTTCGTTCGGGCTTTTC 688,672,16,21,20,1,5
2039866_1 AAACGTTCGTTCGGGTTTTT 710,692,18,20,19,1,5
664749_1 AACAGTTCGTTCGGGTTTTT 710,691,19,20,19,1,5
1423161_1 NAAAGTTCGTTCGGGTTTTT 496,488,8,20,19,1,5
cluster#=22 genomeSeqID=chr24 strand=+ start=44907753 end=44907894 reads#=2 mir#=1
stem ---ssssssssssssssssssssssssssssssssssss-----ssssssssssssssssssssssssssssssssss---
UNAfold )).((((.(((.((..(((.((((.((((((.(((..((.....))))).)))))).)))).))).))..))).))))...
genome ggggcagccgctgtccctgtcctccaggagctcacttggtccggccgtgcgctcctcgaggccagagcccgcgtctgcttc
ssc-mir-4334 TGaaagggcagagTCCCTGTCCTCCAGGAGCTCcccatgtgg---------------------------------------
1851283_2 TCCCTGTCCTCCAGGAGCTCCC 458,448,10,22,21,1,5
cluster#=23 genomeSeqID=chr25 strand=- start=25122267 end=25122408 reads#=3 mir#=1
stem ---ssssssssssssssssssssssssssssssss----ssssssssssssssssssssssssssssssssss---
UNAfold (..((((((((((((.((..((..(((((((((((....)))))))..))))..))..)).))))))))))))...
genome tgagttggccaaagaatttgcttgggttttcataaaatgttatggaaaaatctgagtgaactttttggccaacgga
bta-mir-2285b -gttggccgaaaagttcattccagtttttctgtactaccttatgggAAAATCTGAGTGAACTTTTTGGctaac---
209262_3 AAAATCTGAGTGAACTTTTTGG 835,835,0,22,22,0,3
cluster#=24 genomeSeqID=chr26 strand=- start=39990477 end=39990617 reads#=4 mir#=2
stem ---sssssssssssssssssssssssssssssssssssssssssssssssssssss----sssssssssssssssssssssssssssssssssssssssssssss-
UNAfold ...((..(..((.((((((((.((((.(((((((((((.(((((........((((....))))))))).))))))))))).)))).)))))))).))..)..)).
genome nnacctgcgtcctccctgacgggtcctgtactgagctgccccgaggcccttcgctgtgcccagctcgggtcagctcagtaccgggcgcgtcggggtgggagtcggc
mml-mir-486 --------------------gtaTCCTGTACTGAGCTGCCCCGAGctgggcagcatgaagggcctCGGGGCAGCTCAGTACAGGATgc------------------
mmu-mir-3107 ---------cccaccctgacgcaTCCTGTACTGAGCTGCCCCGA-GctgagcacagtgaggacctCGGGGCAGCTCAGTACAGGAcccctcagggaggg-------
531858_1 CTGTACTGAGCTGCCCCGAGC 736,726,10,21,20,1,5
1105221_1 TCCTGTACTGAGCTGACCCGAGC 623,601,22,23,21,2,5
1303413_1 TCCTGTACTGAGCTGCCCCGCGC 422,400,22,23,21,2,5
1250773_1 TCCTGTACTGAGCTGCACCGAGC 125,121,4,23,21,2,5
cluster#=25 genomeSeqID=chr3 strand=+ start=216002586 end=216002727 reads#=4 mir#=1
stem ---ssssssssssssssssssssssssssssssssssssssssssssss----ssssssssssssssssssssssssssssssssssssssssssssss---
UNAfold ...((.((.((((((.((((..((((((((((((..(((((((((.(((....))).)))))))))..))))))))))))..)))).)))))).)).))...
genome tacgagaggtattggtttgggtgacaagttcgtttgggtttttccttaacatcttatggaaaaacctgaatgaacttgttgaccaatccaatagctatccaa
bta-mir-2284x -ggatttagtattgggttggcTGAAAAGTTCGTTCGGGTTTTtccataagaactcaaataaactttttggccaacccagtaataacactgatgcacc-----
364095_3 GACAAGTTCGTTCGGGTTTTTC 679,656,23,22,21,1,5
1259728_1 GACAAGTTCGTTCGGGTTTTT 507,486,21,21,20,1,5
cluster#=26 genomeSeqID=chr5 strand=+ start=64411226 end=64411365 reads#=99 mir#=6
stem -sssssssssssssssssssssssssssssssssssssssssssssss--------ssssssssssssssssssssssssssssssssssssssssss---
UNAfold .(((((((....((((.((((.((.((((((((((((((...((((((........)))))).)))))))))))))).)).)))).)))).)))))))...
genome tgggtgacagagccacccagggctcctgactccaggtcctgtgtgttacctcgaaatagcactggacttggagtcagaaggcctgagtggagtcgccttcc
hsa-mir-378d-2 ---------------------------------------gaatggttacaaggagagaacACTGGACTTGGAGTCAGAAAactttcatccaagtcattccc
hsa-mir-378c --------------------------------------------------ggaggccatcACTGGACTTGGAGTCAGAAGAGTGGagtcgggtcagacttc
hsa-mir-378f ---------gtcaggtcctggactcccatagttttcaggctgctaaacaacagaacgagcACTGGACTTGGAGCCAGAAGtcttggg--------------
hsa-mir-378i ------------------------------------------------------gggagcACTGGACTAGGAGTCAGAAGGtggagttctgggtgctgttt
hsa-mir-378d-1 ------------------------------actgtttctgtccttgttcttgttgttattACTGGACTTGGAGTCAGAAAcagg-----------------
mmu-mir-378b tgggctatcccagtccaggcagtaccctcaggaggcaggtacgatggatagagagggaaccCTGGACTTGGAGTCAGAAGAcctgag--------------
24226_63 ACTGGACTTGGAGCCAGAAG 662,644,18,20,19,1,3
71889_16 CCTGGACTTGGAGTCAGAAG 632,611,21,20,19,1,3
136791_6 ACTGGACTTGGAGTCAGAAGCG 657,648,9,22,20,2,3
262903_2 CCCTGGACTTGGAGTCAGAAG 649,627,22,21,20,1,3
362292_2 CTGGACTTGGAGCCAGAAG 629,618,11,19,18,1,3
829759_2 ACTGGACTTGGAGCCAGA 639,616,23,18,17,1,3
1082831_2 ACTGGACTTGGAGTCAGAAACC 527,523,4,22,20,2,3
1852518_1 ACTGGACTAGGAGTCAGAAG 722,711,11,20,19,1,3
1657034_1 ACTGGACTTGGAGTCAGAAACA 640,634,6,22,19,3,3
1688119_1 ACTGGACTTGGAGCCAGAA 621,610,11,19,18,1,3
605997_1 ACTGGACTTGGAGTCAGAACAC 591,576,15,22,20,2,3
1106301_1 CTGGACTTGGAGTCAGAAAAC 545,537,8,21,19,2,3
548125_1 NTGGACTTGGAGTCAGAAGA 40,36,4,20,18,2,3
cluster#=27 genomeSeqID=chr7 strand=+ start=64717753 end=64717893 reads#=27 mir#=1
stem ---ssssssssssssssssssssssssssssssssssssssss----sssssssssssssssssssssssssssssssssssssss---
UNAfold )).(((..((((.(((((((((((.(((.((((((((..((((....)))).)))))))).))).))))))))))).))))..)))...
genome atatattaggttggcccaaaagttcgttcgggtttttagtaagatgttttagaaaaacccaaacaaacttttgggcaaacccgatattt
bta-mir-2284x tagtattgggttggcTGAAAAGTTCGTTCGGGTTTTtccataagaactcaaataaactttttggccaacccagtaataacactgatgca
74656_12 TAAAAGTTCGTTCGGGTTTTT 643,623,20,21,20,1,5
100201_9 NAAAAGTTCGTTCGGGTTTTT 491,485,6,21,20,1,5
182272_3 AAAAGTTCGTTCGGGTTTTTT 808,784,24,21,20,1,5
2039866_1 AAACGTTCGTTCGGGTTTTT 710,692,18,20,19,1,5
664749_1 AACAGTTCGTTCGGGTTTTT 710,691,19,20,19,1,5
1423161_1 NAAAGTTCGTTCGGGTTTTT 496,488,8,20,19,1,5
cluster#=28 genomeSeqID=chr7 strand=+ start=94446470 end=94446612 reads#=63 mir#=4
stem ---ssssssssssssssssssssssss-----------ssssssssssssssssssssss---
UNAfold ...((((((((((...(((((((((((...........)))))))))))))))))).)))...
genome tactcactagtaaaatgcatttattgaccaaagtgttttcagtaaatgtttattggatgaata
bta-mir-545 --------------cccagcctggcacattcgtaggccTCAGTAAATGTTTATTGGATGaata
ssc-mir-545 ----------------------------ttagtaggccTCAGTAAATGTTTATTGGATGaata
cfa-mir-545 --------------cccagcctggcacattagtaggccTCAGTAAATGTTTATTGGATGaata
eca-mir-545 --------------cccagcctggcacattagtaggcctcagtaaatgtttattggatgaata
23158_49 TCAGTAAATGTTTATTGGATGA 838,838,0,22,22,0,3
108029_10 TCAGTAAATGTTTATTGGA 732,732,0,19,19,0,3
354052_2 TCAGTAAATGTTTATTGGATGAA 869,869,0,23,23,0,3
1414149_1 TCAGTAAATGTTTATTGGAT 705,705,0,20,20,0,3
856477_1 CAGTAAATGTTTATTGGAT 674,674,0,19,19,0,3
cluster#=29 genomeSeqID=chr9 strand=- start=62878218 end=62878357 reads#=3 mir#=1
stem ---sssssssssssssssssssssssss--------------sssssssssssssssssssssssss---
UNAfold ...(((((((((((.(((.(((((((((..............))))))))).))).)))))))))))...
genome ttagccaaaaggttcgttcgggtttttccagaagatagtacagaaaaacccaaacaaactttttggccaa
bta-mir-2284x ttggcTGAAAAGTTCGTTCGGGTTTTtccataagaactcaaataaactttttggccaacccagtaataac
327430_2 GAAAGGTTCGTTCGGGTTTTT 547,524,23,21,20,1,5
2039866_1 AAACGTTCGTTCGGGTTTTT 710,692,18,20,19,1,5
cluster#=30 genomeSeqID=chrUn_GL339759 strand=- start=51752 end=51890 reads#=2 mir#=1
stem ---ssssssssssssssssssssssss-------------sssssssssssssssssssss---
UNAfold )))((((.(..((..(((..(((((((.............)))))))))).))..).))))...
genome gttggtctgttgttttcttataatgtccctgtatgattttggcattaggatactgctggcctct
mml-mir-644 gttggtctgtagttttcttatAGTGTGGCTTGCTTAGAGCaaaggtggttccct----------
247735_2 TTGGTCTGTAGTTTTCTTA 536,513,23,19,18,1,5
cluster#=31 genomeSeqID=chrX strand=+ start=114367865 end=114368005 reads#=55 mir#=1
stem ---ssssssssssssssssssssssssssssssssssssssssss----sssssssssssssssssssssssssssssssssssssssss---
UNAfold )..(((((((((((..((.(((((..((((..((((((..(.(((....))))..))))))..))))..))))).))..))))))))))).))
genome acctattgggttggtgaaaaagttcgttcgggtttttctgttacattattgtatggaaaaagttgaagaaatttattggccaacccagtacaa
bta-mir-2284x tagtattgggttggcTGAAAAGTTCGTTCGGGTTTTtccataagaactcaaataaactttttggccaacccagtaataacactgatgcacc--
72349_12 TAAAAGTTCGTTCGGGTTTTTC 693,678,15,22,21,1,5
74656_12 TAAAAGTTCGTTCGGGTTTTT 643,623,20,21,20,1,5
79057_10 NAAAAGTTCGTTCGGGTTTTTC 514,508,6,22,21,1,5
100201_9 NAAAAGTTCGTTCGGGTTTTT 491,485,6,21,20,1,5
182272_3 AAAAGTTCGTTCGGGTTTTTT 808,784,24,21,20,1,5
192201_3 AAAAGTTCGTTCGGGTTTTTCT 750,750,0,22,22,0,5
193060_3 AAAAGTTCGTTCGGGCTTTTC 688,672,16,21,20,1,5
2039866_1 AAACGTTCGTTCGGGTTTTT 710,692,18,20,19,1,5
664749_1 AACAGTTCGTTCGGGTTTTT 710,691,19,20,19,1,5
1423161_1 NAAAGTTCGTTCGGGTTTTT 496,488,8,20,19,1,5
cluster#=32 genomeSeqID=chrX strand=+ start=117074305 end=117074445 reads#=2 mir#=2
stem ---sssssssssssssssssssssssssssssssssssss-------ssssssssssssssssssssssssssssssssssssssss---
UNAfold )..((((((((((.((.((((((..(((((((((((((((.......))..)))))))))))))..)))))).)).))))))).)))...
genome tgactccaaggggatacagcagcaattcatgttttgaagtgctttaaacggttcaaaacgtgaggcgctgctatacccccttgcgaggaa
mmu-mir-322 tgactccgaagggctgCAGCAGCAATTCATGTTTTGGAgt-attgccaaggttcaAAACATGAAGCGCTGCAACACcccttcgtggggaa
rno-mir-322 tgactccgaagggatgCAGCAGCAATTCATGTTTTGGAgt-attgccaaggttcaAAACATGAAGCGCTGCAACAccccttcgtgggaaa
402957_2 CAGCAGCAATTCATGTTTTGG 735,717,18,21,20,1,5
