# Supplementary material for: Identification and Characterization of the miRNA Transcriptome of Ovis aries
Source: PLoS One. 2013 Mar 13;8(3):e58905. doi: 10.1371/journal.pone.0058905 (PMC3596360; doi:10.1371/journal.pone.0058905)
Supplement: Table S12 — Profile of predicted miRNAs (Group 2b) that could be mapped to known pre-miRNAs of selected species (Mammalia) and species specific ( Ovis aries ) genome, but without hairpins. (XLS) [file pone.0058905.s016.xls]

## Sheet: Sheet 1
Supplementary Table S12. Profile of predicted miRNAs (Group 2b) that could be mapped to known pre-miRNAs of selected species (Mammalia) and species specific (Ovis aries) genome, but without hairpins
# of detected miRNAs:	272
# of detected miRNAs at 5':	149	149/272	0.5478
# of detected miRNAs at 3':	123	123/272	0.4522
# of known pre-miRNAs related:	161
# of known miRNAs related:	182
# of all clusters:	249
# of clusters with 5' & 3' reads:	23	23/249	0.0924
miRNA_name	is the name of detected miRNA sequence
	The miR_name is composed of the 1st known miRNA name in a cluster, a underscore, and a matching annotation: such as
	L-n means the miRNA_seq (detected) is n base less than known rep_miRSeq in the left side;
	R-n means the miRNA_seq (detected) is n base less than known rep_miRSeq in the right side;
	L+n means the miRNA_seq (detected) is n base more than known rep_miRSeq in the left side;
	R+n means the miRNA_seq (detected) is n base more than known rep_miRSeq in the right side;
	2ss5TC13TA means 2 substitutin (ss), which are T->C at position 5 and T->A at position 13
	if there is no matching annotation, the miRNA_seq (detected) is exactly same as known rep_miRSeq.
miRNA_seq	is a read at 5' or 3' of maximum mapped score in each cluster.
#copy of the miRNA	is the copy number of the miRNA_seq
score(all) of the miRNA	is the total score of the miRNA_seq
mirIDs,	is all mirID in a cluster, seprated by ,
rep_mirID	is the representative known mirID
rep_miRID	is the representative known mirID
type	is 5' or 3', which means the cluster appears at 5' or 3' end
cluster	miRNA_index	miRNA_name	miRNA_seq	miRNA_len	#copy of the miRNA	score(all) of the miRNA	genomeID	strand	start	end	genome_seq	#mir	mirIDs,	rep_mirID	rep_miRID	type	#base_inLoop
1	1	hsa-miR-4532_L-3R+1	CGGGGAGCCCGGCGG	15	1	528	chr1	+	6857891	6858025	cttgcctggagaaccccagggaCGGGGAGCCCGGCGGgctgccgtctgt	1	hsa-mir-4532,	hsa-mir-4532	hsa-miR-4532	3'	0
2	2	mmu-mir-1957-p5	GTAGCTCAGTGGTAGAGC	18	1	662	chr1	+	13329984	13330121	tGTAGCTCAGTGGTAGAGCgcatgctttgcatgtatgaggccccgggttcaatccccggcatctccatattttgggctt	1	mmu-mir-1957,	mmu-mir-1957	mmu-mir-1957-p5	5'	0
3	3	bta-miR-206_R-7	TGGAATGTAAGGAAG	15	37	562	chr1	+	22620020	22620154	ctggaggtcttgctgtgggtggctttgaaTGGAATGTAAGGAAGctggcctggaagattctcggg	10	bta-mir-206,hsa-mir-206,ssc-mir-206,cfa-mir-206,mdo-mir-206,ptr-mir-206,oan-mir-206,mmu-mir-206,rno-mir-206,eca-mir-206-2,	bta-mir-206	bta-miR-206	3'	0
4	4	mdo-mir-739-p3_1ss13GC	AACGAGAACTTTCAAG	16	1	442	chr1	+	77624299	77624446	gcagcatttagggattccaaagaAACGAGAACTTTCAAGgcatagtacgaaa	1	mdo-mir-739,	mdo-mir-739	mdo-mir-739-p3	3'	0
5	5	ssc-mir-4332-p3_1ss13CT	CCGGGGGTGGGGTCG	15	2	520	chr1	+	113249254	113249392	ggggctgtgtgctcgggggtcctggcatgtggggcagaaatctggCCGGGGGTGGGGGCGgggcagggggctcctcactgtggatctcgatgagctcaggcagg	1	ssc-mir-4332,	ssc-mir-4332	ssc-mir-4332-p3	3'	0
6	6	bta-miR-206_R-6_1ss13AC	TGGAATGTAAGGCAGT	16	1	509	chr1	+	172656042	172656184	atgtctggaacTGGAATGTAAGGCAGTcatctgatttatttcatctgttagatgttagagaattataattccttctatttctgggaac	10	bta-mir-206,hsa-mir-206,ssc-mir-206,cfa-mir-206,mdo-mir-206,ptr-mir-206,oan-mir-206,mmu-mir-206,rno-mir-206,eca-mir-206-2,	bta-mir-206	bta-miR-206	5'	0
7	7	bta-miR-2284m_R+1_1ss9TA	GAAAAGTTAGTTCGGGTTTTT	21	1	717	chr1	+	175340134	175340274	atagaaGAAAAGTTTGTTCGGGTTTTT	2	bta-mir-2284m,bta-mir-2284x,	bta-mir-2284m	bta-miR-2284m	3'	0
8	8	mmu-mir-5105-p5	GTCCTTCTGATCGAGG	16	3	602	chr1	+	200352322	200352457	tGTCCTTCTGATCGAGGACAGGAGGTGTTCCC	1	mmu-mir-5105,	mmu-mir-5105	mmu-mir-5105-p5	5'	0
8	9	mmu-mir-5105-p3_1ss17CT	CCTTCTGATCGAGGCCTAGCCCGTGGACG	29	1	426	chr1	+	200352322	200352457	tGTCCTTCTGATCGAGGACAGGAGGTGTTCCC	1	mmu-mir-5105,	mmu-mir-5105	mmu-mir-5105-p3	3'	0
9	10	mdo-mir-739-p5_1ss15CA	AGAACTTTGAAGGCAGAAG	19	1	623	chr1	+	202269358	202269496	agaggctgccattcaaacataggagaAGAACTTTGAAGGCAGAAGgagcaatgagaacaagtttggtgtttgaggagcactgtcgtt	1	mdo-mir-739,	mdo-mir-739	mdo-mir-739-p5	5'	0
10	11	hsa-miR-378c_L-3R-4_1ss18AC	GGACTTGGAGTCAGCAGA	18	1	590	chr1	+	214975400	214975539	catGGACTTGGAGTCAGGAGAcctggccctgagtccctg	2	hsa-mir-378c,mmu-mir-378b,	hsa-mir-378c	hsa-miR-378c	5'	0
11	12	ssc-mir-4332-p5	TCGCGGGGGTGGGCG	15	2	509	chr1	+	283837584	283837726	gTCGCGGGGGTGGGAGgtcatgggtttaagaggtcacagtggtgggatggccccagatgtctcagcttccagc	1	ssc-mir-4332,	ssc-mir-4332	ssc-mir-4332-p5	5'	0
12	13	hsa-miR-4508_L-1R-1_1ss16CA	CGGGGCTGGGCGCGA	15	1	411	chr1	+	284840494	284840628	tcCGGGGCTGGGCGCGGggctccgtcctgcgtggccttctcttgcatgggactcaccagctcttgg	1	hsa-mir-4508,	hsa-mir-4508	hsa-miR-4508	5'	0
13	14	bta-miR-206_R-6_1ss16TC	TGGAATGTAAGGAAGC	16	1	435	chr1	-	15000293	15000434	tcagctctcaaatcacTGGAATGGAAGGAAGCatatctaagcttcttctgcattagaagacttattctgccaatggaggtcaagctagaaagggagtg	10	bta-mir-206,hsa-mir-206,ssc-mir-206,cfa-mir-206,mdo-mir-206,ptr-mir-206,oan-mir-206,mmu-mir-206,rno-mir-206,eca-mir-206-2,	bta-mir-206	bta-miR-206	5'	0
14	15	hsa-miR-4508_L-1R-1	CGGGGCTGGGCGCGC	15	43	538	chr1	-	17972962	17973110	aaggggtggggagcCGGGGCTGGGCGCGCttcctgccaggggcccagcggcccgcccctgcctccgcccnnn	2	hsa-mir-4508,hsa-mir-4492,	hsa-mir-4508	hsa-miR-4508	5'	0
15	16	bta-mir-2904-2-p5_L+30R+30R-15	GCAGCGCCGCGGGAG	15	7	512	chr1	-	18154859	18155004	ggggctgcGCAGCGCCGCGGGAGgaagggtccctccccactccagaccgcctggtaactatggcaacggcggagagccggcgccgcggcaga	1	bta-mir-2904-2,	bta-mir-2904-2	bta-mir-2904-2-p5	5'	0
16	17	mdo-mir-739-p3	AGTGGAGAAGGGTTCC	16	3	564	chr1	-	60650699	60650836	cagggaatgcatttcatcatcaaaAGTGGAGAAGGGTTCCaat	1	mdo-mir-739,	mdo-mir-739	mdo-mir-739-p3	3'	0
17	18	bta-mir-2904-2-p3	GGCAGCGCCGCGGGA	15	3	378	chr1	-	94112204	94112351	cctccttccactggcctgccttccctccggggtgccagaGGCAGCGCCCCGGGAtccggcggcaggtggcgacggctc	1	bta-mir-2904-2,	bta-mir-2904-2	bta-mir-2904-2-p3	3'	0
18	19	bta-miR-206_R-7	TGGAATGTAAGGAAG	15	37	562	chr1	-	202409844	202409987	TGGAATGTAAGGAAGgtgagagtagaagagaggaaattgattacctgttgaaaactaatagaagctactgatgcagct	10	bta-mir-206,hsa-mir-206,ssc-mir-206,cfa-mir-206,mdo-mir-206,ptr-mir-206,oan-mir-206,mmu-mir-206,rno-mir-206,eca-mir-206-2,	bta-mir-206	bta-miR-206	5'	0
19	20	hsa-miR-378d_R-2_1ss18AG	ACTGGACTTGGAGTCAGG	18	5	669	chr1	-	212504620	212504758	ACTGGACTTGGAGTCAGGaaacgcaagtgtaagtcctnn	5	hsa-mir-378d-2,hsa-mir-378e,hsa-mir-378d-1,hsa-mir-378c,mmu-mir-378b,	hsa-mir-378d-1	hsa-miR-378d	5'	0
20	21	hsa-miR-4454_L-2	ATCCGAGTCACGGCACCA	18	77	669	chr1	-	283367614	283367751	ccaggttaaATCCGAGTCACGGCACCAta	1	hsa-mir-4454,	hsa-mir-4454	hsa-miR-4454	3'	0
21	22	bta-miR-206_R-7	TGGAATGTAAGGAAG	15	37	562	chr10	+	10296844	10296978	aatggggaTGGAATGTAAGGAAGagaagcttaagttgaatgcaaagaacaacttgaggtcctttgtatgttaaaccctgga	10	bta-mir-206,hsa-mir-206,ssc-mir-206,cfa-mir-206,mdo-mir-206,ptr-mir-206,oan-mir-206,mmu-mir-206,rno-mir-206,eca-mir-206-2,	bta-mir-206	bta-miR-206	5'	0
22	23	hsa-miR-4497_R-2	CTCCGGGACGGCTGG	15	17	553	chr10	+	15358440	15358574	cgacggcgagagggaggtgcgcgcgcggaccccgggaacaggccctcggctagcgagggaCTCCGGGACGGCTGGgaagcagagcccgctcgccgctt	1	hsa-mir-4497,	hsa-mir-4497	hsa-miR-4497	3'	0
23	24	bta-miR-206_R-7	TGGAATGTAAGGAAG	15	37	562	chr10	+	40946321	40946455	taatgacaacagagcaagtcagttctccagtttTGGAATGTAAGGAAGaactgtggaatgtacactgtcacag	10	bta-mir-206,hsa-mir-206,ssc-mir-206,cfa-mir-206,mdo-mir-206,ptr-mir-206,oan-mir-206,mmu-mir-206,rno-mir-206,eca-mir-206-2,	bta-mir-206	bta-miR-206	3'	0
24	25	bta-mir-3431-p5	TAGAGGACTGACTGAAA	17	3	616	chr10	+	90388498	90388641	tttcTAGAGGACTGACTGAAAcctagttactccacc	1	bta-mir-3431,	bta-mir-3431	bta-mir-3431-p5	5'	0
25	26	ssc-mir-4332-p3_L+2R-2_3ss4CG8GT11TG	CCGGGGGTGGGGTCG	15	2	520	chr10	+	93069759	93069897	tacagcgagtacagccccgCCGGGGGTGGGGGCGgagtaaacgctcag	1	ssc-mir-4332,	ssc-mir-4332	ssc-mir-4332-p3	3'	0
26	27	hsa-mir-574-p5_1ss6TC	CACGCCCATGCACACACCCAC	21	2	561	chr10	-	27391089	27391223	CACCCCCATGCACACACCCACActc	4	hsa-mir-574,ssc-mir-574,cfa-mir-574,mmu-mir-574,	hsa-mir-574	hsa-mir-574-p5	5'	0
26	28	hsa-miR-574-3p_L-7	ATGCACACACCCACA	15	2	580	chr10	-	27391089	27391223	CACCCCCATGCACACACCCACActc	4	hsa-mir-574,ssc-mir-574,cfa-mir-574,mmu-mir-574,	hsa-mir-574	hsa-miR-574-3p	3'	0
27	29	bta-mir-2904-2-p3	GGCAGCGCCGCGGGA	15	3	378	chr10	-	36330379	36330530	catcctatgcgcaggttgctggctgtcagaggactgcgtggcagttctttgtgaaggagGGCAGCGCCTCGGGAgaccattcctactgtatt	1	bta-mir-2904-2,	bta-mir-2904-2	bta-mir-2904-2-p3	3'	0
28	30	oar-miR-329a-3p_L-1R-2	ACACACCTGGTTAACCTTT	19	2	735	chr10	-	84484695	84484833	gaacACACACCTGGTTAACCTTTcacctgtcttcctaggcaccaggtgagtgagg	12	oar-mir-329a,oar-mir-329b,bta-mir-329a,bta-mir-329b,hsa-mir-329-2,hsa-mir-329-1,cfa-mir-329b,mml-mir-329-2,mml-mir-329-1,ptr-mir-329-2,ptr-mir-329-1,ppy-mir-329-2,	oar-mir-329a	oar-miR-329a-3p	5'	0
29	31	mmu-mir-5105-p3	GATCGAGGCCCAGCCC	16	7	596	chr10	-	92627420	92627570	gccagtgttcaggggacaaagctgacgccccagccacacgacagccctgGATCGAGGCCCAGCCCcaccacttctgtgc	1	mmu-mir-5105,	mmu-mir-5105	mmu-mir-5105-p3	3'	0
30	32	hsa-miR-1260_1ss9TA	ATCCCACCACTGCCACCA	18	7	688	chr11	+	15935004	15935141	ATCCCACCACTGCCACCAaatctgcttaaaagtcaanttcanccnagtaaattcaaagatccactaggctt	3	hsa-mir-1260,hsa-mir-1260b,ppy-mir-1260,	hsa-mir-1260	hsa-miR-1260	5'	0
31	33	ssc-mir-4332-p5_L+1R-1_4ss2CG6CG12CG16GC	CGGGGGTGGGGGCGGCG	17	1	506	chr11	+	36362295	36362433	ggCGGGGGTGGGGGCGGCGtggatgctgcaggggaagcctggagggctcaccaag	1	ssc-mir-4332,	ssc-mir-4332	ssc-mir-4332-p5	5'	0
32	34	mmu-miR-5102_L-1R-8	CTTCTGGCGCCAAGC	15	2	599	chr11	+	39898029	39898175	tcCTTCTGGCGCCAAGCtgtatgtgaaggtttggagg	1	mmu-mir-5102,	mmu-mir-5102	mmu-miR-5102	5'	0
33	35	mmu-miR-5115_L-1R-3_1ss13TA	TGGACGCGAGCAGGG	15	2	384	chr11	+	51404857	51405003	acacttgggatggcgtcgatgggcgtgctcgagtctgtggcgggctcTGGACGCGAGCAGGAggctgtccttggcca	1	mmu-mir-5115,	mmu-mir-5115	mmu-miR-5115	3'	0
34	36	bta-miR-206_R-6_1ss16TC	TGGAATGTAAGGAAGC	16	1	435	chr11	-	8039974	8040116	aaatcTGGACTGTAAGGAAGCacgatccagagta	10	bta-mir-206,hsa-mir-206,ssc-mir-206,cfa-mir-206,mdo-mir-206,ptr-mir-206,oan-mir-206,mmu-mir-206,rno-mir-206,eca-mir-206-2,	bta-mir-206	bta-miR-206	5'	0
35	37	hsa-miR-4286_R+1	ACCCCACTCCTGGTACCA	18	111	676	chr11	-	42078576	42078713	acACCCCACTCCTGGTACCAgctgcttgggcaccccctgtggcacatgcctctgagatggagggat	1	hsa-mir-4286,	hsa-mir-4286	hsa-miR-4286	5'	0
36	38	ssc-mir-4332-p5_1ss12CG	CGGGGGTGGGGGCGGCG	17	1	506	chr11	-	46899525	46899661	gcCGGGGGTGGGGGGGGCGgcctcaccaccccaggatcggtgggctgcgcgctgggggaccaccctcacctaag	1	ssc-mir-4332,	ssc-mir-4332	ssc-mir-4332-p5	5'	0
37	39	ssc-mir-1285-p3	CTGATCAGTAGTGGGA	16	14	619	chr11	-	55007208	55007358	gaaacagagcaggtcaaaactctcctaCTGATCAGTAGTGGGActgcgcttgtgaatagccatt	1	ssc-mir-1285,	ssc-mir-1285	ssc-mir-1285-p3	3'	0
38	40	bta-mir-2904-2-p3_1ss3GC	GCCCCGCGGGAGCCTCG	17	1	529	chr11	-	57309237	57309381	aagcccgtgggaaaggatgcaggccaGCACCGCGGGAGCCTCGaggaggggccgcct	1	bta-mir-2904-2,	bta-mir-2904-2	bta-mir-2904-2-p3	3'	0
39	41	hsa-miR-378b_R-4	ACTGGACTTGGAGGC	15	5	559	chr11	-	63405622	63405763	ccgttagctACTGGACTTGGAGGCttcatccaactgtgcaatcagcagttcccaaatcagagtttctttttccaaggctaagtt	1	hsa-mir-378b,	hsa-mir-378b	hsa-miR-378b	5'	0
40	42	hsa-miR-4532_R-1	CCCCGGGGAGCCCGGC	16	7	575	chr11	-	66773553	66773692	gggtgagggctcggatgagagcggggacggcatgctcgCCCCGGGGAGCCCGGCcctcaatg	1	hsa-mir-4532,	hsa-mir-4532	hsa-miR-4532	3'	0
41	43	ssc-miR-2476_R-4	TCCCTGTGGTCTAGTGG	17	15	587	chr12	+	27504190	27504341	agagggactTCCCTGTGGTCTAGTGGctaagactctgtgcttccagtgcagggggcccggggttcagtccctnn	3	ssc-mir-2476-1,ssc-mir-2476-3,ssc-mir-2476-2,	ssc-mir-2476-2	ssc-miR-2476	5'	0
42	44	hsa-miR-574-3p_R-1_1ss18CA	CACGCTCATGCACACACACAC	21	2	626	chr12	+	35748368	35748508	acaCACGCTCATGCAAACACACACattaggtgggt	4	hsa-mir-574,ssc-mir-574,cfa-mir-574,mmu-mir-574,	hsa-mir-574	hsa-miR-574-3p	5'	0
43	45	mmu-mir-5105-p5	AGGCCCAGCCCGTGG	15	2	581	chr12	+	54475737	54475871	ggtccAGGCCCAGCCCGTGGCGTTCCCTGGCAg	1	mmu-mir-5105,	mmu-mir-5105	mmu-mir-5105-p5	5'	0
43	46	mmu-mir-5105-p3_3ss16AC22TA23GT	AGGCCCAGCCCGTGGCCGGTGATAGGC	27	1	464	chr12	+	54475737	54475871	ggtccAGGCCCAGCCCGTGGCGTTCCCTGGCAg	1	mmu-mir-5105,	mmu-mir-5105	mmu-mir-5105-p3	3'	0
44	47	mdo-mir-739-p5	ACGAGAACTTTGAAG	15	16	581	chr12	+	64137594	64137741	gACGAGAACTTTGAAGaaagcatttcttagcatcccttgtacgttttcaggacgcttttctcacct	1	mdo-mir-739,	mdo-mir-739	mdo-mir-739-p5	5'	0
45	48	ssc-miR-2476_R-4	TCCCTGTGGTCTAGTGG	17	15	587	chr12	-	36413191	36413330	tatacatatctagaaagtaagagagggaactTCCCTGTGGTCTAGTGGttaa	3	ssc-mir-2476-1,ssc-mir-2476-3,ssc-mir-2476-2,	ssc-mir-2476-2	ssc-miR-2476	3'	0
46	49	bta-miR-545_L-1R+1	TCAACAAACATTTATTGTGTGC	22	3	852	chr12	-	48856947	48857088	aactgggggctcattcagccacTCAACAAACATTTATTGTGTGCct	3	bta-mir-545,ssc-mir-545,eca-mir-545,	bta-mir-545	bta-miR-545	3'	0
47	50	hsa-miR-574-3p_1ss18CA	CACGCTCATGCACACACACACA	22	2	673	chr12	-	59807058	59807199	ttgttggtgtgactgcggattagtaaagcctcctgttacatatgatacacacgcgcacgcCACGCACATGCACACACACACAcaa	4	hsa-mir-574,ssc-mir-574,cfa-mir-574,mmu-mir-574,mmu-mir-574,	hsa-mir-574	hsa-miR-574-3p	3'	0
48	51	bta-miR-1271_R-2_1ss15AC	CTTGGCACCTAGTACGTACT	20	2	628	chr12	-	66243079	66243218	caaaggtgcctggcacaacaCTTGGCACCTAGTAGGTACT	1	bta-mir-1271,	bta-mir-1271	bta-miR-1271	3'	0
49	52	hsa-miR-574-3p_1ss18CA	CACGCTCATGCACACACACACA	22	2	673	chr12	-	67582407	67582548	CACGCACATGCACACACACACAcacacccaggcccccgcccccccggaaacggatgtccaatgagtgcaaaa	4	hsa-mir-574,ssc-mir-574,cfa-mir-574,mmu-mir-574,	hsa-mir-574	hsa-miR-574-3p	5'	0
50	53	bta-miR-206_R-7	TGGAATGTAAGGAAG	15	37	562	chr13	+	34633732	34633866	aaactttatagatatagtctaggatggTGGAATGTAAGGAAGgagtaccaagaagagag	10	bta-mir-206,hsa-mir-206,ssc-mir-206,cfa-mir-206,mdo-mir-206,ptr-mir-206,oan-mir-206,mmu-mir-206,rno-mir-206,eca-mir-206-2,	bta-mir-206	bta-miR-206	3'	0
51	54	oan-miR-1388_R-3	ATCTCAGGTTCGTCAGCCC	19	2	713	chr13	+	57921055	57921193	ccaacctgagaatggtgagcatccagggacaATCTCAGGTTCGTCAGCCC	1	oan-mir-1388,	oan-mir-1388	oan-miR-1388	3'	0
52	55	bta-miR-378_R+1_1ss9TA	ACTGGACTAGGAGTCAGAAGGCT	23	1	743	chr13	+	70184617	70184759	ACTGGACTAGGAGTCAGAAGCCTgggatcaaatcacagctatcacaaacatgctgtgtgatccaggccaaatctcattccctc	2	bta-mir-378-2,hsa-mir-378i,	bta-mir-378-2	bta-miR-378	5'	0
53	56	hsa-miR-378c_L-1R-4_1ss17GC	CTGGACTTGGAGTCACAAGA	20	4	716	chr13	+	78628137	78628276	ccgctcctatgcctctgCTGGACTTGGAGTCAAAAGA	2	hsa-mir-378c,mmu-mir-378b,	hsa-mir-378c	hsa-miR-378c	3'	0
54	57	bta-miR-2387_L-1R-1	GGAAGGCCTGGCTTTGCAGC	20	1	728	chr13	+	86068207	86068346	agtgGGAAGGCCTGGCTTTGCAGCaaagccgaccgcgatgcgcatcctgtctttctctc	1	bta-mir-2387,	bta-mir-2387	bta-miR-2387	5'	0
55	58	hsa-miR-4508_L-1R-1_1ss16CA	CGGGGCTGGGCGCGA	15	1	411	chr13	-	55332749	55332892	CGGGGCTGGGCGCGAgcctgaggaagcaggggcgggactggggacagcccagactggagccacgccccttctgcctcaat	1	hsa-mir-4508,	hsa-mir-4508	hsa-miR-4508	5'	0
56	59	mmu-miR-5126_L-1R-5	CGGGCGGGGCCGGGGG	16	6	574	chr13	-	58177482	58177621	gtacggcaatgcggtaccggcgCGGGCGGGGCCGGGGGcggggacg	4	hsa-mir-636,ssc-mir-4332,ssc-mir-4332,ssc-mir-4332,mml-mir-636,mmu-mir-5126,	mmu-mir-5126	mmu-miR-5126	3'	0
57	60	hsa-miR-4454_L-2	ATCCGAGTCACGGCACCA	18	77	669	chr13	-	63787572	63787709	ATCCGAGTCACGGCACCAtagatgtcacgtgagtgtatgctccttggttctgtctc	1	hsa-mir-4454,	hsa-mir-4454	hsa-miR-4454	5'	0
58	61	mmu-mir-5102-p5	GAGTTTGACTGGGGC	15	206	562	chr13	-	77094066	77094208	ggggttctcacttctggcgtcaagggacaatgccaggtgggGAGTTTGACTGGGGCggcggtacacctgtcaaacggtaacacaggtgtcctgaggcgagcttagggaggacaga	1	mmu-mir-5102,	mmu-mir-5102	mmu-mir-5102-p5	5'	0
59	62	hsa-miR-378c_L-3R-4	GGACTTGGAGTCAGAAGA	18	1	674	chr14	+	4545639	4545776	caagGGACTTGGAGTCAGAAGAcctagactccacactcactacatgtgtgatttcaggtaagaatagacatttgggtcctca	2	hsa-mir-378c,mmu-mir-378b,	hsa-mir-378c	hsa-miR-378c	5'	0
60	63	mmu-mir-5105-p3_7ss2TA3GT4GC6GA13AG14GC15TC	GATCGAGGCCCAGCCC	16	7	596	chr14	+	7310271	7310421	agaggtcgcctcgctggacccgggcggcccacggccgaggacccgaggtaagGATCGAGGCCCAGCCCctttcccccgaggcagcccgg	1	mmu-mir-5105,	mmu-mir-5105	mmu-mir-5105-p3	3'	0
61	64	bta-mir-2904-2-p5	GCCGGTCCCCCGCCG	15	4	527	chr14	-	11865197	11865335	agcggcggagcccGCCGGTCCCCCGCCGgcccctccggctcctgccatc	1	bta-mir-2904-2,	bta-mir-2904-2	bta-mir-2904-2-p5	5'	0
62	65	hsa-miR-877*_R-2	TCCTCTTCTCCCTCCTCCC	19	2	637	chr14	-	29430596	29430734	TCCTCTTCTCCCTCCTCCTtctttctctttcttctcctctttcttcttattcagttttatttcttagacttcatactta	6	bta-mir-877,hsa-mir-877,mml-mir-877,ppy-mir-877,mmu-mir-877,rno-mir-877,	hsa-mir-877	hsa-miR-877*	5'	0
63	66	hsa-miR-1260	ATCCCACCTCTGCCACCA	18	1	603	chr14	-	58628482	58628619	acaggctgcagaaggtgttacctcaatccagggccagataatcctgaggtcaaATCCCACCTCTGCCACCAaa	3	hsa-mir-1260,hsa-mir-1260b,ppy-mir-1260,	hsa-mir-1260	hsa-miR-1260	3'	0
64	67	bta-miR-140_R-1_1ss11TC	TACCACAGGGCAGAACCACGG	21	5	615	chr15	+	23166802	23166941	agggtgtaaggcagggaccccagctcTACCACAGGGAAGAACCACGGggccttgaactgagcacagc	8	bta-mir-140,hsa-mir-140,ssc-mir-140,cfa-mir-140,mne-mir-140,oan-mir-140,rno-mir-140,eca-mir-140,	bta-mir-140	bta-miR-140	3'	0
65	68	mmu-mir-5105-p5	CCAAGTCCTTCTGATC	16	13	589	chr15	+	28047117	28047253	gcCCAAGTCCTTCTGATCaaggtcccctcctccccaaaaagaaagaaagccttctcatcagacag	1	mmu-mir-5105,	mmu-mir-5105	mmu-mir-5105-p5	5'	0
66	69	hsa-miR-574-3p_1ss18CA	CACGCTCATGCACACACACACA	22	2	673	chr15	+	28176512	28176653	CACGCACATGCACACACACACA	4	hsa-mir-574,ssc-mir-574,cfa-mir-574,mmu-mir-574,	hsa-mir-574	hsa-miR-574-3p	3'	0
67	70	ssc-miR-2476_R-4	TCCCTGTGGTCTAGTGG	17	15	587	chr15	+	29150404	29150543	catttctaagtcatctactaaagtaactttattcagggttTCCCTGTGGTCTAGTGGttaagaattcacctg	3	ssc-mir-2476-2,ssc-mir-2476-1,ssc-mir-2476-3,	ssc-mir-2476-3	ssc-miR-2476	3'	0
68	71	bta-miR-206_R-7	TGGAATGTAAGGAAG	15	37	562	chr15	+	30196865	30196999	aaatttattccattccattcctaagggaaaaggcaaagttactccatTGGAATGTAAGGAAGagagagacagcaagctg	10	bta-mir-206,hsa-mir-206,ssc-mir-206,cfa-mir-206,mdo-mir-206,ptr-mir-206,oan-mir-206,mmu-mir-206,rno-mir-206,eca-mir-206-2,	bta-mir-206	bta-miR-206	3'	0
69	72	bta-mir-2904-2-p5	GGCAGCGCCGCGGGA	15	3	378	chr15	+	35644757	35644891	GGCAGCGCCGCCGGAtccagccgcgcggggcccg	1	bta-mir-2904-2,	bta-mir-2904-2	bta-mir-2904-2-p5	5'	0
70	73	ssc-mir-4332-p5	TCGCGGGGGTGGGCG	15	2	509	chr15	+	68809621	68809763	gTCGCGGGGGTGGGGGcgcggaaagaatgcctcccttg	1	ssc-mir-4332,	ssc-mir-4332	ssc-mir-4332-p5	5'	0
71	74	ssc-mir-4332-p3_R-1_4ss10-G11CT12GC16TG	GGGGGTGGGGTCGGCGGGGG	20	1	624	chr15	-	42117302	42117441	gaactgagatgaccatgactgggagaggagcaGGGGGTGGGGGCGGCGGGGGaggatgtg	1	ssc-mir-4332,	ssc-mir-4332	ssc-mir-4332-p3	3'	0
72	75	mmu-mir-5105-p5_1ss13TG	GCCCGTGGACGGGGT	15	1	412	chr15	-	46244452	46244593	ggggggcagtgagaccgagtctgcccaggccacGCCCGTGGCCGGGGTGTGGCCCtgggcctggggagggtcactgtttgag	1	mmu-mir-5105,	mmu-mir-5105	mmu-mir-5105-p5	5'	0
72	76	mmu-mir-5105-p3_2ss13TG21TC	GCCCGTGGACGGGGTGAGGCCG	22	1	75	chr15	-	46244452	46244593	ggggggcagtgagaccgagtctgcccaggccacGCCCGTGGCCGGGGTGTGGCCCtgggcctggggagggtcactgtttgag	1	mmu-mir-5105,	mmu-mir-5105	mmu-mir-5105-p3	3'	0
73	77	mdo-mir-739-p5_1ss17CA	CGAGAACTTTGAAGGCAGA	19	1	539	chr15	-	47118538	47118676	CGAGAACTTTGATGGCAGAgcta	1	mdo-mir-739,	mdo-mir-739	mdo-mir-739-p5	5'	0
74	78	ssc-mir-4332-p5_5ss2GC10TG11CG13CT14GC	CCGGGGGTGGGGTCG	15	2	520	chr15	-	74442342	74442480	gCCGGGGGTGGGGGCGgggacagaggaagcgcaagccaccctgagcctttaaaa	1	ssc-mir-4332,	ssc-mir-4332	ssc-mir-4332-p5	5'	0
75	79	mmu-miR-5109_L-5R-3	CGGACCAGGGGAATC	15	22	575	chr15	-	83106171	83106313	ccacccatcctcccaaaaacttttCGGACCAGGGGAATCaaatgaat	1	mmu-mir-5109,	mmu-mir-5109	mmu-miR-5109	3'	0
76	80	hsa-miR-4508_L+1R-3	AGCGGGGCTGGGCGC	15	45	540	chr16	+	3819053	3819199	ccgcggggaacgctcccaaggcgcgagagaAGCGGGGCTGGGCGCgagcgaggctctcccgggcgcctgagcccttgccatcgggtccgggaagcgtggcccggtc	1	hsa-mir-4508,	hsa-mir-4508	hsa-miR-4508	5'	0
77	81	mmu-miR-2137_R-6_1ss10AG	GCCGGCGGGGGCCCC	15	1	481	chr16	+	19898083	19898217	GCCGGCGGGAGCCCCgggcacgccgcggtcccccggtagggggaagagccagctgccacgggctcgca	1	mmu-mir-2137,	mmu-mir-2137	mmu-miR-2137	5'	0
78	82	hsa-miR-378c_L-2R-4	TGGACTTGGAGTCAGAAGA	19	10	713	chr16	+	40642903	40643041	acgaggtcatatctggtgtgaatttatttagagggacaggTGGACTTGGAGTCAGAAGA	2	hsa-mir-378c,mmu-mir-378b,	hsa-mir-378c	hsa-miR-378c	3'	0
79	83	bta-miR-2478_L+1	NGTATCCCACTTCTGACACCA	21	4	300	chr16	+	57721130	57721269	atggtggtactggaggaaggaacaggtcattcTGTATCCCACTTCTGACACCAcatc	1	bta-mir-2478,	bta-mir-2478	bta-miR-2478	3'	0
80	84	bta-miR-206_R-7	TGGAATGTAAGGAAG	15	37	562	chr16	-	3708956	3709097	aagcactggaagTGGAATGTAAGGAAGgatccctggtaatgggatggcctcacagcataaccctcttgcagctgagt	10	bta-mir-206,hsa-mir-206,ssc-mir-206,cfa-mir-206,mdo-mir-206,ptr-mir-206,oan-mir-206,mmu-mir-206,rno-mir-206,eca-mir-206-2,	bta-mir-206	bta-miR-206	5'	0
81	85	bta-miR-2284x_1ss10CA	TGAAAAGTTAGTTCGGGTTTT	21	4	659	chr16	-	24595370	24595511	gtcactccttcatggcccacagacactgggttggTGAAAAGTTTGTTCGGGTTTTtc	2	bta-mir-2284x,bta-mir-2284m,	bta-mir-2284x	bta-miR-2284x	3'	0
82	86	hsa-miR-4454_L-2	ATCCGAGTCACGGCACCA	18	77	669	chr16	-	32646044	32646181	ttttgttgtgcttggcctcagtcttgcggggagctgaggttgtttcagccaggttgaATCCGAGTCACGGCACCA	1	hsa-mir-4454,	hsa-mir-4454	hsa-miR-4454	3'	0
83	87	bta-miR-206_R-7	TGGAATGTAAGGAAG	15	37	562	chr16	-	41322354	41322497	aagatatagccacttgggtgttttccaaagccagaccagaagTGGAATGTAAGGAAGaacctcatagggagtca	10	bta-mir-206,hsa-mir-206,ssc-mir-206,cfa-mir-206,mdo-mir-206,ptr-mir-206,oan-mir-206,mmu-mir-206,rno-mir-206,eca-mir-206-2,	bta-mir-206	bta-miR-206	3'	0
84	88	bta-mir-2904-2-p5	GCAGCGCCGCGGGAG	15	7	512	chr16	-	75965706	75965857	gGCAGCGCCGCGGGAGgggtccctgaaccggggctccctcttnn	1	bta-mir-2904-2,	bta-mir-2904-2	bta-mir-2904-2-p5	5'	0
85	89	hsa-miR-877*_R-2	TCCTCTTCTCCCTCCTCCC	19	2	637	chr17	+	45162252	45162390	TCCTCTTCTCCCTCCTCCTcgcgccgccgccgcagtgcccggtgcccccgccaggccttggcgcagaggtgc	6	bta-mir-877,hsa-mir-877,mml-mir-877,ppy-mir-877,mmu-mir-877,rno-mir-877,	hsa-mir-877	hsa-miR-877*	5'	0
86	90	bta-miR-206_R-6_1ss13AC	TGGAATGTAAGGCAGT	16	1	509	chr17	+	73944247	73944382	ccTGGAATGTAAGGGAGTaagtgacattcgagtgaaaaccttggattcattttattaaagataaataaattacatgcc	10	bta-mir-206,hsa-mir-206,ssc-mir-206,cfa-mir-206,mdo-mir-206,ptr-mir-206,oan-mir-206,mmu-mir-206,rno-mir-206,eca-mir-206-2,	bta-mir-206	bta-miR-206	5'	0
87	91	bta-mir-2904-2-p3_L+30R+30R-15	CCGCGGGAGCCTCGG	15	1	579	chr17	+	76823175	76823324	tacatgatcggctctgaggtagccgatccttgccctccgggcctcccggtcggcccggttcCCGCGGGAGCCTCGGggcgggtctgcgcg	1	bta-mir-2904-2,	bta-mir-2904-2	bta-mir-2904-2-p3	3'	0
88	92	hsa-miR-1260b_R-1_1ss9AT	ATCCCACCTCTGCCACCA	18	1	603	chr17	-	11474932	11475069	ctATCCCACCTCTGCCACCAtgtcaaggggctaccactcctggggtatgggaaan	3	hsa-mir-1260b,hsa-mir-1260,ppy-mir-1260,	hsa-mir-1260b	hsa-miR-1260b	5'	0
89	93	bta-mir-2904-2-p5	TCCCCCGCCGTCCCCGCC	18	8	670	chr17	-	60375966	60376103	cTCCCCCGCCGTCCCCGCCccccttctgtctgtctctctcactcactctgtctcttgtacacacagagcctgaacaccc	1	bta-mir-2904-2,	bta-mir-2904-2	bta-mir-2904-2-p5	5'	0
90	94	ssc-miR-2476_R-4	TCCCTGTGGTCTAGTGG	17	15	587	chr17	-	75783083	75783223	tTCCCTGTGGTCTAGTGGttagcattcagcgctctcacttagaaaa	3	ssc-mir-2476-2,ssc-mir-2476-3,ssc-mir-2476-1,	ssc-mir-2476-1	ssc-miR-2476	5'	0
91	95	mmu-mir-5105-p3	GTGGACGGTGTGAGG	15	4	519	chr18	+	13342362	13342496	agagatggcgctggcagtggcagtcccggcacactggctGTGGACGGTGTGAGGacgttacagtgtctcgtcatcatt	1	mmu-mir-5105,	mmu-mir-5105	mmu-mir-5105-p3	3'	0
92	96	hsa-miR-4454_L-2	ATCCGAGTCACGGCACCA	18	77	669	chr18	+	26965399	26965536	aATCCGAGTCACGGCACCA	1	hsa-mir-4454,	hsa-mir-4454	hsa-miR-4454	3'	0
93	97	hsa-miR-378f_R+2_1ss20GT	ACTGGACTTGGAGCCAGAATCC	22	1	609	chr18	+	61937096	61937233	catgagcatctgagcgcagaaACTGGACTTGGAGCCAGAATGCttgtg	3	bta-mir-378-2,hsa-mir-378f,hsa-mir-378d-2,	hsa-mir-378f	hsa-miR-378f	3'	0
94	98	bta-mir-2904-2-p5	GTTGGCCTCGGATAGC	16	1	543	chr18	+	62975934	62976069	ccctcccaggcaagaccatacagcagccctgcagggccccGTTGGCCTCGGATAGCCAGTGTCCCTCTGAGCTcaccatgtgccccgtgcagagcccctctcttcccaggaaaa	1	bta-mir-2904-2,	bta-mir-2904-2	bta-mir-2904-2-p5	5'	0
94	99	bta-mir-2904-2-p3_2ss18CA20CA	GGCCTCGGATAGCCGGTACACCGCCGTCCC	30	1	339	chr18	+	62975934	62976069	ccctcccaggcaagaccatacagcagccctgcagggccccGTTGGCCTCGGATAGCCAGTGTCCCTCTGAGCTcaccatgtgccccgtgcagagcccctctcttcccaggaaaa	1	bta-mir-2904-2,	bta-mir-2904-2	bta-mir-2904-2-p3	3'	0
95	100	bta-miR-206_R-6_1ss13AC	TGGAATGTAAGGCAGT	16	1	509	chr18	-	2140183	2140334	TGGAATGTAAGGCAGTtgtggcagtgacactccatcatccttgccacactctgtgga	10	bta-mir-206,hsa-mir-206,ssc-mir-206,cfa-mir-206,mdo-mir-206,ptr-mir-206,oan-mir-206,mmu-mir-206,rno-mir-206,eca-mir-206-2,	bta-mir-206	bta-miR-206	5'	0
96	101	hsa-miR-574-3p_1ss18CA	CACGCTCATGCACACACACACA	22	2	673	chr18	-	9267925	9268066	CACGCGCATGCACACACACACA	4	hsa-mir-574,ssc-mir-574,cfa-mir-574,mmu-mir-574,	hsa-mir-574	hsa-miR-574-3p	3'	0
97	102	ssc-miR-2476_R-4	TCCCTGTGGTCTAGTGG	17	15	587	chr19	+	7922146	7922283	tcacagatattatcaaaagggaccTCCCTGTGGTCTAGTGGtgagggtctggcact	3	ssc-mir-2476-3,ssc-mir-2476-1,ssc-mir-2476-2,	ssc-mir-2476-2	ssc-miR-2476	3'	0
98	103	bta-miR-206_R-6_1ss13AC	TGGAATGTAAGGCAGT	16	1	509	chr19	+	51308636	51308771	TGGAATGTAAGTCAGTgcagctactgtggaaaacaata	10	bta-mir-206,hsa-mir-206,ssc-mir-206,cfa-mir-206,mdo-mir-206,ptr-mir-206,oan-mir-206,mmu-mir-206,rno-mir-206,eca-mir-206-2,	bta-mir-206	bta-miR-206	5'	0
99	104	mmu-mir-5105-p5_1ss13TG	GCCCGTGGACGGGGT	15	1	412	chr19	+	62878867	62879001	ggagcctggGCCCGTGGCCGGGGTggcaccgccggcctcctcgccccccaggcgcg	1	mmu-mir-5105,	mmu-mir-5105	mmu-mir-5105-p5	5'	0
100	105	mdo-mir-739-p3	GAGAACTTTGAAGGC	15	120	562	chr19	-	6267328	6267474	taagctatcatggtctgaacagccactaccttgaatgttgccatcattctgcctgagagaaGAGAACTTTGAAGGCtcaggcacaacaaattttcaggtggaaggaaatgcatatcatttacagtcttgatt	1	mdo-mir-739,	mdo-mir-739	mdo-mir-739-p3	3'	0
101	106	oar-miR-154b-5p_R-6	AGAGGTCTTCCATGGTG	17	12	633	chr19	-	11963229	11963371	tAGAGGTCTTCCATGGTGgtccatggttaagacttggc	1	oar-mir-154b,	oar-mir-154b	oar-miR-154b-5p	5'	0
102	107	mmu-mir-5105-p5	CCTTCTGATCGAGGCCC	17	255	639	chr19	-	13125298	13125438	agtgCCTTCTGATCGAGGCCCAGCCGGTGGACTGTGaggc	1	mmu-mir-5105,	mmu-mir-5105	mmu-mir-5105-p5	5'	0
102	108	mmu-mir-5105-p3_2ss1TN26TG	NCTGATCGAGGCCCAGCCCGTGGACGGTG	29	1	332	chr19	-	13125298	13125438	agtgCCTTCTGATCGAGGCCCAGCCGGTGGACTGTGaggc	1	mmu-mir-5105,	mmu-mir-5105	mmu-mir-5105-p3	3'	0
103	109	ssc-miR-2476_R+1	TCCCTGTGGTCTAGTGGTTAGG	22	108	816	chr19	-	13777359	13777501	ataagatcgtttaggaaatTCCCTGTGGTCTAGTGGTTAGGactcagcact	3	ssc-mir-2476-1,ssc-mir-2476-3,ssc-mir-2476-2,	ssc-mir-2476-2	ssc-miR-2476	3'	0
104	110	ssc-miR-450c-3p_L-1R-1_1ss21GA	TTGGGAACATTTTGCATTCA	20	1	772	chr19	-	42127419	42127558	ggcaaacctaccTTGGGAACATTTTGCATTCAagtgtccccggtgccttttct	3	bta-mir-450,ssc-mir-450c,eca-mir-451a,	ssc-mir-450c	ssc-miR-450c-3p	5'	0
105	111	hsa-miR-378c_L-2R-4	TGGACTTGGAGTCAGAAGA	19	10	713	chr19	-	60381503	60381641	TGGACTTGGAGTCAGAAGAcctggatctgaattccttc	2	hsa-mir-378c,mmu-mir-378b,	hsa-mir-378c	hsa-miR-378c	5'	0
106	112	hsa-miR-574-3p_1ss18CA	CACGCTCATGCACACACACACA	22	2	673	chr2	+	34404747	34404888	cacctttgtatttcttatgtttatcctctttcctctctttgtcttgctcacgcacaCACGCACATGCACACACACACAtaatctcattagagata	4	hsa-mir-574,ssc-mir-574,cfa-mir-574,mmu-mir-574,	hsa-mir-574	hsa-miR-574-3p	3'	0
107	113	bta-miR-2355_L-1R-1	TTGTCCTTGCTGTTTGGAGA	20	3	756	chr2	+	38208767	38208906	cactcccctcggtctatccaacccctgctgttccTTGTCCTTGCTGTTTGGAGAttctcagcaggggccactggatggaggggtcatctgtgtgcctgggggaagc	2	bta-mir-2355,hsa-mir-2355,	bta-mir-2355	bta-miR-2355	5'	0
108	114	ssc-miR-2476_R-6	TCCCTGTGGTCTAGT	15	14	572	chr2	+	45088712	45088863	tTCCCTGTGGTCTAGTagttacgaatccaccttgcaatgcaggggacatgggttcgatc	3	ssc-mir-2476-3,ssc-mir-2476-1,ssc-mir-2476-2,	ssc-mir-2476-2	ssc-miR-2476	5'	0
109	115	mdo-mir-739-p5	GCAAATATTCAAACGA	16	2	578	chr2	+	63244327	63244475	aattgttctatgggctgTGCAAATATTCAAACGAGTTGCATGCTAAtgaagaagt	1	mdo-mir-739,	mdo-mir-739	mdo-mir-739-p5	5'	0
109	116	mdo-mir-739-p3_1ss1AN	NGCAAATATTCAAACGAGAACTTTGAAGG	29	1	58	chr2	+	63244327	63244475	aattgttctatgggctgTGCAAATATTCAAACGAGTTGCATGCTAAtgaagaagt	1	mdo-mir-739,	mdo-mir-739	mdo-mir-739-p3	3'	0
110	117	mmu-miR-101b_R+2	TACAGTACTGTGATAGCTGAAGA	23	7	821	chr2	+	77352773	77352916	TACAGTACTGTGATAACTGAAGAatggtggtgccatcacattgagaaa	3	mmu-mir-101b,mmu-mir-101c,mmu-mir-101c,rno-mir-101b,	mmu-mir-101b	mmu-miR-101b	5'	0
111	118	hsa-miR-574-3p_1ss18CA	CACGCTCATGCACACACACACA	22	2	673	chr2	+	100533795	100533936	CACGCACATGCACACACACACActcccatcactgtcatgaaagcagcttctctggatggtcgctatcccttcgtatcaggcc	4	hsa-mir-574,ssc-mir-574,cfa-mir-574,cfa-mir-574,mmu-mir-574,	hsa-mir-574	hsa-miR-574-3p	5'	0
112	119	ssc-miR-2476_R-4	TCCCTGTGGTCTAGTGG	17	15	587	chr2	+	114358243	114358394	aaacagggactTCCCTGTGGTCTAGTGGctgagactctgtactcccactggagggggatcccctggtc	3	ssc-mir-2476-3,ssc-mir-2476-1,ssc-mir-2476-2,	ssc-mir-2476-2	ssc-miR-2476	5'	0
113	120	mdo-mir-739-p3	TCTTGGTGGTAGTAGCA	17	28	614	chr2	+	160097335	160097475	agcagcagggagccgcgaagcctagggtgtagactcgggtggagtggccacaggtgcggcTCTTGGTGGTAGTAGCAaataaataatgaaaa	1	mdo-mir-739,	mdo-mir-739	mdo-mir-739-p3	3'	0
114	121	hsa-miR-574-3p_1ss18CA	CACGCTCATGCACACACACACA	22	2	673	chr2	+	165457187	165457328	caagCACGCACATGCACACACACACA	4	hsa-mir-574,ssc-mir-574,cfa-mir-574,mmu-mir-574,	hsa-mir-574	hsa-miR-574-3p	3'	0
115	122	bta-mir-140-p5	ACCACAGGGTAGAACC	16	27	597	chr2	+	221226725	221226860	ACCACAGGGTAGAACCCTAACAGA	8	bta-mir-140,hsa-mir-140,ssc-mir-140,cfa-mir-140,mne-mir-140,oan-mir-140,rno-mir-140,eca-mir-140,	bta-mir-140	bta-mir-140-p5	5'	0
115	123	bta-miR-140_L-1R+3_1ss22AC	ACCACAGGGTAGAACCACGGCCTT	24	1	240	chr2	+	221226725	221226860	ACCACAGGGTAGAACCCTAACAGA	8	bta-mir-140,hsa-mir-140,ssc-mir-140,cfa-mir-140,mne-mir-140,oan-mir-140,rno-mir-140,eca-mir-140,	bta-mir-140	bta-miR-140	3'	0
116	124	mdo-mir-739-p5	CAAACGAGAACTTTG	15	6	576	chr2	+	231926874	231927019	aCAAACGAGAACTTTGttggctatccttatttcataatttggcttgccatt	1	mdo-mir-739,	mdo-mir-739	mdo-mir-739-p5	5'	0
117	125	ssc-mir-1285-p3	CTCCAGCCTGGGCAACATA	19	1	703	chr2	-	141366255	141366393	ccagatttctgccCTCCAGCCTGGGCAACATAatcaac	1	ssc-mir-1285,	ssc-mir-1285	ssc-mir-1285-p3	3'	0
118	126	ssc-mir-1285-p5	TGAATAGCCACTGTAC	16	3	627	chr2	-	202809148	202809289	gctgagcattgagtTGAATAGCCACTGTACctgagcttagatatttttctggtagttggaagctcagataanntatttacngtgctctnn	1	ssc-mir-1285,	ssc-mir-1285	ssc-mir-1285-p5	5'	0
119	127	hsa-miR-574-3p_1ss18CA	CACGCTCATGCACACACACACA	22	2	673	chr2	-	220941918	220942059	tactgtgtatgtgtgtgtgtgtgtgtgCACGCGCATGCACACACACACAggcatgcacacac	4	hsa-mir-574,ssc-mir-574,cfa-mir-574,mmu-mir-574,	hsa-mir-574	hsa-miR-574-3p	3'	0
120	128	ssc-miR-2476_R-4	TCCCTGTGGTCTAGTGG	17	15	587	chr20	+	13065345	13065484	aaacaaagtctcaggaatTCCCTGTGGTCTAGTGGttaagactcagtgctttttactgctgtaggcccaggctgaacatctggtcagggaactttgat	3	ssc-mir-2476-1,ssc-mir-2476-3,ssc-mir-2476-2,	ssc-mir-2476-2	ssc-miR-2476	5'	0
121	129	hsa-miR-4508_L-1R-1	CGGGGCTGGGCGCGC	15	43	538	chr20	+	18706889	18707037	aggcggtgctcatggacctggCGGGGCTGGGCGCGCgatgccctgggggcgcggccgggggctacgcgcccacctgccgctacggcggggtgggtggaccggga	2	hsa-mir-4508,hsa-mir-4492,	hsa-mir-4508	hsa-miR-4508	5'	0
122	130	mmu-mir-5112-p5	TGGGGTGTAGCTCAG	15	1	440	chr20	+	32003632	32003769	GGGGGTGTAGCTCAGTGGTAGAGCgcg	2	mmu-mir-5112,mmu-mir-1957,	mmu-mir-5112	mmu-mir-5112-p5	5'	0
122	131	mmu-mir-5112-p3_2ss10CT13GT	GTAGCTCAGTGGTAGAGC	18	1	662	chr20	+	32003632	32003769	GGGGGTGTAGCTCAGTGGTAGAGCgcg	2	mmu-mir-5112,mmu-mir-1957,	mmu-mir-5112	mmu-mir-5112-p3	3'	0
123	132	mmu-mir-5112-p3_2ss10CT13GT	GTAGCTCAGTGGTAGAGC	18	1	662	chr20	+	32011768	32011905	gtttgctactgggtagggggtGTAGCTCAGTGGTAGAGC	2	mmu-mir-5112,mmu-mir-1957,	mmu-mir-5112	mmu-mir-5112-p3	3'	0
124	133	mmu-mir-5112-p5	TGGGGTGTAGCTCAG	15	1	440	chr20	+	32016417	32016554	GGGGGTGTAGCTCAGTGGTAGAGCgcg	2	mmu-mir-5112,mmu-mir-1957,	mmu-mir-5112	mmu-mir-5112-p5	5'	0
124	134	mmu-mir-5112-p3_2ss10CT13GT	GTAGCTCAGTGGTAGAGC	18	1	662	chr20	+	32016417	32016554	GGGGGTGTAGCTCAGTGGTAGAGCgcg	2	mmu-mir-5112,mmu-mir-1957,	mmu-mir-5112	mmu-mir-5112-p3	3'	0
125	135	mmu-mir-5112-p5	TGGGGTGTAGCTCAG	15	1	440	chr20	+	32049707	32049844	GGGGGTGTAGCTCAGTGGTAGAGCgcg	2	mmu-mir-5112,mmu-mir-1957,	mmu-mir-5112	mmu-mir-5112-p5	5'	0
125	136	mmu-mir-5112-p3_2ss10CT13GT	GTAGCTCAGTGGTAGAGC	18	1	662	chr20	+	32049707	32049844	GGGGGTGTAGCTCAGTGGTAGAGCgcg	2	mmu-mir-5112,mmu-mir-1957,	mmu-mir-5112	mmu-mir-5112-p3	3'	0
126	137	mmu-mir-1957-p5	GTAGCTCAGTGGTAGAGC	18	1	662	chr20	+	32065190	32065327	gcagcaggttttcgccaggggatGTAGCTCAGTGGTAGAGCgcatgcttcgcatgtatgaggccccgggttcgatccccggcatctccatgcagt	1	mmu-mir-1957,	mmu-mir-1957	mmu-mir-1957-p5	5'	0
127	138	mmu-mir-1957-p5	GTAGCTCAGTGGTAGAGC	18	1	662	chr20	+	32071113	32071250	GTAGCTCAGTGGTAGAGCgca	1	mmu-mir-1957,	mmu-mir-1957	mmu-mir-1957-p5	5'	0
128	139	mmu-mir-1957-p5	GTAGCTCAGTGGTAGAGC	18	1	662	chr20	+	32084904	32085041	GTAGCTCAGTGGTAGAGCgcatgctttgcatgtatgaggtc	1	mmu-mir-1957,	mmu-mir-1957	mmu-mir-1957-p5	5'	0
129	140	mmu-mir-1957-p5	GTAGCTCAGTGGTAGAGC	18	1	662	chr20	+	32186115	32186252	ngtaggtgacattgtagggggtGTAGCTCAGTGGTAGAGCgtgtgcttagcatgcacgaggccccgggttcaatccccggcacctcca	2	mmu-mir-1957,mmu-mir-5112,	mmu-mir-1957	mmu-mir-1957-p5	5'	0
130	141	mmu-mir-5112-p3_2ss10CT13GT	GTAGCTCAGTGGTAGAGC	18	1	662	chr20	+	32932431	32932568	ctcctcccacttgtttattccttctcggagcaaagttactaacgggggtGTAGCTCAGTGGTAGAGC	2	mmu-mir-5112,mmu-mir-1957,	mmu-mir-5112	mmu-mir-5112-p3	3'	0
131	142	hsa-miR-574-3p_1ss18CA	CACGCTCATGCACACACACACA	22	2	673	chr20	+	44859055	44859196	CACGCACATGCACACACACACAtgccttagtttgtatcatctgctgacttcatggtgtcaa	4	hsa-mir-574,ssc-mir-574,cfa-mir-574,mmu-mir-574,	hsa-mir-574	hsa-miR-574-3p	5'	0
132	143	hsa-miR-378d_1ss12AC	ACTGGACTTGGCGTCAGAAA	20	1	512	chr20	+	53096133	53096272	GCTGGACTTGGCGTCAGAAAgcctggatctaagtctcc	3	hsa-mir-378d-2,hsa-mir-378d-1,hsa-mir-378f,	hsa-mir-378d-1	hsa-miR-378d	5'	0
133	144	hsa-miR-378d_1ss14TC	ACTGGACTTGGAGCCAGAAA	20	1	594	chr20	-	8757140	8757279	ccagctccctcgagtgccgtggacagaacACTGGACTTGGAGCCAGGAActgt	4	hsa-mir-378d-2,hsa-mir-378b,hsa-mir-378f,hsa-mir-378d-1,	hsa-mir-378d-1	hsa-miR-378d	3'	0
134	145	ssc-mir-2476-3-p5_R+1	TCCCTGTGGTCTAGT	15	14	572	chr20	-	8988043	8988194	taattccagcttcttgTCCCTGTGGTCTAGTTGGAAAGAATATTATTT	3	ssc-mir-2476-3,ssc-mir-2476-2,ssc-mir-2476-1,	ssc-mir-2476-3	ssc-mir-2476-3-p5	5'	0
134	146	ssc-mir-2476-3-p3_R+1_9ss15--18GC21AC22GC23AG25TC27TC28GT31AG	TCCCTGTGGTCTAGTGCTTCCGACTCTGCGCT	32	1	515	chr20	-	8988043	8988194	taattccagcttcttgTCCCTGTGGTCTAGTTGGAAAGAATATTATTT	3	ssc-mir-2476-3,ssc-mir-2476-2,ssc-mir-2476-1,	ssc-mir-2476-3	ssc-mir-2476-3-p3	3'	0
135	147	mmu-mir-5112-p5	TGGGGTGTAGCTCAG	15	1	440	chr20	-	32048851	32048988	GGGGGTGTAGCTCAGTGGTAGAGCgcg	2	mmu-mir-5112,mmu-mir-1957,	mmu-mir-5112	mmu-mir-5112-p5	5'	0
135	148	mmu-mir-5112-p3_2ss10CT13GT	GTAGCTCAGTGGTAGAGC	18	1	662	chr20	-	32048851	32048988	GGGGGTGTAGCTCAGTGGTAGAGCgcg	2	mmu-mir-5112,mmu-mir-1957,	mmu-mir-5112	mmu-mir-5112-p3	3'	0
136	149	mmu-mir-1957-p5	GTAGCTCAGTGGTAGAGC	18	1	662	chr20	-	32087422	32087559	gggggtGTAGCTCAGTGGTAGAGCgcgtgcttagcatgtacgaggtcccgggttcaatccccggcacctccaccagttttgagg	2	mmu-mir-1957,mmu-mir-5112,	mmu-mir-1957	mmu-mir-1957-p5	5'	0
137	150	mmu-mir-1957-p5	GTAGCTCAGTGGTAGAGC	18	1	662	chr20	-	33478386	33478523	ttactttaggggtcggggatGTAGCTCAGTGGTAGAGCgcatgcttcgcatgtatgaggccccgggttcgatccccggcatctccaggtc	1	mmu-mir-1957,	mmu-mir-1957	mmu-mir-1957-p5	5'	0
138	151	bta-mir-2904-2-p5	GGCAGCGCCGCGGGA	15	3	378	chr20	-	48324818	48324969	gcaccagtGGCAGCGCCACGGGAGAAGCTGCCTCTGGGGGA	1	bta-mir-2904-2,	bta-mir-2904-2	bta-mir-2904-2-p5	5'	0
138	152	bta-mir-2904-2-p3_3ss16CA23TC29CT	GCAGCGCCGCGGGAGACTCGGTCGGCCTTGGA	32	1	294	chr20	-	48324818	48324969	gcaccagtGGCAGCGCCACGGGAGAAGCTGCCTCTGGGGGA	1	bta-mir-2904-2,	bta-mir-2904-2	bta-mir-2904-2-p3	3'	0
139	153	mmu-mir-5105-p3	AGGCCCAGCCCGTGG	15	2	581	chr20	-	48517109	48517255	tcagcgggggcgtcactggAGGCCCAGCCCGTGGccaggcctgcac	1	mmu-mir-5105,	mmu-mir-5105	mmu-mir-5105-p3	3'	0
140	154	ssc-mir-4332-p5_5ss4CG7GT11TG13TC14CG	CGGGGGTGGGGGCGGCG	17	1	506	chr20	-	52271662	52271798	gaCGGGGGTGGGGGCGGCGgaccagggctgctggg	1	ssc-mir-4332,	ssc-mir-4332	ssc-mir-4332-p5	5'	0
141	155	ssc-miR-2476_R-6	TCCCTGTGGTCTAGT	15	14	572	chr21	+	10701021	10701172	taaaggccaggactTCCCTGTGGTCTAGTgcttaagagtctgcctgccaatgcaggggccacaggtttgatccctggtctggg	3	ssc-mir-2476-3,ssc-mir-2476-1,ssc-mir-2476-2,	ssc-mir-2476-2	ssc-miR-2476	5'	0
142	156	ssc-miR-2476_R-4	TCCCTGTGGTCTAGTGG	17	15	587	chr21	+	48514825	48514976	aTCCCTGTGGTCTAGTGGccaagatgccacgctcccaaga	3	ssc-mir-2476-3,ssc-mir-2476-2,ssc-mir-2476-1,	ssc-mir-2476-1	ssc-miR-2476	5'	0
143	157	ssc-mir-4332-p3_L-2R+1_4ss12-G13CT14GC18TG	GGGGGTGGGGTCGGCGGGGG	20	1	624	chr21	+	51852131	51852270	ggggtcccctcactgtcGGGGGTGGGGGCGGCGGGGGgcagagaa	1	ssc-mir-4332,	ssc-mir-4332	ssc-mir-4332-p3	3'	0
144	158	mmu-miR-2137_R-6_1ss10AG	GCCGGCGGGGGCCCC	15	1	481	chr21	-	39697789	39697935	ggctctgagccGCCGGCGGGTGCCCCggcgagaagcagcattaagatgcccagcaggagcatggcgccgggcagcgcacagccgcgctctcggaagg	1	mmu-mir-2137,	mmu-mir-2137	mmu-miR-2137	5'	0
145	159	hsa-miR-4508_L+1R-3	AGCGGGGCTGGGCGC	15	45	540	chr21	-	54667021	54667167	cAGCGGGGCTGGGCGCtcacggctgggggcagcgccacaggcaccacgccggggctgcacacggcgggcatc	1	hsa-mir-4508,	hsa-mir-4508	hsa-miR-4508	5'	0
146	160	hsa-mir-4508-p5_1ss15CA	AGCGGGGCTGGGCGA	15	1	387	chr21	-	54708679	54708825	AGCGGGGCTGGGCGGgcgggcaggtgcaggggaggcggtgtgggaggaaggtggtgagcgctgagctgcgcccgtgactggcggccgc	1	hsa-mir-4508,	hsa-mir-4508	hsa-mir-4508-p5	5'	0
147	161	bta-mir-224-p3	AAATGGTACCCTAGTGAC	18	2	670	chr22	+	8144718	8144855	ccttcactgttccAAATGGTACCCTAGTGACca	1	bta-mir-224,	bta-mir-224	bta-mir-224-p3	3'	0
148	162	mdo-mir-739-p5	GTAGCAAATATTCAAAC	17	1	631	chr22	+	36068926	36069077	taaaagggtgggattttaggtataggaaactttcatatacttagtaagtgttcctgaaaGTAGCAAATATTCAAACCAAAATTTGAATTTCagttagagcacagttactggaaagactcgtatacctctaagtcaacctttcca	1	mdo-mir-739,	mdo-mir-739	mdo-mir-739-p5	5'	0
148	163	mdo-mir-739-p3_5ss20AG23TC26GT27AG29GA	GTAGCAAATATTCAAACGAGACCTTTGAAGCC	32	1	561	chr22	+	36068926	36069077	taaaagggtgggattttaggtataggaaactttcatatacttagtaagtgttcctgaaaGTAGCAAATATTCAAACCAAAATTTGAATTTCagttagagcacagttactggaaagactcgtatacctctaagtcaacctttcca	1	mdo-mir-739,	mdo-mir-739	mdo-mir-739-p3	3'	0
149	164	mmu-mir-5105-p3	TCTGATCGAGGCCCAGCC	18	28	683	chr22	+	55258322	55258459	agcccttgactagagtccagcccgctggggTCTGATCGAGGCCCAGCCaatggggagggagac	1	mmu-mir-5105,	mmu-mir-5105	mmu-mir-5105-p3	3'	0
150	165	mmu-mir-5105-p3	GTGGACGGTGTGAGG	15	4	519	chr22	-	55250964	55251105	gggcacccaccctgcaaaccaccagggcggcctcgggccgcgaggagtccggcctgagagcctGTGGACGGGGTGAGGtggga	1	mmu-mir-5105,	mmu-mir-5105	mmu-mir-5105-p3	3'	0
151	166	mmu-mir-1957-p5	GTAGCTCAGTGGTAGAGC	18	1	662	chr23	+	5042578	5042715	ctggggatGTAGCTCAGTGGTAGAGCatatgtttcgca	1	mmu-mir-1957,	mmu-mir-1957	mmu-mir-1957-p5	5'	0
152	167	hsa-miR-378e_R-1	ACTGGACTTGGAGTCAGG	18	5	669	chr23	-	47900014	47900152	tcaactctaggttcctcaggatctctgaaatagcagaaaaagcACTGGACTTGGAGTCAGGaaa	5	hsa-mir-378e,hsa-mir-378d-2,hsa-mir-378c,hsa-mir-378d-1,mmu-mir-378b,	hsa-mir-378e	hsa-miR-378e	3'	0
153	168	hsa-miR-4508_L-1R-1_1ss16CA	CGGGGCTGGGCGCGA	15	1	411	chr23	-	62783245	62783388	atacctgctgcaCGGGGCTGGGCGCGGgaagcagcaaaaacagcgcctgagcccctcggcaggcag	1	hsa-mir-4508,	hsa-mir-4508	hsa-miR-4508	5'	0
154	169	hsa-miR-720_L+1	ATCTCGCTGGGGCCTCCA	18	676	673	chr24	+	520585	520722	ATCTCGCTGGGGCCTCCAgaaa	3	hsa-mir-720,ptr-mir-720,mmu-mir-720,	hsa-mir-720	hsa-miR-720	5'	0
155	170	mdo-mir-739-p3	ACGAGAACTTTGAAGG	16	91	607	chr24	-	19985800	19985947	aaattcttaccaagttcagtgtcttgacattctgacccctcacagattgcaacctagcACGAGAACTTTGAAGGaggtcattcaga	1	mdo-mir-739,	mdo-mir-739	mdo-mir-739-p3	3'	0
156	171	bta-mir-2904-2-p5_L+2_6ss3AC4TC5AC10G-11T-12CT	CCCCCGCCGTCCCCGCC	17	5	641	chr24	-	28141529	28141666	accgccgCCCCCGCCGTCCCCGCCgcccccgccgccgggaacggccccctggcggcgcgctctacagctgggagacgggagacga	2	bta-mir-2904-2,oan-mir-1345,	bta-mir-2904-2	bta-mir-2904-2-p5	5'	0
157	172	bta-mir-2904-2-p5_1ss13TG	GGTCCCCCGCCGGCCC	16	2	488	chr24	-	29590009	29590146	cGGTCCCCCGCCGCCCCcacctcccgggttcaagacctaacccagcgtgcacaacccatcacctcatgcggggcttc	1	bta-mir-2904-2,	bta-mir-2904-2	bta-mir-2904-2-p5	5'	0
158	173	hsa-miR-720_L+1	ATCTCGCTGGGGCCTCCA	18	676	673	chr24	-	37449817	37449954	ggcgtgcttggaATCTCGCTGGGGCCTCCAgaaatgttgcagaaaccagtaatcgagaaaccaagcaccac	3	hsa-mir-720,ptr-mir-720,mmu-mir-720,	hsa-mir-720	hsa-miR-720	5'	0
159	174	bta-mir-2904-2-p5_1ss8TC	CCCGCCGCCCCCGCCGG	17	1	528	chr24	-	38975023	38975163	CCCGCCGCCCCCGCCGGCGGCTGc	1	bta-mir-2904-2,	bta-mir-2904-2	bta-mir-2904-2-p5	5'	0
159	175	bta-mir-2904-2-p3_1ss6TC	CGCCGCCCCCGCCGGCGGGCC	21	1	445	chr24	-	38975023	38975163	CCCGCCGCCCCCGCCGGCGGCTGc	1	bta-mir-2904-2,	bta-mir-2904-2	bta-mir-2904-2-p3	3'	0
160	176	hsa-miR-1246	AATGGATTTTTGGAGCAGG	19	15	705	chr25	+	7586864	7587002	taAATGGATTTTTGGAGCAGGgagtgtatattaccatatgtgaaatagatcaccagtccccgttcaatgcatgaa	2	hsa-mir-1246,ptr-mir-1246,	hsa-mir-1246	hsa-miR-1246	5'	0
161	177	ssc-mir-4332-p3_5ss1TC4CG8GT10TG13GT	CCGGGGGTGGGGTCG	15	2	520	chr25	-	30977700	30977838	ggacctgCCGGGGGTGGGGGCGggg	1	ssc-mir-4332,ssc-mir-4332,	ssc-mir-4332	ssc-mir-4332-p3	3'	0
162	178	hsa-miR-720_L+1	ATCTCGCTGGGGCCTCCA	18	676	673	chr25	-	31027446	31027583	cacggttggaATCTCGCTGGGGCCTCCAgaaatgttgcagaaaccagt	3	hsa-mir-720,ptr-mir-720,mmu-mir-720,	hsa-mir-720	hsa-miR-720	5'	0
163	179	hsa-miR-574-3p_1ss18CA	CACGCTCATGCACACACACACA	22	2	673	chr25	-	42686311	42686452	CACGCGCATGCACACACACACAcacaccttcaacaggtacttccttttcattttgcataaa	4	hsa-mir-574,ssc-mir-574,cfa-mir-574,mmu-mir-574,	hsa-mir-574	hsa-miR-574-3p	5'	0
164	180	bta-mir-206-p5_1ss9AG	TGGAATGTGAGGAAGTGT	18	2	635	chr26	+	34406597	34406734	ttctgccttgcTGGAATGTCAGGAAGTGTAATTcattagtggt	10	bta-mir-206,hsa-mir-206,ssc-mir-206,cfa-mir-206,mdo-mir-206,ptr-mir-206,oan-mir-206,mmu-mir-206,rno-mir-206,eca-mir-206-2,	bta-mir-206	bta-mir-206-p5	5'	0
164	181	bta-miR-206_2ss20TC22GC	TGGAATGTAAGGAAGTGTGCGC	22	2	510	chr26	+	34406597	34406734	ttctgccttgcTGGAATGTCAGGAAGTGTAATTcattagtggt	10	bta-mir-206,hsa-mir-206,ssc-mir-206,cfa-mir-206,mdo-mir-206,ptr-mir-206,oan-mir-206,mmu-mir-206,rno-mir-206,eca-mir-206-2,	bta-mir-206	bta-miR-206	3'	0
165	182	hsa-miR-378b_R-4	ACTGGACTTGGAGGC	15	5	559	chr26	+	49224192	49224326	acagtaaacagtcatcaaatacACTGGACTTGGAGGCagtggcca	1	hsa-mir-378b,	hsa-mir-378b	hsa-miR-378b	3'	0
166	183	bta-mir-2904-2-p5	GGCAGCGCCGCGGGA	15	3	378	chr26	-	562113	562264	aggagctcagGGCAGCGCCACGGGAGACGCAAGTCTGCCTTGAgctaca	1	bta-mir-2904-2,	bta-mir-2904-2	bta-mir-2904-2-p5	5'	0
166	184	bta-mir-2904-2-p3_3ss16CA23TC29CT	GCAGCGCCGCGGGAGACTCGGTCGGCCTTGGA	32	1	294	chr26	-	562113	562264	aggagctcagGGCAGCGCCACGGGAGACGCAAGTCTGCCTTGAgctaca	1	bta-mir-2904-2,	bta-mir-2904-2	bta-mir-2904-2-p3	3'	0
167	185	bta-miR-206_R-6_1ss16TC	TGGAATGTAAGGAAGC	16	1	435	chr26	-	2559941	2560082	TGGAATGGAAGGAAGCatttgtgattgtgtgctgtttaaacatgttgattataataaaaaatcagaacaaaatcttgcttnn	10	bta-mir-206,hsa-mir-206,ssc-mir-206,cfa-mir-206,mdo-mir-206,ptr-mir-206,oan-mir-206,mmu-mir-206,rno-mir-206,eca-mir-206-2,	bta-mir-206	bta-miR-206	5'	0
168	186	mmu-mir-5102-p5	AGGTGGGGAGTTTGA	15	1	499	chr26	-	38453055	38453198	atAGGTGGTGAGTTTGAttaaggtgactgagtctgtctttcaaccctg	1	mmu-mir-5102,	mmu-mir-5102	mmu-mir-5102-p5	5'	0
169	187	ssc-mir-4332-p5_5ss7GT8TG10TG11CG16GC	CGGGGGTGGGGGCGGCG	17	1	506	chr3	+	8273530	8273668	atggCGGGGGTGGGGGCGGCGgttggattagagtggagggaagcctttctcctactttgttcgcgga	1	ssc-mir-4332,	ssc-mir-4332	ssc-mir-4332-p5	5'	0
170	188	hsa-miR-574-3p_R-1_1ss6TC	CACGCCCATGCACACACCCAC	21	2	561	chr3	+	54265311	54265451	CACACCCATGCACACACCCAC	4	hsa-mir-574,ssc-mir-574,cfa-mir-574,mmu-mir-574,	hsa-mir-574	hsa-miR-574-3p	3'	0
171	189	bta-miR-484_R-5	TCAGGCTCAGTCCCCTC	17	5	622	chr3	+	65151897	65152031	tgcgggcgagctTCAGGCTCAGTCCCCTCctttttca	7	bta-mir-484,hsa-mir-484,ssc-mir-484,mml-mir-484,ptr-mir-484,mmu-mir-484,rno-mir-484,	bta-mir-484	bta-miR-484	3'	0
172	190	mdo-mir-739-p3	GAGAACTTTGAAGGC	15	120	562	chr3	+	116434721	116434867	ttaagaaagctttttttttaattGAGAACTTTGAAGGCtaattctaaaa	1	mdo-mir-739,	mdo-mir-739	mdo-mir-739-p3	3'	0
173	191	hsa-miR-4508_L-1R-1_1ss16CA	CGGGGCTGGGCGCGA	15	1	411	chr3	+	146491254	146491388	gtggcgtccggcccgcggcgcacaggcCGGGGCTGGGCGCGAgcccctgga	1	hsa-mir-4508,	hsa-mir-4508	hsa-miR-4508	3'	0
174	192	bta-miR-206_R-6	TGGAATGTAAGGAAGT	16	371	602	chr3	+	206756206	206756340	taaaacgttctgatcattttgtttaatctatttaacaTGGAATGTAAGGAAGTtatccctaagataaag	11	bta-mir-206,hsa-mir-206,ssc-mir-206,cfa-mir-206,mdo-mir-206,ptr-mir-206,oan-mir-206,mmu-mir-206,rno-mir-206,rno-mir-1,eca-mir-206-2,	bta-mir-206	bta-miR-206	3'	0
175	193	hsa-mir-378d-2-p3_1ss1AT	TCTGGACTTGGAGTCAGAAA	20	1	591	chr3	+	225843697	225843836	TTTGGACTTGGAGTCAGAAA	4	hsa-mir-378d-2,hsa-mir-378d-1,hsa-mir-378c,mmu-mir-378b,	hsa-mir-378d-2	hsa-mir-378d-2-p3	3'	0
176	194	ssc-mir-4332-p3_1ss13CT	CCGGGGGTGGGGTCG	15	2	520	chr3	+	234634529	234634667	ggagcccagcccttggggCCGGGGGTGGGGGCGgag	1	ssc-mir-4332,	ssc-mir-4332	ssc-mir-4332-p3	3'	0
177	195	mmu-mir-5105-p5	TCTGATCGAGGCCCAGC	17	16	647	chr3	+	234682037	234682171	TCTGATCGAGGCCCAGCtcggcggggagaaggacctgcgccgggccaag	1	mmu-mir-5105,	mmu-mir-5105	mmu-mir-5105-p5	5'	0
178	196	ssc-miR-2476_R-4	TCCCTGTGGTCTAGTGG	17	15	587	chr3	-	786373	786524	gccgtctgTCCCTGTGGTCTAGTGGatggatggccacagagagcgagcagc	3	ssc-mir-2476-3,ssc-mir-2476-2,ssc-mir-2476-1,	ssc-mir-2476-1	ssc-miR-2476	5'	0
179	197	ssc-mir-4332-p5_1ss12CG	CGGGGGTGGGGGCGGCG	17	1	506	chr3	-	885960	886096	ggCGGGGGTGGGGGCGGCGcctcggtgcctggcagttcccagatggctggggtgctgcctgccctgcacccccaga	1	ssc-mir-4332,ssc-mir-4332,	ssc-mir-4332	ssc-mir-4332-p5	5'	0
180	198	hsa-miR-574-3p_R-1_1ss9TC	CACGCTCACGCACACACCCAC	21	2	583	chr3	-	4984976	4985116	aCACGCGCACGCACACACCCACcctgagccaggcacctgaacagggattccccggtgcccgtgatc	4	hsa-mir-574,ssc-mir-574,cfa-mir-574,mmu-mir-574,	hsa-mir-574	hsa-miR-574-3p	5'	0
181	199	bta-miR-2284x_1ss16GC	TGAAAAGTTCGTTCGCGTTTT	21	14	730	chr3	-	30472252	30472392	gagggcTGAAAAGTTCGTTCGTGTTTTcttgtaacatcttacagaaaaaaatccaaacaaactttttggccaac	1	bta-mir-2284x,	bta-mir-2284x	bta-miR-2284x	5'	0
182	200	hsa-miR-378d_R-5_1ss14TG	ACTGGACTTGGAGGC	15	5	559	chr3	-	74575088	74575228	acttgtttttcagttcctgttgctcaaaACTGGACTTGGAGGCagcagaccatgtgattgaagaatacat	2	hsa-mir-378d-2,hsa-mir-378b,	hsa-mir-378d-2	hsa-miR-378d	3'	0
183	201	mdo-mir-739-p5	GAGAACTTTGAAGGC	15	120	562	chr3	-	112641683	112641832	gactcaaagGAGAACTTTGAAGGCTGAAGTggagaaggg	1	mdo-mir-739,	mdo-mir-739	mdo-mir-739-p5	5'	0
183	202	mdo-mir-739-p3_1ss16CT	GAGAACTTTGAAGGCTGAAGT	21	5	739	chr3	-	112641683	112641832	gactcaaagGAGAACTTTGAAGGCTGAAGTggagaaggg	1	mdo-mir-739,	mdo-mir-739	mdo-mir-739-p3	3'	0
184	203	ssc-mir-4332-p3_6ss1TC6CG7CT10CG13GC17AG	CGGGGGTGGGGGCGGCG	17	1	506	chr3	-	173385241	173385377	ggggccgtgaaggCGGGGGTGGGGGCGGCGgg	1	ssc-mir-4332,	ssc-mir-4332	ssc-mir-4332-p3	3'	0
185	204	mmu-mir-1957-p3	GTAGCTCAGTGGTAGAGC	18	1	662	chr3	-	185658909	185659046	agcctctaaccacatgtagttattgaacaaataaaacacaactagagcacttggggatGTAGCTCAGTGGTAGAGCac	1	mmu-mir-1957,	mmu-mir-1957	mmu-mir-1957-p3	3'	0
186	205	mmu-mir-5105-p5_7ss1GT2GC4GA11AG12GC13TC15CG	TCGAGGCCCAGCCCG	15	1	474	chr3	-	185670341	185670487	acagcgctcccTCGAGGCCCAGCCCGtcctctgtggcacaaaagcagagcggagcgggtcagtctttccgccccggggccgcggcgggaagtgcgcg	1	mmu-mir-5105,	mmu-mir-5105	mmu-mir-5105-p5	5'	0
187	206	oar-miR-154b-5p_R-7	AGAGGTCTTCCATGGT	16	6	598	chr3	-	196051384	196051526	gatgatcctatggggaaatctaataccagttagcaggcccatctgcacattaatatacttAGAGGTCTTCCATGGTatgttcatcagt	1	oar-mir-154b,	oar-mir-154b	oar-miR-154b-5p	3'	0
188	207	bta-miR-378_R+1_1ss6AC	ACTGGCCTTGGAGTCAGAAGGCT	23	92	716	chr4	+	10908801	10908944	tatttgcctgtgaatgttcttgactccccgcccttttgcagactcttcagggagagcACTGGGCTTGGAGTCAGAAGGCTggagtttacagggcagcac	2	bta-mir-378-2,hsa-mir-378g,	bta-mir-378-2	bta-miR-378	3'	0
189	208	mdo-mir-739-p5_1ss11TC	AACGAGAACTCTGAAGGC	18	1	647	chr4	+	64095057	64095201	AAACGAGAACTATGAAGGCATAACC	1	mdo-mir-739,	mdo-mir-739	mdo-mir-739-p5	5'	0
189	209	mdo-mir-739-p3_2ss17GC22AC	AAACGAGAACTTTGAACGCCGCAGT	25	1	361	chr4	+	64095057	64095201	AAACGAGAACTATGAAGGCATAACC	1	mdo-mir-739,	mdo-mir-739	mdo-mir-739-p3	3'	0
190	210	rno-miR-1_R-4	TGGAATGTAAAGAAGTGT	18	6	688	chr4	+	68022094	68022231	gaaataagtttgactTGGAATGTAAAGAAGTGTatcagcaaatccaagctcttatccc	11	bta-mir-206,hsa-mir-206,ssc-mir-206,cfa-mir-206,mdo-mir-206,ptr-mir-206,oan-mir-206,mmu-mir-206,rno-mir-1,rno-mir-206,eca-mir-206-2,	rno-mir-1	rno-miR-1	5'	0
191	211	mmu-mir-5105-p5	AGGCCCAGCCCGTGG	15	2	581	chr4	+	99354159	99354293	atagccAGGCCCAGCCCGTGGCAGCCTGCACCC	1	mmu-mir-5105,	mmu-mir-5105	mmu-mir-5105-p5	5'	0
191	212	mmu-mir-5105-p3_3ss16AC22TA23GT	AGGCCCAGCCCGTGGCCGGTGATAGGC	27	1	464	chr4	+	99354159	99354293	atagccAGGCCCAGCCCGTGGCAGCCTGCACCC	1	mmu-mir-5105,	mmu-mir-5105	mmu-mir-5105-p3	3'	0
192	213	hsa-mir-1273e-p5	CCACTGTACTCCAGCCTG	18	3	715	chr4	+	100181862	100181999	CCACTGTACTCCAGCCTGatccctaatctcccaggatcagtagagccacagattaagggatagtgggtgaggggaaa	3	hsa-mir-1273e,hsa-mir-1254,ssc-mir-1285,	hsa-mir-1273e	hsa-mir-1273e-p5	5'	0
193	214	hsa-miR-574-3p_L-7	ATGCACACACCCACA	15	2	580	chr4	-	24162140	24162281	acacatgcacacgcATGCACACACCCACA	4	hsa-mir-574,ssc-mir-574,cfa-mir-574,mmu-mir-574,	hsa-mir-574	hsa-miR-574-3p	3'	0
194	215	hsa-miR-574-3p_L-7	ATGCACACACCCACA	15	2	580	chr4	-	123193534	123193668	cacacccATGCACACACCCACAtacagacccacactcactcaaccatgcacaa	4	hsa-mir-574,ssc-mir-574,cfa-mir-574,cfa-mir-574,mmu-mir-574,	hsa-mir-574	hsa-miR-574-3p	5'	0
195	216	mmu-miR-5126_L-1R-5	CGGGCGGGGCCGGGGG	16	6	574	chr4	-	124476001	124476139	gggggtgggtCGGGCGGGGCCGGGGGagggggcgcagaggaagcgcgagtgtcttacctccagccactcgcaggcctgcagacgcaccggg	2	ssc-mir-4332,mmu-mir-5126,	mmu-mir-5126	mmu-miR-5126	5'	0
196	217	bta-miR-378_L-1R+1_1ss12AG	CTGGACTTGGGGTCAGAAGGCT	22	5	652	chr5	+	7567816	7567957	actgccattgtttcctgatttcataacagaatgaggaCTGGGCTTGGGGTCAGAAGGCTcatggtcaa	1	bta-mir-378-2,	bta-mir-378-2	bta-miR-378	3'	0
197	218	ssc-mir-4332-p5_4ss11CG13GC15CG16TC	CGGGGGTGGGGGCGGCG	17	1	506	chr5	+	11255350	11255488	tgggggcggCGGGGGTGGGGGCGGCGgcggcggcggaggcggtggagcaggcacctacgtgatccaag	1	ssc-mir-4332,	ssc-mir-4332	ssc-mir-4332-p5	5'	0
198	219	mdo-miR-27a_L-3R+1	ACAGTGGCTAAGTTCCGCT	19	2	622	chr5	+	11443304	11443444	cctggggagcagggcttagctgcttgtgagcaggtccacatcaagtcgtgttcACAGTGGCTAAGTTCCGCCccccca	1	mdo-mir-27a,	mdo-mir-27a	mdo-miR-27a	3'	0
199	220	ssc-mir-4332-p5_1ss13CT	CCGGGGGTGGGGTCG	15	2	520	chr5	+	14781965	14782103	gCCGGGGGTGGGGGCGgggggagtcatcaggcaggcatcacaggccagaggcatctccccccgcccagcccagc	1	ssc-mir-4332,	ssc-mir-4332	ssc-mir-4332-p5	5'	0
200	221	ssc-mir-4332-p3_1ss12CG	CGGGGGTGGGGGCGGCG	17	1	506	chr5	+	17020980	17021118	gatgccggcgactccctgtccagtgcCGGGGGTGGCGGCGGCGgg	1	ssc-mir-4332,	ssc-mir-4332	ssc-mir-4332-p3	3'	0
201	222	bta-mir-2904-2-p5	CCGCGGGAGCCTCGG	15	1	579	chr5	+	31294690	31294839	TCCGCGGGAGCCTCGGGCTTCCGCAAGCGA	1	bta-mir-2904-2,	bta-mir-2904-2	bta-mir-2904-2-p5	5'	0
201	223	bta-miR-2904_L+5R+6_1ss18TC	NCCGCGGGAGCCTCGGTCGGCCTCGGATAG	30	1	60	chr5	+	31294690	31294839	TCCGCGGGAGCCTCGGGCTTCCGCAAGCGA	1	bta-mir-2904-2,	bta-mir-2904-2	bta-miR-2904	3'	0
202	224	mmu-mir-1957-p5	GTAGCTCAGTGGTAGAGC	18	1	662	chr5	+	41624359	41624496	GTAGCTCAGTGGTAGAGCgcatgctttgcatgtatgaggcc	1	mmu-mir-1957,	mmu-mir-1957	mmu-mir-1957-p5	5'	0
203	225	mdo-mir-739-p3	TGCAGATCTTGGTGGT	16	11	586	chr5	+	49571352	49571489	tacgaatctaaaactgttctaaaatataagatgtgttaatttaaaaaaatgtcaagtaTGCAGATCTTGGTGGTgtttgaagaaagtaagactcatg	1	mdo-mir-739,	mdo-mir-739	mdo-mir-739-p3	3'	0
204	226	mdo-mir-739-p3	GGTGCAGATCTTGGTG	16	16	594	chr5	+	68913865	68914001	ggcaggaaatcagctgaaaaggaagggacacagtttcctgaaagaatggagtaagctcaggGGTGCAGATCTTGGTGgaaactgccctgacttcttgtggc	1	mdo-mir-739,	mdo-mir-739	mdo-mir-739-p3	3'	0
205	227	oan-let-7e_R-1_1ss17AC	TGAGGTAGTAGATTGACTAGT	21	9	726	chr5	+	92066449	92066589	cccatttacactcttagcagattagtccacctgtggtaatagcaatatccTGAGGTAGTAGATTGAATAGTgt	1	oan-let-7e,	oan-let-7e	oan-let-7e	3'	0
206	228	bta-miR-140_L-1R-5_1ss11TG	ACCACAGGGGAGAACC	16	1	512	chr5	+	107394253	107394388	acattcttttgacatgtttcttctgatacccctagtatataaatgagaaccttcagaaaACCACAGGGCAGAACCaaggtatgttaaagaagcc	8	bta-mir-140,hsa-mir-140,ssc-mir-140,cfa-mir-140,mne-mir-140,oan-mir-140,rno-mir-140,eca-mir-140,	bta-mir-140	bta-miR-140	3'	0
207	229	mmu-mir-5105-p5	GATCGAGGCCCAGCCC	16	7	596	chr5	-	2638608	2638758	aGATCGAGGCCCAGCCCggcggctaccacgtgctgaccctgcg	1	mmu-mir-5105,	mmu-mir-5105	mmu-mir-5105-p5	5'	0
208	230	ssc-miR-2476_R-4	TCCCTGTGGTCTAGTGG	17	15	587	chr5	-	4203444	4203595	tTCCCTGTGGTCTAGTGGctaaaactctatgcccccaacgcaggnnn	3	ssc-mir-2476-3,ssc-mir-2476-2,ssc-mir-2476-1,	ssc-mir-2476-1	ssc-miR-2476	5'	0
209	231	hsa-miR-4492_L+1R-3	CGGGGCTGGGCGCGC	15	43	538	chr5	-	14776359	14776507	gcggggggtcctgggcCGGGGCTGGGCGCGCtccctgcctggacccctgctcaccgccgccacc	2	hsa-mir-4492,hsa-mir-4508,	hsa-mir-4492	hsa-miR-4492	5'	0
210	232	bta-mir-2904-2-p5_L+30R+30R-15	GGCAGCGCCGCGGGA	15	3	378	chr5	-	20896675	20896826	ctggtgGGCAGCGCCGCGTGAgacccttctcaaagtcagtctaggctgccagcgcgcgctccagccccgtgactagggcgcggaggctgcgattccacg	1	bta-mir-2904-2,	bta-mir-2904-2	bta-mir-2904-2-p5	5'	0
211	233	bta-miR-206_L-4_1ss22GA	ATGTAAGGAAGTGTGTGA	18	1	694	chr5	-	30640552	30640689	aagctcctctgcttgtccagcctttcttttttcATGTAAGGAAGTGTGTGAcactggggagaaa	10	bta-mir-206,hsa-mir-206,ssc-mir-206,cfa-mir-206,mdo-mir-206,ptr-mir-206,oan-mir-206,mmu-mir-206,rno-mir-206,eca-mir-206-2,	bta-mir-206	bta-miR-206	3'	0
212	234	mdo-mir-739-p5	TAGTAGCAAATATTCAAA	18	2	662	chr5	-	96288190	96288328	gTAGTAGCAAATATTCAAAtagaaacctttcagaagagtggcattgcttgggaacttgttgaagca	1	mdo-mir-739,	mdo-mir-739	mdo-mir-739-p5	5'	0
213	235	hsa-miR-4532_L-3R+1	CGGGGAGCCCGGCGG	15	1	528	chr6	+	115718841	115718975	CGGGGAGCCCGGCGGagcccacagcgtgggccaag	1	hsa-mir-4532,	hsa-mir-4532	hsa-miR-4532	5'	0
214	236	hsa-miR-574-3p_R-6	CACGCTCATGCACACA	16	4	604	chr6	-	41460523	41460663	agagggtgtgtttgtgtgcgCACGCTCATGCACACAtccaga	4	hsa-mir-574,ssc-mir-574,cfa-mir-574,mmu-mir-574,	hsa-mir-574	hsa-miR-574-3p	3'	0
215	237	mdo-mir-739-p5	CAGATCTTGGTGGTAGT	17	23	622	chr6	-	75053067	75053208	caaatccacataCAGATCTTGGTGGTAGTcttgtacccttaattctagagcttactgtgtggataac	1	mdo-mir-739,	mdo-mir-739	mdo-mir-739-p5	5'	0
216	238	bta-mir-181b-2-p3_2ss16CA19TA	AACATTCATTGCTGTAGGAG	20	1	566	chr6	-	86886961	86887100	tggcatgagatacctcctactaaagcatcgaccaggagcgggactttttcactgcacctaAACATTCATTGCTGGAGGAGggcatggcaacc	19	bta-mir-181b-2,bta-mir-181b-1,hsa-mir-181b-2,hsa-mir-181b-1,ssc-mir-181b-2,ssc-mir-181b-1,cfa-mir-181b-2,cfa-mir-181b-1,mdo-mir-181b,mml-mir-181b-2,mml-mir-181b-1,ptr-mir-181b-2,ptr-mir-181b-1,ppy-mir-181b,oan-mir-181b,mmu-mir-181b-2,mmu-mir-181b-1,rno-mir-181b-2,rno-mir-181b-1,	bta-mir-181b-2	bta-mir-181b-2-p3	3'	0
217	239	ssc-mir-1285-p3	CTGTGAATAGCCACTG	16	1	618	chr7	+	8682721	8682869	tcagtagtgcaatcgcacCTGTGAATAGCCACTGcattctat	1	ssc-mir-1285,	ssc-mir-1285	ssc-mir-1285-p3	3'	0
218	240	mdo-mir-739-p5_1ss14AC	AACGAGAACTTTGCAGG	17	1	478	chr7	+	80401557	80401706	gacaAACGAGAACTTTTCAGGgggatgtcagaccagctgtcacaatatggcggaaatctctgggctaatgcattaccgaacctctggcac	1	mdo-mir-739,	mdo-mir-739	mdo-mir-739-p5	5'	0
219	241	hsa-miR-574-3p_1ss18CA	CACGCTCATGCACACACACACA	22	2	673	chr7	-	1267713	1267854	cacgcgtgtgCACGCGCATGCACACACACACAcgcacacacagcgcacacacacacgcaca	4	hsa-mir-574,ssc-mir-574,cfa-mir-574,mmu-mir-574,	hsa-mir-574	hsa-miR-574-3p	5'	0
220	242	bta-miR-206_R-3_1ss6TA	TGGAAAGTAAGGAAGTGTG	19	1	447	chr7	-	28970517	28970655	TGGAAGGTAAGGAAGTGTGgaatattttttaggaaaatattgctttaggaaagaagtagaagaatggggaaaactttag	10	bta-mir-206,hsa-mir-206,ssc-mir-206,cfa-mir-206,mdo-mir-206,ptr-mir-206,oan-mir-206,mmu-mir-206,rno-mir-206,eca-mir-206-2,	bta-mir-206	bta-miR-206	5'	0
221	243	mdo-mir-739-p3	GAGAACTTTGAAGGCC	16	127	587	chr7	-	33458187	33458333	tggggaaaaggaggGAGAACTTTGAAGGCCggtgatgggt	1	mdo-mir-739,	mdo-mir-739	mdo-mir-739-p3	3'	0
222	244	mmu-mir-5105-p3	CCAAGTCCTTCTGATC	16	13	589	chr7	-	42480043	42480180	acatgtgcatgagtcaggagctcacacgaaagccaccccaggggctacttttggggtgcCCAAGTCCTTCTGATCaaggctcagcccgtggatggtgtgaa	1	mmu-mir-5105,	mmu-mir-5105	mmu-mir-5105-p3	3'	0
223	245	bta-miR-378_L-2R-1_1ss21GA	TGGACTTGGAGTCAGAAGA	19	10	713	chr7	-	53436820	53436958	atTGGACTTGGAGTCAGAAGActtgggtctgagtcccga	3	bta-mir-378-2,hsa-mir-378c,mmu-mir-378b,	bta-mir-378-2	bta-miR-378	5'	0
224	246	mmu-mir-5102-p5	GGGGCTCTCGCTTCTGG	17	14	639	chr7	-	81304020	81304157	aGGGGCTCTCGCTTCTGGtgccaagcacctggctaggccaggcgcaacccgctccggggacagtgcgagg	1	mmu-mir-5102,	mmu-mir-5102	mmu-mir-5102-p5	5'	0
225	247	hsa-miR-574-3p_R-6	CACGCTCATGCACACA	16	4	604	chr7	-	88329981	88330122	tacgcacatgcaCACGCTCATGCACACAtacaca	4	hsa-mir-574,ssc-mir-574,cfa-mir-574,mmu-mir-574,	hsa-mir-574	hsa-miR-574-3p	3'	0
226	248	mmu-mir-1957-p5	GTAGCTCAGTGGTAGAGC	18	1	662	chr8	+	4671924	4672061	tagagatagggggtGTAGCTCAGTGGTAGAGCatgtgctttgcatgcacaaggccctgggttcaattcctagcacctccatctatc	2	mmu-mir-1957,mmu-mir-5112,	mmu-mir-1957	mmu-mir-1957-p5	5'	0
227	249	ssc-miR-2476_R-6	TCCCTGTGGTCTAGT	15	14	572	chr8	+	7369664	7369815	tTCCCTGTGGTCTAGTtcatactctaagtattatagattc	3	ssc-mir-2476-3,ssc-mir-2476-1,ssc-mir-2476-2,	ssc-mir-2476-2	ssc-miR-2476	5'	0
228	250	bta-miR-206_R-6_1ss14AC	TGGAATGTAAGGACGT	16	1	545	chr8	+	19325881	19326016	attgTGGAATGTAAGGATGTtaaagaatctttgaaacatttaccactac	10	bta-mir-206,hsa-mir-206,ssc-mir-206,cfa-mir-206,mdo-mir-206,ptr-mir-206,oan-mir-206,mmu-mir-206,rno-mir-206,eca-mir-206-2,	bta-mir-206	bta-miR-206	5'	0
229	251	hsa-miR-378c_L-2R-4	TGGACTTGGAGTCAGAAGA	19	10	713	chr8	-	62834998	62835136	gatgtaatggggaaagcttTGGACTTGGAGTCAGAAGActgttgtgaagtcccaactctgacttgggacttaatagtcccaagcatccctttacaca	2	hsa-mir-378c,mmu-mir-378b,	hsa-mir-378c	hsa-miR-378c	5'	0
230	252	hsa-mir-378d-1-p5	ATTACTGGACTTGGAGTCAGA	21	1	725	chr9	+	49184547	49184687	ATTAATGGACTTGGAGTCAGAaggtctgttttaacttaggctccactatattaccgctggccataattctctctctctc	4	hsa-mir-378d-1,hsa-mir-378c,hsa-mir-378f,mmu-mir-378b,	hsa-mir-378d-1	hsa-mir-378d-1-p5	5'	0
231	253	bta-mir-2904-2-p3_1ss7TG	CTCGGTGGGCCTCGGA	16	1	418	chr9	-	45816362	45816501	ggacctgcgttccgcaCTCGGTCGGCCTCGGAgcgggann	1	bta-mir-2904-2,bta-mir-2904-2,	bta-mir-2904-2	bta-mir-2904-2-p3	3'	0
232	254	hsa-miR-1973_L+3R-1	CTGACCGTGCAAAGGTAGCAT	21	2	711	chrM	+	1957	2097	ggccgcggtattCTGACCGTGCAAAGGTAGCAT	1	hsa-mir-1973,	hsa-mir-1973	hsa-miR-1973	3'	0
233	255	hsa-mir-574-p5_1ss6TC	CACGCCCATGCACACACCCAC	21	2	561	chrUn_GL339729	-	11282	11423	CACGCCCATGCACACACACACA	4	hsa-mir-574,ssc-mir-574,cfa-mir-574,mmu-mir-574,mmu-mir-574,	hsa-mir-574	hsa-mir-574-p5	5'	0
233	256	hsa-miR-574-3p_1ss18CA	CACGCTCATGCACACACACACA	22	2	673	chrUn_GL339729	-	11282	11423	CACGCCCATGCACACACACACA	4	hsa-mir-574,ssc-mir-574,cfa-mir-574,mmu-mir-574,mmu-mir-574,	hsa-mir-574	hsa-miR-574-3p	3'	0
234	257	mmu-mir-5102-p3	GCCCCGAGGGGCTCTCG	17	2	680	chrUn_GL339871	+	8268	8405	tccaGCCCCGAGGGGCTCTCGct	1	mmu-mir-5102,	mmu-mir-5102	mmu-mir-5102-p3	3'	0
235	258	hsa-miR-4492_L+1R-3	CGGGGCTGGGCGCGC	15	43	538	chrUn_GL340386	-	76356	76504	cccgccCGGGGCTGGGCGCGCcgcggcgcacgcacgccggttcgctggcaacctggtgcatctgcccgcgcgctcagctccaacgcccgggtccc	2	hsa-mir-4492,hsa-mir-4508,	hsa-mir-4492	hsa-miR-4492	5'	0
236	259	mdo-mir-739-p3	TATTCAAACGAGAACT	16	5	623	chrUn_GL340627	-	45129	45278	ctttctcagtaatctatttagaggcttaaaagaataTATTCAAACGAGAACTgggatgacttgat	1	mdo-mir-739,	mdo-mir-739	mdo-mir-739-p3	3'	0
237	260	ssc-mir-1285-p3	TGAATAGCCACTGTAC	16	3	627	chrX	+	36096581	36096722	taatacactgataatctacTGAATAGCCACTGTACtacta	1	ssc-mir-1285,	ssc-mir-1285	ssc-mir-1285-p3	3'	0
238	261	bta-miR-224_R-7	CAAGTCACTAGTGGTT	16	3	622	chrX	+	36907473	36907607	aaacagaaccactcaatCAAGTCACTAGTGGTTtcctgacct	7	bta-mir-224,hsa-mir-224,ssc-mir-224,cfa-mir-224,mmu-mir-224,rno-mir-224,eca-mir-224,	bta-mir-224	bta-miR-224	3'	0
239	262	ssc-miR-2476_R-6	TCCCTGTGGTCTAGT	15	14	572	chrX	+	50346969	50347120	tTCCCTGTGGTCTAGTagttttggagaccatattattactgactctggtat	3	ssc-mir-2476-3,ssc-mir-2476-1,ssc-mir-2476-2,	ssc-mir-2476-2	ssc-miR-2476	5'	0
240	263	bta-mir-2904-2-p5_L+6L-8R+8	GGCAGCGCCGCGGGA	15	3	378	chrX	+	62298362	62298496	GGCAGCGCCGCGGGAacgcgggagccagggctgcggctgtcgcggggc	1	bta-mir-2904-2,	bta-mir-2904-2	bta-mir-2904-2-p5	5'	0
241	264	bta-mir-2904-2-p3_1ss8TC	CCCGCCGCCCCCGCCGG	17	1	528	chrX	+	81970099	81970235	tcccgccccctcctaagtccgccgcggccCCCGCCGCCCCCGCCGGcgggtgttc	1	bta-mir-2904-2,	bta-mir-2904-2	bta-mir-2904-2-p3	3'	0
242	265	hsa-miR-574-3p_1ss18CA	CACGCTCATGCACACACACACA	22	2	673	chrX	+	103978380	103978521	CACGCGCATGCACACACACACAcatgcaca	4	hsa-mir-574,ssc-mir-574,cfa-mir-574,mmu-mir-574,	hsa-mir-574	hsa-miR-574-3p	5'	0
243	266	bta-miR-450	TTTTGCGATGTGTTCCTAATAT	22	3336	819	chrX	+	117080675	117080817	aaagatgctaaactntTTTTGCGATGTGTTCCTAATATgnantntaaatntattgggancattttgcatnnatngttttgtatcaat	17	bta-mir-450,bta-mir-450-1,hsa-mir-450a-2,hsa-mir-450a-1,ssc-mir-450a,ssc-mir-450c,cfa-mir-450a,mml-mir-450a-1,ptr-mir-450a-2,ptr-mir-450a-1,ppy-mir-450a-2,ppy-mir-450a-1,mmu-mir-450a-1,mmu-mir-450a-2,rno-mir-450a,eca-mir-450a,eca-mir-451a,	bta-mir-450-1	bta-miR-450	5'	0
244	267	bta-miR-92a_1ss16GA	TATTGCACTTGTCCCAGCCTGT	22	169	761	chrX	+	117341145	117341286	gtggggatttgttgcactgcttgtgttatatataaagTATTGCACTTGTCCCGGCCTGTg	7	bta-mir-92a,ssc-mir-92a-1,mdo-mir-92,oan-mir-92a-2,oan-mir-92b,mmu-mir-92a-1,rno-mir-92a-1,	bta-mir-92a	bta-miR-92a	3'	0
245	268	hsa-miR-1246	AATGGATTTTTGGAGCAGG	19	15	705	chrX	-	21125111	21125249	acagtatattaAATGGATTTTTGGAGCAGGgagttggaataggagcttgctccatccactccaagcatcagcctggcatttcagtacttc	2	hsa-mir-1246,ptr-mir-1246,	hsa-mir-1246	hsa-miR-1246	5'	0
246	269	ssc-miR-2476_R-6	TCCCTGTGGTCTAGT	15	14	572	chrX	-	75736951	75737102	gTCCCTGTGGTCTAGTgtctagcatttagcactctcactgcctcacacac	3	ssc-mir-2476-3,ssc-mir-2476-2,ssc-mir-2476-1,	ssc-mir-2476-1	ssc-miR-2476	5'	0
247	270	mmu-mir-5105-p5_4ss1CA5GC7CA10TC	AGGCCCAGCCCGTGG	15	2	581	chrX	-	91423004	91423150	AGGCCCAGCCCGTGGccctgcccaacaacagggtgcagcccgaagtcccactggatggcagagcaga	1	mmu-mir-5105,	mmu-mir-5105	mmu-mir-5105-p5	5'	0
248	271	ssc-mir-1285-p3	CTCCAGCCTGGGCAACAT	18	1	645	chrX	-	116335803	116335940	aaattgccctgctgatcagtaccacactgcacctgtgagtagccactgccCTCCAGCCTGGGCAACAT	1	ssc-mir-1285,	ssc-mir-1285	ssc-mir-1285-p3	3'	0
249	272	mmu-mir-5112-p3_2ss10CT13GT	GTAGCTCAGTGGTAGAGC	18	1	662	chrX	-	124457102	124457239	gcagccacagcgtcccctttgggggtGTAGCTCAGTGGTAGAGC	2	mmu-mir-5112,mmu-mir-1957,	mmu-mir-5112	mmu-mir-5112-p3	3'	0
