# Supplementary material for: Identification and Characterization of the miRNA Transcriptome of Ovis aries
Source: PLoS One. 2013 Mar 13;8(3):e58905. doi: 10.1371/journal.pone.0058905 (PMC3596360; doi:10.1371/journal.pone.0058905)
Supplement: Table S13 — Alignment of isomiRs for predicted miRNAs (Group 2b) that could be mapped to known pre-miRNAs of selected species (Mammalia) and species specific ( Ovis aries ) genome, but without hairpins. (XLS) [file pone.0058905.s017.xls]

## Sheet: compZSF_gp2b_aln
Supplementary Table S13. Alignment of isomiRs for predicted miRNAs (Group 2b) that could be mapped to known pre-miRNAs of selected species (Mammalia) and species specific (Ovis aries) genome, but without hairpins
(1). An example of the typical hairpin structure of one pre-miRNA sequence was shown in "stem" and "UNAfold" row, where the middle symbols represented the loop bases; the bilateral symbols presented the stem bases. (2). An example of the pre-miRNA sequences was shown in "hsa-mir-4532" row, where the horizontals represented the identical bases; the capital letters presented the one miRNA sequence.…
cluster#=1 genomeSeqID=chr1 strand=+ start=6857891 end=6858025 reads#=2 mir#=1
stem ---ssssssssssssss------ssssssssssss--------------
UNAfold ...(((.((....((((......))))..)).)))..(((((.(.(((.
genome cttgcctggagaaccccagggacggggagcccggcgggctgccgtctgt
hsa-mir-4532 --------------acagaCCCCGGGGAGCCCGGCGgtgaagctcctgg
630654_1 CGGGGAGCCCGGCGG 528,528,0,15,15,0,3
552105_1 GGGGAGCCCGGCGGGGGCCGGCGCGC 411,395,16,26,18,8,3
cluster#=2 genomeSeqID=chr1 strand=+ start=13329984 end=13330121 reads#=2 mir#=1
stem ---sssssss-------------------------------------------------------------sssssss-
UNAfold )..(((((((..(((((((....)))))))..((((((((..(((((.......)))))..))).))))).))))))).
genome tgtagctcagtggtagagcgcatgctttgcatgtatgaggccccgggttcaatccccggcatctccatattttgggctt
mmu-mir-1957 agtagctCAGTGGTAGAGCATATGACcagcatgtgcaaggccctgagtt-tatccccagca------------------
1808139_1 GTAGCTCAGTGGTAGAGC 662,662,0,18,18,0,5
1701192_1 TAGCTCAGTGGTAGAGC 645,645,0,17,17,0,5
cluster#=3 genomeSeqID=chr1 strand=+ start=22620020 end=22620154 reads#=69 mir#=10
stem ---sssssssssssssssssssssss--------------ssssssssssssssssssssss---
UNAfold ...((((((((.(...((..((((((..............))))))..))..)))))).))).((
genome ctggaggtcttgctgtgggtggctttgaatggaatgtaaggaagctggcctggaagattctcggg
bta-mir-206 tttatatccccatacggattactttgctaTGGAATGTAAGGAAGTGTGTGGtttcggcgagcg--
hsa-mir-206 ctttatatccccatatggattactttgcaTGGAATGTAAGGAAGTGTGTGGtttcggcaagtg--
ssc-mir-206 tttatatccccatacggattacttgactaTGGAATGTAAGGAAGTGTGTGAtctcgttaa-----
cfa-mir-206 tttatatccccatacggattacgttgctaTGGAATGTAAGGAAGTGTGTGG--------------
mdo-mir-206 tttatatccccatatgaattatgctgctaTGGAATGTAAGGAAGTGTGTGgtttcgggaag----
ptr-mir-206 ctttatatccccatatggattactttgcaTGGAATGTAAGGAAGTGTGTGGtttcggcaagtg--
oan-mir-206 TTTATATCCCCAtatggattacgctgctaTGGAATGTAAGGAAGTGTGTGGtttcgggccagagc
mmu-mir-206 TTTATATCCTCATAgatatctcagcactaTGGAATGTAAGGAAGTGTGTGGttttgg--------
rno-mir-206 TTTATATCCTCATagatatcactgcgctaTGGAATGTAAGGAAGTGTGTGGttttggcaagtg--
eca-mir-206-2 tttatatccccatacggattactttgctaTGGAATGTAAGGAAGTGTGTGGtttc----------
30177_37 TGGAATGTAAGGAAG 562,562,0,15,15,0,3
1033932_4 TGGAATGTAAGGAAGTCTGCGG 533,523,10,22,17,5,3
278618_2 TGGAATGTAAGGAAGN 543,536,7,16,15,1,3
1524099_2 TGGAATGTAAGGAAGTGCGCGGC 533,521,12,23,17,6,3
1003815_1 TGGAATGTAAGGAAGA 583,577,6,16,15,1,3
1963875_1 TGGAATGTAAGGAAGTGTGTAGTA 560,544,16,24,16,8,3
1526952_1 TGGAATGTAAGGAAGTGTGCCC 531,523,8,22,18,4,3
1726876_1 TGGAATGTAAGGAAGTGTCCGGC 531,517,14,23,16,7,3
988982_1 TGGAATGTAAGGAAGTAAGTGG 522,510,12,22,16,6,3
876670_1 TGGAATGTAAGGAAGTGCGCCGT 514,504,10,23,18,5,3
1186339_1 TGGAATGTAAGGAAGTGTCCCG 508,498,10,22,17,5,3
999933_1 TGGAATGTAAGGAAGTGAGGGG 479,467,12,22,16,6,3
1989534_1 TGGAATGTAAGGAAGTGCGCGC 465,455,10,22,17,5,3
1082418_1 TGGAATGTAAGGAAGTATGAGG 459,447,12,22,16,6,3
559541_1 TGGAATGTAAGGAAGTAGCA 450,442,8,20,16,4,3
1063371_1 TGGAATGTAAGGAAGTGGGTGGG 451,441,10,23,18,5,3
764783_1 TGGAATGTAAGGAAGC 435,435,0,16,16,0,3
1631959_1 TGGAATGTAAGGAAGTGTCTCGA 435,421,14,23,16,7,3
1177013_1 TGGAATGTAAGGAAGTGATTGGC 427,411,16,23,15,8,3
1342113_1 TGGAATGTAAGGAAGTGTGTGGCCGTCTGCCG 440,410,30,32,17,15,3
969419_1 TGGAATGTAAGGAAGTGAGGGGACGTCTGCCG 415,385,30,32,17,15,3
1164910_1 TGGAATGTAAGGAAGAGTGTGGCT 375,359,16,24,16,8,3
2004666_1 TGGAATGTAAGGAAGCGTGAG 344,336,8,21,17,4,3
1153091_1 TGGAATGTAAGGAAGCGTGCCG 318,312,6,22,19,3,3
991286_1 TGGAATGTAAGGAAGTGCGCTGC 287,275,12,23,17,6,3
555857_1 TGGAATGTAAGGAAGCCTGTGGA 272,260,12,23,17,6,3
1530438_1 TGGAATGTAAGGAAGCATGTAC 188,178,10,22,17,5,3
1577210_1 GGAATGTAAGGAAGCGTGTG 40,32,8,20,16,4,3
cluster#=4 genomeSeqID=chr1 strand=+ start=77624299 end=77624446 reads#=3 mir#=1
stem ---ssssssssssssss---------sssssssssssssss-----------
UNAfold ...((....(((..(((.........)))..))).....))...........
genome gcagcatttagggattccaaagaaacgagaactttcaaggcatagtacgaaa
mdo-mir-739 ttggtggtagtagcaaatattcaaacgagaactttgaAGGCCGAAGTGGAGA
1295354_1 AACGAGAACTTTCAAG 442,442,0,16,16,0,3
1784918_1 ACGAGAACTTTGAAGGCCGAAGAGGAGA 365,351,14,28,21,7,3
567179_1 AAACGAGAACTTTGAACGCCGCAGT 361,345,16,25,17,8,3
cluster#=5 genomeSeqID=chr1 strand=+ start=113249254 end=113249392 reads#=3 mir#=1
stem ---ssssssssssssssssssssssssssssssssssssssssssss-------------sssssssssssssssssssssssssssssssssssssssss---
UNAfold ...(((.((.((((((((((((..(((.((((((.((...((((.((.............)).))))...))))))))))))))))))..))))).))))).((
genome ggggctgtgtgctcgggggtcctggcatgtggggcagaaatctggccgggggtgggggcggggcagggggctcctcactgtggatctcgatgagctcaggcagg
ssc-mir-4332 ----------cggcggggggtgtcgcgggggtgggcgggctggggccgggggtggggccggcgggggcacgacccccggtcggcgtcCACGGCCGCCGCCGGGC
287459_2 CCGGGGGTGGGGTCG 520,502,18,15,14,1,3
1820746_1 GCCGGGGGTGGGGGCGGCG 485,474,11,19,18,1,3
cluster#=6 genomeSeqID=chr1 strand=+ start=172656042 end=172656184 reads#=16 mir#=10
stem ---ssssssssssssssssss-----------------------------------------sssssssssssssssssssssss---
UNAfold )).((..(((.((((((((((......((((((((...........))))))))........))))).....))))).)))..))...
genome atgtctggaactggaatgtaaggcagtcatctgatttatttcatctgttagatgttagagaattataattccttctatttctgggaac
bta-mir-206 ttactttgctaTGGAATGTAAGGAAGTGTGTGGtttcggcgagcg-------------------------------------------
hsa-mir-206 ttactttgctaTGGAATGTAAGGAAGTGTGTGGtttcggcaagtg-------------------------------------------
ssc-mir-206 ttacttgactaTGGAATGTAAGGAAGTGTGTGAtctcgttaa----------------------------------------------
cfa-mir-206 ttacgttgctaTGGAATGTAAGGAAGTGTGTGG-------------------------------------------------------
mdo-mir-206 ttatgctgctaTGGAATGTAAGGAAGTGTGTGgtttcgggaag---------------------------------------------
ptr-mir-206 ttactttgctaTGGAATGTAAGGAAGTGTGTGGtttcggcaagtg-------------------------------------------
oan-mir-206 ttacgctgctaTGGAATGTAAGGAAGTGTGTGGtttcgggccagagccctcccggccgcct---------------------------
mmu-mir-206 tctcagcactaTGGAATGTAAGGAAGTGTGTGGttttgg-------------------------------------------------
rno-mir-206 tcactgcgctaTGGAATGTAAGGAAGTGTGTGGttttggcaagtg-------------------------------------------
eca-mir-206-2 ttactttgctaTGGAATGTAAGGAAGTGTGTGGtttc---------------------------------------------------
991988_1 TGGAATGTAAGGCAGT 509,509,0,16,16,0,5
1043577_1 TGGAATGTAAGGCAGTGCGAGG 490,480,10,22,17,5,5
1186339_1 TGGAATGTAAGGAAGTGTCCCG 508,479,29,22,17,5,5
1625620_1 TGGAATGTAAGGAAGTGAGACG 464,433,31,22,17,5,5
1989534_1 TGGAATGTAAGGAAGTGCGCGC 465,432,33,22,16,6,5
1177013_1 TGGAATGTAAGGAAGTGATTGGC 427,403,24,23,18,5,5
939027_1 TGGAATGTAAGGGAGT 411,400,11,16,15,1,5
969419_1 TGGAATGTAAGGAAGTGAGGGGACGTCTGCCG 415,376,39,32,21,11,5
501211_1 TGGAATGTAAGGCAGTGTGTGGGA 379,365,14,24,17,7,5
897750_1 TGGAATGTAAGGCAGTGCCTCG 296,286,10,22,17,5,5
991286_1 TGGAATGTAAGGAAGTGCGCTGC 287,277,10,23,18,5,5
976674_4 TGGAATGTAAGGCAGTGTCTGG 75,65,10,22,17,5,5
939134_1 TGGAATGTAAGGTAGTGACTGGC 199,187,12,23,17,6,5
cluster#=7 genomeSeqID=chr1 strand=+ start=175340134 end=175340274 reads#=2 mir#=2
stem ---ssssss----ssssss--------
UNAfold ...(((.((....)).)))..))))..
genome atagaagaaaagtttgttcgggttttt
bta-mir-2284m tggccaGAAAAGTTTGTTCGGGTTTTc
bta-mir-2284x ttggcTGAAAAGTTCGTTCGGGTTTTt
685554_1 GAAAAGTTAGTTCGGGTTTTT 717,706,11,21,20,1,3
993982_1 GAAAAGTTAGTTCGGGTTTT 406,397,9,20,19,1,3
cluster#=8 genomeSeqID=chr1 strand=+ start=200352322 end=200352457 reads#=11 mir#=1
stem ---sssssss--------sssssss-------
UNAfold ...(((((((........))))))).((((((
genome tgtccttctgatcgaggacaggaggtgttccc
mmu-mir-5105 agtccttctgatcgaggcccagcccgtggacg
214463_3 GTCCTTCTGATCGAGG 602,602,0,16,16,0,5
202344_3 TCCTTCTGATCGAGG 588,588,0,15,15,0,5
812787_1 TCCTTCTGATCGAGGTC 595,589,6,17,16,1,5
2035736_1 TGTCCTTCTGATCGAG 346,346,0,16,16,0,5
785867_1 GTCCTTCTGATCGAGGCCCAGCTC 247,235,12,24,18,6,5
485801_1 NGTCCTTCTGATCGAGGC 36,32,4,18,16,2,5
635486_1 CCTTCTGATCGAGGCCTAGCCCGTGGACG 426,402,24,29,17,12,3
cluster#=9 genomeSeqID=chr1 strand=+ start=202269358 end=202269496 reads#=2 mir#=1
stem ---sssssssssssssssssssssssssssssssssssss-------sssssssssssssssssssssssssssssssssssss---
UNAfold ...((((((..(((((((((..((......(((.....((.......))...)))......))..)))))))))..)))..)))...
genome agaggctgccattcaaacataggagaagaactttgaaggcagaaggagcaatgagaacaagtttggtgtttgaggagcactgtcgtt
mdo-mir-739 tggtggtagtagcaaatattcaaacgagaactttgaAGGCCGAAGTGGAGAAGGGTTccatgtg-----------------------
868896_1 AGAACTTTGAAGGCAGAAG 623,623,0,19,19,0,5
1557539_1 ACTTTGAAGGCGGAA 411,401,10,15,14,1,5
cluster#=10 genomeSeqID=chr1 strand=+ start=214975400 end=214975539 reads#=1 mir#=2
stem ---sssssssssssssss---sssssssssssssss---
UNAfold )).(((((..(.((((((...)))))).)..))))))..
genome catggacttggagtcaggagacctggccctgagtccctg
hsa-mir-378c ACTGGACTTGGAGTCAGAAGAGTGGagtcgggtcagact
mmu-mir-378b cCTGGACTTGGAGTCAGAAGAcctgag------------
1125980_1 GGACTTGGAGTCAGCAGA 590,578,12,18,17,1,5
cluster#=11 genomeSeqID=chr1 strand=+ start=283837584 end=283837726 reads#=3 mir#=1
stem -----ssssssssssssssssssssssssssssssss----sssssssssssssssssssssssssssss---
UNAfold )))..((..((((((..((.((((..((.....((((....))))..))..))))))..))))).)..))..)
genome gtcgcgggggtgggaggtcatgggtttaagaggtcacagtggtgggatggccccagatgtctcagcttccagc
ssc-mir-4332 gtcgcgggggtgggcgggctggggccgggggtggggccggcgggggcacgacccccggtcggcgtcCACGGCC
1872332_2 TCGCGGGGGTGGGCG 509,485,24,15,14,1,5
1443594_1 GTCGCGGGGGTGGGCGGGCGTTG 255,247,8,23,19,4,5
cluster#=12 genomeSeqID=chr1 strand=+ start=284840494 end=284840628 reads#=2 mir#=1
stem ---ssssssss--------------------------------------------ssssssss---
UNAfold ...((((((((((((((((.....)))))))).....((((......))))....)))))))).))
genome tccggggctgggcgcggggctccgtcctgcgtggccttctcttgcatgggactcaccagctcttgg
hsa-mir-4508 aGCGGGGCTGGGCGCGCGgagcagcgctgggtgcagcgcctgcgccggcagctgcaagggccg---
1398091_1 CGGGGCTGGGCGCGA 411,406,5,15,14,1,5
739105_1 CGGGGCTGGGCGCGCGCCGCCGCT 365,355,10,24,19,5,5
cluster#=13 genomeSeqID=chr1 strand=- start=15000293 end=15000434 reads#=3 mir#=10
stem ---sssssssssssssssssssss-------------------------------------------------------ssssssssssssssssss-
UNAfold )).((((((......((((..(((.(((((((........)))))))((.((((((((......)))))...))).)).)))..))))...)))))).
genome tcagctctcaaatcactggaatggaaggaagcatatctaagcttcttctgcattagaagacttattctgccaatggaggtcaagctagaaagggagtg
bta-mir-206 acggattactttgctaTGGAATGTAAGGAAGTGTGTGGtttcggcgagcg------------------------------------------------
hsa-mir-206 atggattactttgctaTGGAATGTAAGGAAGTGTGTGGtttcggcaagtg------------------------------------------------
ssc-mir-206 acggattacttgactaTGGAATGTAAGGAAGTGTGTGAtctcgttaa---------------------------------------------------
cfa-mir-206 acggattacgttgctaTGGAATGTAAGGAAGTGTGTGG------------------------------------------------------------
mdo-mir-206 atgaattatgctgctaTGGAATGTAAGGAAGTGTGTGgtttcgggaag--------------------------------------------------
ptr-mir-206 atggattactttgctaTGGAATGTAAGGAAGTGTGTGGtttcggcaagtg------------------------------------------------
oan-mir-206 atggattacgctgctaTGGAATGTAAGGAAGTGTGTGGtttcgggccagagccctcccggccgcct--------------------------------
mmu-mir-206 AgatatctcagcactaTGGAATGTAAGGAAGTGTGTGGttttgg------------------------------------------------------
rno-mir-206 agatatcactgcgctaTGGAATGTAAGGAAGTGTGTGGttttggcaagtg------------------------------------------------
eca-mir-206-2 acggattactttgctaTGGAATGTAAGGAAGTGTGTGGtttc--------------------------------------------------------
764783_1 TGGAATGTAAGGAAGC 435,425,10,16,15,1,5
1153091_1 TGGAATGTAAGGAAGCGTGCCG 318,286,32,22,17,5,5
1530438_1 TGGAATGTAAGGAAGCATGTAC 188,180,8,22,18,4,5
cluster#=14 genomeSeqID=chr1 strand=- start=17972962 end=17973110 reads#=49 mir#=2
stem ---sssssssssssssssssssssssssssssss----sssssssssssssssssssssssssssssss---
UNAfold ...((((((((.((.(((((.((((.((((((((....))))...))))))))))))).))))))))))...
genome aaggggtggggagccggggctgggcgcgcttcctgccaggggcccagcggcccgcccctgcctccgcccnnn
hsa-mir-4508 TGGGCGCGCGgagcagcg-ctgggtgcagcgcctgcgccggcagctgcaagggccg----------------
hsa-mir-4492 ggacaagtcccgccaGGGGCTGGGCGCGCGCCagccgg----------------------------------
29627_43 CGGGGCTGGGCGCGC 538,538,0,15,15,0,5
818049_1 CGGGGCTGGGCGCGCTGCGCGGCTGGACG 540,524,16,29,21,8,5
1398091_1 CGGGGCTGGGCGCGA 411,406,5,15,14,1,5
739105_1 CGGGGCTGGGCGCGCGCCGCCGCT 365,351,14,24,17,7,5
2019066_1 NGGGGCTGGGCGCGC 333,326,7,15,14,1,5
1997578_1 NCGGGGCTGGGCGCGCGCCGCGGC 48,36,12,24,18,6,5
1972763_1 NCGGGGCTGGGCGCGCGC 36,30,6,18,15,3,5
cluster#=15 genomeSeqID=chr1 strand=- start=18154859 end=18155004 reads#=10 mir#=1
stem ---ssssssssssssss------------------------------------------------------------ssssssssssss---
UNAfold )).((((((..((((((.((((((.......))))))..(((....(((((..((.......))...))))).))).))))))))))))...
genome ggggctgcgcagcgccgcgggaggaagggtccctccccactccagaccgcctggtaactatggcaacggcggagagccggcgccgcggcaga
bta-mir-2904-2 --------------------------------------acggcagcgccgcGGGAGCCTCGGTTGGCCTCggatagccggtcccccgccgtc
109661_7 GCAGCGCCGCGGGAG 512,512,0,15,15,0,5
1168147_1 TCAGCGCCGCGGGAG 371,360,11,15,14,1,5
1125707_1 GCAGCGCCGCGGGAGCCCCGGTTGGC 342,326,16,26,18,8,5
412090_1 GCAGCGCCGCGGGAGACTCGGTCGGCCTTGGA 294,270,24,32,20,12,5
cluster#=16 genomeSeqID=chr1 strand=- start=60650699 end=60650836 reads#=8 mir#=1
stem ---sssssssssssssssss-----sssssssssssssss---
UNAfold ...(((((...((((..(((.....)))..)))).)))))...
genome cagggaatgcatttcatcatcaaaagtggagaagggttccaat
mdo-mir-739 tcaaacgagaactttgaAGGCCGAAGTGGAGAAGGGTTccatg
219876_3 AGTGGAGAAGGGTTCC 564,564,0,16,16,0,3
252672_2 AAGTGGAGAAGGGTTCCA 621,621,0,18,18,0,3
1901759_1 AAGTGGAGAAGGGTTCC 663,663,0,17,17,0,3
480664_1 GTGGAGAAGGGTTCCA 587,587,0,16,16,0,3
774707_1 AAGTGGAGAAGGGTTC 522,522,0,16,16,0,3
cluster#=17 genomeSeqID=chr1 strand=- start=94112204 end=94112351 reads#=4 mir#=1
stem ---ssssssssssssssssssssssssssssssss--------ssssssssssssssssssssssssssssssss---
UNAfold )..((((((((..(((.(((.....((((((((((........))))))))))....))))))..)))).)).))...
genome cctccttccactggcctgccttccctccggggtgccagaggcagcgccccgggatccggcggcaggtggcgacggctc
bta-mir-2904-2 -------------------------------------acggcagcgccgcGGGAGCCTCGGTTGGCCTCggatagccg
625764_3 GGCAGCGCCGCGGGA 378,362,16,15,14,1,3
1390303_1 GGCAGCGCCGCGGGATCCTCGGGCGGCC 326,312,14,28,21,7,3
cluster#=18 genomeSeqID=chr1 strand=- start=202409844 end=202409987 reads#=68 mir#=10
stem -----ssssssssssssssssssssssssssss----------ssssssssssssssssssssssssssssssss---
UNAfold )))..((((.((..(((...(((....((.(((..........))).))....))).......))).))..)))).))
genome tggaatgtaaggaaggtgagagtagaagagaggaaattgattacctgttgaaaactaatagaagctactgatgcagct
bta-mir-206 TGGAATGTAAGGAAGTGTGTGGtttcggcgagcg--------------------------------------------
hsa-mir-206 TGGAATGTAAGGAAGTGTGTGGtttcggcaagtg--------------------------------------------
ssc-mir-206 TGGAATGTAAGGAAGTGTGTGAtctcgttaa-----------------------------------------------
cfa-mir-206 TGGAATGTAAGGAAGTGTGTGG--------------------------------------------------------
mdo-mir-206 TGGAATGTAAGGAAGTGTGTGgtttcgggaag----------------------------------------------
ptr-mir-206 TGGAATGTAAGGAAGTGTGTGGtttcggcaagtg--------------------------------------------
oan-mir-206 TGGAATGTAAGGAAGTGTGTGGtttcgggccagagccctcccggccgcct----------------------------
mmu-mir-206 TGGAATGTAAGGAAGTGTGTGGttttgg--------------------------------------------------
rno-mir-206 TGGAATGTAAGGAAGTGTGTGGttttggcaagtg--------------------------------------------
eca-mir-206-2 TGGAATGTAAGGAAGTGTGTGGtttc----------------------------------------------------
30177_37 TGGAATGTAAGGAAG 562,562,0,15,15,0,5
1033932_4 TGGAATGTAAGGAAGTCTGCGG 533,521,12,22,16,6,5
278618_2 TGGAATGTAAGGAAGN 543,536,7,16,15,1,5
1524099_2 TGGAATGTAAGGAAGTGCGCGGC 533,519,14,23,16,7,5
1003815_1 TGGAATGTAAGGAAGA 583,577,6,16,15,1,5
1963875_1 TGGAATGTAAGGAAGTGTGTAGTA 560,550,10,24,19,5,5
1726876_1 TGGAATGTAAGGAAGTGTCCGGC 531,517,14,23,16,7,5
1526952_1 TGGAATGTAAGGAAGTGTGCCC 531,517,14,22,15,7,5
988982_1 TGGAATGTAAGGAAGTAAGTGG 522,510,12,22,16,6,5
876670_1 TGGAATGTAAGGAAGTGCGCCGT 514,502,12,23,17,6,5
1186339_1 TGGAATGTAAGGAAGTGTCCCG 508,496,12,22,16,6,5
999933_1 TGGAATGTAAGGAAGTGAGGGG 479,469,10,22,17,5,5
1989534_1 TGGAATGTAAGGAAGTGCGCGC 465,451,14,22,15,7,5
1082418_1 TGGAATGTAAGGAAGTATGAGG 459,447,12,22,16,6,5
559541_1 TGGAATGTAAGGAAGTAGCA 450,442,8,20,16,4,5
1063371_1 TGGAATGTAAGGAAGTGGGTGGG 451,439,12,23,17,6,5
1631959_1 TGGAATGTAAGGAAGTGTCTCGA 435,421,14,23,16,7,5
764783_1 TGGAATGTAAGGAAGC 435,421,14,16,15,1,5
1177013_1 TGGAATGTAAGGAAGTGATTGGC 427,413,14,23,16,7,5
1342113_1 TGGAATGTAAGGAAGTGTGTGGCCGTCTGCCG 440,412,28,32,18,14,5
969419_1 TGGAATGTAAGGAAGTGAGGGGACGTCTGCCG 415,389,26,32,19,13,5
1164910_1 TGGAATGTAAGGAAGAGTGTGGCT 375,359,16,24,16,8,5
2004666_1 TGGAATGTAAGGAAGCGTGAG 344,332,12,21,15,6,5
1153091_1 TGGAATGTAAGGAAGCGTGCCG 318,306,12,22,16,6,5
991286_1 TGGAATGTAAGGAAGTGCGCTGC 287,273,14,23,16,7,5
555857_1 TGGAATGTAAGGAAGCCTGTGGA 272,258,14,23,16,7,5
1530438_1 TGGAATGTAAGGAAGCATGTAC 188,176,12,22,16,6,5
cluster#=19 genomeSeqID=chr1 strand=- start=212504620 end=212504758 reads#=7 mir#=5
stem ---sssssssssssssssssss----ssssssssss---
UNAfold ...(((((((..........((....)).)))))))...
genome actggacttggagtcaggaaacgcaagtgtaagtcctnn
hsa-mir-378d-2 ACTGGACTTGGAGTCAGAAAactttcatccaagtcattc
hsa-mir-378e ACTGGACTTGGAGTCAGGAcat-----------------
hsa-mir-378d-1 ACTGGACTTGGAGTCAGAAAcagg---------------
hsa-mir-378c ACTGGACTTGGAGTCAGAAGAGTGGagtcgggtcagact
mmu-mir-378b cCTGGACTTGGAGTCAGAAGAcctgag------------
236176_5 ACTGGACTTGGAGTCAGG 669,669,0,18,18,0,5
2031375_1 ACTGGACTTGGAGTCAGGA 746,746,0,19,19,0,5
981387_1 ACTGGACTTGGAGTCAGCACA 641,617,24,21,19,2,5
cluster#=20 genomeSeqID=chr1 strand=- start=283367614 end=283367751 reads#=202 mir#=1
stem ---sssssssssss-----sssssss---
UNAfold ...(((.....(((.....))).)))..(
genome ccaggttaaatccgagtcacggcaccata
hsa-mir-4454 -----ccGGATCCGAGTCACGGCACCAaa
16776_77 ATCCGAGTCACGGCACCA 669,669,0,18,18,0,3
24365_49 TCCGAGTCACGGCACCA 638,638,0,17,17,0,3
32413_38 CGAGTCACGGCACCA 568,568,0,15,15,0,3
35091_32 CCGAGTCACGGCACCA 581,581,0,16,16,0,3
1099284_1 ATCCGAGTCACGGCATCA 668,657,11,18,17,1,3
444252_1 ATCGGAGTCACGGCACCA 532,520,12,18,17,1,3
1750389_1 CCGAGTCACGGAACCA 527,516,11,16,15,1,3
1080187_1 ATCCGAGTCACGGCCCCA 539,516,23,18,17,1,3
1147303_1 ATCCGAGTTACGGCACCA 520,510,10,18,17,1,3
1691000_1 CCGAGTCACGGCACCC 516,500,16,16,15,1,3
cluster#=21 genomeSeqID=chr10 strand=+ start=10296844 end=10296978 reads#=75 mir#=10
stem ---ssssssssssssssssssssssssssssssssss-----------ssssssssssssssssssssssssssssss---
UNAfold )))((((....((..((..((((.((..(((((((((...........))))))))).)))))).))..))...)))).))
genome aatggggatggaatgtaaggaagagaagcttaagttgaatgcaaagaacaacttgaggtcctttgtatgttaaaccctgga
bta-mir-206 ctttgctaTGGAATGTAAGGAAGTGTGTGGtttcggcgagcg---------------------------------------
hsa-mir-206 ctttgctaTGGAATGTAAGGAAGTGTGTGGtttcggcaagtg---------------------------------------
ssc-mir-206 cttgactaTGGAATGTAAGGAAGTGTGTGAtctcgttaa------------------------------------------
cfa-mir-206 cgttgctaTGGAATGTAAGGAAGTGTGTGG---------------------------------------------------
mdo-mir-206 tgctgctaTGGAATGTAAGGAAGTGTGTGgtttcgggaag-----------------------------------------
ptr-mir-206 ctttgctaTGGAATGTAAGGAAGTGTGTGGtttcggcaagtg---------------------------------------
oan-mir-206 cgctgctaTGGAATGTAAGGAAGTGTGTGGtttcgggccagagccctcccggccgcct-----------------------
mmu-mir-206 cagcactaTGGAATGTAAGGAAGTGTGTGGttttgg---------------------------------------------
rno-mir-206 ctgcgctaTGGAATGTAAGGAAGTGTGTGGttttggcaagtg---------------------------------------
eca-mir-206-2 ctttgctaTGGAATGTAAGGAAGTGTGTGGtttc-----------------------------------------------
30177_37 TGGAATGTAAGGAAG 562,562,0,15,15,0,5
1033932_4 TGGAATGTAAGGAAGTCTGCGG 533,519,14,22,15,7,5
317567_2 TGGAATGTAAGGAAGAG 630,630,0,17,17,0,5
278618_2 TGGAATGTAAGGAAGN 543,536,7,16,15,1,5
1524099_2 TGGAATGTAAGGAAGTGCGCGGC 533,519,14,23,16,7,5
1003815_1 TGGAATGTAAGGAAGA 583,583,0,16,16,0,5
1963875_1 TGGAATGTAAGGAAGTGTGTAGTA 560,548,12,24,18,6,5
1526952_1 TGGAATGTAAGGAAGTGTGCCC 531,521,10,22,17,5,5
1726876_1 TGGAATGTAAGGAAGTGTCCGGC 531,517,14,23,16,7,5
988982_1 TGGAATGTAAGGAAGTAAGTGG 522,510,12,22,16,6,5
876670_1 TGGAATGTAAGGAAGTGCGCCGT 514,504,10,23,18,5,5
1186339_1 TGGAATGTAAGGAAGTGTCCCG 508,498,10,22,17,5,5
999933_1 TGGAATGTAAGGAAGTGAGGGG 479,471,8,22,18,4,5
1437177_1 TGGAATGTAAGGAAGGG 468,458,10,17,16,1,5
1989534_1 TGGAATGTAAGGAAGTGCGCGC 465,453,12,22,16,6,5
2009443_1 TGGAATGTAAGGAAGTGTGTGGTAGTATCACG 480,450,30,32,20,12,5
2037706_1 TGGAATGTAAGGAAGAGTGAGG 459,449,10,22,17,5,5
1082418_1 TGGAATGTAAGGAAGTATGAGG 459,445,14,22,15,7,5
559541_1 TGGAATGTAAGGAAGTAGCA 450,440,10,20,15,5,5
1063371_1 TGGAATGTAAGGAAGTGGGTGGG 451,437,14,23,16,7,5
1631959_1 TGGAATGTAAGGAAGTGTCTCGA 435,423,12,23,17,6,5
764783_1 TGGAATGTAAGGAAGC 435,421,14,16,15,1,5
1177013_1 TGGAATGTAAGGAAGTGATTGGC 427,415,12,23,17,6,5
1342113_1 TGGAATGTAAGGAAGTGTGTGGCCGTCTGCCG 440,412,28,32,18,14,5
969419_1 TGGAATGTAAGGAAGTGAGGGGACGTCTGCCG 415,391,24,32,20,12,5
2015207_1 GGAATGTAAGGAAGTGAGCTAATCAGTA 388,366,22,28,17,11,5
1164910_1 TGGAATGTAAGGAAGAGTGTGGCT 375,361,14,24,17,7,5
2004666_1 TGGAATGTAAGGAAGCGTGAG 344,334,10,21,16,5,5
1153091_1 TGGAATGTAAGGAAGCGTGCCG 318,308,10,22,17,5,5
991286_1 TGGAATGTAAGGAAGTGCGCTGC 287,273,14,23,16,7,5
555857_1 TGGAATGTAAGGAAGCCTGTGGA 272,256,16,23,15,8,5
1530438_1 TGGAATGTAAGGAAGCATGTAC 188,174,14,22,15,7,5
1577210_1 GGAATGTAAGGAAGCGTGTG 40,30,10,20,15,5,5
cluster#=22 genomeSeqID=chr10 strand=+ start=15358440 end=15358574 reads#=31 mir#=1
stem ---sssssssssssssssssssssssssssssssssssssssssssss-----ssssssssssssssssssssssssssssssssssssssssss---
UNAfold ...(((((((.(((...(((.....(((..((((((......((((((.....))))))..))))))....)))....)))...))).)))))))(((
genome cgacggcgagagggaggtgcgcgcgcggaccccgggaacaggccctcggctagcgagggactccgggacggctgggaagcagagcccgctcgccgctt
hsa-mir-4497 ---acCTCCGGGACGGCTGGGCgc-cggcggccgggagatccgcgcttcctgaatcccggccggcccgcccggcgcccgtccgcccgcgggtc-----
55671_17 CTCCGGGACGGCTGG 553,553,0,15,15,0,3
103034_7 CTCCGGGACGGCTGGG 597,597,0,16,16,0,3
388002_5 TCCGGGACGGCTGGGA 584,584,0,16,16,0,3
503137_1 TCCGGGACGGCTGGG 558,558,0,15,15,0,3
850128_1 NTCCGGGACGGCTGGGAAGGC 309,299,10,21,18,3,3
cluster#=23 genomeSeqID=chr10 strand=+ start=40946321 end=40946455 reads#=68 mir#=10
stem ---sssssssssssssssssssssssss---------------sssssssssssssssssssssssssss---
UNAfold ...(((((.....(((...(((((((((...............)).))))))).....)))....)))))(((
genome taatgacaacagagcaagtcagttctccagttttggaatgtaaggaagaactgtggaatgtacactgtcacag
bta-mir-206 cttctttatatccccatacggattactttgctaTGGAATGTAAGGAAGTGTGTGGtttcggcgagcg------
hsa-mir-206 cttctttatatccccatatggattactttgctaTGGAATGTAAGGAAGTGTGTGGtttcggcaagtg------
ssc-mir-206 cttctttatatccccatacggattacttgactaTGGAATGTAAGGAAGTGTGTGAtctcgttaa---------
cfa-mir-206 cttctttatatccccatacggattacgttgctaTGGAATGTAAGGAAGTGTGTGG------------------
mdo-mir-206 cttctttatatccccatatgaattatgctgctaTGGAATGTAAGGAAGTGTGTGgtttcgggaag--------
ptr-mir-206 cttctttatatccccatatggattactttgctaTGGAATGTAAGGAAGTGTGTGGtttcggcaagtg------
oan-mir-206 CTTCTTTATATCCCCAtatggattacgctgctaTGGAATGTAAGGAAGTGTGTGGtttcgggccagagccctc
mmu-mir-206 --------ccaggccACATGCTTCTTTATATCCTCATAgatatctcagcactaTGGAATGTAAGGAAGTGTGT
rno-mir-206 CTTCTTTATATCCTCATagatatcactgcgctaTGGAATGTAAGGAAGTGTGTGGttttggcaagtg------
eca-mir-206-2 cttctttatatccccatacggattactttgctaTGGAATGTAAGGAAGTGTGTGGtttc--------------
30177_37 TGGAATGTAAGGAAG 562,562,0,15,15,0,3
1033932_4 TGGAATGTAAGGAAGTCTGCGG 533,521,12,22,16,6,3
278618_2 TGGAATGTAAGGAAGN 543,536,7,16,15,1,3
1524099_2 TGGAATGTAAGGAAGTGCGCGGC 533,521,12,23,17,6,3
1003815_1 TGGAATGTAAGGAAGA 583,583,0,16,16,0,3
1963875_1 TGGAATGTAAGGAAGTGTGTAGTA 560,546,14,24,17,7,3
1526952_1 TGGAATGTAAGGAAGTGTGCCC 531,517,14,22,15,7,3
1726876_1 TGGAATGTAAGGAAGTGTCCGGC 531,517,14,23,16,7,3
988982_1 TGGAATGTAAGGAAGTAAGTGG 522,512,10,22,17,5,3
876670_1 TGGAATGTAAGGAAGTGCGCCGT 514,502,12,23,17,6,3
1186339_1 TGGAATGTAAGGAAGTGTCCCG 508,496,12,22,16,6,3
999933_1 TGGAATGTAAGGAAGTGAGGGG 479,469,10,22,17,5,3
1989534_1 TGGAATGTAAGGAAGTGCGCGC 465,453,12,22,16,6,3
1082418_1 TGGAATGTAAGGAAGTATGAGG 459,449,10,22,17,5,3
559541_1 TGGAATGTAAGGAAGTAGCA 450,442,8,20,16,4,3
1063371_1 TGGAATGTAAGGAAGTGGGTGGG 451,439,12,23,17,6,3
764783_1 TGGAATGTAAGGAAGC 435,421,14,16,15,1,3
1631959_1 TGGAATGTAAGGAAGTGTCTCGA 435,421,14,23,16,7,3
1177013_1 TGGAATGTAAGGAAGTGATTGGC 427,415,12,23,17,6,3
1342113_1 TGGAATGTAAGGAAGTGTGTGGCCGTCTGCCG 440,414,26,32,19,13,3
969419_1 TGGAATGTAAGGAAGTGAGGGGACGTCTGCCG 415,391,24,32,20,12,3
1164910_1 TGGAATGTAAGGAAGAGTGTGGCT 375,361,14,24,17,7,3
2004666_1 TGGAATGTAAGGAAGCGTGAG 344,332,12,21,15,6,3
1153091_1 TGGAATGTAAGGAAGCGTGCCG 318,306,12,22,16,6,3
991286_1 TGGAATGTAAGGAAGTGCGCTGC 287,277,10,23,18,5,3
555857_1 TGGAATGTAAGGAAGCCTGTGGA 272,258,14,23,16,7,3
1530438_1 TGGAATGTAAGGAAGCATGTAC 188,176,12,22,16,6,3
cluster#=24 genomeSeqID=chr10 strand=+ start=90388498 end=90388641 reads#=7 mir#=1
stem --------ssssssssss-----ssssssssss---
UNAfold ........(((.((((((.....)))))).)))...
genome tttctagaggactgactgaaacctagttactccacc
bta-mir-3431 catctagaggactgactgaaattttcactttcagct
215041_3 TAGAGGACTGACTGAAA 616,616,0,17,17,0,5
926431_1 TCTAGAGGACTGACTGA 660,660,0,17,17,0,5
1093165_1 NTCTAGAGGACTGACT 275,269,6,16,15,1,5
1143575_1 TATCTAGAGGACTGACTGAAATAA 48,40,8,24,20,4,5
1844014_1 NTCTAGAGGACTGACTGAAA 40,38,2,20,19,1,5
cluster#=25 genomeSeqID=chr10 strand=+ start=93069759 end=93069897 reads#=3 mir#=1
stem ---ssssssssssssssssss---sssssssssssssssssssss---
UNAfold ...((((..(((.((((((((...))).)))))...)))..))))...
genome tacagcgagtacagccccgccgggggtgggggcggagtaaacgctcag
ssc-mir-4332 -----------------cggcggggggtgtcgcgggggtgggcgggct
287459_2 CCGGGGGTGGGGTCG 520,502,18,15,14,1,3
1820746_1 GCCGGGGGTGGGGGCGGCG 485,474,11,19,18,1,3
cluster#=26 genomeSeqID=chr10 strand=- start=27391089 end=27391223 reads#=6 mir#=4
stem --------ss----------ss---
UNAfold ........((....)).........
genome cacccccatgcacacacccacactc
hsa-mir-574 CACGCTCATGCACACACCCACAcgc
ssc-mir-574 CACGCTCATGCACACACCCACAcgc
cfa-mir-574 CACGCTCATGCACACACCCACA---
mmu-mir-574 CACGCTCATGCACACACCCACAcgc
648173_2 CACGCCCATGCACACACCCAC 561,537,24,21,20,1,5
379175_2 ATGCACACACCCACA 580,580,0,15,15,0,3
578053_1 CATGCACACACCCACA 621,621,0,16,16,0,3
1343244_1 CATGCATACACCCACA 566,542,24,16,15,1,3
cluster#=27 genomeSeqID=chr10 strand=- start=36330379 end=36330530 reads#=5 mir#=1
stem --sssssssssssssssssssssssssssssssssss---ssssssssssssssssssssssssssssssssss------------------
UNAfold ..((((..((((....((((..((..(((((((((((...)))))))))))....))..))))))))...)))).((((..((..((.((((
genome catcctatgcgcaggttgctggctgtcagaggactgcgtggcagttctttgtgaaggagggcagcgcctcgggagaccattcctactgtatt
bta-mir-2904-2 ---------------------------------------------------------acggcagcgccgcGGGAGCCTCGGTTGGCCTCgga
625764_3 GGCAGCGCCGCGGGA 378,362,16,15,14,1,3
1385370_1 GGCAGCGCCGCGGGAG 504,486,18,16,15,1,3
412090_1 GCAGCGCCGCGGGAGACTCGGTCGGCCTTGGA 294,268,26,32,19,13,3
cluster#=28 genomeSeqID=chr10 strand=- start=84484695 end=84484833 reads#=3 mir#=12
stem ---ssssssssssssssssss---------------ssssssssssssssss---
UNAfold )))(((.((((((((...(((...............))).)))))))).))).))
genome gaacacacacctggttaacctttcacctgtcttcctaggcaccaggtgagtgagg
oar-mir-329a tgaAACACACCTGGTTAACCTTTTTtccagtatcagatcccaccttgg-------
oar-mir-329b tgaAACACACCTGGTTAACCTCTTTtccagtatcaaatcccatcttgaa------
bta-mir-329a tgaAACACACCTGGTTAACCTTTTTtccagtatca--------------------
bta-mir-329b tgaaacacacctggttaacctcttttccagtatcaa-------------------
hsa-mir-329-2 cgaAACACACCTGGTTAACCTCTTTtccagtatcaa-------------------
hsa-mir-329-1 cgaAACACACCTGGTTAACCTCTTTtccagtatc---------------------
cfa-mir-329b tgaAACACACCTGGTTAACCTCTTTtccagtatc---------------------
mml-mir-329-2 tgaAACACACCTGGTTAACCTCTTTtccagtatc---------------------
mml-mir-329-1 tgaAACACACCTGGTTAACCTCTTTtccagtatcaa-------------------
ptr-mir-329-2 tgaAACACACCTGGTTAACCTCTTTtccagtatc---------------------
ptr-mir-329-1 cgaAACACACCTGGTTAACCTCTTTtccagtatc---------------------
ppy-mir-329-2 tgaAACACACCTGGTTAACCTCTTTtccagtatca--------------------
348970_2 ACACACCTGGTTAACCTTT 735,735,0,19,19,0,5
895385_1 ACACACCTGGTTAAGCTCTTTT 422,412,10,22,17,5,5
cluster#=29 genomeSeqID=chr10 strand=- start=92627420 end=92627570 reads#=12 mir#=1
stem ---ssssssssssss-----------------------------------------------ssssssssss-------
UNAfold ((.((((....((((.....((((......))))............((((........))))))))..))))...(..(
genome gccagtgttcaggggacaaagctgacgccccagccacacgacagccctggatcgaggcccagccccaccacttctgtgc
mmu-mir-5105 --------cgcactccccGGCGCCGCTCGTGGGGGGCCcaagtccttctgatcgaggcccagcccgtggacggtgtgag
100440_7 GATCGAGGCCCAGCCC 596,596,0,16,16,0,3
332544_2 GATCGAGGCCCAGCC 537,537,0,15,15,0,3
1771939_1 ATCGAGGCCCAGCCC 558,558,0,15,15,0,3
1908095_1 NGATCGAGGCCCAGCCCGTGGACGGTGTGAG 62,36,26,31,18,13,3
1673841_1 NATCGAGGCCCAGCCCGTGGACGGTGTGA 58,34,24,29,17,12,3
cluster#=30 genomeSeqID=chr11 strand=+ start=15935004 end=15935141 reads#=10 mir#=3
stem ---------------ss-------------------------------------------------ss---
UNAfold ......))...((..........))...))))).)).))).................))..))).))))..
genome atcccaccactgccaccaaatctgcttaaaagtcaanttcanccnagtaaattcaaagatccactaggctt
hsa-mir-1260 ATCCCACCTCTGCCACCAaaacactcatcgcggggtcagagggagtgccaaaaaaggtaa-----------
hsa-mir-1260b ATCCCACCACTGCCACCATtattgctactgttcagcaggtgctgctggtggtgatggtgatagtctggtgg
ppy-mir-1260 ATCCCACCTCTGCCACCAaaacacttctcacggggtcagagggagtgccaaaaaggtaa------------
104470_7 ATCCCACCACTGCCACCA 688,688,0,18,18,0,5
875473_1 ATCCCACCTCTGCCACCA 603,587,16,18,17,1,5
1794869_1 CCCACCACTGCCACCA 525,525,0,16,16,0,5
604468_1 ATCCCACCCCTGCCACCA 491,481,10,18,17,1,5
cluster#=31 genomeSeqID=chr11 strand=+ start=36362295 end=36362433 reads#=2 mir#=1
stem ------ssssss----------------------------------ssssss---
UNAfold )))...((((((.((((((....)))))).(((....)))......))))))...
genome ggcgggggtgggggcggcgtggatgctgcaggggaagcctggagggctcaccaag
ssc-mir-4332 ggcgggctggggccgggggtggggccggcgggggcacgacccccggtcggcgtcC
591760_1 CGGGGGTGGGGGCGGCG 506,506,0,17,17,0,5
1820746_1 GCCGGGGGTGGGGGCGGCG 485,462,23,19,18,1,5
cluster#=32 genomeSeqID=chr11 strand=+ start=39898029 end=39898175 reads#=3 mir#=1
stem -----------sssssss---------sssssss---
UNAfold (......))).(((((((.........))))))).))
genome tccttctggcgccaagctgtatgtgaaggtttggagg
mmu-mir-5102 cGCTTCTGGCGCCAAGCTTCCGTCCtgcgcatgcggg
311302_2 CTTCTGGCGCCAAGC 599,599,0,15,15,0,5
1903425_1 TGCTTCTGGCGCCAAGCGCCCGGCCGA 371,335,36,27,18,9,5
cluster#=33 genomeSeqID=chr11 strand=+ start=51404857 end=51405003 reads#=3 mir#=1
stem ---ssssssssssssssssssssssssssssssssss---ssssssssssssssssssssssssssssssssss---
UNAfold ...(..((((..((.((..((..((((..((((((((...))))))).)..))))..)).)).))..))))..)(((
genome acacttgggatggcgtcgatgggcgtgctcgagtctgtggcgggctctggacgcgagcaggaggctgtccttggcca
mmu-mir-5115 -----------------------------gggtgcggtggcga-ctCTGGACGCGAGCTGGGCCCttcccatggatg
280536_2 TGGACGCGAGCAGGG 384,361,23,15,14,1,3
2016209_1 TCTGGACGCGAGCGGGGCCCTACCTGT 332,316,16,27,19,8,3
cluster#=34 genomeSeqID=chr11 strand=- start=8039974 end=8040116 reads#=5 mir#=10
stem ---ssssssssss--------ssssssssss---
UNAfold ...((((((..((........))..))))))...
genome aaatctggactgtaaggaagcacgatccagagta
bta-mir-206 tgctaTGGAATGTAAGGAAGTGTGTGGtttcggc
hsa-mir-206 tgctaTGGAATGTAAGGAAGTGTGTGGtttcggc
ssc-mir-206 gactaTGGAATGTAAGGAAGTGTGTGAtctcgtt
cfa-mir-206 tgctaTGGAATGTAAGGAAGTGTGTGG-------
mdo-mir-206 tgctaTGGAATGTAAGGAAGTGTGTGgtttcggg
ptr-mir-206 tgctaTGGAATGTAAGGAAGTGTGTGGtttcggc
oan-mir-206 tgctaTGGAATGTAAGGAAGTGTGTGGtttcggg
mmu-mir-206 cactaTGGAATGTAAGGAAGTGTGTGGttttgg-
rno-mir-206 cgctaTGGAATGTAAGGAAGTGTGTGGttttggc
eca-mir-206-2 tgctaTGGAATGTAAGGAAGTGTGTGGtttc---
764783_1 TGGAATGTAAGGAAGC 435,417,18,16,15,1,5
2004666_1 TGGAATGTAAGGAAGCGTGAG 344,323,21,21,17,4,5
1153091_1 TGGAATGTAAGGAAGCGTGCCG 318,296,22,22,16,6,5
555857_1 TGGAATGTAAGGAAGCCTGTGGA 272,236,36,23,16,7,5
1530438_1 TGGAATGTAAGGAAGCATGTAC 188,163,25,22,18,4,5
cluster#=35 genomeSeqID=chr11 strand=- start=42078576 end=42078713 reads#=154 mir#=1
stem ---sssssssssssssssssssssssssss----sssssssssssssssssssssssssssss---
UNAfold ...((((((((..((((...((..(..(((....))).)..))...))))...))).))).))...
genome acaccccactcctggtaccagctgcttgggcaccccctgtggcacatgcctctgagatggagggat
hsa-mir-4286 gcACCCCACTCCTGGTACCatagtcataagttaggagatgttagagctgtgagtaccatgacttaa
11880_111 ACCCCACTCCTGGTACCA 676,676,0,18,18,0,5
72984_14 CCACTCCTGGTACCA 566,566,0,15,15,0,5
69432_12 CCCCACTCCTGGTACCA 644,644,0,17,17,0,5
125828_7 ACCCCACTCCTGGTACC 666,666,0,17,17,0,5
109803_7 CCCACTCCTGGTACCA 598,598,0,16,16,0,5
1076846_1 CCCCACTCCTGGTACC 632,632,0,16,16,0,5
1171226_1 ACCCCACTCCTGGCACCA 571,560,11,18,17,1,5
1620096_1 CCCACTTCTGGTACCA 530,507,23,16,15,1,5
cluster#=36 genomeSeqID=chr11 strand=- start=46899525 end=46899661 reads#=2 mir#=1
stem -----sssssssss------------------------------------------------sssssssss---
UNAfold .))..(((((((((..((((((.((((...........)))))))))).....((....)).)))))))))...
genome gccgggggtggggggggcggcctcaccaccccaggatcggtgggctgcgcgctgggggaccaccctcacctaag
ssc-mir-4332 gccgggggtggggccggcgggggcacgacccccggtcggcgtcCACGGCCGCCGCCGGGCGCCtttccaccgc-
591760_1 CGGGGGTGGGGGCGGCG 506,482,24,17,16,1,5
1820746_1 GCCGGGGGTGGGGGCGGCG 485,466,19,19,18,1,5
cluster#=37 genomeSeqID=chr11 strand=- start=55007208 end=55007358 reads#=24 mir#=1
stem ---ssssssssssssssssssssssssss----ssssssssssssssssssss-----------
UNAfold ((.((((.((((........(((((((((....))))).))))))))..)))).....((....
genome gaaacagagcaggtcaaaactctcctactgatcagtagtgggactgcgcttgtgaatagccatt
ssc-mir-1285 --------------------------gctgatcagtagtgggatcgcgcctgtgaatagccact
63989_14 CTGATCAGTAGTGGGA 619,619,0,16,16,0,3
102779_7 TGATCAGTAGTGGGA 559,559,0,15,15,0,3
1030185_1 CTGATCAGTAGTGGG 538,538,0,15,15,0,3
1968991_1 CTGATCAGTAGGGGGA 434,419,15,16,15,1,3
1462136_1 AGTAGTGGGACCGCGCCTGTGAATAGCCACT 122,116,6,31,28,3,3
cluster#=38 genomeSeqID=chr11 strand=- start=57309237 end=57309381 reads#=3 mir#=1
stem ---sssssssssssss-------sssssssssssss---------------------
UNAfold ...(((((((....((.......))....)))))))..)))))....((((((((.(
genome aagcccgtgggaaaggatgcaggccagcaccgcgggagcctcgaggaggggccgcct
bta-mir-2904-2 --------------------acggcagcgccgcGGGAGCCTCGGTTGGCCTCggata
1859513_1 GCCCCGCGGGAGCCTCG 529,517,12,17,16,1,3
1717689_1 AGCGCCGCGGGAGCCTCCGGCGGCC 498,470,28,25,18,7,3
1745827_1 CGCCGCGGGAGCCTCGGTCGGCCTCGGGTA 91,67,24,30,18,12,3
cluster#=39 genomeSeqID=chr11 strand=- start=63405622 end=63405763 reads#=6 mir#=1
stem ---sssssssssssssssssssssss---------------------------------ssssssssssssssssssssss---
UNAfold ...((((((..((((...(((..(((.....((((((.......)))))).........)))..)))...)))).))))))...
genome ccgttagctactggacttggaggcttcatccaactgtgcaatcagcagttcccaaatcagagtttctttttccaaggctaagtt
hsa-mir-378b ggaaagagcACTGGACTTGGAGGCAGAAagacc---------------------------------------------------
170527_5 ACTGGACTTGGAGGC 559,559,0,15,15,0,5
1869087_1 ACTGGACTTGGAGGCCCAAGCC 106,98,8,22,18,4,5
cluster#=40 genomeSeqID=chr11 strand=- start=66773553 end=66773692 reads#=18 mir#=1
stem ---sssssssssss-----------------------------------ssssssssss---
UNAfold )..(((((((.(((.......(((((.(((....).)))))))......))))))))))..(
genome gggtgagggctcggatgagagcggggacggcatgctcgccccggggagcccggccctcaatg
hsa-mir-4532 ---------------------------------acagaCCCCGGGGAGCCCGGCGgtgaagc
138477_7 CCCCGGGGAGCCCGGC 575,575,0,16,16,0,3
180359_3 CCCGGGGAGCCCGGC 527,527,0,15,15,0,3
254241_3 CCGGGGAGCCCGGCG 474,454,20,15,14,1,3
983167_1 CCCCGGGGAGCCCGG 553,553,0,15,15,0,3
661957_2 NCCCGGGGAGCCCGGCGGG 287,275,12,19,15,4,3
922626_1 CCCCGGGGAGCCCGGCCGGC 428,424,4,20,18,2,3
1422427_1 NCCCGGGGAGCCCGGCGGGC 40,32,8,20,16,4,3
cluster#=41 genomeSeqID=chr12 strand=+ start=27504190 end=27504341 reads#=39 mir#=3
stem ---sssssssssssssssssssssssssssssssssssss-----ssssssssssssssssssssssssss---
UNAfold )).((((((.(((((.((((............(((((..(.....)..))))))))))))))...))))))...
genome agagggacttccctgtggtctagtggctaagactctgtgcttccagtgcagggggcccggggttcagtccctnn
ssc-mir-2476-1 taggggagtTCCCTGTGGTCTAGTGGTTAGgacttggcactttca--ccattccgccctgggttcaatctctgg
ssc-mir-2476-3 actgggagtTCCCTGTGGTCTAGTGGTTAGaatttggcacttgcactgctatggcccaggtttgatccccggtc
ssc-mir-2476-2 aaccagagcTCCCTGTGGTCTAGTGGTTAGaattcagcattttcactgctggtctggggactgagat-------
62711_15 TCCCTGTGGTCTAGTGG 587,587,0,17,17,0,5
62626_14 TCCCTGTGGTCTAGT 572,572,0,15,15,0,5
149858_4 TCCCTGTGGTCTAGTG 619,619,0,16,16,0,5
632201_2 TCCCTGTGGTCTAGTGGCTAAAAATCGGCGCT 625,617,8,32,28,4,5
819466_1 TCCCTGTGGTCTAGTGGCTAAAAATCGGCGGT 666,656,10,32,27,5,5
769983_1 TCCCTGTGGTCTAGTGCTTCCGACTCTGCGCT 515,505,10,32,27,5,5
819027_1 TCCCTGTGGGCTAGTG 498,488,10,16,15,1,5
973359_1 NTCCCTGTGGTCTAGTGGTTAGGATTCGGCGC 64,52,12,32,26,6,5
cluster#=42 genomeSeqID=chr12 strand=+ start=35748368 end=35748508 reads#=3 mir#=4
stem ---ssssssssss----------sssssssss---
UNAfold ...(((.((.(((..........))).)))))...
genome acacacgctcatgcaaacacacacattaggtgggt
hsa-mir-574 ACACACCCACAcgcccacactcagg----------
ssc-mir-574 gtcCACGCTCATGCACACACCCACAcgcccgca--
cfa-mir-574 gtcCACGCTCATGCACACACCCACA----------
mmu-mir-574 gtcCACGCTCATGCACACACCCACAcgcccgcacg
1129572_2 CACGCTCATGCACACACACAC 626,613,13,21,20,1,5
1774961_1 CACGCTCATGCACACACNCACA 584,557,27,22,20,2,5
cluster#=43 genomeSeqID=chr12 strand=+ start=54475737 end=54475871 reads#=3 mir#=1
stem ---ssssssssssss---ssssssssssss---
UNAfold )).(((((....(((...)))....)))))..)
genome ggtccaggcccagcccgtggcgttccctggcag
mmu-mir-5105 gatcgaggcccagcccgtggacggtgtgaggct
328213_2 AGGCCCAGCCCGTGG 581,581,0,15,15,0,5
837760_1 AGGCCCAGCCCGTGGCCGGTGATAGGC 464,446,18,27,18,9,3
cluster#=44 genomeSeqID=chr12 strand=+ start=64137594 end=64137741 reads#=22 mir#=1
stem -----------ssssssssss--------------------------------ssssssssss---
UNAfold )))))......(((..(((((........(((.....)))..(((.....))))))))..)))..(
genome gacgagaactttgaagaaagcatttcttagcatcccttgtacgttttcaggacgcttttctcacct
mdo-mir-739 aacgagaactttgaAGGCCGAAGTGGAGAAGGGTTccatgtg------------------------
56289_16 ACGAGAACTTTGAAG 581,581,0,15,15,0,5
931515_1 CGAGAACTTTGAAGGA 457,438,19,16,15,1,5
1784918_1 ACGAGAACTTTGAAGGCCGAAGAGGAGA 365,345,20,28,18,10,5
856110_1 NACGAGAACTTTGAAGGCCGAAGTGGCGA 304,280,24,29,19,10,5
735029_2 NACGAGAACTTTGAAGGCCGAAGTGGA 54,36,18,27,18,9,5
1806607_1 NACGAGAACTTTGAAGGCCGTGA 46,32,14,23,16,7,5
cluster#=45 genomeSeqID=chr12 strand=- start=36413191 end=36413330 reads#=45 mir#=3
stem ---sssssssssss--------------------------sssssssss---
UNAfold ...((....(((((.........((((.....))))....)))))..))..)
genome tatacatatctagaaagtaagagagggaacttccctgtggtctagtggttaa
ssc-mir-2476-1 ---------------------ttaggggagtTCCCTGTGGTCTAGTGGTTAG
ssc-mir-2476-3 ---------------------aactgggagtTCCCTGTGGTCTAGTGGTTAG
ssc-mir-2476-2 ---------------------aaaccagagcTCCCTGTGGTCTAGTGGTTAG
62711_15 TCCCTGTGGTCTAGTGG 587,587,0,17,17,0,3
62626_14 TCCCTGTGGTCTAGT 572,572,0,15,15,0,3
94409_8 TCCCTGTGGTCTAGTGGT 693,693,0,18,18,0,3
149858_4 TCCCTGTGGTCTAGTG 619,619,0,16,16,0,3
637863_2 TCCCTGTGGTCTAGTGGTTA 754,754,0,20,20,0,3
1614453_1 TCCCTGTGGTCTAGTGGTT 744,744,0,19,19,0,3
819027_1 TCCCTGTGGGCTAGTG 498,488,10,16,15,1,3
cluster#=46 genomeSeqID=chr12 strand=- start=48856947 end=48857088 reads#=5 mir#=3
stem ---ssssssss-----sssssssss---------------------
UNAfold )..((((((((.....)))).))))................((((.
genome aactgggggctcattcagccactcaacaaacatttattgtgtgcct
bta-mir-545 GGATGaataaatgaatggctcATCAACAAACATTTATTGTGTGcct
ssc-mir-545 GGATGaataaatgaatgactcATCAACAAACATTTATTGTGTGcct
eca-mir-545 ggatgaataaatgaatgactcaTCAACAAACATTTATTGTGTGCct
205587_3 TCAACAAACATTTATTGTGTGC 852,852,0,22,22,0,3
1731706_1 TCAACAAACATTTATTGTGTGCCT 840,840,0,24,24,0,3
1749642_1 TCAACAAACATTTATTGTGTG 832,832,0,21,21,0,3
cluster#=47 genomeSeqID=chr12 strand=- start=59807058 end=59807199 reads#=4 mir#=4
stem -sssssssssssssssssssssssssssssssssssss----ssssssssssssssssssssssssssssssssssssssss---
UNAfold .((((((((((..((((.....((...((....(((((....))))).....))..))....))))....))))).)).)))...
genome ttgttggtgtgactgcggattagtaaagcctcctgttacatatgatacacacgcgcacgccacgcacatgcacacacacacacaa
hsa-mir-574 gggacctgcgtgggtgcgggcgtgTGAGTGTGTGTGTGTGAGTGTGTgtcgctccgggtcCACGCTCATGCACACACCCACAcgc
ssc-mir-574 ----------tgggtgcgggcgtgtgagtgtgtgtgtgtgagtgtgtgtcgctccgggtcCACGCTCATGCACACACCCACAcgc
cfa-mir-574 ------------------------tgagtgtgtgtgtgtgagtgtgtgtcgctccgggtcCACGCTCATGCACACACCCACA---
mmu-mir-574 --------------tgcgggcgtgTGAGTGTGTGTGTGTGAGTGTGTgtcgctccaagtcCACGCTCATGCACACACCCACAcgc
mmu-mir-574 --------------------tgcgggcgtgTGAGTGTGTGTGTGTGAGTGTGTgtcgctccaagtcCACGCTCATGCACACACCC
1591800_2 CACGCTCATGCACACACACACA 673,655,18,22,21,1,3
1304637_1 CACGCACATGCACACACCCACA 581,561,20,22,21,1,3
1774961_1 CACGCTCATGCACACACNCACA 584,556,28,22,20,2,3
cluster#=48 genomeSeqID=chr12 strand=- start=66243079 end=66243218 reads#=2 mir#=1
stem ---ssssssssss-------ssssssssss----------
UNAfold ...(((((((..(.......)..)))))))..........
genome caaaggtgcctggcacaacacttggcacctagtaggtact
bta-mir-1271 ------cacccagatcagtgCTTGGCACCTAGTAAGTACT
934334_2 CTTGGCACCTAGTACGTACT 628,611,17,20,19,1,3
cluster#=49 genomeSeqID=chr12 strand=- start=67582407 end=67582548 reads#=4 mir#=4
stem --------ssssssssssssss--------------------------------sssssssssssssss---
UNAfold ........(((((.((...(((........((......))...(((....))).)))....)).)))))...
genome cacgcacatgcacacacacacacacacccaggcccccgcccccccggaaacggatgtccaatgagtgcaaaa
hsa-mir-574 CACGCTCATGCACACACCCACAcgcccacactcagg------------------------------------
ssc-mir-574 CACGCTCATGCACACACCCACAcgcccgca------------------------------------------
cfa-mir-574 CACGCTCATGCACACACCCACA--------------------------------------------------
mmu-mir-574 CACGCTCATGCACACACCCACAcgcccgcacg----------------------------------------
1591800_2 CACGCTCATGCACACACACACA 673,655,18,22,21,1,5
1304637_1 CACGCACATGCACACACCCACA 581,561,20,22,21,1,5
1774961_1 CACGCTCATGCACACACNCACA 584,556,28,22,20,2,5
cluster#=50 genomeSeqID=chr13 strand=+ start=34633732 end=34633866 reads#=68 mir#=10
stem ---ssssssssssssssss---sssssssssssssssss--------------------
UNAfold ...(((((((..(((..((...))..)))...)))))))..((....))..........
genome aaactttatagatatagtctaggatggtggaatgtaaggaaggagtaccaagaagagag
bta-mir-206 tatatccccatacggattactttgctaTGGAATGTAAGGAAGTGTGTGGtttcggcgag
hsa-mir-206 tatatccccatatggattactttgctaTGGAATGTAAGGAAGTGTGTGGtttcggcaag
ssc-mir-206 tatatccccatacggattacttgactaTGGAATGTAAGGAAGTGTGTGAtctcgttaa-
cfa-mir-206 tatatccccatacggattacgttgctaTGGAATGTAAGGAAGTGTGTGG----------
mdo-mir-206 tatatccccatatgaattatgctgctaTGGAATGTAAGGAAGTGTGTGgtttcgggaag
ptr-mir-206 tatatccccatatggattactttgctaTGGAATGTAAGGAAGTGTGTGGtttcggcaag
oan-mir-206 TATATCCCCAtatggattacgctgctaTGGAATGTAAGGAAGTGTGTGGtttcgggcca
mmu-mir-206 TATATCCTCATAgatatctcagcactaTGGAATGTAAGGAAGTGTGTGGttttgg----
rno-mir-206 TATATCCTCATagatatcactgcgctaTGGAATGTAAGGAAGTGTGTGGttttggcaag
eca-mir-206-2 tatatccccatacggattactttgctaTGGAATGTAAGGAAGTGTGTGGtttc------
30177_37 TGGAATGTAAGGAAG 562,562,0,15,15,0,3
1033932_4 TGGAATGTAAGGAAGTCTGCGG 533,519,14,22,15,7,3
278618_2 TGGAATGTAAGGAAGN 543,536,7,16,15,1,3
1524099_2 TGGAATGTAAGGAAGTGCGCGGC 533,517,16,23,15,8,3
1003815_1 TGGAATGTAAGGAAGA 583,577,6,16,15,1,3
1963875_1 TGGAATGTAAGGAAGTGTGTAGTA 560,544,16,24,16,8,3
1526952_1 TGGAATGTAAGGAAGTGTGCCC 531,521,10,22,17,5,3
1726876_1 TGGAATGTAAGGAAGTGTCCGGC 531,515,16,23,15,8,3
988982_1 TGGAATGTAAGGAAGTAAGTGG 522,510,12,22,16,6,3
876670_1 TGGAATGTAAGGAAGTGCGCCGT 514,500,14,23,16,7,3
1186339_1 TGGAATGTAAGGAAGTGTCCCG 508,496,12,22,16,6,3
999933_1 TGGAATGTAAGGAAGTGAGGGG 479,465,14,22,15,7,3
1989534_1 TGGAATGTAAGGAAGTGCGCGC 465,453,12,22,16,6,3
1082418_1 TGGAATGTAAGGAAGTATGAGG 459,449,10,22,17,5,3
559541_1 TGGAATGTAAGGAAGTAGCA 450,446,4,20,18,2,3
1063371_1 TGGAATGTAAGGAAGTGGGTGGG 451,437,14,23,16,7,3
1631959_1 TGGAATGTAAGGAAGTGTCTCGA 435,423,12,23,17,6,3
764783_1 TGGAATGTAAGGAAGC 435,421,14,16,15,1,3
1177013_1 TGGAATGTAAGGAAGTGATTGGC 427,413,14,23,16,7,3
1342113_1 TGGAATGTAAGGAAGTGTGTGGCCGTCTGCCG 440,410,30,32,17,15,3
969419_1 TGGAATGTAAGGAAGTGAGGGGACGTCTGCCG 415,387,28,32,18,14,3
1164910_1 TGGAATGTAAGGAAGAGTGTGGCT 375,357,18,24,15,9,3
2004666_1 TGGAATGTAAGGAAGCGTGAG 344,334,10,21,16,5,3
1153091_1 TGGAATGTAAGGAAGCGTGCCG 318,306,12,22,16,6,3
991286_1 TGGAATGTAAGGAAGTGCGCTGC 287,271,16,23,15,8,3
555857_1 TGGAATGTAAGGAAGCCTGTGGA 272,258,14,23,16,7,3
1530438_1 TGGAATGTAAGGAAGCATGTAC 188,178,10,22,17,5,3
cluster#=51 genomeSeqID=chr13 strand=+ start=57921055 end=57921193 reads#=6 mir#=1
stem ---sssssssssss---------------sssssssssss----------
UNAfold )).((((((((.((...............)).))))))))..(((.((((
genome ccaacctgagaatggtgagcatccagggacaatctcaggttcgtcagccc
oan-mir-1388 CTAACCTGAGAATGgtgatgtgtgagggtcaATCTCAGGTTCGTCAGCCC
407423_2 ATCTCAGGTTCGTCAGCCC 713,713,0,19,19,0,3
417938_2 ATCTCAGGTTCGTCAGC 646,646,0,17,17,0,3
1969612_1 ATCTCAGGTTCGTCAGCC 681,681,0,18,18,0,3
1437765_1 ATCTCAGGTTCGTCA 596,596,0,15,15,0,3
cluster#=52 genomeSeqID=chr13 strand=+ start=70184617 end=70184759 reads#=1 mir#=2
stem ---------ssssssssssssssssssssssssssssss------------sssssssssssssssssssssssssssss---
UNAfold )........(((((.(((.((((.((((((...((((((............))))))))))))))))....))).)))))...
genome actggactaggagtcagaagcctgggatcaaatcacagctatcacaaacatgctgtgtgatccaggccaaatctcattccctc
bta-mir-378-2 ACTGGACTTGGAGTCAGAAGGCtggagcttacagggcagcaccgtcatctactggtggagaactacgcc--------------
hsa-mir-378i ACTGGACTAGGAGTCAGAAGGtggagttctgggtgctgttttcccactcttgggccctgggcatgttctg-------------
727796_1 ACTGGACTAGGAGTCAGAAGGCT 743,725,18,23,22,1,5
cluster#=53 genomeSeqID=chr13 strand=+ start=78628137 end=78628276 reads#=6 mir#=2
stem ---ssssssssss------ssssssssss--------
UNAfold )).((((....((......))....))))........
genome ccgctcctatgcctctgctggacttggagtcaaaaga
hsa-mir-378c ------ggaggccatcACTGGACTTGGAGTCAGAAGA
mmu-mir-378b tggatagagagggaaccCTGGACTTGGAGTCAGAAGA
162138_4 CTGGACTTGGAGTCACAAGA 716,695,21,20,19,1,3
365706_2 CTGGACTTGGAGTCAAAAGA 697,697,0,20,20,0,3
cluster#=54 genomeSeqID=chr13 strand=+ start=86068207 end=86068346 reads#=2 mir#=1
stem ---ssssssss-------------------------------------ssssssss---
UNAfold )..((((((((..(((((((...)))))))....(((...))).....))))))))...
genome agtgggaaggcctggctttgcagcaaagccgaccgcgatgcgcatcctgtctttctctc
bta-mir-2387 gccTGGAAGGCCTGGCTTTGCAGCGtggactggaccctgcagacccggccttggcaagc
1334892_1 GGAAGGCCTGGCTTTGCAGC 728,728,0,20,20,0,5
1318596_1 NGGAAGGCCTGGCTTTGCAGCGATTT 52,42,10,26,21,5,5
cluster#=55 genomeSeqID=chr13 strand=- start=55332749 end=55332892 reads#=2 mir#=1
stem -------------------sssssssssssssssss-----------------------ssssssssssssssssss---
UNAfold ...)))).(((....))).((((.((.(((((((((.(((....))).((.....))..)).))))))).)).))))...
genome cggggctgggcgcgagcctgaggaagcaggggcgggactggggacagcccagactggagccacgccccttctgcctcaat
hsa-mir-4508 cagcgctgggtgcgcgcctgcgccggcagctgcaagggccg---------------------------------------
1398091_1 CGGGGCTGGGCGCGA 411,411,0,15,15,0,5
739105_1 CGGGGCTGGGCGCGCGCCGCCGCT 365,353,12,24,18,6,5
cluster#=56 genomeSeqID=chr13 strand=- start=58177482 end=58177621 reads#=19 mir#=4
stem ---ssssssssssssssss---ssssssssssss------------
UNAfold ...((((..(((....(((...))))))..))))...(((....))
genome gtacggcaatgcggtaccggcgcgggcggggccgggggcggggacg
hsa-mir-636 --------------tggcggcctgggcggggccgcgggcggggccg
ssc-mir-4332 cggggggtgtcgcgggggtgggcgggcggggccgggggtggggccg
ssc-mir-4332 -----------------cggcggggggtgtcgcgggggtgggcggg
ssc-mir-4332 cgcgggggtgggcgggctggggccgggggtggggccggcgggggca
mml-mir-636 --------------tggcggcctgggcggggccgcgggcggggccg
mmu-mir-5126 cccgtggttccccgggcaaccGCGGGCGGGGCCGGGGGCGGGGccc
143856_6 CGGGCGGGGCCGGGGG 574,574,0,16,16,0,3
210293_3 GCGGGCGGGGCCGGGGGTGG 647,632,15,20,19,1,3
1608688_3 GCGGGCGGGGCCGGGG 487,487,0,16,16,0,3
402251_2 CGGGCGGGGCCGGGG 503,503,0,15,15,0,3
1973508_1 GCGGGCGGGGCCGGGGGTG 643,620,23,19,18,1,3
1875849_1 CGCGGGCGGGGCCGG 564,564,0,15,15,0,3
1350690_1 GCGGGCGGGGCCGGGGGCGG 524,524,0,20,20,0,3
894282_1 GCGGGCGGGGCCGGGGG 523,523,0,17,17,0,3
480376_1 GGGGCCGGGGGAGGGGTCG 488,470,18,19,17,2,3
cluster#=57 genomeSeqID=chr13 strand=- start=63787572 end=63787709 reads#=202 mir#=1
stem ---------sssssssssssssssssss----sssssssssssssssssssss---
UNAfold )))))))..((((.((((..((.(((((....)))...))))..)))).))))...
genome atccgagtcacggcaccatagatgtcacgtgagtgtatgctccttggttctgtctc
hsa-mir-4454 ATCCGAGTCACGGCACCAaatttcatgcgtgtccgtgtgaagagaccacca-----
16776_77 ATCCGAGTCACGGCACCA 669,669,0,18,18,0,5
24365_49 TCCGAGTCACGGCACCA 638,638,0,17,17,0,5
32413_38 CGAGTCACGGCACCA 568,568,0,15,15,0,5
35091_32 CCGAGTCACGGCACCA 581,581,0,16,16,0,5
1099284_1 ATCCGAGTCACGGCATCA 668,657,11,18,17,1,5
444252_1 ATCGGAGTCACGGCACCA 532,520,12,18,17,1,5
1750389_1 CCGAGTCACGGAACCA 527,516,11,16,15,1,5
1080187_1 ATCCGAGTCACGGCCCCA 539,516,23,18,17,1,5
1147303_1 ATCCGAGTTACGGCACCA 520,510,10,18,17,1,5
1691000_1 CCGAGTCACGGCACCC 516,500,16,16,15,1,5
cluster#=58 genomeSeqID=chr13 strand=- start=77094066 end=77094208 reads#=1420 mir#=1
stem ---sssssssssssssssssssssssssssssssssssssssssssssssssss-----------sssssssssssssssssssssssssssssssssssssssssssssss---
UNAfold ...((((((.((.....((((..(((((...(((..(((....(((((((.(((...........)))))))))).....))).))))))))..)))).....)).))))))...
genome ggggttctcacttctggcgtcaagggacaatgccaggtggggagtttgactggggcggcggtacacctgtcaaacggtaacacaggtgtcctgaggcgagcttagggaggacaga
mmu-mir-5102 GCTTCCGTCCtgcgcatgcgggcgggacagtgctaggtggggagtttgactggggcg----------------------------------------------------------
8182_206 GAGTTTGACTGGGGC 562,562,0,15,15,0,5
10873_148 TGGGGAGTTTGACTGGGGC 710,710,0,19,19,0,5
11336_154 GGGAGTTTGACTGGGGC 627,627,0,17,17,0,5
10587_151 GGAGTTTGACTGGGGC 594,594,0,16,16,0,5
14523_99 GTGGGGAGTTTGACTGGGGC 729,729,0,20,20,0,5
23455_61 GGGGAGTTTGACTGGGGC 645,645,0,18,18,0,5
21056_60 GAGTTTGACTGGGGCG 593,593,0,16,16,0,5
22020_54 GGAGTTTGACTGGGGCG 625,625,0,17,17,0,5
20652_60 AGTTTGACTGGGGCG 553,553,0,15,15,0,5
36761_40 GGTGGGGAGTTTGACTGGGGC 761,761,0,21,21,0,5
36476_32 AGGTGGGGAGTTTGACTGGGGC 818,818,0,22,22,0,5
31599_38 GGGAGTTTGACTGGGGCG 617,617,0,18,18,0,5
37138_28 TGGGGAGTTTGACTGGGGCG 730,730,0,20,20,0,5
46841_22 GTGGGGAGTTTGACTGGGGCG 759,759,0,21,21,0,5
51325_18 AGGTGGGGAGTTTGACTGGG 733,733,0,20,20,0,5
53563_18 GGGGAGTTTGACTGGGGCG 695,695,0,19,19,0,5
59860_18 GTGGGGAGTTTGACTGGG 658,658,0,18,18,0,5
67052_15 GTGGGGAGTTTGACTGGGG 690,690,0,19,19,0,5
61073_14 AGGTGGGGAGTTTGACTG 652,652,0,18,18,0,5
67693_13 TGGGGAGTTTGACTGGGG 661,661,0,18,18,0,5
92097_9 AGGTGGGGAGTTTGACTGGGGCG 850,850,0,23,23,0,5
105075_11 GGTGGGGAGTTTGACTGGG 694,694,0,19,19,0,5
86016_9 AGGTGGGGAGTTTGACTGGGG 793,793,0,21,21,0,5
88651_9 GGTGGGGAGTTTGACTGGGGCG 769,769,0,22,22,0,5
86388_10 GTGGGGAGTTTGACTG 586,586,0,16,16,0,5
86366_9 TGGGGAGTTTGACTGGG 635,635,0,17,17,0,5
98001_9 GGTGGGGAGTTTGACTG 627,627,0,17,17,0,5
91050_10 TGGGGAGTTTGACTG 564,564,0,15,15,0,5
90175_9 GGGAGTTTGACTGGG 554,554,0,15,15,0,5
87498_9 GGAGTTTGACTGGGG 528,528,0,15,15,0,5
97455_8 GGGAGTTTGACTGGGG 583,583,0,16,16,0,5
134013_7 GGGGAGTTTGACTGGGG 636,636,0,17,17,0,5
128185_5 GGTGGGGAGTTTGACTGGGG 741,741,0,20,20,0,5
133818_5 AGGTGGGGAGTTTGACT 617,617,0,17,17,0,5
146202_5 GTGGGGAGTTTGACT 568,568,0,15,15,0,5
151445_4 AGGTGGGGAGTTTGACTGG 683,683,0,19,19,0,5
155654_5 GGTGGGGAGTTTGAC 532,532,0,15,15,0,5
168486_4 GGGGAGTTTGACTGGG 609,609,0,16,16,0,5
154740_4 TGGGGAGTTTGACTGG 583,583,0,16,16,0,5
360309_2 GTGGGGAGTTTGACTGG 642,642,0,17,17,0,5
378367_2 GGTGGGGAGTTTGACTGG 625,625,0,18,18,0,5
285791_2 AGGTGGGGAGTTTGAC 604,604,0,16,16,0,5
345561_2 TGGAGTTTGACTGGGGC 522,502,20,17,16,1,5
1052832_1 GGTGGGGAGTTTGACCGGGGC 743,726,17,21,20,1,5
886321_1 AGGTGGGGAGTTTGATTGGG 695,689,6,20,19,1,5
503158_1 TGGGGAGTTTGAATGGGGCG 665,651,14,20,19,1,5
1012813_1 GGGGAGGTTGACTGGGGC 652,647,5,18,17,1,5
896488_1 GGGAGTTTGACTGGGACG 613,603,10,18,17,1,5
896809_1 GGAGTTTGACTGGGGA 575,570,5,16,15,1,5
1776144_1 GTGGGGAGTTTGACCGGGGCG 572,562,10,21,20,1,5
929344_1 TGGGTAGTTTGACTGGGGC 575,560,15,19,18,1,5
453139_1 GGCGTTTGACTGGGGCG 578,555,23,17,16,1,5
1242408_1 GGGGAGTTTGACTGGAGC 559,553,6,18,17,1,5
1991204_1 TGGGGAGTTTGACTGTG 554,550,4,17,16,1,5
1714891_1 GGGCGTTTGACTGGGGCG 554,544,10,18,17,1,5
883656_1 TGGGGAGTTTGCCTGGGGCG 523,504,19,20,19,1,5
998597_1 AGGTGGGGAGTTTGA 499,499,0,15,15,0,5
2025507_1 TGGGGAGTTTCACTGGGGC 509,498,11,19,18,1,5
2016346_1 GGTGGGGAGTTTGACT 463,463,0,16,16,0,5
1611218_1 GAGTTTGACGGGGGCG 483,460,23,16,15,1,5
1698243_1 TGGGGAGTTTGACTGNGGC 462,458,4,19,18,1,5
750527_1 GAGTTTGACTGGGCC 399,390,9,15,14,1,5
1926622_1 NGAGTTTGACTGGGGCG 391,383,8,17,16,1,5
855087_1 NGGAGTTTGACTGGGGC 34,32,2,17,16,1,5
1182454_1 NGAGTTTGACTGGGGC 32,30,2,16,15,1,5
cluster#=59 genomeSeqID=chr14 strand=+ start=4545639 end=4545776 reads#=2 mir#=2
stem ---sssssssssssssssssssssssssssssssss---------sssssssssssssssssssssssssssssssssss--
UNAfold ...((((((..(((((.....((((.((...(((((.........)))))...)))))).......))).))..))))))..
genome caagggacttggagtcagaagacctagactccacactcactacatgtgtgatttcaggtaagaatagacatttgggtcctca
hsa-mir-378c cACTGGACTTGGAGTCAGAAGAGTGGagtcgggtcagacttcaactctgactttgaaggtggtgagtgcctc----------
mmu-mir-378b ccCTGGACTTGGAGTCAGAAGAcctgag------------------------------------------------------
1302819_1 GGACTTGGAGTCAGAAGA 674,674,0,18,18,0,5
1125980_1 GGACTTGGAGTCAGCAGA 590,578,12,18,17,1,5
cluster#=60 genomeSeqID=chr14 strand=+ start=7310271 end=7310421 reads#=12 mir#=1
stem ---ssssssssssssssssssssssssssssssssssssssss---ssssssssssssssssssssssssssssssssssssssss---
UNAfold ...((..((((((..(((...((((((((..(((((....(((...)))..)).))).))))..))))...)))..))))))..))...
genome agaggtcgcctcgctggacccgggcggcccacggccgaggacccgaggtaaggatcgaggcccagcccctttcccccgaggcagcccgg
mmu-mir-5105 --------------------------------cgcactccccGGCGCCGCTCGTGGGGGGCCcaagtccttctgatcgaggcagcccgt
100440_7 GATCGAGGCCCAGCCC 596,596,0,16,16,0,3
332544_2 GATCGAGGCCCAGCC 537,537,0,15,15,0,3
1771939_1 ATCGAGGCCCAGCCC 558,558,0,15,15,0,3
1908095_1 NGATCGAGGCCCAGCCCGTGGACGGTGTGAG 62,40,22,31,20,11,3
1673841_1 NATCGAGGCCCAGCCCGTGGACGGTGTGA 58,38,20,29,19,10,3
cluster#=61 genomeSeqID=chr14 strand=- start=11865197 end=11865335 reads#=11 mir#=1
stem ---sssssssssssssss-------sssssssssssssssssssss---
UNAfold )))(((((((((.(((((.......)))))......)))))).)))...
genome agcggcggagcccgccggtcccccgccggcccctccggctcctgccatc
bta-mir-2904-2 TTGGCCTCggatagccggtcccccgccgtccccgccggcgggccgt---
198373_4 GCCGGTCCCCCGCCG 527,527,0,15,15,0,5
691709_2 GCCGGTCCCCCGCCGCCCC 660,642,18,19,18,1,5
1358217_2 GGTCCCCCGCCGGCCC 488,488,0,16,16,0,5
668218_1 GCCGGTCCCCCGCCGACCC 685,674,11,19,18,1,5
1647404_1 CCGGTCCCCCGCCGCCC 504,494,10,17,16,1,5
1879775_1 CGGTCCCCCGCCGCCCCC 465,450,15,18,17,1,5
cluster#=62 genomeSeqID=chr14 strand=- start=29430596 end=29430734 reads#=2 mir#=6
stem --------------------------------------------------------------------------s---s
UNAfold ....................................................(((((........))))).........
genome tcctcttctccctcctccttctttctctttcttctcctctttcttcttattcagttttatttcttagacttcatactta
bta-mir-877 tcctcttctccctcctcccaggtgtacg---------------------------------------------------
hsa-mir-877 TCCTCTTCTCCCTCCTCCCAG----------------------------------------------------------
mml-mir-877 tcctcttctccctcctcccaggtgtatg---------------------------------------------------
ppy-mir-877 tcctcttctccctcctcccag----------------------------------------------------------
mmu-mir-877 TCCTCTTCTCCCTCCTCCCAg----------------------------------------------------------
rno-mir-877 tcctcttctccctcctcccag----------------------------------------------------------
341282_2 TCCTCTTCTCCCTCCTCCC 637,620,17,19,18,1,5
cluster#=63 genomeSeqID=chr14 strand=- start=58628482 end=58628619 reads#=3 mir#=3
stem ---ssssssssssssss----------------------------------------sssssssssssss---
UNAfold ...((..(((((.((((........((((((((........))))).))).......)))))))))..))...
genome acaggctgcagaaggtgttacctcaatccagggccagataatcctgaggtcaaatcccacctctgccaccaaa
hsa-mir-1260 ----------------------------------------acctttccagctcATCCCACCTCTGCCACCAaa
hsa-mir-1260b --------------------------------------------tctccgtttATCCCACCACTGCCACCATt
ppy-mir-1260 ------------------------------------------ctttccagctcATCCCACCTCTGCCACCAaa
875473_1 ATCCCACCTCTGCCACCA 603,603,0,18,18,0,3
1916589_1 CCCACCTCTGCCACCA 601,601,0,16,16,0,3
604468_1 ATCCCACCCCTGCCACCA 491,481,10,18,17,1,3
cluster#=64 genomeSeqID=chr15 strand=+ start=23166802 end=23166941 reads#=22 mir#=8
stem ---sssssssssssssssssssssssssss----ssssssssssssssssssssssssssssss---
UNAfold ...((((.((.(((((.((((...(((.((....)).))).....)))))))))..))..)))).((
genome agggtgtaaggcagggaccccagctctaccacagggaagaaccacggggccttgaactgagcacagc
bta-mir-140 ctatggtaggttacgtcatgctgttcTACCACAGGGTAGAACCACGGAcaggataccggggcacc--
hsa-mir-140 CTATGGTAGgttacgtcatgctgttcTACCACAGGGTAGAACCACGGacaggataccggggcacc--
ssc-mir-140 CTATGGTAGgttacgtcatgctgttcTACCACAGGGTAGAACCACGGACagg---------------
cfa-mir-140 ctatggtaggttacgtcatgctgttctACCACAGGGTAGAACCACGGA-------------------
mne-mir-140 CTATGGTAGgttacgtcatgctgttctaccacagggtagaaccacggacaggataccggggcacc--
oan-mir-140 CTATGGTaggttacgtcatgctgttcTACCACAGGGTAGAACCACGGAcaggataccgggacgctct
rno-mir-140 CTATGGTAGgttacatcatgctgttcTACCACAGGGTAGAACCACGGacaggatactggagcacc--
eca-mir-140 CTATGGTAGgttacgtcatgctgttcTACCACAGGGTAGAACCACGG--------------------
139101_5 TACCACAGGGCAGAACCACGG 615,602,13,21,20,1,3
225834_4 ACCACAGGGGAGAACCACGG 611,597,14,20,19,1,3
242211_3 TACCACAGGGGAGAACCACGG 686,662,24,21,20,1,3
1271511_2 ACCACAGGGCAGAACCACGG 697,680,17,20,19,1,3
714161_2 TACCACAGGGAAGAACCACGGA 661,643,18,22,21,1,3
709340_1 CCACAGGGGAGAACCACGG 514,504,10,19,18,1,3
1077964_1 ACCACAGGGGAGAACC 512,501,11,16,15,1,3
1737054_1 ACCACAGGGTAGAACCACGGACTCGTACCACG 501,478,23,32,22,10,3
1627238_1 ACCACAGGGTAGAACCGCGGCC 255,247,8,22,18,4,3
1373338_1 TACCACAGGGAAGAACCACGG 232,232,0,21,21,0,3
1480568_1 ACCACAGGGTAGAACCACGGCCTT 240,230,10,24,19,5,3
cluster#=65 genomeSeqID=chr15 strand=+ start=28047117 end=28047253 reads#=37 mir#=1
stem -----------sssssssssssssssssssss--------ssssssssssssssssssssss---
UNAfold )))........((((((.(((((...((..((........)).))...)))))...))))))..)
genome gcccaagtccttctgatcaaggtcccctcctccccaaaaagaaagaaagccttctcatcagacag
mmu-mir-5105 GCCcaagtccttctgatcgaggcccagcccgtggacggtgtgaggctggtcgcgg----------
66092_13 CCAAGTCCTTCTGATC 589,589,0,16,16,0,5
103346_8 GCCCAAGTCCTTCTGATC 668,668,0,18,18,0,5
124531_6 CAAGTCCTTCTGATC 592,592,0,15,15,0,5
155429_4 CCCAAGTCCTTCTGATC 642,642,0,17,17,0,5
393547_2 GCCCAAGTCCTTCTGAT 674,674,0,17,17,0,5
251335_2 CCCAAGTCCTTCTGA 545,545,0,15,15,0,5
1774903_1 CCCAAGTCCTTCTGAT 625,625,0,16,16,0,5
785867_1 GTCCTTCTGATCGAGGCCCAGCTC 247,235,12,24,18,6,5
cluster#=66 genomeSeqID=chr15 strand=+ start=28176512 end=28176653 reads#=4 mir#=4
stem ---ss----ss-----------
UNAfold ...((....))...........
genome cacgcacatgcacacacacaca
hsa-mir-574 CACGCTCATGCACACACCCACA
ssc-mir-574 CACGCTCATGCACACACCCACA
cfa-mir-574 CACGCTCATGCACACACCCACA
mmu-mir-574 CACGCTCATGCACACACCCACA
1591800_2 CACGCTCATGCACACACACACA 673,655,18,22,21,1,3
1304637_1 CACGCACATGCACACACCCACA 581,561,20,22,21,1,3
1774961_1 CACGCTCATGCACACACNCACA 584,556,28,22,20,2,3
cluster#=67 genomeSeqID=chr15 strand=+ start=29150404 end=29150543 reads#=50 mir#=3
stem ---ssssssssssssss----------------------------------sssssssssssss--------
UNAfold ...((((.(..((.(((.(((((...)))))..(((((...))))).....)))))..).))))....((((
genome catttctaagtcatctactaaagtaactttattcagggtttccctgtggtctagtggttaagaattcacctg
ssc-mir-2476-2 accagagcTCCCTGTGGTCTAGTGGTTAGaattcagattttcactgtggtctggggactgagat--------
ssc-mir-2476-1 ------------------------------ttaggggagtTCCCTGTGGTCTAGTGGTTAGgacttggcact
ssc-mir-2476-3 ------------------------------aactgggagtTCCCTGTGGTCTAGTGGTT-AGaatttggcac
62711_15 TCCCTGTGGTCTAGTGG 587,587,0,17,17,0,3
62626_14 TCCCTGTGGTCTAGT 572,572,0,15,15,0,3
94409_8 TCCCTGTGGTCTAGTGGT 693,693,0,18,18,0,3
149858_4 TCCCTGTGGTCTAGTG 619,619,0,16,16,0,3
637863_2 TCCCTGTGGTCTAGTGGTTA 754,754,0,20,20,0,3
632201_2 TCCCTGTGGTCTAGTGGCTAAAAATCGGCGCT 625,609,16,32,24,8,3
1614453_1 TCCCTGTGGTCTAGTGGTT 744,744,0,19,19,0,3
819466_1 TCCCTGTGGTCTAGTGGCTAAAAATCGGCGGT 666,650,16,32,24,8,3
769983_1 TCCCTGTGGTCTAGTGCTTCCGACTCTGCGCT 515,495,20,32,22,10,3
819027_1 TCCCTGTGGGCTAGTG 498,488,10,16,15,1,3
973359_1 NTCCCTGTGGTCTAGTGGTTAGGATTCGGCGC 64,48,16,32,24,8,3
cluster#=68 genomeSeqID=chr15 strand=+ start=30196865 end=30196999 reads#=75 mir#=10
stem ---ssssssssssssssssssssssss---------------sssssssssssssssssssssss--------------
UNAfold ...(((.((((.((.((((((...(((...............)))...)))))).)))))).))).........((..(
genome aaatttattccattccattcctaagggaaaaggcaaagttactccattggaatgtaaggaagagagagacagcaagctg
bta-mir-206 cccaaggccacatgcttctttatatccccatacggattactttgctaTGGAATGTAAGGAAGTGTGTGGtttcggcgag
hsa-mir-206 cccgaggccacatgcttctttatatccccatatggattactttgctaTGGAATGTAAGGAAGTGTGTGGtttcggcaag
ssc-mir-206 cccgaggccacatgcttctttatatccccatacggattacttgactaTGGAATGTAAGGAAGTGTGTGAtctcgttaa-
cfa-mir-206 ---------acatgcttctttatatccccatacggattacgttgctaTGGAATGTAAGGAAGTGTGTGG----------
mdo-mir-206 ---gaggcaacatgcttctttatatccccatatgaattatgctgctaTGGAATGTAAGGAAGTGTGTGgtttcgggaag
ptr-mir-206 cccgaggccacatgcttctttatatccccatatggattactttgctaTGGAATGTAAGGAAGTGTGTGGtttcggcaag
oan-mir-206 tccgagacaACATGCTTCTTTATATCCCCAtatggattacgctgctaTGGAATGTAAGGAAGTGTGTGGtttcgggcca
mmu-mir-206 --ccaggccACATGCTTCTTTATATCCTCATAgatatctcagcactaTGGAATGTAAGGAAGTGTGTGGttttgg----
rno-mir-206 ccccaggccACATGCTTCTTTATATCCTCATagatatcactgcgctaTGGAATGTAAGGAAGTGTGTGGttttggcaag
eca-mir-206-2 ----aggccacatgcttctttatatccccatacggattactttgctaTGGAATGTAAGGAAGTGTGTGGtttc------
30177_37 TGGAATGTAAGGAAG 562,562,0,15,15,0,3
1033932_4 TGGAATGTAAGGAAGTCTGCGG 533,523,10,22,17,5,3
317567_2 TGGAATGTAAGGAAGAG 630,630,0,17,17,0,3
278618_2 TGGAATGTAAGGAAGN 543,536,7,16,15,1,3
1524099_2 TGGAATGTAAGGAAGTGCGCGGC 533,525,8,23,19,4,3
1003815_1 TGGAATGTAAGGAAGA 583,583,0,16,16,0,3
1963875_1 TGGAATGTAAGGAAGTGTGTAGTA 560,548,12,24,18,6,3
1526952_1 TGGAATGTAAGGAAGTGTGCCC 531,521,10,22,17,5,3
1726876_1 TGGAATGTAAGGAAGTGTCCGGC 531,521,10,23,18,5,3
988982_1 TGGAATGTAAGGAAGTAAGTGG 522,514,8,22,18,4,3
876670_1 TGGAATGTAAGGAAGTGCGCCGT 514,502,12,23,17,6,3
1186339_1 TGGAATGTAAGGAAGTGTCCCG 508,496,12,22,16,6,3
999933_1 TGGAATGTAAGGAAGTGAGGGG 479,473,6,22,19,3,3
1437177_1 TGGAATGTAAGGAAGGG 468,458,10,17,16,1,3
1989534_1 TGGAATGTAAGGAAGTGCGCGC 465,457,8,22,18,4,3
2037706_1 TGGAATGTAAGGAAGAGTGAGG 459,455,4,22,20,2,3
2009443_1 TGGAATGTAAGGAAGTGTGTGGTAGTATCACG 480,454,26,32,22,10,3
1082418_1 TGGAATGTAAGGAAGTATGAGG 459,451,8,22,18,4,3
559541_1 TGGAATGTAAGGAAGTAGCA 450,442,8,20,16,4,3
1063371_1 TGGAATGTAAGGAAGTGGGTGGG 451,441,10,23,18,5,3
1342113_1 TGGAATGTAAGGAAGTGTGTGGCCGTCTGCCG 440,422,18,32,23,9,3
764783_1 TGGAATGTAAGGAAGC 435,421,14,16,15,1,3
1631959_1 TGGAATGTAAGGAAGTGTCTCGA 435,421,14,23,16,7,3
1177013_1 TGGAATGTAAGGAAGTGATTGGC 427,419,8,23,19,4,3
969419_1 TGGAATGTAAGGAAGTGAGGGGACGTCTGCCG 415,397,18,32,23,9,3
2015207_1 GGAATGTAAGGAAGTGAGCTAATCAGTA 388,368,20,28,18,10,3
1164910_1 TGGAATGTAAGGAAGAGTGTGGCT 375,367,8,24,20,4,3
2004666_1 TGGAATGTAAGGAAGCGTGAG 344,340,4,21,19,2,3
1153091_1 TGGAATGTAAGGAAGCGTGCCG 318,308,10,22,17,5,3
991286_1 TGGAATGTAAGGAAGTGCGCTGC 287,277,10,23,18,5,3
555857_1 TGGAATGTAAGGAAGCCTGTGGA 272,260,12,23,17,6,3
1530438_1 TGGAATGTAAGGAAGCATGTAC 188,176,12,22,16,6,3
1577210_1 GGAATGTAAGGAAGCGTGTG 40,34,6,20,17,3,3
cluster#=69 genomeSeqID=chr15 strand=+ start=35644757 end=35644891 reads#=4 mir#=1
stem ----ssssssssss------sssssssssss---
UNAfold ))).((.(((((((......))).)))).))..)
genome ggcagcgccgccggatccagccgcgcggggcccg
bta-mir-2904-2 ggcagcgccgcGGGAGCCTCGGTTGGCCTCggat
625764_3 GGCAGCGCCGCGGGA 378,369,9,15,14,1,5
1390303_1 GGCAGCGCCGCGGGATCCTCGGGCGGCC 326,310,16,28,20,8,5
cluster#=70 genomeSeqID=chr15 strand=+ start=68809621 end=68809763 reads#=3 mir#=1
stem -----------sssssssss-------ssssssss---
UNAfold ..)))))))).(((((.(((.......))))))))...
genome gtcgcgggggtgggggcgcggaaagaatgcctcccttg
ssc-mir-4332 gtcgcgggggtgggcgggctggggccgggggtggggcc
1872332_2 TCGCGGGGGTGGGCG 509,485,24,15,14,1,5
1443594_1 GTCGCGGGGGTGGGCGGGCGTTG 255,245,10,23,18,5,5
cluster#=71 genomeSeqID=chr15 strand=- start=42117302 end=42117441 reads#=3 mir#=1
stem ---ssssssssssssssssss---------sssssssssssssssssss-----------
UNAfold ...(((......((((..(((.........)))...))))......)))....(((..((
genome gaactgagatgaccatgactgggagaggagcagggggtgggggcggcgggggaggatgtg
ssc-mir-4332 ----------------cggcggggggtgtcgcgggggtgggcgggctggggccgggggtg
452380_1 GGGGGTGGGGTCGGCGGGGG 624,602,22,20,19,1,3
888464_1 GGGTGGGGTCGGCGGGGGACCGCCCC 618,584,34,26,18,8,3
1849903_1 GGGTGGGGGCGGCGGGGGA 461,461,0,19,19,0,3
cluster#=72 genomeSeqID=chr15 strand=- start=46244452 end=46244593 reads#=2 mir#=1
stem ---ssssssssssssssssssssssssssssssssss-------sssssssssssssssssssssssssssssssssss---
UNAfold ...(..((((((..((...((.(((((((((((((((.......)))))))))).)))))..))...)).))))))..)...
genome ggggggcagtgagaccgagtctgcccaggccacgcccgtggccggggtgtggccctgggcctggggagggtcactgtttgag
mmu-mir-5105 GTGGGGGGCCcaagtccttctgatcgaggcccagcccgtggacggtgtgaggctggtcgcgg--------------------
908453_1 GCCCGTGGACGGGGT 412,401,11,15,14,1,5
901766_1 GCCCGTGGACGGGGTGAGGCCG 75,69,6,22,19,3,3
cluster#=73 genomeSeqID=chr15 strand=- start=47118538 end=47118676 reads#=2 mir#=1
stem ------sssss----sssss---
UNAfold ))....(((((....))))))))
genome cgagaactttgatggcagagcta
mdo-mir-739 cgagaactttgaAGGCCGAAGTG
1832290_1 CGAGAACTTTGAAGGCAGA 539,517,22,19,18,1,5
973664_1 CGAGAACTTTGACGGC 524,506,18,16,15,1,5
cluster#=74 genomeSeqID=chr15 strand=- start=74442342 end=74442480 reads#=3 mir#=1
stem --------ssssssssssssssssssssss----sssssssssssssssss---
UNAfold .)))))..(..((((.....(((.((..((....))..))))).))))..)...
genome gccgggggtgggggcggggacagaggaagcgcaagccaccctgagcctttaaaa
ssc-mir-4332 gcggggggtgtcgcgggggtgggcgggctggggccgggggtggggccggcgggg
287459_2 CCGGGGGTGGGGTCG 520,502,18,15,14,1,5
1820746_1 GCCGGGGGTGGGGGCGGCG 485,474,11,19,18,1,5
cluster#=75 genomeSeqID=chr15 strand=- start=83106171 end=83106313 reads#=27 mir#=1
stem ---ssssssssssssss----ssssssssssssss------------
UNAfold ...(((....(((.(((....))).)))....)))............
genome ccacccatcctcccaaaaacttttcggaccaggggaatcaaatgaat
mmu-mir-5109 cacctagcagacttagaacTGTTGCGGACCAGGGGAATCCGActgtt
45639_22 CGGACCAGGGGAATC 575,575,0,15,15,0,3
1532636_1 CGGACCAGGGGAATCG 570,563,7,16,15,1,3
865030_1 TCGGACCAGGGGAATCC 546,522,24,17,16,1,3
1196020_1 TTGCGGACCAGGGGAATC 528,504,24,18,17,1,3
419184_1 TTGCGGACCAGGGGAATCCGACT 286,263,23,23,18,5,3
1909621_1 CGGACCAGGGGAATCCGACTGTA 257,243,14,23,16,7,3
cluster#=76 genomeSeqID=chr16 strand=+ start=3819053 end=3819199 reads#=72 mir#=1
stem ---ssssssssssssssssssssssssssssssssssssssssssssss---sssssssssssssssssssssssssssssssssssssssssssssssssss---
UNAfold )).((((..((((((((..(((.(((.....((((((((((((((((((...))))......)))))).)))))).))..))).))).)))).))))..)))).((
genome ccgcggggaacgctcccaaggcgcgagagaagcggggctgggcgcgagcgaggctctcccgggcgcctgagcccttgccatcgggtccgggaagcgtggcccggtc
hsa-mir-4508 ----aggacccaGCGGGGCTGGGCGCGCGgagcagcgctgggtgcagcgcctgcgccggcagctgcaagggccg--------------------------------
28873_45 AGCGGGGCTGGGCGC 540,540,0,15,15,0,5
77982_15 AGCGGGGCTGGGCGCG 576,576,0,16,16,0,5
224450_4 GCGGGGCTGGGCGCG 521,521,0,15,15,0,5
839235_1 AGCGGGGCTGGGCGCTC 528,501,27,17,15,2,5
1398091_1 CGGGGCTGGGCGCGA 411,411,0,15,15,0,5
1290838_1 AGCGGGGCTGGGCGA 387,379,8,15,14,1,5
1597271_1 GCGGGGCTGGGCGCGCGCCCCGGCTGG 385,367,18,27,18,9,5
739105_1 CGGGGCTGGGCGCGCGCCGCCGCT 365,349,16,24,16,8,5
732449_1 AGCGGGGCTGGGCGCGCC 344,340,4,18,16,2,5
1544049_1 NGCGGGGCTGGGCGCGCGC 38,34,4,19,17,2,5
1914488_1 NAGCGGGGCTGGGCGC 32,30,2,16,15,1,5
cluster#=77 genomeSeqID=chr16 strand=+ start=19898083 end=19898217 reads#=3 mir#=1
stem --------ssssssssssssssssssssssssss----sssssssssssssssssssssssssss---
UNAfold ..)))...((((((..((((.((.((..((((((....))))))...))..))))))..)))))))))
genome gccggcgggagccccgggcacgccgcggtcccccggtagggggaagagccagctgccacgggctcgca
mmu-mir-2137 GCCGGCGGGAGCCCCAGGGAGtagagcattgc------------------------------------
1434394_1 GCCGGCGGGGGCCCC 481,473,8,15,14,1,5
1633633_1 GCCGGCGGGAGCCCCGG 432,432,0,17,17,0,5
1579096_1 CCGGCGGGAGCCCCGGGGAGAGTTCTC 406,390,16,27,19,8,5
cluster#=78 genomeSeqID=chr16 strand=+ start=40642903 end=40643041 reads#=12 mir#=2
stem ---ssssssssssss---------------------sssssssssss------------
UNAfold ...(((((.((((((.....................)))))))))))...(((((((..
genome acgaggtcatatctggtgtgaatttatttagagggacaggtggacttggagtcagaaga
hsa-mir-378c ----------------------------ggaggccatcACTGGACTTGGAGTCAGAAGA
mmu-mir-378b taccctcaggaggcaggtacgatggatagagagggaaccCTGGACTTGGAGTCAGAAGA
89938_10 TGGACTTGGAGTCAGAAGA 713,713,0,19,19,0,3
1302819_1 GGACTTGGAGTCAGAAGA 674,674,0,18,18,0,3
1125980_1 GGACTTGGAGTCAGCAGA 590,578,12,18,17,1,3
cluster#=79 genomeSeqID=chr16 strand=+ start=57721130 end=57721269 reads#=9 mir#=1
stem ---sssssssssssssssssssssss----ssssssssssssssssssssssss---
UNAfold ((((((((...(((((..((((((((....))))).)))..)))))...)))))...
genome atggtggtactggaggaaggaacaggtcattctgtatcccacttctgacaccacatc
bta-mir-2478 tggtgagcaagcagagactacataggttgccttGTATCCCACTTCTGACACCAtgta
233480_4 NGTATCCCACTTCTGACACCA 300,296,4,21,20,1,3
311300_2 TTATCCCACTTCTGACACCA 602,582,20,20,19,1,3
1863692_1 GTATCCCACTTCTGGCACCA 750,732,18,20,19,1,3
1949091_1 TATCCCACTTCTGACTCCA 691,680,11,19,18,1,3
629001_1 GTATCCCACTTCTGAAACCA 687,676,11,20,19,1,3
cluster#=80 genomeSeqID=chr16 strand=- start=3708956 end=3709097 reads#=68 mir#=10
stem ---ssssssssssssssssssssssssssssss-------ssssssssssssssssssssssssssssssssss---
UNAfold ...(((((.(((.((.((((...((.(((((((.......)))))..))))...))))...)).))).))).))...
genome aagcactggaagtggaatgtaaggaaggatccctggtaatgggatggcctcacagcataaccctcttgcagctgagt
bta-mir-206 attactttgctaTGGAATGTAAGGAAGTGTGTGGtttcggcgagcg-------------------------------
hsa-mir-206 attactttgctaTGGAATGTAAGGAAGTGTGTGGtttcggcaagtg-------------------------------
ssc-mir-206 attacttgactaTGGAATGTAAGGAAGTGTGTGAtctcgttaa----------------------------------
cfa-mir-206 attacgttgctaTGGAATGTAAGGAAGTGTGTGG-------------------------------------------
mdo-mir-206 attatgctgctaTGGAATGTAAGGAAGTGTGTGgtttcgggaag---------------------------------
ptr-mir-206 attactttgctaTGGAATGTAAGGAAGTGTGTGGtttcggcaagtg-------------------------------
oan-mir-206 attacgctgctaTGGAATGTAAGGAAGTGTGTGGtttcgggccagagccctcccggccgcct---------------
mmu-mir-206 atctcagcactaTGGAATGTAAGGAAGTGTGTGGttttgg-------------------------------------
rno-mir-206 atcactgcgctaTGGAATGTAAGGAAGTGTGTGGttttggcaagtg-------------------------------
eca-mir-206-2 attactttgctaTGGAATGTAAGGAAGTGTGTGGtttc---------------------------------------
30177_37 TGGAATGTAAGGAAG 562,562,0,15,15,0,5
1033932_4 TGGAATGTAAGGAAGTCTGCGG 533,523,10,22,17,5,5
278618_2 TGGAATGTAAGGAAGN 543,536,7,16,15,1,5
1524099_2 TGGAATGTAAGGAAGTGCGCGGC 533,519,14,23,16,7,5
1003815_1 TGGAATGTAAGGAAGA 583,577,6,16,15,1,5
1963875_1 TGGAATGTAAGGAAGTGTGTAGTA 560,544,16,24,16,8,5
1526952_1 TGGAATGTAAGGAAGTGTGCCC 531,523,8,22,18,4,5
1726876_1 TGGAATGTAAGGAAGTGTCCGGC 531,521,10,23,18,5,5
988982_1 TGGAATGTAAGGAAGTAAGTGG 522,510,12,22,16,6,5
876670_1 TGGAATGTAAGGAAGTGCGCCGT 514,502,12,23,17,6,5
1186339_1 TGGAATGTAAGGAAGTGTCCCG 508,502,6,22,19,3,5
999933_1 TGGAATGTAAGGAAGTGAGGGG 479,465,14,22,15,7,5
1989534_1 TGGAATGTAAGGAAGTGCGCGC 465,453,12,22,16,6,5
1082418_1 TGGAATGTAAGGAAGTATGAGG 459,449,10,22,17,5,5
559541_1 TGGAATGTAAGGAAGTAGCA 450,444,6,20,17,3,5
1063371_1 TGGAATGTAAGGAAGTGGGTGGG 451,437,14,23,16,7,5
1631959_1 TGGAATGTAAGGAAGTGTCTCGA 435,425,10,23,18,5,5
764783_1 TGGAATGTAAGGAAGC 435,421,14,16,15,1,5
1342113_1 TGGAATGTAAGGAAGTGTGTGGCCGTCTGCCG 440,412,28,32,18,14,5
1177013_1 TGGAATGTAAGGAAGTGATTGGC 427,411,16,23,15,8,5
969419_1 TGGAATGTAAGGAAGTGAGGGGACGTCTGCCG 415,385,30,32,17,15,5
1164910_1 TGGAATGTAAGGAAGAGTGTGGCT 375,359,16,24,16,8,5
2004666_1 TGGAATGTAAGGAAGCGTGAG 344,334,10,21,16,5,5
1153091_1 TGGAATGTAAGGAAGCGTGCCG 318,310,8,22,18,4,5
991286_1 TGGAATGTAAGGAAGTGCGCTGC 287,273,14,23,16,7,5
555857_1 TGGAATGTAAGGAAGCCTGTGGA 272,258,14,23,16,7,5
1530438_1 TGGAATGTAAGGAAGCATGTAC 188,178,10,22,17,5,5
cluster#=81 genomeSeqID=chr16 strand=- start=24595370 end=24595511 reads#=9 mir#=2
stem ---ssssssssssssssss-------ssssssssssssssss---------------
UNAfold ((.(((..(((((..((((.......))))..).)))).)))......(((....))
genome gtcactccttcatggcccacagacactgggttggtgaaaagtttgttcgggtttttc
bta-mir-2284x ---------------ggatttagtattgggttggTGAAAAGTTCGTTCGGGTTTTtc
bta-mir-2284m ---------------------------gttggccaGAAAAGTTTGTTCGGGTTTTcc
228953_4 TGAAAAGTTAGTTCGGGTTTT 659,648,11,21,20,1,3
971861_1 TGAAAAGTTGGTTCGGGTTTTT 823,812,11,22,21,1,3
685554_1 GAAAAGTTAGTTCGGGTTTTT 717,706,11,21,20,1,3
816646_1 GAAAAGTTTGTTCGGGTTTTTC 567,567,0,22,22,0,3
1391140_1 TGAAAAGTTGGTTCGGGTTTT 555,551,4,21,20,1,3
993982_1 GAAAAGTTAGTTCGGGTTTT 406,397,9,20,19,1,3
cluster#=82 genomeSeqID=chr16 strand=- start=32646044 end=32646181 reads#=202 mir#=1
stem ---sssssssssssssssssssssssssssssss-------sssssssssssssssssssssssssssssss---
UNAfold ...((..((((((((..(((..((.((..(((((.......))))).)).))..)))..))))).)))..))...
genome ttttgttgtgcttggcctcagtcttgcggggagctgaggttgtttcagccaggttgaatccgagtcacggcacca
hsa-mir-4454 -----------------------------------------------------ccGGATCCGAGTCACGGCACCA
16776_77 ATCCGAGTCACGGCACCA 669,669,0,18,18,0,3
24365_49 TCCGAGTCACGGCACCA 638,638,0,17,17,0,3
32413_38 CGAGTCACGGCACCA 568,568,0,15,15,0,3
35091_32 CCGAGTCACGGCACCA 581,581,0,16,16,0,3
1099284_1 ATCCGAGTCACGGCATCA 668,657,11,18,17,1,3
444252_1 ATCGGAGTCACGGCACCA 532,520,12,18,17,1,3
1750389_1 CCGAGTCACGGAACCA 527,516,11,16,15,1,3
1080187_1 ATCCGAGTCACGGCCCCA 539,516,23,18,17,1,3
1147303_1 ATCCGAGTTACGGCACCA 520,510,10,18,17,1,3
1691000_1 CCGAGTCACGGCACCC 516,500,16,16,15,1,3
cluster#=83 genomeSeqID=chr16 strand=- start=41322354 end=41322497 reads#=68 mir#=10
stem ---ssssssssssssssssssss----sssssssssssssssssssssss------------------------
UNAfold ...((((..((((((.(((((((....))))...)))..)))))).)))).........((((.(((..((((.
genome aagatatagccacttgggtgttttccaaagccagaccagaagtggaatgtaaggaagaacctcatagggagtca
bta-mir-206 ggccacatgcttctttatatccccatacggattactttgctaTGGAATGTAAGGAAGTGTGTGGtttcggcgag
hsa-mir-206 ggccacatgcttctttatatccccatatggattactttgctaTGGAATGTAAGGAAGTGTGTGGtttcggcaag
ssc-mir-206 ggccacatgcttctttatatccccatacggattacttgactaTGGAATGTAAGGAAGTGTGTGAtctcgttaa-
cfa-mir-206 ----acatgcttctttatatccccatacggattacgttgctaTGGAATGTAAGGAAGTGTGTGG----------
mdo-mir-206 ggcaacatgcttctttatatccccatatgaattatgctgctaTGGAATGTAAGGAAGTGTGTGgtttcgggaag
ptr-mir-206 ggccacatgcttctttatatccccatatggattactttgctaTGGAATGTAAGGAAGTGTGTGGtttcggcaag
oan-mir-206 gacaACATGCTTCTTTATATCCCCAtatggattacgctgctaTGGAATGTAAGGAAGTGTGTGGtttcgggcca
mmu-mir-206 ggccACATGCTTCTTTATATCCTCATAgatatctcagcactaTGGAATGTAAGGAAGTGTGTGGttttgg----
rno-mir-206 ggccACATGCTTCTTTATATCCTCATagatatcactgcgctaTGGAATGTAAGGAAGTGTGTGGttttggcaag
eca-mir-206-2 ggccacatgcttctttatatccccatacggattactttgctaTGGAATGTAAGGAAGTGTGTGGtttc------
30177_37 TGGAATGTAAGGAAG 562,562,0,15,15,0,3
1033932_4 TGGAATGTAAGGAAGTCTGCGG 533,519,14,22,15,7,3
278618_2 TGGAATGTAAGGAAGN 543,536,7,16,15,1,3
1524099_2 TGGAATGTAAGGAAGTGCGCGGC 533,519,14,23,16,7,3
1003815_1 TGGAATGTAAGGAAGA 583,583,0,16,16,0,3
1963875_1 TGGAATGTAAGGAAGTGTGTAGTA 560,548,12,24,18,6,3
1526952_1 TGGAATGTAAGGAAGTGTGCCC 531,519,12,22,16,6,3
1726876_1 TGGAATGTAAGGAAGTGTCCGGC 531,517,14,23,16,7,3
988982_1 TGGAATGTAAGGAAGTAAGTGG 522,512,10,22,17,5,3
876670_1 TGGAATGTAAGGAAGTGCGCCGT 514,504,10,23,18,5,3
1186339_1 TGGAATGTAAGGAAGTGTCCCG 508,498,10,22,17,5,3
999933_1 TGGAATGTAAGGAAGTGAGGGG 479,465,14,22,15,7,3
1989534_1 TGGAATGTAAGGAAGTGCGCGC 465,453,12,22,16,6,3
1082418_1 TGGAATGTAAGGAAGTATGAGG 459,447,12,22,16,6,3
559541_1 TGGAATGTAAGGAAGTAGCA 450,444,6,20,17,3,3
1063371_1 TGGAATGTAAGGAAGTGGGTGGG 451,437,14,23,16,7,3
1631959_1 TGGAATGTAAGGAAGTGTCTCGA 435,425,10,23,18,5,3
764783_1 TGGAATGTAAGGAAGC 435,421,14,16,15,1,3
1342113_1 TGGAATGTAAGGAAGTGTGTGGCCGTCTGCCG 440,414,26,32,19,13,3
1177013_1 TGGAATGTAAGGAAGTGATTGGC 427,413,14,23,16,7,3
969419_1 TGGAATGTAAGGAAGTGAGGGGACGTCTGCCG 415,387,28,32,18,14,3
1164910_1 TGGAATGTAAGGAAGAGTGTGGCT 375,361,14,24,17,7,3
2004666_1 TGGAATGTAAGGAAGCGTGAG 344,332,12,21,15,6,3
1153091_1 TGGAATGTAAGGAAGCGTGCCG 318,306,12,22,16,6,3
991286_1 TGGAATGTAAGGAAGTGCGCTGC 287,273,14,23,16,7,3
555857_1 TGGAATGTAAGGAAGCCTGTGGA 272,258,14,23,16,7,3
1530438_1 TGGAATGTAAGGAAGCATGTAC 188,178,10,22,17,5,3
cluster#=84 genomeSeqID=chr16 strand=- start=75965706 end=75965857 reads#=15 mir#=1
stem ------------sssssssssss------ssssssssssss---
UNAfold ..).)))))...(((((((((((......))))).))))))...
genome ggcagcgccgcgggaggggtccctgaaccggggctccctcttnn
bta-mir-2904-2 ggcagcgccgcGGGAGCCTCGGTTGGCCTCggatagccggtccc
109661_7 GCAGCGCCGCGGGAG 512,512,0,15,15,0,5
625764_3 GGCAGCGCCGCGGGA 378,378,0,15,15,0,5
1385370_1 GGCAGCGCCGCGGGAG 504,504,0,16,16,0,5
1168147_1 TCAGCGCCGCGGGAG 371,360,11,15,14,1,5
1125707_1 GCAGCGCCGCGGGAGCCCCGGTTGGC 342,324,18,26,17,9,5
1390303_1 GGCAGCGCCGCGGGATCCTCGGGCGGCC 326,304,22,28,17,11,5
412090_1 GCAGCGCCGCGGGAGACTCGGTCGGCCTTGGA 294,268,26,32,19,13,5
cluster#=85 genomeSeqID=chr17 strand=+ start=45162252 end=45162390 reads#=2 mir#=6
stem ----------------sssssssssssssssssssssssssss------ssssssssssssssssssss---
UNAfold )...............((((((((((.......((.(((.(((......))).))))))))))).)))).))
genome tcctcttctccctcctcctcgcgccgccgccgcagtgcccggtgcccccgccaggccttggcgcagaggtgc
bta-mir-877 tcctcttctccctcctcccaggtgtacg--------------------------------------------
hsa-mir-877 TCCTCTTCTCCCTCCTCCCAG---------------------------------------------------
mml-mir-877 tcctcttctccctcctcccaggtgtatg--------------------------------------------
ppy-mir-877 tcctcttctccctcctcccag---------------------------------------------------
mmu-mir-877 TCCTCTTCTCCCTCCTCCCAg---------------------------------------------------
rno-mir-877 tcctcttctccctcctcccag---------------------------------------------------
341282_2 TCCTCTTCTCCCTCCTCCC 637,620,17,19,18,1,5
cluster#=86 genomeSeqID=chr17 strand=+ start=73944247 end=73944382 reads#=16 mir#=10
stem ---sssssssss---------------------------------------------------------sssssssss
UNAfold ...((.((((((...(((((((((.((((((((....).))))))))))))).))).............)))))).))
genome cctggaatgtaagggagtaagtgacattcgagtgaaaaccttggattcattttattaaagataaataaattacatgcc
bta-mir-206 taTGGAATGTAAGGAAGTGTGTGGtttcggcgagcg------------------------------------------
hsa-mir-206 taTGGAATGTAAGGAAGTGTGTGGtttcggcaagtg------------------------------------------
ssc-mir-206 taTGGAATGTAAGGAAGTGTGTGAtctcgttaa---------------------------------------------
cfa-mir-206 taTGGAATGTAAGGAAGTGTGTGG------------------------------------------------------
mdo-mir-206 taTGGAATGTAAGGAAGTGTGTGgtttcgggaag--------------------------------------------
ptr-mir-206 taTGGAATGTAAGGAAGTGTGTGGtttcggcaagtg------------------------------------------
oan-mir-206 taTGGAATGTAAGGAAGTGTGTGGtttcgggccagagccctcccggccgcct--------------------------
mmu-mir-206 taTGGAATGTAAGGAAGTGTGTGGttttgg------------------------------------------------
rno-mir-206 taTGGAATGTAAGGAAGTGTGTGGttttggcaagtg------------------------------------------
eca-mir-206-2 taTGGAATGTAAGGAAGTGTGTGGtttc--------------------------------------------------
991988_1 TGGAATGTAAGGCAGT 509,490,19,16,15,1,5
1186339_1 TGGAATGTAAGGAAGTGTCCCG 508,475,33,22,15,7,5
1043577_1 TGGAATGTAAGGCAGTGCGAGG 490,472,18,22,17,5,5
1989534_1 TGGAATGTAAGGAAGTGCGCGC 465,434,31,22,17,5,5
1625620_1 TGGAATGTAAGGAAGTGAGACG 464,433,31,22,17,5,5
939027_1 TGGAATGTAAGGGAGT 411,411,0,16,16,0,5
1177013_1 TGGAATGTAAGGAAGTGATTGGC 427,405,22,23,19,4,5
969419_1 TGGAATGTAAGGAAGTGAGGGGACGTCTGCCG 415,376,39,32,21,11,5
501211_1 TGGAATGTAAGGCAGTGTGTGGGA 379,359,20,24,19,5,5
897750_1 TGGAATGTAAGGCAGTGCCTCG 296,284,12,22,16,6,5
991286_1 TGGAATGTAAGGAAGTGCGCTGC 287,275,12,23,17,6,5
976674_4 TGGAATGTAAGGCAGTGTCTGG 75,65,10,22,17,5,5
939134_1 TGGAATGTAAGGTAGTGACTGGC 199,191,8,23,19,4,5
cluster#=87 genomeSeqID=chr17 strand=+ start=76823175 end=76823324 reads#=2 mir#=1
stem --sssssssssssssssssssssssssssssssssssssss---ssssssssssssssssssssssssssssssssssssssssss----
UNAfold ..((.((((.((((((((((..(((..((..(((..(((((...)))))..)))..))......)))..)))))))))).)))))).(((
genome tacatgatcggctctgaggtagccgatccttgccctccgggcctcccggtcggcccggttcccgcgggagcctcggggcgggtctgcgcg
bta-mir-2904-2 AGCCTCGGTTGGCCTCggatagccggtccccgccgtccccgccggcgggccgt-------------------------------------
729239_1 CCGCGGGAGCCTCGG 579,579,0,15,15,0,3
420385_1 NCCGCGGGAGCCTCGGTCGGCCTCGGATAG 60,40,20,30,20,10,3
cluster#=88 genomeSeqID=chr17 strand=- start=11474932 end=11475069 reads#=3 mir#=3
stem ---sssssssssssssssssssssssssss------ssssssssssssssss---
UNAfold ...(((((....((((.((......(((((......))))))))))))))))...
genome ctatcccacctctgccaccatgtcaaggggctaccactcctggggtatgggaaan
hsa-mir-1260b ttATCCCACCACTGCCACCATtattgctactgttcagcaggtgctgctggtggtg
hsa-mir-1260 tcATCCCACCTCTGCCACCAaaacactcatcgcggggtcagagggagtgccaaaa
ppy-mir-1260 tcATCCCACCTCTGCCACCAaaacacttctcacggggtcagagggagtgccaaaa
875473_1 ATCCCACCTCTGCCACCA 603,603,0,18,18,0,5
1916589_1 CCCACCTCTGCCACCA 601,601,0,16,16,0,5
604468_1 ATCCCACCCCTGCCACCA 491,481,10,18,17,1,5
cluster#=89 genomeSeqID=chr17 strand=- start=60375966 end=60376103 reads#=43 mir#=1
stem -----------------------------------------------------------------------------ss
UNAfold .......................((((((.(((.......((.......)).......))).))))))...........
genome ctcccccgccgtccccgccccccttctgtctgtctctctcactcactctgtctcttgtacacacagagcctgaacaccc
bta-mir-2904-2 gtcccccgccgtccccgccggcgggccgt--------------------------------------------------
97435_8 TCCCCCGCCGTCCCCGCC 670,670,0,18,18,0,5
119890_6 TCCCCCGCCGTCCCCGC 643,643,0,17,17,0,5
138613_6 TCCCCCGCCGTCCCC 536,536,0,15,15,0,5
218574_5 CCCCCGCCGTCCCCGCC 641,641,0,17,17,0,5
159755_5 CCCCCGCCGTCCCCG 572,572,0,15,15,0,5
135747_5 CCCCGCCGTCCCCGC 516,516,0,15,15,0,5
153814_4 CCCCGCCGTCCCCGCC 625,625,0,16,16,0,5
1002726_1 CCCCCGCCGTCCCCGC 636,636,0,16,16,0,5
1748502_1 CCCCGCCGTCCCCGCCG 469,450,19,17,16,1,5
1040819_1 TCCCCCGCCGTCACCG 451,429,22,16,15,1,5
1097742_1 TTCCCCCGCCGTCCC 396,377,19,15,14,1,5
cluster#=90 genomeSeqID=chr17 strand=- start=75783083 end=75783223 reads#=57 mir#=3
stem ----------sssssssssssss-------sssssssssssss---
UNAfold ......))).((((((((..(((.......))).)))).))))...
genome ttccctgtggtctagtggttagcattcagcgctctcacttagaaaa
ssc-mir-2476-2 cTCCCTGTGGTCTAGTGGTTAGaattcagcattttcactgctggtc
ssc-mir-2476-3 tTCCCTGTGGTCTAGTGGTTAGaatttggcacttgcactgctatgg
ssc-mir-2476-1 tTCCCTGTGGTCTAGTGGTTAGgacttggcactttcaccattccgc
62711_15 TCCCTGTGGTCTAGTGG 587,587,0,17,17,0,5
62626_14 TCCCTGTGGTCTAGT 572,572,0,15,15,0,5
94409_8 TCCCTGTGGTCTAGTGGT 693,693,0,18,18,0,5
136859_6 TCCCTGTGGTCTAGTGGTTAG 802,802,0,21,21,0,5
149858_4 TCCCTGTGGTCTAGTG 619,619,0,16,16,0,5
637863_2 TCCCTGTGGTCTAGTGGTTA 754,754,0,20,20,0,5
632201_2 TCCCTGTGGTCTAGTGGCTAAAAATCGGCGCT 625,615,10,32,27,5,5
1614453_1 TCCCTGTGGTCTAGTGGTT 744,744,0,19,19,0,5
889893_1 TCCCTGTGGTCTAGTTGTTAG 745,729,16,21,20,1,5
819466_1 TCCCTGTGGTCTAGTGGCTAAAAATCGGCGGT 666,654,12,32,26,6,5
769983_1 TCCCTGTGGTCTAGTGCTTCCGACTCTGCGCT 515,503,12,32,26,6,5
819027_1 TCCCTGTGGGCTAGTG 498,488,10,16,15,1,5
973359_1 NTCCCTGTGGTCTAGTGGTTAGGATTCGGCGC 64,58,6,32,29,3,5
cluster#=91 genomeSeqID=chr18 strand=+ start=13342362 end=13342496 reads#=6 mir#=1
stem ---sssssssssssssssssssssssssssssssss--------sssssssssssssssssssssssssssssss---
UNAfold ...(((((((..((((.((...((((...(((((((........))))))).))))....)).)))).)))))))...
genome agagatggcgctggcagtggcagtcccggcacactggctgtggacggtgtgaggacgttacagtgtctcgtcatcatt
mmu-mir-5105 TCGTGGGGGGCCcaagtccttctgatcgaggcccagcccgtggacggtgtgaggctggtcgcgg--------------
153228_4 GTGGACGGTGTGAGG 519,519,0,15,15,0,3
497958_1 GTGGACGGTGTGAGGN 469,465,4,16,15,1,3
1201026_1 GTGGACGGTGTGAGGCAGGTAG 394,386,8,22,18,4,3
cluster#=92 genomeSeqID=chr18 strand=+ start=26965399 end=26965536 reads#=202 mir#=1
stem ---sss-----sss-----
UNAfold ...(((.....))).....
genome aatccgagtcacggcacca
hsa-mir-4454 GATCCGAGTCACGGCACCA
16776_77 ATCCGAGTCACGGCACCA 669,669,0,18,18,0,3
24365_49 TCCGAGTCACGGCACCA 638,638,0,17,17,0,3
32413_38 CGAGTCACGGCACCA 568,568,0,15,15,0,3
35091_32 CCGAGTCACGGCACCA 581,581,0,16,16,0,3
1099284_1 ATCCGAGTCACGGCATCA 668,657,11,18,17,1,3
444252_1 ATCGGAGTCACGGCACCA 532,520,12,18,17,1,3
1080187_1 ATCCGAGTCACGGCCCCA 539,516,23,18,17,1,3
1750389_1 CCGAGTCACGGAACCA 527,516,11,16,15,1,3
1147303_1 ATCCGAGTTACGGCACCA 520,510,10,18,17,1,3
1691000_1 CCGAGTCACGGCACCC 516,500,16,16,15,1,3
cluster#=93 genomeSeqID=chr18 strand=+ start=61937096 end=61937233 reads#=13 mir#=3
stem ---ssssssssssssssss---------sssssssssssssssss---
UNAfold ...(((((((((.((.(((.........)))..))))).)))))))))
genome catgagcatctgagcgcagaaactggacttggagccagaatgcttgtg
bta-mir-378-2 --------------ggagagcACTGGACTTGGAGTCAGAAGGCtggag
hsa-mir-378f ctgctaaacaacagaacgagcACTGGACTTGGAGCCAGAAGtcttggg
hsa-mir-378d-2 gaatggttacaaggagagaacACTGGACTTGGAGTCAGAAAactttca
741581_1 ACTGGACTTGGAGCCAGAATCC 609,603,6,22,21,1,3
889017_1 ACTGGACTTGGAGCCAGAACGCT 549,538,11,23,22,1,3
1648076_1 ACTGGACTTGGAGCAAGAACGC 451,434,17,22,20,2,3
435485_1 ACTGGACTTGGAGCAAGAAGGCG 428,422,6,23,20,3,3
1744057_1 CCGGACTTGGAGCCAGAAGGC 412,395,17,21,19,2,3
883748_1 ACTGGAATTGGAGCCAGAAGCA 360,333,27,22,18,4,3
474677_1 ACTGGACTTCGAGCCACAAGGC 310,294,16,22,19,3,3
1515945_1 AATGGACTTGGAGCCAGCAGGC 290,275,15,22,19,3,3
702444_1 ACGGGACTTGGAGCCAGCCGGC 281,264,17,22,18,4,3
1061534_2 ACTGGACTTGGAGCGAGAAGGCAT 127,121,6,24,21,3,3
923558_1 CTGGACTTGGCGCCAGCACGC 147,141,6,21,18,3,3
1596319_1 CTGGACTTCGAGCCAGAAGGC 42,38,4,21,19,2,3
cluster#=94 genomeSeqID=chr18 strand=+ start=62975934 end=62976069 reads#=3 mir#=1
stem ---sssssssssssssssssssssssssssssssssssssssssssssssssssss----sssssssssssssssssssssssssssssssssssssssssssssssssss---
UNAfold ...(((..((.((((......((..((.(((((((((..(((((..((((((..((....))...))))))..))..))).))))..))))).))..)).))))))..)))...
genome ccctcccaggcaagaccatacagcagccctgcagggccccgttggcctcggatagccagtgtccctctgagctcaccatgtgccccgtgcagagcccctctcttcccaggaaaa
bta-mir-2904-2 -------------------acggcagcgccgcGGGGCCTCGTTGGCCTCggatagccggtcccccgccgtccccgccggcgggccgt---------------------------
489303_1 GTTGGCCTCGGATAGC 543,543,0,16,16,0,5
1006437_1 GGCCTCGGATAGCCGGTTCC 197,191,6,20,17,3,5
1624019_1 GGCCTCGGATAGCCGGTACACCGCCGTCCC 339,321,18,30,21,9,3
cluster#=95 genomeSeqID=chr18 strand=- start=2140183 end=2140334 reads#=16 mir#=10
stem -----------ssssssssssssssss-------ssssssssssssssssssss---
UNAfold )).........((((.(((((((((((.......))))...)))))))..)))))))
genome tggaatgtaaggcagttgtggcagtgacactccatcatccttgccacactctgtgga
bta-mir-206 TGGAATGTAAGGAAGTTGTGGtttcggcgagcg------------------------
hsa-mir-206 TGGAATGTAAGGAAGTTGTGGtttcggcaagtg------------------------
ssc-mir-206 TGGAATGTAAGGAAGTGTGTGAtctcgttaa--------------------------
cfa-mir-206 TGGAATGTAAGGAAGTTGTGG------------------------------------
mdo-mir-206 TGGAATGTAAGGAAGTTGTGgtttcgggaag--------------------------
ptr-mir-206 TGGAATGTAAGGAAGTTGTGGtttcggcaagtg------------------------
oan-mir-206 TGGAATGTAAGGAAGTTGTGGtttcgggccagagccctcccggccgcct--------
mmu-mir-206 TGGAATGTAAGGAAGTTGTGGttttgg------------------------------
rno-mir-206 TGGAATGTAAGGAAGTTGTGGttttggcaagtg------------------------
eca-mir-206-2 TGGAATGTAAGGAAGTTGTGGtttc--------------------------------
991988_1 TGGAATGTAAGGCAGT 509,509,0,16,16,0,5
1043577_1 TGGAATGTAAGGCAGTGCGAGG 490,480,10,22,17,5,5
1186339_1 TGGAATGTAAGGAAGTGTCCCG 508,475,33,22,15,7,5
1989534_1 TGGAATGTAAGGAAGTGCGCGC 465,434,31,22,17,5,5
1625620_1 TGGAATGTAAGGAAGTGAGACG 464,429,35,22,15,7,5
1177013_1 TGGAATGTAAGGAAGTGATTGGC 427,401,26,23,17,6,5
939027_1 TGGAATGTAAGGGAGT 411,400,11,16,15,1,5
969419_1 TGGAATGTAAGGAAGTGAGGGGACGTCTGCCG 415,372,43,32,19,13,5
501211_1 TGGAATGTAAGGCAGTGTGTGGGA 379,365,14,24,17,7,5
897750_1 TGGAATGTAAGGCAGTGCCTCG 296,284,12,22,16,6,5
991286_1 TGGAATGTAAGGAAGTGCGCTGC 287,271,16,23,15,8,5
976674_4 TGGAATGTAAGGCAGTGTCTGG 75,65,10,22,17,5,5
939134_1 TGGAATGTAAGGTAGTGACTGGC 199,185,14,23,16,7,5
cluster#=96 genomeSeqID=chr18 strand=- start=9267925 end=9268066 reads#=3 mir#=4
stem -----ss--ss-----------
UNAfold ...((....))...........
genome cacgcgcatgcacacacacaca
hsa-mir-574 CACGCTCATGCACACACCCACA
ssc-mir-574 CACGCTCATGCACACACCCACA
cfa-mir-574 CACGCTCATGCACACACCCACA
mmu-mir-574 CACGCTCATGCACACACCCACA
1591800_2 CACGCTCATGCACACACACACA 673,655,18,22,21,1,3
1774961_1 CACGCTCATGCACACACNCACA 584,556,28,22,20,2,3
cluster#=97 genomeSeqID=chr19 strand=+ start=7922146 end=7922283 reads#=47 mir#=3
stem ---sssssssssssssssssssss-------ssssssssssssssssssss-----
UNAfold ...(((((.((((((....(((((.......)))))..))))))..)))))....(
genome tcacagatattatcaaaagggacctccctgtggtctagtggtgagggtctggcact
ssc-mir-2476-3 --------------aactgggagtTCCCTGTGGTCTAGTGGTTAGaatttggcact
ssc-mir-2476-1 --------------ttaggggagtTCCCTGTGGTCTAGTGGTTAGgacttggcact
ssc-mir-2476-2 --------------aaaccagagcTCCCTGTGGTCTAGTGGTTAGaattcagcatt
62711_15 TCCCTGTGGTCTAGTGG 587,587,0,17,17,0,3
62626_14 TCCCTGTGGTCTAGT 572,572,0,15,15,0,3
94409_8 TCCCTGTGGTCTAGTGGT 693,693,0,18,18,0,3
149858_4 TCCCTGTGGTCTAGTG 619,619,0,16,16,0,3
632201_2 TCCCTGTGGTCTAGTGGCTAAAAATCGGCGCT 625,607,18,32,23,9,3
819466_1 TCCCTGTGGTCTAGTGGCTAAAAATCGGCGGT 666,646,20,32,22,10,3
769983_1 TCCCTGTGGTCTAGTGCTTCCGACTCTGCGCT 515,495,20,32,22,10,3
819027_1 TCCCTGTGGGCTAGTG 498,488,10,16,15,1,3
973359_1 NTCCCTGTGGTCTAGTGGTTAGGATTCGGCGC 64,52,12,32,26,6,3
cluster#=98 genomeSeqID=chr19 strand=+ start=51308636 end=51308771 reads#=6 mir#=10
stem -----ssssssssssss----ssssssssssssss---
UNAfold )))..(((....(((((....)))))......)))...
genome tggaatgtaagtcagtgcagctactgtggaaaacaata
bta-mir-206 TGGAATGTAAGGAAGTGTGTGGtttcggcgagcg----
hsa-mir-206 TGGAATGTAAGGAAGTGTGTGGtttcggcaagtg----
ssc-mir-206 TGGAATGTAAGGAAGTGTGTGAtctcgttaa-------
cfa-mir-206 TGGAATGTAAGGAAGTGTGTGG----------------
mdo-mir-206 TGGAATGTAAGGAAGTGTGTGgtttcgggaag------
ptr-mir-206 TGGAATGTAAGGAAGTGTGTGGtttcggcaagtg----
oan-mir-206 TGGAATGTAAGGAAGTGTGTGGtttcgggccagagccc
mmu-mir-206 TGGAATGTAAGGAAGTGTGTGGttttgg----------
rno-mir-206 TGGAATGTAAGGAAGTGTGTGGttttggcaagtg----
eca-mir-206-2 TGGAATGTAAGGAAGTGTGTGGtttc------------
991988_1 TGGAATGTAAGGCAGT 509,485,24,16,15,1,5
897750_1 TGGAATGTAAGGCAGTGCCTCG 296,288,8,22,18,4,5
976674_4 TGGAATGTAAGGCAGTGTCTGG 75,63,12,22,16,6,5
cluster#=99 genomeSeqID=chr19 strand=+ start=62878867 end=62879001 reads#=2 mir#=1
stem ---ssssssssssssssssssss-----sssssssssssssssssssssssss---
UNAfold .))(((((((..((.((((((((.....)).))))))....))...))))))).((
genome ggagcctgggcccgtggccggggtggcaccgccggcctcctcgccccccaggcgcg
mmu-mir-5105 cgaggcccagcccgtggacggtgtgaggctggtcgcgg------------------
908453_1 GCCCGTGGACGGGGT 412,401,11,15,14,1,5
901766_1 GCCCGTGGACGGGGTGAGGCCG 75,67,8,22,18,4,5
cluster#=100 genomeSeqID=chr19 strand=- start=6267328 end=6267474 reads#=126 mir#=1
stem sssssssssssssssssssssssssssssssssssssssssssssssssssssssssssssss----ssssssssssssssssssssssssssssssssssssssssssssssssssssssssssssss---
UNAfold ((((((...(((((.((.....((.(((((.(((((((((.........((((((((...(((....))).....)))))))))))))....)))))))))..)).....)).)))))....)).))))...
genome taagctatcatggtctgaacagccactaccttgaatgttgccatcattctgcctgagagaagagaactttgaaggctcaggcacaacaaattttcaggtggaaggaaatgcatatcatttacagtcttgatt
mdo-mir-739 --------cgggtggagccgccgcgggtgcagatcttggtggtagtagcaaatattcaaacgagaactttgaAGGCCGAAGTGGAGAAGGGTTccatgtg--------------------------------
11797_120 GAGAACTTTGAAGGC 562,562,0,15,15,0,3
1339543_1 GAGAACTTTGAAGGCA 577,558,19,16,15,1,3
1176064_1 AAGAGAACTTTGAAGGCC 545,522,23,18,17,1,3
1327186_1 GAGAACTTTGAAGTC 425,410,15,15,14,1,3
919962_2 NGAGAACTTTGAAGGC 32,30,2,16,15,1,3
1553323_1 NGAGAACTTTGAAGGCCGAAGTGGAGA 54,36,18,27,18,9,3
cluster#=101 genomeSeqID=chr19 strand=- start=11963229 end=11963371 reads#=29 mir#=1
stem ---sssssssssssss----sssssssssssssss---
UNAfold ...(((((((((((((....))))))..)))))))...
genome tagaggtcttccatggtggtccatggttaagacttggc
oar-mir-154b gacgAATCATACATGGTTGACCTTTTTttaggtatcaa
70706_12 AGAGGTCTTCCATGGTG 633,633,0,17,17,0,5
122847_6 AGAGGTCTTCCATGGT 598,598,0,16,16,0,5
507297_3 AGAGGTCTTCCATGGTGCACTCG 316,306,10,23,18,5,5
1815375_1 AGAGGTCTCCCATGGTGCCTTCG 464,441,23,23,16,7,5
1333115_1 AGACGTCTTCCATGGTGCATTCT 414,393,21,23,17,6,5
1497333_1 AGAGGTGTTCCATGGTGCAT 356,339,17,20,16,4,5
1427903_1 AGAGGTCTTCCATGGCGCATTAG 320,308,12,23,17,6,5
1593654_1 GAGGTCTTTCATGGTGAATTCG 319,303,16,22,15,7,5
921160_1 AGAGGTCTTCCATGGTGCACTAT 284,278,6,23,20,3,5
291703_2 NGAGGTCTTCCATGGTGCATTCA 46,32,14,23,16,7,5
cluster#=102 genomeSeqID=chr19 strand=- start=13125298 end=13125438 reads#=1016 mir#=1
stem ---sssss------sssss---------------------
UNAfold )).(((((......)))))...)))))..)...(((....
genome agtgccttctgatcgaggcccagccggtggactgtgaggc
mmu-mir-5105 aagtccttctgatcgaggcccagcccgtggactgtgaggc
5925_255 CCTTCTGATCGAGGCCC 639,639,0,17,17,0,5
8732_160 CTTCTGATCGAGGCCC 595,595,0,16,16,0,5
11024_126 TTCTGATCGAGGCCC 566,566,0,15,15,0,5
14739_85 CCTTCTGATCGAGGCC 601,601,0,16,16,0,5
24088_47 CTTCTGATCGAGGCCCA 637,637,0,17,17,0,5
24317_52 CTTCTGATCGAGGCC 567,567,0,15,15,0,5
28935_39 CCTTCTGATCGAGGCCCA 678,678,0,18,18,0,5
32758_33 TTCTGATCGAGGCCCAGC 687,687,0,18,18,0,5
36296_28 TCTGATCGAGGCCCAGCC 683,683,0,18,18,0,5
39091_30 TTCTGATCGAGGCCCA 606,606,0,16,16,0,5
56424_16 CTTCTGATCGAGGCCCAGCC 744,744,0,20,20,0,5
58262_16 TCTGATCGAGGCCCAGC 647,647,0,17,17,0,5
62956_14 CTTCTGATCGAGGCCCAGC 709,709,0,19,19,0,5
70093_17 TCTGATCGAGGCCCA 560,560,0,15,15,0,5
69003_12 CCTTCTGATCGAGGCCCAGC 767,767,0,20,20,0,5
84601_10 TTCTGATCGAGGCCCAGCC 698,698,0,19,19,0,5
89926_9 TCTGATCGAGGCCCAG 598,598,0,16,16,0,5
99967_8 TGATCGAGGCCCAGC 558,558,0,15,15,0,5
115937_7 TGATCGAGGCCCAGCC 624,624,0,16,16,0,5
105430_7 CTGATCGAGGCCCAGC 592,592,0,16,16,0,5
125093_6 TTCTGATCGAGGCCCAG 608,608,0,17,17,0,5
148119_5 CCTTCTGATCGAGGC 564,564,0,15,15,0,5
148790_4 CTGATCGAGGCCCAGCC 645,645,0,17,17,0,5
149313_4 CCTTCTGATCGAGGCAC 639,616,23,17,16,1,5
232573_3 CCTTCTGATCGAGGCCCAGCC 773,773,0,21,21,0,5
327167_3 CTGATCGAGGCCCAG 552,552,0,15,15,0,5
332544_2 GATCGAGGCCCAGCC 537,537,0,15,15,0,5
231570_3 NCCTTCTGATCGAGGCC 361,353,8,17,16,1,5
1244598_1 CCTTCTGATCGAGGCCCAG 752,752,0,19,19,0,5
817686_1 CTTCTGATCGAGGCCCAG 624,624,0,18,18,0,5
1722623_1 CTTCTGATCGAGGCCN 574,567,7,16,15,1,5
1420100_1 CCTTCTGATCGAGGCA 559,544,15,16,15,1,5
1700751_1 CCTTCTGATCGAGGACC 497,487,10,17,16,1,5
1736318_1 TCGAGGCCCAGCCCG 474,466,8,15,14,1,5
2000727_1 TTCTGATCGAGGACC 465,455,10,15,14,1,5
1095811_1 NCTTCTGATCGAGGCCCAGCCCGTGGA 462,454,8,27,25,2,5
635486_1 CCTTCTGATCGAGGCCTAGCCCGTGGACG 426,420,6,29,26,3,5
1904868_1 CTTGTGATCGAGGCCC 427,416,11,16,15,1,5
1902002_1 TGATCGAGGCCCAGA 422,414,8,15,14,1,5
1448459_1 NTGATCGAGGCCCAGCC 381,375,6,17,16,1,5
984823_1 NCTTCTGATCGAGGCCC 34,32,2,17,16,1,5
1607903_1 NCTGATCGAGGCCCAGCCCGTGGACGGTG 332,322,10,29,26,3,3
1908095_1 NGATCGAGGCCCAGCCCGTGGACGGTGTGAG 62,50,12,31,25,6,3
cluster#=103 genomeSeqID=chr19 strand=- start=13777359 end=13777501 reads#=194 mir#=3
stem ---ssssssssssss------ssssssssss--------------------
UNAfold ...((((((..((((......))))))))))...........)))))))..
genome ataagatcgtttaggaaattccctgtggtctagtggttaggactcagcact
ssc-mir-2476-1 ---------ttaggggagtTCCCTGTGGTCTAGTGGTTAGgacttggcact
ssc-mir-2476-3 ---------aactgggagtTCCCTGTGGTCTAGTGGTTAGaatttggcact
ssc-mir-2476-2 ---------aaaccagagcTCCCTGTGGTCTAGTGGTTAGaattcagcatt
12524_108 TCCCTGTGGTCTAGTGGTTAGG 816,816,0,22,22,0,3
51738_24 TCCCTGTGGTCTAGTGGTTAGGA 851,851,0,23,23,0,3
62711_15 TCCCTGTGGTCTAGTGG 587,587,0,17,17,0,3
62626_14 TCCCTGTGGTCTAGT 572,572,0,15,15,0,3
94409_8 TCCCTGTGGTCTAGTGGT 693,693,0,18,18,0,3
136859_6 TCCCTGTGGTCTAGTGGTTAG 802,802,0,21,21,0,3
149858_4 TCCCTGTGGTCTAGTG 619,619,0,16,16,0,3
637863_2 TCCCTGTGGTCTAGTGGTTA 754,754,0,20,20,0,3
632201_2 TCCCTGTGGTCTAGTGGCTAAAAATCGGCGCT 625,613,12,32,26,6,3
1048805_1 CCCTGTGGTCTAGTGGTTAGGA 839,839,0,22,22,0,3
1544530_1 TCCCTGTGGTCTAGTAGTTAGGA 808,801,7,23,22,1,3
847373_1 TCCCTGTGGTCTAGTGGTTAGGAC 768,768,0,24,24,0,3
1256030_1 TCCCTGTGGTCTAGTGGTTAGGACT 754,754,0,25,25,0,3
1614453_1 TCCCTGTGGTCTAGTGGTT 744,744,0,19,19,0,3
889893_1 TCCCTGTGGTCTAGTTGTTAG 745,729,16,21,20,1,3
819466_1 TCCCTGTGGTCTAGTGGCTAAAAATCGGCGGT 666,652,14,32,25,7,3
1805488_1 TGTGGTCTAGTGGTTAGGA 599,599,0,19,19,0,3
769983_1 TCCCTGTGGTCTAGTGCTTCCGACTCTGCGCT 515,505,10,32,27,5,3
819027_1 TCCCTGTGGGCTAGTG 498,488,10,16,15,1,3
973359_1 NTCCCTGTGGTCTAGTGGTTAGGATTCGGCGC 64,56,8,32,28,4,3
cluster#=104 genomeSeqID=chr19 strand=- start=42127419 end=42127558 reads#=2 mir#=3
stem ---sssssssssssssssssssss-------sssssssssssssssssss---
UNAfold ((((((..((((..((((.(((((.......))))))))).))))..)))...
genome ggcaaacctaccttgggaacattttgcattcaagtgtccccggtgccttttct
bta-mir-450 aatctaaatgtattgggaacattttgcattcatagttttgtatcaat------
ssc-mir-450c aatctaagtgtATTGGGAACATTTTGCATTCGTagttttgtgtc---------
eca-mir-451a aatataaatgtattgggaacattttgcattcatagttttgtatcaata-----
1599183_1 TTGGGAACATTTTGCATTCA 772,772,0,20,20,0,5
1344677_1 TTGGGAACATTTTGCATTC 642,642,0,19,19,0,5
cluster#=105 genomeSeqID=chr19 strand=- start=60381503 end=60381641 reads#=13 mir#=2
stem -------sssssssss---------ssssssssss---
UNAfold ((((...(((((((((.........)))).)))))...
genome tggacttggagtcagaagacctggatctgaattccttc
hsa-mir-378c TGGACTTGGAGTCAGAAGAGTGGagtcgggtcagactt
mmu-mir-378b TGGACTTGGAGTCAGAAGAcctgag-------------
89938_10 TGGACTTGGAGTCAGAAGA 713,713,0,19,19,0,5
800565_1 TGGACTTGGAGTCAGAAGAC 678,678,0,20,20,0,5
1302819_1 GGACTTGGAGTCAGAAGA 674,674,0,18,18,0,5
1125980_1 GGACTTGGAGTCAGCAGA 590,578,12,18,17,1,5
cluster#=106 genomeSeqID=chr2 strand=+ start=34404747 end=34404888 reads#=4 mir#=4
stem ---sssssssssssssssss-------------------------------------------------------sssssssssssssssss---
UNAfold ...(((((......((((((...................(((..(((....))).))).((....))........))))))......)))))..(
genome cacctttgtatttcttatgtttatcctctttcctctctttgtcttgctcacgcacacacgcacatgcacacacacacataatctcattagagata
hsa-mir-574 ggcgtgTGAGTGTGTGTGTGTGAGTGTGTgtcgctccgggtcCACGCTCATGCACACACCCACAcgcccacactcagg-----------------
ssc-mir-574 ggcgtgtgagtgtgtgtgtgtgagtgtgtgtcgctccgggtcCACGCTCATGCACACACCCACAcgcccgca-----------------------
cfa-mir-574 --------------------tgagtgtgtgtgtgtgagtgtgtgtcgctccgggtcCACGCTCATGCACACACCCACA-----------------
mmu-mir-574 ggcgtgTGAGTGTGTGTGTGTGAGTGTGTgtcgctccaagtcCACGCTCATGCACACACCCACAcgcccgcacg---------------------
1591800_2 CACGCTCATGCACACACACACA 673,655,18,22,21,1,3
1304637_1 CACGCACATGCACACACCCACA 581,561,20,22,21,1,3
1774961_1 CACGCTCATGCACACACNCACA 584,556,28,22,20,2,3
cluster#=107 genomeSeqID=chr2 strand=+ start=38208767 end=38208906 reads#=6 mir#=2
stem ---ssssssssssssssssssssssssssssssssssssssssssssssss-----sssssssssssssssssssssssssssssssssssssssssssssss---
UNAfold )))(((((..((..(((...((((((.(..(((...((((((((((...((.....))))))))))))....)))..))))))).....)))..))..)))))..)
genome cactcccctcggtctatccaacccctgctgttccttgtccttgctgtttggagattctcagcaggggccactggatggaggggtcatctgtgtgcctgggggaagc
bta-mir-2355 ACAATGGACAATATGCtattataattgtgtggcATTGTCCTTGCTGTTTGGAGATaatactgctgac---------------------------------------
hsa-mir-2355 ACAATGGACAAtatgctattataatcgtatggcATTGTCCTTGCTGTTTGGAGATaatactgctgac---------------------------------------
222147_3 TTGTCCTTGCTGTTTGGAGA 756,756,0,20,20,0,5
1761835_1 TGTCCTTGCTGTTTGGAGAT 768,768,0,20,20,0,5
1981375_1 TGTCCTTGCTGTTTGGAGA 758,758,0,19,19,0,5
596984_1 TGTCCTTGCTGTTTGGAGATT 575,575,0,21,21,0,5
cluster#=108 genomeSeqID=chr2 strand=+ start=45088712 end=45088863 reads#=16 mir#=3
stem ---------------------ssssssssssssss---ssssssssssssssssss---
UNAfold ))))))(((((((........((((((((((((((...))))))....)))))))).((
genome ttccctgtggtctagtagttacgaatccaccttgcaatgcaggggacatgggttcgatc
ssc-mir-2476-3 tTCCCTGTGGTCTAGTGGTTAGaatttggccttgcactgctatggcccaggtttgatcc
ssc-mir-2476-1 caatctctggtctgggaactgagatcccact----------------------------
ssc-mir-2476-2 cTCCCTGTGGTCTAGTGGTTA-Gaattcagcattttcactgctggtctggggactgaga
62626_14 TCCCTGTGGTCTAGT 572,572,0,15,15,0,5
769983_1 TCCCTGTGGTCTAGTGCTTCCGACTCTGCGCT 515,499,16,32,24,8,5
973359_1 NTCCCTGTGGTCTAGTGGTTAGGATTCGGCGC 64,48,16,32,24,8,5
cluster#=109 genomeSeqID=chr2 strand=+ start=63244327 end=63244475 reads#=3 mir#=1
stem ---sssssssssssssssssssssssss----ssssssssssssssssssss---
UNAfold ...(.(((....(((.(((((...((((....))))))))))))...))).))))
genome aattgttctatgggctgtgcaaatattcaaacgagttgcatgctaatgaagaagt
mdo-mir-739 cagatcttggtggtagtagcaaatattcaaacgagaactttgaAGGCCGAAGTGG
270204_2 GCAAATATTCAAACGA 578,578,0,16,16,0,5
472142_1 NGCAAATATTCAAACGAGAACTTTGAAGG 58,38,20,29,19,10,3
cluster#=110 genomeSeqID=chr2 strand=+ start=77352773 end=77352916 reads#=8 mir#=3
stem ----------------sssssssssssss----ssssssssssss---
UNAfold ).)))).(((((....((.((...(((((....)))))..)).))...
genome tacagtactgtgataactgaagaatggtggtgccatcacattgagaaa
mmu-mir-101b TACAGTACTGTGATAGCTGAAgaatggcggtgccatc-----------
mmu-mir-101c cACAGTACTGTGATAACTGAtcgcctaactg-----------------
mmu-mir-101c cacagtcctgtgatgactgactgctcaactgcACAGTACTGTGATAAC
rno-mir-101b TACAGTACTGTGATAGCTGAAgaatggtggtgccatc-----------
104724_7 TACAGTACTGTGATAGCTGAAGA 821,808,13,23,22,1,5
1743215_1 TACAGTACTGTGATAGCTGAAGAA 832,827,5,24,23,1,5
cluster#=111 genomeSeqID=chr2 strand=+ start=100533795 end=100533936 reads#=4 mir#=4
stem ---ssssssss-------------------------------------------------------------sssssssss-
UNAfold ...((..((((....................((((.......)))).......((((((...))))))....))))...)).
genome cacgcacatgcacacacacacactcccatcactgtcatgaaagcagcttctctggatggtcgctatcccttcgtatcaggcc
hsa-mir-574 CACGCTCATGCACACACCCACAcgcccacactcagg----------------------------------------------
ssc-mir-574 CACGCTCATGCACACACCCACAcgcccgca----------------------------------------------------
cfa-mir-574 CACGCTCATGCACACACCCACA------------------------------------------------------------
cfa-mir-574 cgggtcCACGCTCATGCACACACCCACA------------------------------------------------------
mmu-mir-574 CACGCTCATGCACACACCCACAcgcccgcacg--------------------------------------------------
1591800_2 CACGCTCATGCACACACACACA 673,655,18,22,21,1,5
1304637_1 CACGCACATGCACACACCCACA 581,561,20,22,21,1,5
1774961_1 CACGCTCATGCACACACNCACA 584,556,28,22,20,2,5
cluster#=112 genomeSeqID=chr2 strand=+ start=114358243 end=114358394 reads#=39 mir#=3
stem ---ssssssssssssssssssssssssssssss--------ssssssssssssssssssssssss---
UNAfold ...(((((..((((((....((((((((..(((........)))))))))))))))))..)))))...
genome aaacagggacttccctgtggtctagtggctgagactctgtactcccactggagggggatcccctggtc
ssc-mir-2476-3 -aactgggagtTCCCTGTGGTCTAGTGGTTAGaatttggcacttgcactgctatggcccaggtttgat
ssc-mir-2476-1 -ttaggggagtTCCCTGTGGTCTAGTGGTTAGgacttggcactttcaccattccgccctgggttcaat
ssc-mir-2476-2 -aaaccagagcTCCCTGTGGTCTAGTGGTTAGaattcagcattttcactgctggtctggggactgaga
62711_15 TCCCTGTGGTCTAGTGG 587,587,0,17,17,0,5
62626_14 TCCCTGTGGTCTAGT 572,572,0,15,15,0,5
149858_4 TCCCTGTGGTCTAGTG 619,619,0,16,16,0,5
632201_2 TCCCTGTGGTCTAGTGGCTAAAAATCGGCGCT 625,613,12,32,26,6,5
819466_1 TCCCTGTGGTCTAGTGGCTAAAAATCGGCGGT 666,652,14,32,25,7,5
769983_1 TCCCTGTGGTCTAGTGCTTCCGACTCTGCGCT 515,503,12,32,26,6,5
819027_1 TCCCTGTGGGCTAGTG 498,488,10,16,15,1,5
973359_1 NTCCCTGTGGTCTAGTGGTTAGGATTCGGCGC 64,48,16,32,24,8,5
cluster#=113 genomeSeqID=chr2 strand=+ start=160097335 end=160097475 reads#=222 mir#=1
stem -sssssssssssssssssssssssssssssssssss-----sssssssssssssssssssssssssssss----------------------
UNAfold .((..(..((((((((...((((..(((....((((.....)))).)))..))))))))))))..)..)).....(((((..(((.(((((.
genome agcagcagggagccgcgaagcctagggtgtagactcgggtggagtggccacaggtgcggctcttggtggtagtagcaaataaataatgaaaa
mdo-mir-739 -----------------------------------cgggtggagccgccgcgggtgcagatcttggtggtagtagcaaatattcaaacgaga
37662_28 TCTTGGTGGTAGTAGCA 614,614,0,17,17,0,3
36699_31 TTGGTGGTAGTAGCA 543,543,0,15,15,0,3
80719_23 CTTGGTGGTAGTAGC 555,555,0,15,15,0,3
67548_14 TCTTGGTGGTAGTAGCAAA 696,696,0,19,19,0,3
74504_11 CTTGGTGGTAGTAGCAAAT 694,694,0,19,19,0,3
230828_12 TCTTGGTGGTAGTAGC 568,568,0,16,16,0,3
81038_10 CTTGGTGGTAGTAGCAAA 656,656,0,18,18,0,3
111016_8 TCTTGGTGGTAGTAGCAAATA 765,765,0,21,21,0,3
94836_9 TTGGTGGTAGTAGCAAAT 653,653,0,18,18,0,3
104536_9 TGGTGGTAGTAGCAAATA 633,633,0,18,18,0,3
97382_8 TTGGTGGTAGTAGCAAATA 689,689,0,19,19,0,3
99846_9 TTGGTGGTAGTAGCAAA 612,612,0,17,17,0,3
88613_9 CTTGGTGGTAGTAGCA 607,607,0,16,16,0,3
134878_5 TGGTGGTAGTAGCAAAT 632,632,0,17,17,0,3
169811_4 CTTGGTGGTAGTAGCAAATA 724,724,0,20,20,0,3
336087_4 TCTTGGTGGTAGTAGCAA 679,679,0,18,18,0,3
171501_4 GTGGTAGTAGCAAATA 562,562,0,16,16,0,3
193686_4 GGTGGTAGTAGCAAATA 559,559,0,17,17,0,3
198025_3 TGGTGGTAGTAGCAAA 558,558,0,16,16,0,3
651646_2 TCTTGGTGGTAGTAGCAAAT 734,734,0,20,20,0,3
403272_2 CTTGGTGGTAGTAGCAA 607,607,0,17,17,0,3
369717_2 TGGTGGTAGTAGCAA 569,569,0,15,15,0,3
402267_2 GGTGGTAGTAGCAAA 476,476,0,15,15,0,3
1899206_1 TTGGTGGTAGTAGCAA 602,602,0,16,16,0,3
997223_1 TGGTAGTAGCAAATA 593,593,0,15,15,0,3
1250790_1 TTGGTGGGAGTAGCAAAT 548,539,9,18,17,1,3
1460752_1 TTGGTGGTAGTACCAAATA 551,539,12,19,18,1,3
1244826_1 TCTTGGTGGGAGTAGCAAA 543,534,9,19,18,1,3
1390611_1 GGTGGTAGTAGCAAAT 529,529,0,16,16,0,3
800433_1 CTTGGTGGGAGTAGCA 483,464,19,16,15,1,3
1176734_1 NTCTTGGTGGTAGTAGCAA 425,419,6,19,18,1,3
705497_1 NGTGGTAGTAGCAAATATTCAGACGAGA 56,38,18,28,19,9,3
cluster#=114 genomeSeqID=chr2 strand=+ start=165457187 end=165457328 reads#=4 mir#=4
stem ---sss------sss-----------
UNAfold )..(((......)))...........
genome caagcacgcacatgcacacacacaca
hsa-mir-574 ggtcCACGCTCATGCACACACCCACA
ssc-mir-574 ggtcCACGCTCATGCACACACCCACA
cfa-mir-574 ggtcCACGCTCATGCACACACCCACA
mmu-mir-574 agtcCACGCTCATGCACACACCCACA
1591800_2 CACGCTCATGCACACACACACA 673,655,18,22,21,1,3
1304637_1 CACGCACATGCACACACCCACA 581,561,20,22,21,1,3
1774961_1 CACGCTCATGCACACACNCACA 584,556,28,22,20,2,3
cluster#=115 genomeSeqID=chr2 strand=+ start=221226725 end=221226860 reads#=35 mir#=8
stem -----ssss-----ssss------
UNAfold .....((((.....))))....((
genome accacagggtagaaccctaacaga
bta-mir-140 ACCACAGGGTAGAACCACGGAcag
hsa-mir-140 ACCACAGGGTAGAACCACGGacag
ssc-mir-140 ACCACAGGGTAGAACCACGGACag
cfa-mir-140 ACCACAGGGTAGAACCACGGA---
mne-mir-140 accacagggtagaaccacggacag
oan-mir-140 ACCACAGGGTAGAACCACGGAcag
rno-mir-140 ACCACAGGGTAGAACCACGGacag
eca-mir-140 ACCACAGGGTAGAACCACGG----
38144_27 ACCACAGGGTAGAACC 597,597,0,16,16,0,5
1077964_1 ACCACAGGGGAGAACC 512,501,11,16,15,1,5
622258_1 ACCACAGGGTAGAACTCCGGAT 512,500,12,22,16,6,5
1177929_1 ACCACAGGGTACAACCCCGG 481,468,13,20,16,4,5
1627238_1 ACCACAGGGTAGAACCGCGGCC 255,245,10,22,17,5,5
752010_2 NCCACAGGGTAGAACCACGGAGT 46,30,16,23,15,8,5
1480568_1 ACCACAGGGTAGAACCACGGCCTT 240,226,14,24,17,7,3
456531_1 NCCACAGGGTAGAACCACGGAAGA 48,36,12,24,18,6,3
cluster#=116 genomeSeqID=chr2 strand=+ start=231926874 end=231927019 reads#=8 mir#=1
stem ------------------sssssssssssss----sssssssssssss---
UNAfold (((((.......))))))(((...((..(((....)))..))...))).))
genome acaaacgagaactttgttggctatccttatttcataatttggcttgccatt
mdo-mir-739 tcaaacgagaactttgaAGGCCGAAGTGGAGAAGGGTTccatgtg------
165140_6 CAAACGAGAACTTTG 576,576,0,15,15,0,5
312060_2 NCAAACGAGAACTTTGAAGGCCGTGA 52,38,14,26,19,7,5
cluster#=117 genomeSeqID=chr2 strand=- start=141366255 end=141366393 reads#=7 mir#=1
stem ---sssssssssss--------sssssssssssss---
UNAfold ((.((((..(((((........)))))....))))...
genome ccagatttctgccctccagcctgggcaacataatcaac
ssc-mir-1285 aatagccactgtactccagcCTGGGCAACATAGCGAGA
1141705_1 CTCCAGCCTGGGCAACATA 703,703,0,19,19,0,3
1289499_1 TCCAGCCTGGGCAACATA 664,664,0,18,18,0,3
1674271_1 CTCCAGCCTGGGCAACAT 645,645,0,18,18,0,3
768648_1 CTCCAGCCTGGGCAACA 615,615,0,17,17,0,3
1750468_1 CTCCAGCCTGGGCAAC 587,587,0,16,16,0,3
1192168_1 TCCAGCCTGGGCAAC 570,570,0,15,15,0,3
1979048_1 NCAGCCTGGGCAACATA 276,271,5,17,16,1,3
cluster#=118 genomeSeqID=chr2 strand=- start=202809148 end=202809289 reads#=5 mir#=1
stem ---ssssssssssssssssssssssssssssssssssssssssss--------ssssssssssssssssssssssssssssssssss---
UNAfold )))((((((.....((((((.......((.((((((((....(((........)))...)))))))).))...))))))..))))))...
genome gctgagcattgagttgaatagccactgtacctgagcttagatatttttctggtagttggaagctcagataanntatttacngtgctctnn
ssc-mir-1285 tgggatcgcgcctgtgaatagccactgtactccagcCTGGGCAACATAGCGAGACCCCGTctcttttg----------------------
239666_3 TGAATAGCCACTGTAC 627,627,0,16,16,0,5
1594281_1 GAATAGCCACTGTAC 574,574,0,15,15,0,5
613899_1 TTGAATAGCCACTGTACTCCAG 44,38,6,22,19,3,5
cluster#=119 genomeSeqID=chr2 strand=- start=220941918 end=220942059 reads#=3 mir#=4
stem ---sssssssssssssssssssssssss----sssssssssssssssssssssssssss---
UNAfold ...((((((((((((((((((((..(((....)))..)))))))))))..)))))))))...
genome tactgtgtatgtgtgtgtgtgtgtgtgcacgcgcatgcacacacacacaggcatgcacacac
hsa-mir-574 GTGTGTGAGTGTGTgtcgctccgggtcCACGCTCATGCACACACCCACAcgcccacactcag
ssc-mir-574 gtgtgtgtgtgtgagtgtgtgtcgctccgggtcCACGCTCACACACACCCACAcgcccgca-
cfa-mir-574 ---tgagtgtgtgtgtgtgagtgtgtg-tcgctccgggtc-CACGCTCATGCACACACCCAC
mmu-mir-574 gcgggcgtgTGAGTGTGTGTGTGTGAGTGTGTgtcgctccaagtcCACGCTCATGCACACAC
1591800_2 CACGCTCATGCACACACACACA 673,655,18,22,21,1,3
1774961_1 CACGCTCATGCACACACNCACA 584,556,28,22,20,2,3
cluster#=120 genomeSeqID=chr20 strand=+ start=13065345 end=13065484 reads#=50 mir#=3
stem ---ssssssssssssssssssssssssssssssssssssss--------sssssssssssssssssssssssssssssssssssssssssssssss--
UNAfold ...((((((((((((..(((((((.(((((((..((.((((........)))).))..))..)))))))))..)))..)))).....)).))))))..
genome aaacaaagtctcaggaattccctgtggtctagtggttaagactcagtgctttttactgctgtaggcccaggctgaacatctggtcagggaactttgat
ssc-mir-2476-1 --------ttaggggagtTCCCTGTGGTCTAGTGGTTAGgacttggcac-tttcac-cattccgccctgggttcaatctctggtctgggaactgagat
ssc-mir-2476-3 --------aactgggagtTCCCTGTGGTCTAGTGGTT-AGaatttggcacttgcactgctat-ggcccaggtttgatccccggtc-------------
ssc-mir-2476-2 --------aaaccagagcTCCCTGTGGTCTAGTGGTTAGaattcag-cattttcactgctggtctggggactgagat---------------------
62711_15 TCCCTGTGGTCTAGTGG 587,587,0,17,17,0,5
62626_14 TCCCTGTGGTCTAGT 572,572,0,15,15,0,5
94409_8 TCCCTGTGGTCTAGTGGT 693,693,0,18,18,0,5
149858_4 TCCCTGTGGTCTAGTG 619,619,0,16,16,0,5
637863_2 TCCCTGTGGTCTAGTGGTTA 754,754,0,20,20,0,5
632201_2 TCCCTGTGGTCTAGTGGCTAAAAATCGGCGCT 625,615,10,32,27,5,5
1614453_1 TCCCTGTGGTCTAGTGGTT 744,744,0,19,19,0,5
819466_1 TCCCTGTGGTCTAGTGGCTAAAAATCGGCGGT 666,654,12,32,26,6,5
769983_1 TCCCTGTGGTCTAGTGCTTCCGACTCTGCGCT 515,505,10,32,27,5,5
819027_1 TCCCTGTGGGCTAGTG 498,488,10,16,15,1,5
973359_1 NTCCCTGTGGTCTAGTGGTTAGGATTCGGCGC 64,54,10,32,27,5,5
cluster#=121 genomeSeqID=chr20 strand=+ start=18706889 end=18707037 reads#=103 mir#=2
stem ---sssssssssssssssssssssssssssssssssssssssssssssss---ssssssssssssssssssssssssssssssssssssssssssssssss---
UNAfold ...((((.(.(((..((((((((((..((((((((....(((((...(((...))).)))))..))))))))))))))((....)).))))..)))))))))))
genome aggcggtgctcatggacctggcggggctgggcgcgcgatgccctgggggcgcggccgggggctacgcgcccacctgccgctacggcggggtgggtggaccggga
hsa-mir-4508 ------------aggacccaGCGGGGCTGGGCGCGCGgagcagcgctgggtgcagcgcctgcgccggcagctgcaagggccg----------------------
hsa-mir-4492 ctgcagcgtgcttctccaggccccgcgcgcggacagacacacggacaagtcccgccaGGGGCTGGGCGCGCGCCagccgg------------------------
29627_43 CGGGGCTGGGCGCGC 538,538,0,15,15,0,5
72442_15 CGGGGCTGGGCGCGCG 584,584,0,16,16,0,5
86906_14 GCGGGGCTGGGCGCGCG 605,605,0,17,17,0,5
71575_15 GCGGGGCTGGGCGCGC 550,550,0,16,16,0,5
224450_4 GCGGGGCTGGGCGCG 521,521,0,15,15,0,5
393649_2 GGGGCTGGGCGCGCG 549,549,0,15,15,0,5
818049_1 CGGGGCTGGGCGCGCTGCGCGGCTGGACG 540,520,20,29,19,10,5
1957944_1 CGCGGGGCTGGGCGCGC 504,485,19,17,16,1,5
907606_1 GGGGCTGGGCGCGCGAC 465,444,21,17,16,1,5
1398091_1 CGGGGCTGGGCGCGA 411,406,5,15,14,1,5
1597271_1 GCGGGGCTGGGCGCGCGCCCCGGCTGG 385,371,14,27,20,7,5
739105_1 CGGGGCTGGGCGCGCGCCGCCGCT 365,355,10,24,19,5,5
2019066_1 NGGGGCTGGGCGCGC 333,326,7,15,14,1,5
1997578_1 NCGGGGCTGGGCGCGCGCCGCGGC 48,36,12,24,18,6,5
1544049_1 NGCGGGGCTGGGCGCGCGC 38,34,4,19,17,2,5
1972763_1 NCGGGGCTGGGCGCGCGC 36,32,4,18,16,2,5
cluster#=122 genomeSeqID=chr20 strand=+ start=32003632 end=32003769 reads#=4 mir#=2
stem ---------ssss-------ssss---
UNAfold (((((((..((((.......)))).((
genome gggggtgtagctcagtggtagagcgcg
mmu-mir-5112 tggggtgTAGCTCAGCGGGAGAGCACc
mmu-mir-1957 tggaaagtagctCAGTGGTAGAGCATA
1130937_1 TGGGGTGTAGCTCAG 440,428,12,15,14,1,5
1269926_1 NGGGGTGTAGCTCAG 30,28,2,15,14,1,5
1808139_1 GTAGCTCAGTGGTAGAGC 662,662,0,18,18,0,3
1701192_1 TAGCTCAGTGGTAGAGC 645,645,0,17,17,0,3
cluster#=123 genomeSeqID=chr20 strand=+ start=32011768 end=32011905 reads#=4 mir#=2
stem ---sssssssssss----------sssssssssss----
UNAfold )))(((((((((((..........)))))))))))....
genome gtttgctactgggtagggggtgtagctcagtggtagagc
mmu-mir-5112 ------------ggctggggtgTAGCTCAGCGGGAGAGC
mmu-mir-1957 --------------ctggaaagtagctCAGTGGTAGAGC
1808139_1 GTAGCTCAGTGGTAGAGC 662,662,0,18,18,0,3
1701192_1 TAGCTCAGTGGTAGAGC 645,645,0,17,17,0,3
1130937_1 TGGGGTGTAGCTCAG 440,428,12,15,14,1,3
1269926_1 NGGGGTGTAGCTCAG 30,28,2,15,14,1,3
cluster#=124 genomeSeqID=chr20 strand=+ start=32016417 end=32016554 reads#=4 mir#=2
stem ---------ssss-------ssss---
UNAfold (((((((..((((.......))))...
genome gggggtgtagctcagtggtagagcgcg
mmu-mir-5112 tggggtgTAGCTCAGCGGGAGAGCACc
mmu-mir-1957 tggaaagtagctCAGTGGTAGAGCATA
1130937_1 TGGGGTGTAGCTCAG 440,428,12,15,14,1,5
1269926_1 NGGGGTGTAGCTCAG 30,28,2,15,14,1,5
1808139_1 GTAGCTCAGTGGTAGAGC 662,662,0,18,18,0,3
1701192_1 TAGCTCAGTGGTAGAGC 645,645,0,17,17,0,3
cluster#=125 genomeSeqID=chr20 strand=+ start=32049707 end=32049844 reads#=4 mir#=2
stem ---------ssss-------ssss---
UNAfold (((((((..((((.......)))).((
genome gggggtgtagctcagtggtagagcgcg
mmu-mir-5112 tggggtgTAGCTCAGCGGGAGAGCACc
mmu-mir-1957 tggaaagtagctCAGTGGTAGAGCATA
1130937_1 TGGGGTGTAGCTCAG 440,428,12,15,14,1,5
1269926_1 NGGGGTGTAGCTCAG 30,28,2,15,14,1,5
1808139_1 GTAGCTCAGTGGTAGAGC 662,662,0,18,18,0,3
1701192_1 TAGCTCAGTGGTAGAGC 645,645,0,17,17,0,3
cluster#=126 genomeSeqID=chr20 strand=+ start=32065190 end=32065327 reads#=2 mir#=1
stem ---ssssssssssssssssssssssssssssssssssssssssssss---ssssssssssssssssssssssssssssssssssssssssss---
UNAfold )).(((((.....(((.((((((..(((((...(((.....((((((...)))))).....)))..)))))..)))))))))....)).))).))
genome gcagcaggttttcgccaggggatgtagctcagtggtagagcgcatgcttcgcatgtatgaggccccgggttcgatccccggcatctccatgcagt
mmu-mir-1957 ----------------ctggaaagtagctCAGTGGTAGAGCATATGACcagcatgtgcaaggccctgagtt-tatccccagca------------
1808139_1 GTAGCTCAGTGGTAGAGC 662,662,0,18,18,0,5
1701192_1 TAGCTCAGTGGTAGAGC 645,645,0,17,17,0,5
cluster#=127 genomeSeqID=chr20 strand=+ start=32071113 end=32071250 reads#=2 mir#=1
stem ---ssss-------ssss---
UNAfold ((.((((.......))))(((
genome gtagctcagtggtagagcgca
mmu-mir-1957 gtagctCAGTGGTAGAGCATA
1808139_1 GTAGCTCAGTGGTAGAGC 662,662,0,18,18,0,5
1701192_1 TAGCTCAGTGGTAGAGC 645,645,0,17,17,0,5
cluster#=128 genomeSeqID=chr20 strand=+ start=32084904 end=32085041 reads#=2 mir#=1
stem ----ssssssssssssss----ssssssssssssssss---
UNAfold (...((((...(((((((....))))))).....))))...
genome gtagctcagtggtagagcgcatgctttgcatgtatgaggtc
mmu-mir-1957 gtagctCAGTGGTAGAGCATATGACcagcatgtgcaaggcc
1808139_1 GTAGCTCAGTGGTAGAGC 662,662,0,18,18,0,5
1701192_1 TAGCTCAGTGGTAGAGC 645,645,0,17,17,0,5
cluster#=129 genomeSeqID=chr20 strand=+ start=32186115 end=32186252 reads#=4 mir#=2
stem ---sssssssssssssssssssssssssssssssssssssssss-----ssssssssssssssssssssssssssssssssssss---
UNAfold ...(((((........((((((..(((((...(((...((((((.....)))))).....)))..)))))..))))))..)))))(((
genome ngtaggtgacattgtagggggtgtagctcagtggtagagcgtgtgcttagcatgcacgaggccccgggttcaatccccggcacctcca
mmu-mir-1957 ---------------ctggaaagtagctCAGTGGTAGAGCATATGACcagcatgtgcaaggccctgagtt-tatccccagca------
mmu-mir-5112 -------------ggctggggtgTAGCTCAGCGGGAGAGCACctgcttcatccccagctacatttccagtgcc---------------
1808139_1 GTAGCTCAGTGGTAGAGC 662,662,0,18,18,0,5
1701192_1 TAGCTCAGTGGTAGAGC 645,645,0,17,17,0,5
1130937_1 TGGGGTGTAGCTCAG 440,428,12,15,14,1,5
1269926_1 NGGGGTGTAGCTCAG 30,28,2,15,14,1,5
cluster#=130 genomeSeqID=chr20 strand=+ start=32932431 end=32932568 reads#=4 mir#=2
stem ---ssssssssssssssssssssssssssss---ssssssssssssssssssssssssssssss---
UNAfold ...((.(((((.(((((..(((......(((...)))......)))..)).)))..))))).))...
genome ctcctcccacttgtttattccttctcggagcaaagttactaacgggggtgtagctcagtggtagagc
mmu-mir-5112 ----------------------------------------ggctggggtgTAGCTCAGCGGGAGAGC
mmu-mir-1957 ------------------------------------------ctggaaagtagctCAGTGGTAGAGC
1808139_1 GTAGCTCAGTGGTAGAGC 662,662,0,18,18,0,3
1701192_1 TAGCTCAGTGGTAGAGC 645,645,0,17,17,0,3
1130937_1 TGGGGTGTAGCTCAG 440,428,12,15,14,1,3
1269926_1 NGGGGTGTAGCTCAG 30,28,2,15,14,1,3
cluster#=131 genomeSeqID=chr20 strand=+ start=44859055 end=44859196 reads#=4 mir#=4
stem ---------------sssssssssssssssssssss-----sssssssssssssssss---
UNAfold (..((....))....((((.((((....(((..(((.....)))..))).))))))))...
genome cacgcacatgcacacacacacatgccttagtttgtatcatctgctgacttcatggtgtcaa
hsa-mir-574 CACGCTCATGCACACACCCACAcgcccacactcagg-------------------------
ssc-mir-574 CACGCTCATGCACACACCCACAcgcccgca-------------------------------
cfa-mir-574 CACGCTCATGCACACACCCACA---------------------------------------
mmu-mir-574 CACGCTCATGCACACACCCACAcgcccgcacg-----------------------------
1591800_2 CACGCTCATGCACACACACACA 673,655,18,22,21,1,5
1304637_1 CACGCACATGCACACACCCACA 581,561,20,22,21,1,5
1774961_1 CACGCTCATGCACACACNCACA 584,556,28,22,20,2,5
cluster#=132 genomeSeqID=chr20 strand=+ start=53096133 end=53096272 reads#=2 mir#=3
stem ----sssssssssssss-----sssssssssssss---
UNAfold ))))(((((((..((((.....))))..)))))))...
genome gctggacttggcgtcagaaagcctggatctaagtctcc
hsa-mir-378d-2 ACTGGACTTGGAGTCAGAAAactttcatccaagtcatt
hsa-mir-378d-1 ACTGGACTTGGAGTCAGAAAcagg--------------
hsa-mir-378f ACTGGACTTGGAGCCAGAAGtcttggg-----------
1532387_1 ACTGGACTTGGCGTCAGAAA 512,500,12,20,19,1,5
923558_1 CTGGACTTGGCGCCAGCACGC 147,141,6,21,18,3,5
cluster#=133 genomeSeqID=chr20 strand=- start=8757140 end=8757279 reads#=10 mir#=4
stem ---ssssssssssssssssss-------sssssssssssssss----------
UNAfold (..(((((...((((.(((((.......))).))))))))))).((((.....
genome ccagctccctcgagtgccgtggacagaacactggacttggagccaggaactgt
hsa-mir-378d-2 --------gaatggttacaaggagagaacACTGGACTTGGAGTCAGAAAactt
hsa-mir-378b attgagtcttcaaggctagtggaaagagcACTGGACTTGGAGGCAGAAagacc
hsa-mir-378f ttttcaggctgctaaacaacagaacgagcACTGGACTTGGAGCCAGAAGtctt
hsa-mir-378d-1 ctgtttctgtccttgttcttgttgttattACTGGACTTGGAGTCAGAAAcagg
1710392_1 ACTGGACTTGGAGCCAGAAA 594,575,19,20,19,1,3
435485_1 ACTGGACTTGGAGCAAGAAGGCG 428,418,10,23,18,5,3
883748_1 ACTGGAATTGGAGCCAGAAGCA 360,333,27,22,18,4,3
474677_1 ACTGGACTTCGAGCCACAAGGC 310,288,22,22,16,6,3
1515945_1 AATGGACTTGGAGCCAGCAGGC 290,271,19,22,17,5,3
702444_1 ACGGGACTTGGAGCCAGCCGGC 281,260,21,22,16,6,3
1061534_2 ACTGGACTTGGAGCGAGAAGGCAT 127,115,12,24,18,6,3
923558_1 CTGGACTTGGCGCCAGCACGC 147,137,10,21,16,5,3
1596319_1 CTGGACTTCGAGCCAGAAGGC 42,32,10,21,16,5,3
cluster#=134 genomeSeqID=chr20 strand=- start=8988043 end=8988194 reads#=16 mir#=3
stem ---ssssssssssssssss----sssssssssssss------------
UNAfold ...((((((((......((....))...))))))))...........)
genome taattccagcttcttgtccctgtggtctagttggaaagaatattattt
ssc-mir-2476-3 ------aactgggagtTCCCTGTGGTCTAG-TGGTTAGaatttggcac
ssc-mir-2476-2 ------aaaccagagcTCCCTGTGGTCTAG-TGGTTAGaattcagcat
ssc-mir-2476-1 ------ttaggggagtTCCCTGTGGTCTAGTGGTTAGgacttggcact
62626_14 TCCCTGTGGTCTAGT 572,572,0,15,15,0,5
769983_1 TCCCTGTGGTCTAGTGCTTCCGACTCTGCGCT 515,491,24,32,20,12,3
973359_1 NTCCCTGTGGTCTAGTGGTTAGGATTCGGCGC 64,40,24,32,20,12,3
cluster#=135 genomeSeqID=chr20 strand=- start=32048851 end=32048988 reads#=4 mir#=2
stem ---------ssss-------ssss---
UNAfold (((((((..((((.......)))).((
genome gggggtgtagctcagtggtagagcgcg
mmu-mir-5112 tggggtgTAGCTCAGCGGGAGAGCACc
mmu-mir-1957 tggaaagtagctCAGTGGTAGAGCATA
1130937_1 TGGGGTGTAGCTCAG 440,428,12,15,14,1,5
1269926_1 NGGGGTGTAGCTCAG 30,28,2,15,14,1,5
1808139_1 GTAGCTCAGTGGTAGAGC 662,662,0,18,18,0,3
1701192_1 TAGCTCAGTGGTAGAGC 645,645,0,17,17,0,3
cluster#=136 genomeSeqID=chr20 strand=- start=32087422 end=32087559 reads#=4 mir#=2
stem ----------sssssssss----------------------------------------------------ssssssssssss-
UNAfold ..))))....(((((((((.....((((((...))))))..(((((.(((((.......))))).))))).))))...))))).
genome gggggtgtagctcagtggtagagcgcgtgcttagcatgtacgaggtcccgggttcaatccccggcacctccaccagttttgagg
mmu-mir-1957 tggaaagtagctCAGTGGTAGAGCATATGACcagcatgtgcaaggccctgagtt-tatccccagca------------------
mmu-mir-5112 tggggtgTAGCTCAGCGGGAGAGCACctgcttcatccccagctacatttccagtgcc---------------------------
1808139_1 GTAGCTCAGTGGTAGAGC 662,662,0,18,18,0,5
1701192_1 TAGCTCAGTGGTAGAGC 645,645,0,17,17,0,5
1130937_1 TGGGGTGTAGCTCAG 440,428,12,15,14,1,5
1269926_1 NGGGGTGTAGCTCAG 30,28,2,15,14,1,5
cluster#=137 genomeSeqID=chr20 strand=- start=33478386 end=33478523 reads#=2 mir#=1
stem ---sssssssssssssssssssssssssssssssssssssssss---ssssssssssssssssssssssssssssssssssssssss---
UNAfold )).((..((..(((((((((..(((((...(((.....((((((...)))))).....)))..)))))..)))))))))..))..)).))
genome ttactttaggggtcggggatgtagctcagtggtagagcgcatgcttcgcatgtatgaggccccgggttcgatccccggcatctccaggtc
mmu-mir-1957 -------------ctggaaagtagctCAGTGGTAGAGCATATGACcagcatgtgcaaggccctgagtt-tatccccagca----------
1808139_1 GTAGCTCAGTGGTAGAGC 662,662,0,18,18,0,5
1701192_1 TAGCTCAGTGGTAGAGC 645,645,0,17,17,0,5
cluster#=138 genomeSeqID=chr20 strand=- start=48324818 end=48324969 reads#=5 mir#=1
stem ---sssssssssss------------sssssssssss----
UNAfold )).((((.((((((............)))))).))))....
genome gcaccagtggcagcgccacgggagaagctgcctctggggga
bta-mir-2904-2 ------acggcagcgccgcGGGAGCCTCGGTTGGCCTCgga
625764_3 GGCAGCGCCGCGGGA 378,362,16,15,14,1,5
1385370_1 GGCAGCGCCGCGGGAG 504,486,18,16,15,1,5
412090_1 GCAGCGCCGCGGGAGACTCGGTCGGCCTTGGA 294,272,22,32,21,11,3
cluster#=139 genomeSeqID=chr20 strand=- start=48517109 end=48517255 reads#=3 mir#=1
stem ---sssssssssss----ssssssssssssss--------------
UNAfold ((.((((((((.((....)).)))...)))))(((((((.......
genome tcagcgggggcgtcactggaggcccagcccgtggccaggcctgcac
mmu-mir-5105 GCCcaagtccttctgatcgaggcccagcccgtggacggtgtgaggc
328213_2 AGGCCCAGCCCGTGG 581,581,0,15,15,0,3
837760_1 AGGCCCAGCCCGTGGCCGGTGATAGGC 464,450,14,27,20,7,3
cluster#=140 genomeSeqID=chr20 strand=- start=52271662 end=52271798 reads#=2 mir#=1
stem ------------ssssss--------ssssss---
UNAfold (((((((.....((((((........))))))...
genome gacgggggtgggggcggcggaccagggctgctggg
ssc-mir-4332 --cggcggggggtgtcgcgggggtgggcggctggg
591760_1 CGGGGGTGGGGGCGGCG 506,506,0,17,17,0,5
1820746_1 GCCGGGGGTGGGGGCGGCG 485,462,23,19,18,1,5
cluster#=141 genomeSeqID=chr21 strand=+ start=10701021 end=10701172 reads#=21 mir#=3
stem ---ssssssssssssssssssssss-------------------------------ssssssssssssssssssssssss---
UNAfold ...((((((((...(((((((((((....(((....)))...(((((....))))))))))))))...))..))))))))((.
genome taaaggccaggacttccctgtggtctagtgcttaagagtctgcctgccaatgcaggggccacaggtttgatccctggtctggg
ssc-mir-2476-3 ----aactgggagtTCCCTGTGGTCTAGTGGTTAGaatttggccttgcactgctatggcc-caggtttgatccccggtc----
ssc-mir-2476-1 ----ttaggggagtTCCCTGTGGTCTAGTGGTTAGgacttggcactttcaccattccgccctgggttcaatctctggtctggg
ssc-mir-2476-2 ----aaaccagagcTCCCTGTGGTCTAGTGGTTAGaattcagcattttcactgctggtctggggactgagat-----------
62626_14 TCCCTGTGGTCTAGT 572,572,0,15,15,0,5
149858_4 TCCCTGTGGTCTAGTG 619,619,0,16,16,0,5
769983_1 TCCCTGTGGTCTAGTGCTTCCGACTCTGCGCT 515,503,12,32,26,6,5
819027_1 TCCCTGTGGGCTAGTG 498,488,10,16,15,1,5
973359_1 NTCCCTGTGGTCTAGTGGTTAGGATTCGGCGC 64,50,14,32,25,7,5
cluster#=142 genomeSeqID=chr21 strand=+ start=48514825 end=48514976 reads#=39 mir#=3
stem -------ssssssssssss------ssssssssssss---
UNAfold ..)))).(((....(((((......)))))....)))...
genome atccctgtggtctagtggccaagatgccacgctcccaaga
ssc-mir-2476-3 tTCCCTGTGGTCTAGTGGTTAGaatttggcacttgcactg
ssc-mir-2476-2 tcactgctggtctggggactgagat---------------
ssc-mir-2476-1 caatctctggtctgggaactgagatcccact---------
62711_15 TCCCTGTGGTCTAGTGG 587,587,0,17,17,0,5
62626_14 TCCCTGTGGTCTAGT 572,572,0,15,15,0,5
149858_4 TCCCTGTGGTCTAGTG 619,619,0,16,16,0,5
632201_2 TCCCTGTGGTCTAGTGGCTAAAAATCGGCGCT 625,613,12,32,26,6,5
819466_1 TCCCTGTGGTCTAGTGGCTAAAAATCGGCGGT 666,652,14,32,25,7,5
769983_1 TCCCTGTGGTCTAGTGCTTCCGACTCTGCGCT 515,497,18,32,23,9,5
819027_1 TCCCTGTGGGCTAGTG 498,488,10,16,15,1,5
973359_1 NTCCCTGTGGTCTAGTGGTTAGGATTCGGCGC 64,50,14,32,25,7,5
cluster#=143 genomeSeqID=chr21 strand=+ start=51852131 end=51852270 reads#=5 mir#=1
stem ---sssssssssss------ssssssssssss-------------
UNAfold (..(((((((((((......)))))))).)))......((((((.
genome ggggtcccctcactgtcgggggtgggggcggcggggggcagagaa
ssc-mir-4332 ---cggcggggggtgtcgcgggggtgggcgggctggggccggggg
452380_1 GGGGGTGGGGTCGGCGGGGG 624,602,22,20,19,1,3
888464_1 GGGTGGGGTCGGCGGGGGACCGCCCC 618,586,32,26,19,7,3
591760_1 CGGGGGTGGGGGCGGCG 506,506,0,17,17,0,3
1820746_1 GCCGGGGGTGGGGGCGGCG 485,462,23,19,18,1,3
1849903_1 GGGTGGGGGCGGCGGGGGA 461,447,14,19,18,1,3
cluster#=144 genomeSeqID=chr21 strand=- start=39697789 end=39697935 reads#=3 mir#=1
stem ---sssssssssssssssssssssssssss----------------------------------ssssssssssssssssssssssssssssss---
UNAfold )))((((((..((((((..(((((((((((.......((((....))))(((((....)).))))))))))..))))...)))).)).)))))).))
genome ggctctgagccgccggcgggtgccccggcgagaagcagcattaagatgcccagcaggagcatggcgccgggcagcgcacagccgcgctctcggaagg
mmu-mir-2137 cttgttggcttGCCGGCGGGAGCCCCAGGGAGtag-agcattgc-----------------------------------------------------
1434394_1 GCCGGCGGGGGCCCC 481,473,8,15,14,1,5
1633633_1 GCCGGCGGGAGCCCCGG 432,412,20,17,16,1,5
1579096_1 CCGGCGGGAGCCCCGGGGAGAGTTCTC 406,387,19,27,20,7,5
cluster#=145 genomeSeqID=chr21 strand=- start=54667021 end=54667167 reads#=50 mir#=1
stem --------------ssssssssssssssssssssssssssss-----ssssssssssssssssssssss---
UNAfold ))))))))))))).((((...((((...(((((.((...(((.....))))).)))))...))))))))..(
genome cagcggggctgggcgctcacggctgggggcagcgccacaggcaccacgccggggctgcacacggcgggcatc
hsa-mir-4508 caGCGGGGCTGGGCGCGCagcgctgggtgcagcgcctgcgccggcagctgcaagggccg-------------
28873_45 AGCGGGGCTGGGCGC 540,540,0,15,15,0,5
839235_1 AGCGGGGCTGGGCGCTC 528,528,0,17,17,0,5
1290838_1 AGCGGGGCTGGGCGA 387,379,8,15,14,1,5
1597271_1 GCGGGGCTGGGCGCGCGCCCCGGCTGG 385,371,14,27,20,7,5
732449_1 AGCGGGGCTGGGCGCGCC 344,340,4,18,16,2,5
1914488_1 NAGCGGGGCTGGGCGC 32,30,2,16,15,1,5
cluster#=146 genomeSeqID=chr21 strand=- start=54708679 end=54708825 reads#=4 mir#=1
stem -----------ssssssssssssssssssssssssssssssssssssssssss-----ssssssssssssssssssssssssssssss
UNAfold )))))))))).((((.((....(((.((.(((..(((((..........((((.....))))..))))).))).)))))..)).))))
genome agcggggctgggcgggcgggcaggtgcaggggaggcggtgtgggaggaaggtggtgagcgctgagctgcgcccgtgactggcggccgc
hsa-mir-4508 aGCGGGGCTGGGCGCGCGgagcagcgctgggtgcagcgcctgcgccggcagctgcaagggccg-------------------------
1290838_1 AGCGGGGCTGGGCGA 387,379,8,15,14,1,5
1597271_1 GCGGGGCTGGGCGCGCGCCCCGGCTGG 385,369,16,27,19,8,5
[truncated: 1,389 more rows]
