# Supplementary material for: Identification and Characterization of the miRNA Transcriptome of Ovis aries
Source: PLoS One. 2013 Mar 13;8(3):e58905. doi: 10.1371/journal.pone.0058905 (PMC3596360; doi:10.1371/journal.pone.0058905)
Supplement: Table S14 — Profile of predicted miRNAs (Group 3a) that could be mapped to known pre-miRNAs and miRNAs of selected species (Mammalia), but unmapped to species specific ( Ovis aries ) genome. (XLS) [file pone.0058905.s018.xls]

## Sheet: Sheet 1
Supplementary Table S14. Profile of predicted miRNAs (Group 3a) that could be mapped to known pre-miRNAs and miRNAs of selected species (Mammalia), but unmapped to species specific (Ovis aries) genome
# of detected miRNAs:	414
# of detected miRNAs at 5':	202	202/414	0.4879
# of detected miRNAs at 3':	212	212/414	0.5121
# of known pre-miRNAs related:	1351
# of known miRNAs related:	1563
# of all clusters:	318
# of clusters with 5' & 3' reads:	96	96/318	0.3019
miRNA_name	is the name of detected miRNA sequence
	The miR_name is composed of the 1st known miRNA name in a cluster, a underscore, and a matching annotation: such as
	L-n means the miRNA_seq (detected) is n base less than known rep_miRSeq in the left side;
	R-n means the miRNA_seq (detected) is n base less than known rep_miRSeq in the right side;
	L+n means the miRNA_seq (detected) is n base more than known rep_miRSeq in the left side;
	R+n means the miRNA_seq (detected) is n base more than known rep_miRSeq in the right side;
	2ss5TC13TA means 2 substitutin (ss), which are T->C at position 5 and T->A at position 13
	if there is no matching annotation, the miRNA_seq (detected) is exactly same as known rep_miRSeq.
miRNA_seq	is a read at 5' or 3' of maximum mapped score in each cluster.
#copy of the miRNA	is the copy number of the miRNA_seq
score(all) of the miRNA	is the total score of the miRNA_seq
mirIDs,	is all mirID in a cluster, seprated by ,
rep_mirID	is the representative known mirID
rep_miRID	is the representative known mirID
type	is 5' or 3', which means the cluster appears at 5' or 3' end
cluster	miRNA_index	miRNA_name	miRNA_seq	miRNA_len	#copy of the miRNA	score(all) of the miRNA	genomeID	strand	start	end	genome_seq	#mir	mirIDs,	rep_mirID	rep_miRID	type	#base_inLoop
1	1	bta-let-7a_L+1	CTGAGGTAGTAGGTTGTATAGTT	23	488	854					aggtTGAGGTAGTAGGTTGTATAGTTtagaattacatcaagggagataactgtacagcctcctagctttcct	45	bta-let-7a-2,bta-let-7a-1,bta-let-7f-2,bta-let-7a-3,bta-let-7g,bta-let-7f-1,hsa-let-7g,hsa-let-7b,ssc-let-7a-1,ssc-let-7a-2,ssc-let-7g,cfa-let-7a-2,cfa-let-7a-1,cfa-let-7g,mdo-let-7a-2,mdo-let-7a-1,mdo-let-7f-2,mdo-let-7a-3,mdo-let-7f-1,mdo-let-7b,mml-let-7a-2,mml-let-7a-1,mml-let-7a-3,mml-let-7b,ptr-let-7a-2,ptr-let-7a-1,ptr-let-7f-2,ptr-let-7a-3,ptr-let-7f-1,ptr-let-7b,oan-let-7f-2,oan-let-7g,o…	bta-let-7a-3	bta-let-7a	5'	0
1	2	bta-let-7a-2-p3	TAGAATTACATCAAGGGAGATA	22	1	833					aggtTGAGGTAGTAGGTTGTATAGTTtagaattacatcaagggagataactgtacagcctcctagctttcct	45	bta-let-7a-2,bta-let-7a-1,bta-let-7f-2,bta-let-7a-3,bta-let-7g,bta-let-7f-1,hsa-let-7g,hsa-let-7b,ssc-let-7a-1,ssc-let-7a-2,ssc-let-7g,cfa-let-7a-2,cfa-let-7a-1,cfa-let-7g,mdo-let-7a-2,mdo-let-7a-1,mdo-let-7f-2,mdo-let-7a-3,mdo-let-7f-1,mdo-let-7b,mml-let-7a-2,mml-let-7a-1,mml-let-7a-3,mml-let-7b,ptr-let-7a-2,ptr-let-7a-1,ptr-let-7f-2,ptr-let-7a-3,ptr-let-7f-1,ptr-let-7b,oan-let-7f-2,oan-let-7g,o…	bta-let-7a-2	bta-let-7a-2-p3	3'	0
2	3	bta-miR-181b_R-1	AACATTCATTGCTGTCGGTGGGT	23	4976	858					cttgggcagaggttctttcttaaaaggtcacaatcAACATTCATTGCTGTCGGTGGGTTgaactgtgtggacaagctcactgaacaatgagtgcaactgtggccccgcat	30	bta-mir-181b-1,bta-mir-181d,bta-mir-181b-2,hsa-mir-181b-1,hsa-mir-181b-2,hsa-mir-181d,ssc-mir-181b-1,ssc-mir-181b-2,ssc-mir-181d,cfa-mir-181b-1,cfa-mir-181b-2,cfa-mir-181d,mdo-mir-181b,mml-mir-181b-1,mml-mir-181b-2,mml-mir-181d,ptr-mir-181b-1,ptr-mir-181b-2,ptr-mir-181d,ppy-mir-181b,ppy-mir-181b-2,ppy-mir-181d,oan-mir-181b,oan-mir-181c,mmu-mir-181b-1,mmu-mir-181b-2,mmu-mir-181d,rno-mir-181b-1,rno…	bta-mir-181b-2	bta-miR-181b	5'	0
2	4	mmu-miR-181b-1*_R+1_1ss16AG	CTCACTGAACAATGAGTGCA	20	1	772					cttgggcagaggttctttcttaaaaggtcacaatcAACATTCATTGCTGTCGGTGGGTTgaactgtgtggacaagctcactgaacaatgagtgcaactgtggccccgcat	30	bta-mir-181b-1,bta-mir-181d,bta-mir-181b-2,hsa-mir-181b-1,hsa-mir-181b-2,hsa-mir-181d,ssc-mir-181b-1,ssc-mir-181b-2,ssc-mir-181d,cfa-mir-181b-1,cfa-mir-181b-2,cfa-mir-181d,mdo-mir-181b,mml-mir-181b-1,mml-mir-181b-2,mml-mir-181d,ptr-mir-181b-1,ptr-mir-181b-2,ptr-mir-181d,ppy-mir-181b,ppy-mir-181b-2,ppy-mir-181d,oan-mir-181b,oan-mir-181c,mmu-mir-181b-1,mmu-mir-181b-2,mmu-mir-181d,rno-mir-181b-1,rno…	mmu-mir-181b-1	mmu-miR-181b-1*	3'	0
3	5	bta-miR-30f	TGTAAACACCCTACACTCTCAGCT	24	5434	907					gagggccagatacTGTAAACACCCTACACTCTCAGCTgtgcacagtgagaaagctgggagaaggctgtttactctctctgcctt	27	bta-mir-30f,bta-mir-30c,bta-mir-30b,hsa-mir-30c-2,hsa-mir-30c-1,hsa-mir-30b,ssc-mir-30c-2,ssc-mir-30c-1,ssc-mir-30b,cfa-mir-30c-2,cfa-mir-30c-1,cfa-mir-30b,age-mir-30b,mml-mir-30c-2,mml-mir-30c-1,ggo-mir-30b,ptr-mir-30c-2,ptr-mir-30c-1,oan-mir-30c,oan-mir-30b,mmu-mir-30c-2,mmu-mir-30c-1,mmu-mir-30b,rno-mir-30c-2,rno-mir-30c-1,rno-mir-30b,eca-mir-30b,	bta-mir-30f	bta-miR-30f	5'	0
3	6	hsa-miR-30c-2*	CTGGGAGAAGGCTGTTTACTCT	22	4	758					gagggccagatacTGTAAACACCCTACACTCTCAGCTgtgcacagtgagaaagctgggagaaggctgtttactctctctgcctt	27	bta-mir-30f,bta-mir-30c,bta-mir-30b,hsa-mir-30c-2,hsa-mir-30c-1,hsa-mir-30b,ssc-mir-30c-2,ssc-mir-30c-1,ssc-mir-30b,cfa-mir-30c-2,cfa-mir-30c-1,cfa-mir-30b,age-mir-30b,mml-mir-30c-2,mml-mir-30c-1,ggo-mir-30b,ptr-mir-30c-2,ptr-mir-30c-1,oan-mir-30c,oan-mir-30b,mmu-mir-30c-2,mmu-mir-30c-1,mmu-mir-30b,rno-mir-30c-2,rno-mir-30c-1,rno-mir-30b,eca-mir-30b,	hsa-mir-30c-2	hsa-miR-30c-2*	3'	0
4	7	hsa-miR-103a-2*_R+1	AGCTTCTTTACAGTGCTGCCTTGT	24	26	897					ctgccctcggcttctttacagtgctgccttgttgcatatggatcaAGCAGCATTGTACAGGGCTATGAaggc	25	bta-mir-103-1,bta-mir-103-2,bta-mir-107,hsa-mir-103a-1,hsa-mir-103a-2,ssc-mir-103-1,ssc-mir-103-2,ssc-mir-107,cfa-mir-103-1,cfa-mir-103-2,cfa-mir-107,mdo-mir-103-1,mdo-mir-103-2,mdo-mir-107,ptr-mir-103-1,ptr-mir-103-2,oan-mir-103-1,oan-mir-103-2,oan-mir-107,mmu-mir-103-1,mmu-mir-103-2,mmu-mir-107,rno-mir-107,eca-mir-107a,eca-mir-103,	hsa-mir-103a-2	hsa-miR-103a-2*	5'	0
4	8	bta-miR-103_1ss22GC	AGCAGCATTGTACAGGGCTATCA	23	39	871					ctgccctcggcttctttacagtgctgccttgttgcatatggatcaAGCAGCATTGTACAGGGCTATGAaggc	25	bta-mir-103-1,bta-mir-103-2,bta-mir-107,hsa-mir-103a-1,hsa-mir-103a-2,ssc-mir-103-1,ssc-mir-103-2,ssc-mir-107,cfa-mir-103-1,cfa-mir-103-2,cfa-mir-107,mdo-mir-103-1,mdo-mir-103-2,mdo-mir-107,ptr-mir-103-1,ptr-mir-103-2,oan-mir-103-1,oan-mir-103-2,oan-mir-107,mmu-mir-103-1,mmu-mir-103-2,mmu-mir-107,rno-mir-107,eca-mir-107a,eca-mir-103,	bta-mir-103-2	bta-miR-103	3'	0
5	9	hsa-miR-320b_R-3_1ss19GA	AAAAGCTGGGTTGAGAGGA	19	18	737					aattaatccctctctttctagttcttcctagagtgaggAAAAGCTGGGTTGAGAGGGCAAacaaattaactaattaatt	21	hsa-mir-320b-1,hsa-mir-320c-1,hsa-mir-320c-2,hsa-mir-320d-2,hsa-mir-320e,hsa-mir-320b-2,hsa-mir-320d-1,ptr-mir-320b-1,ptr-mir-320c-1,ptr-mir-320c-2,ptr-mir-320a,ptr-mir-320d-3,ptr-mir-320d-2,ptr-mir-320b-2,ptr-mir-320d-1,ppy-mir-320b-1,ppy-mir-320c-1,ppy-mir-320d-2,ppy-mir-320c-2,ppy-mir-320d-1,ppy-mir-320b-2,	hsa-mir-320b-2	hsa-miR-320b	3'	0
6	10	bta-miR-450_R+2	TTTTGCGATGTGTTCCTAATATGT	24	16	915					actatTTTTGCGATGTGTTCCTAATATgcagtataaatatattgggagcattttgcatgcatggttttgtatcaatatacag	18	bta-mir-450-1,bta-mir-450,hsa-mir-450a-1,hsa-mir-450a-2,ssc-mir-450a,ssc-mir-450c,cfa-mir-450a,mml-mir-450a-1,mml-mir-450a-2,ptr-mir-450a-1,ptr-mir-450a-2,ppy-mir-450a-1,ppy-mir-450a-2,mmu-mir-450a-1,mmu-mir-450a-2,rno-mir-450a,eca-mir-450a,eca-mir-451a,	bta-mir-450	bta-miR-450	5'	0
6	11	bta-mir-450-1-p3_3ss1AN20CT21AT	NTTGGGAGCATTTTGCATGTT	21	1	42					actatTTTTGCGATGTGTTCCTAATATgcagtataaatatattgggagcattttgcatgcatggttttgtatcaatatacag	18	bta-mir-450-1,bta-mir-450,hsa-mir-450a-1,hsa-mir-450a-2,ssc-mir-450a,ssc-mir-450c,cfa-mir-450a,mml-mir-450a-1,mml-mir-450a-2,ptr-mir-450a-1,ptr-mir-450a-2,ppy-mir-450a-1,ppy-mir-450a-2,mmu-mir-450a-1,mmu-mir-450a-2,rno-mir-450a,eca-mir-450a,eca-mir-451a,	bta-mir-450-1	bta-mir-450-1-p3	3'	0
7	12	bta-miR-181a_R+3	AACATTCAACGCTGTCGGTGAGTTTGA	27	2	1009					tgccagggccaggacccagtcttcagaggactccaaggAACATTCAACGCTGTCGGTGAGTTtgggatttgaaaaaaccaccgaccgttgactgtaccttgggttcctta	24	bta-mir-181a-2,bta-mir-181a-1,hsa-mir-181a-2,hsa-mir-181a-1,ssc-mir-181a-2,ssc-mir-181a-1,cfa-mir-181a-2,cfa-mir-181a-1,mdo-mir-181a,mdo-mir-181c,sla-mir-181a-2,mml-mir-181a-2,mml-mir-181a-1,mne-mir-181a-2,mne-mir-181a-1,ggo-mir-181a-2,ggo-mir-181a-1,oan-mir-181a,mmu-mir-181a-2,mmu-mir-181a-1,rno-mir-181a-2,rno-mir-181a-1,eca-mir-181a,eca-mir-181a-2,	bta-mir-181a-1	bta-miR-181a	5'	0
8	13	bta-miR-219-5p_R+1_1ss22TC	TGATTGTCCAAACGCAATTCTCG	23	3	887					actcaggagcttcgccacTGATTGTCCAAACGCAATTCTTgtacgagtctgcggccaaccgAGAATTGTGGCTGGACATCTGtggctgagctctgg	19	bta-mir-219-1,bta-mir-219-2,hsa-mir-219-2,hsa-mir-219-1,cfa-mir-219-2,cfa-mir-219-1,mdo-mir-219,mml-mir-219-2,mml-mir-219-1,ptr-mir-219-2,ptr-mir-219-1,ppy-mir-219-2,ppy-mir-219,mmu-mir-219-2,mmu-mir-219-1,rno-mir-219-2,rno-mir-219-1,eca-mir-219-2,eca-mir-219,	bta-mir-219-2	bta-miR-219-5p	5'	0
8	14	bta-miR-219-3p_R+1_1ss15AG	AGAATTGTGGCTGGGCATCTGT	22	33	693					actcaggagcttcgccacTGATTGTCCAAACGCAATTCTTgtacgagtctgcggccaaccgAGAATTGTGGCTGGACATCTGtggctgagctctgg	19	bta-mir-219-1,bta-mir-219-2,hsa-mir-219-2,hsa-mir-219-1,cfa-mir-219-2,cfa-mir-219-1,mdo-mir-219,mml-mir-219-2,mml-mir-219-1,ptr-mir-219-2,ptr-mir-219-1,ppy-mir-219-2,ppy-mir-219,mmu-mir-219-2,mmu-mir-219-1,rno-mir-219-2,rno-mir-219-1,eca-mir-219-2,eca-mir-219,	bta-mir-219-2	bta-miR-219-3p	3'	0
9	15	bta-miR-378_R+1	ACTGGACTTGGAGTCAGAAGGCT	23	185238	878					agggctcctgactccaggtcctgtgtgttacctcgaaatagcACTGGACTTGGAGTCAGAAGGCct	16	bta-mir-378,bta-mir-378-2,hsa-mir-422a,hsa-mir-378d-2,hsa-mir-378b,hsa-mir-378i,hsa-mir-378f,hsa-mir-378g,hsa-mir-378c,hsa-mir-378e,hsa-mir-378d-1,ssc-mir-378-1,ssc-mir-378-2,ptr-mir-422a,ppy-mir-378,mmu-mir-378b,	bta-mir-378-2	bta-miR-378	3'	0
10	16	oan-miR-92a-2*	AGGTTGGGATCAGTTGCAATGCT	23	36	850					ctttctacacaggttgggatcggttgcaatgctgtgtttctgtatggTATTGCACTTGTCCCGGCCTGTtgagtttgg	18	bta-mir-92a,bta-mir-92,ssc-mir-92a-1,ssc-mir-92a-2,cfa-mir-92a-1,cfa-mir-92a-2,mdo-mir-92,oan-mir-92a-2,oan-mir-92d,oan-mir-92b,oan-mir-92c,oan-mir-92a-1,mmu-mir-92a-1,mmu-mir-92a-2,rno-mir-92a-1,rno-mir-92a-2,eca-mir-92a,eca-mir-92a-2,	oan-mir-92d	oan-miR-92a-2*	5'	0
10	17	bta-miR-92a_R+1	TATTGCACTTGTCCCGGCCTGTT	23	9701	868					ctttctacacaggttgggatcggttgcaatgctgtgtttctgtatggTATTGCACTTGTCCCGGCCTGTtgagtttgg	18	bta-mir-92a,bta-mir-92,ssc-mir-92a-1,ssc-mir-92a-2,cfa-mir-92a-1,cfa-mir-92a-2,mdo-mir-92,oan-mir-92a-2,oan-mir-92d,oan-mir-92b,oan-mir-92c,oan-mir-92a-1,mmu-mir-92a-1,mmu-mir-92a-2,rno-mir-92a-1,rno-mir-92a-2,eca-mir-92a,eca-mir-92a-2,	bta-mir-92	bta-miR-92a	3'	0
11	18	hsa-miR-141*	CATCTTCCAGTACAGTGTTGGA	22	1	816					gaccggctctgggtccatcttccagcacagtgttggatggtctaatggtgaagctccTAACACTGTCTGGTAAAGATGGcccccggctgg	13	bta-mir-141,hsa-mir-141,cfa-mir-141,mdo-mir-141,mml-mir-141,ggo-mir-141,ppa-mir-141,ptr-mir-141-2,ptr-mir-141-1,ppy-mir-141,mmu-mir-141,rno-mir-141,eca-mir-141,	hsa-mir-141	hsa-miR-141*	5'	0
11	19	bta-miR-141_R+1	TAACACTGTCTGGTAAAGATGGC	23	8	814					gaccggctctgggtccatcttccagcacagtgttggatggtctaatggtgaagctccTAACACTGTCTGGTAAAGATGGcccccggctgg	13	bta-mir-141,hsa-mir-141,cfa-mir-141,mdo-mir-141,mml-mir-141,ggo-mir-141,ppa-mir-141,ptr-mir-141-2,ptr-mir-141-1,ppy-mir-141,mmu-mir-141,rno-mir-141,eca-mir-141,	bta-mir-141	bta-miR-141	3'	0
12	20	hsa-miR-144*_R+1	GGATATCATCATATACTGTAAGT	23	157	862					gggccctgactgggatatcatcatatactgtaagtttgcaacgagacacTACAGTATAGATGATGTACTAGtccgggtgctccc	12	bta-mir-144,hsa-mir-144,cfa-mir-144,mdo-mir-144,mml-mir-144,ppa-mir-144,ptr-mir-144,ppy-mir-144,oan-mir-144,mmu-mir-144,rno-mir-144,eca-mir-144,	hsa-mir-144	hsa-miR-144*	5'	0
12	21	bta-miR-144_R-2	TACAGTATAGATGATGTACT	20	37	749					gggccctgactgggatatcatcatatactgtaagtttgcaacgagacacTACAGTATAGATGATGTACTAGtccgggtgctccc	12	bta-mir-144,hsa-mir-144,cfa-mir-144,mdo-mir-144,mml-mir-144,ppa-mir-144,ptr-mir-144,ppy-mir-144,oan-mir-144,mmu-mir-144,rno-mir-144,eca-mir-144,	bta-mir-144	bta-miR-144	3'	0
13	22	bta-miR-26a_R-2_1ss11CT	TTCAAGTAATTCAGGATAGG	20	1532	755					ggctgtggctggaTTCAAGTAATCCAGGATAGGCTgtttccatctgtgaggcctattcttgattacttgtttctggaggcagct	17	bta-mir-26a-2,bta-mir-26a-1,bta-mir-26b,hsa-mir-26b,cfa-mir-26a-2,cfa-mir-26a-1,cfa-mir-26b,mdo-mir-26-1,mdo-mir-26-3,mdo-mir-26-2,ptr-mir-26a-2,ptr-mir-26a-1,ptr-mir-26b,mmu-mir-26a-2,mmu-mir-26a-1,mmu-mir-26b,rno-mir-26b,	bta-mir-26a-1	bta-miR-26a	5'	0
13	23	mmu-miR-26a-2*_1ss4GA	CCTATTCTTGATTACTTGTTTC	22	53	836					ggctgtggctggaTTCAAGTAATCCAGGATAGGCTgtttccatctgtgaggcctattcttgattacttgtttctggaggcagct	17	bta-mir-26a-2,bta-mir-26a-1,bta-mir-26b,hsa-mir-26b,cfa-mir-26a-2,cfa-mir-26a-1,cfa-mir-26b,mdo-mir-26-1,mdo-mir-26-3,mdo-mir-26-2,ptr-mir-26a-2,ptr-mir-26a-1,ptr-mir-26b,mmu-mir-26a-2,mmu-mir-26a-1,mmu-mir-26b,rno-mir-26b,	mmu-mir-26a-2	mmu-miR-26a-2*	3'	0
14	24	bta-miR-205	TCCTTCATTCCACCGGAGTCTG	22	12	834					ctcttgTCCTTCATTCCACCGGAGTCTGtctcgtacccaaccagatttcagtggagtgaagttcaggag	12	bta-mir-205,hsa-mir-205,ssc-mir-205,mdo-mir-205a,age-mir-205,lla-mir-205,mml-mir-205,ppy-mir-205,oan-mir-205,mmu-mir-205,rno-mir-205,eca-mir-205,	bta-mir-205	bta-miR-205	5'	0
15	25	oar-miR-329a-5p_R+1	GAGGTTTTCTAGGTCTCCGTTTC	23	9	835					tgtaattggtggtacttgaggaGAGGTTTTCTAGGTCTCCGTTTctttcatgaggatgaAACACACCTGGTTAACCTTTTTtccagtatcagatcccaccttgg	13	oar-mir-329a,oar-mir-329b,bta-mir-329a,hsa-mir-329-2,hsa-mir-329-1,cfa-mir-329b,mml-mir-329-1,mml-mir-329-2,ptr-mir-329-2,ptr-mir-329-1,ppy-mir-329-2,ppy-mir-329-1,eca-mir-329,	oar-mir-329a	oar-miR-329a-5p	5'	0
15	26	oar-miR-329a-3p_1ss19TC	AACACACCTGGTTAACCTCTTT	22	5416	831					tgtaattggtggtacttgaggaGAGGTTTTCTAGGTCTCCGTTTctttcatgaggatgaAACACACCTGGTTAACCTTTTTtccagtatcagatcccaccttgg	13	oar-mir-329a,oar-mir-329b,bta-mir-329a,hsa-mir-329-2,hsa-mir-329-1,cfa-mir-329b,mml-mir-329-1,mml-mir-329-2,ptr-mir-329-2,ptr-mir-329-1,ppy-mir-329-2,ppy-mir-329-1,eca-mir-329,	oar-mir-329a	oar-miR-329a-3p	3'	0
16	27	bta-miR-33a	GTGCATTGTAGTTGCATTGCA	21	148	783					ctgcgGTGCATTGTAGTTGCATTGCAtgttctggcggtacccgtgcaatgtttccacagtgcatcacag	11	bta-mir-33a,hsa-mir-33a,cfa-mir-33,mdo-mir-33,mml-mir-33a,ppy-mir-33,oan-mir-33b,oan-mir-33a,mmu-mir-33,rno-mir-33,eca-mir-33a,	bta-mir-33a	bta-miR-33a	5'	0
16	28	hsa-miR-33a*_R-1	CAATGTTTCCACAGTGCATCA	21	37	803					ctgcgGTGCATTGTAGTTGCATTGCAtgttctggcggtacccgtgcaatgtttccacagtgcatcacag	11	bta-mir-33a,hsa-mir-33a,cfa-mir-33,mdo-mir-33,mml-mir-33a,ppy-mir-33,oan-mir-33b,oan-mir-33a,mmu-mir-33,rno-mir-33,eca-mir-33a,	hsa-mir-33a	hsa-miR-33a*	3'	0
17	29	hsa-miR-130b*_R+1	ACTCTTTCCCTGTTGCACTACT	22	607	824					ggcctgcctgacactctttccctgttgcactactgtgcgcccctggcaagCAGTGCAATGATGAAAGGGCATcggtcaggcc	11	bta-mir-130b,hsa-mir-130b,ssc-mir-130b,cfa-mir-130b,mml-mir-130b,ptr-mir-130b,ppy-mir-130b,oan-mir-130c,mmu-mir-130b,rno-mir-130b,eca-mir-130b,	hsa-mir-130b	hsa-miR-130b*	5'	0
17	30	bta-miR-130b	CAGTGCAATGATGAAAGGGCAT	22	1620	830					ggcctgcctgacactctttccctgttgcactactgtgcgcccctggcaagCAGTGCAATGATGAAAGGGCATcggtcaggcc	11	bta-mir-130b,hsa-mir-130b,ssc-mir-130b,cfa-mir-130b,mml-mir-130b,ptr-mir-130b,ppy-mir-130b,oan-mir-130c,mmu-mir-130b,rno-mir-130b,eca-mir-130b,	bta-mir-130b	bta-miR-130b	3'	0
18	31	bta-miR-30a-5p	TGTAAACATCCTCGACTGGAAGCT	24	39949	906					cTGTAAACATCCTCGACTGGAAGCTgtgaggctgcagaaaggctttcagtcggatgtttgcagctgc	11	bta-mir-30a,hsa-mir-30a,ssc-mir-30a,cfa-mir-30a,mdo-mir-30a,mml-mir-30a,oan-mir-30a,oan-mir-30d,mmu-mir-30a,mmu-mir-30d,rno-mir-30a,	bta-mir-30a	bta-miR-30a-5p	5'	0
18	32	hsa-miR-30a*	CTTTCAGTCGGATGTTTGCAGC	22	1952	840					cTGTAAACATCCTCGACTGGAAGCTgtgaggctgcagaaaggctttcagtcggatgtttgcagctgc	11	bta-mir-30a,hsa-mir-30a,ssc-mir-30a,cfa-mir-30a,mdo-mir-30a,mml-mir-30a,oan-mir-30a,oan-mir-30d,mmu-mir-30a,mmu-mir-30d,rno-mir-30a,	hsa-mir-30a	hsa-miR-30a*	3'	0
19	33	bta-miR-135b	TATGGCTTTTCATTCCTATGTGA	23	17	857					ctctgctgtggccTATGGCTTTTCATTCCTATGTGAttactgttccaaactcatgtagggctaaaagccatgggctacagtgaggggcgcgcgcc	13	bta-mir-135b,hsa-mir-135b,cfa-mir-135b,cfa-mir-135a-1,cfa-mir-135a-2,mdo-mir-135b,ptr-mir-135b,ppy-mir-135b,mmu-mir-135b,mmu-mir-135a-1,mmu-mir-135a-2,rno-mir-135b,eca-mir-135b,	bta-mir-135b	bta-miR-135b	5'	0
19	34	hsa-miR-135b*_L-1R+1	TGTAGGGCTAAAAGCCATGGGC	22	2	689					ctctgctgtggccTATGGCTTTTCATTCCTATGTGAttactgttccaaactcatgtagggctaaaagccatgggctacagtgaggggcgcgcgcc	13	bta-mir-135b,hsa-mir-135b,cfa-mir-135b,cfa-mir-135a-1,cfa-mir-135a-2,mdo-mir-135b,ptr-mir-135b,ppy-mir-135b,mmu-mir-135b,mmu-mir-135a-1,mmu-mir-135a-2,rno-mir-135b,eca-mir-135b,	hsa-mir-135b	hsa-miR-135b*	3'	0
20	35	bta-miR-451	AAACCGTTACCATTACTGAGTTT	23	11042	861					cttggggtggcgaggAAACCGTTACCATTACTGAGTTTagtaatggtaacggttctcttgctgcacccaga	11	bta-mir-451,hsa-mir-451,ssc-mir-451,cfa-mir-451,mdo-mir-451,mml-mir-451,ptr-mir-451,oan-mir-451,mmu-mir-451,rno-mir-451,eca-mir-451,	bta-mir-451	bta-miR-451	5'	0
20	36	rno-miR-451*_R-2_1ss8TC	ATGGTAACGGTTCTCTTGCTG	21	1	770					cttggggtggcgaggAAACCGTTACCATTACTGAGTTTagtaatggtaacggttctcttgctgcacccaga	11	bta-mir-451,hsa-mir-451,ssc-mir-451,cfa-mir-451,mdo-mir-451,mml-mir-451,ptr-mir-451,oan-mir-451,mmu-mir-451,rno-mir-451,eca-mir-451,	rno-mir-451	rno-miR-451*	3'	0
21	37	oan-miR-29b*_R+1_2ss10TC18TC	CTGGTTTCACATGGTGGCTTAGA	23	4	850					cttctggaagctggtttcacatggtggcttagatttttccatctttgtatcTAGCATCATTTGAAATCAGTGTTTtaggag	13	bta-mir-29e,bta-mir-29b-2,bta-mir-29b-1,ssc-mir-29b,cfa-mir-29b-2,cfa-mir-29b-1,mdo-mir-29b,oan-mir-29b-2,oan-mir-29b-1,mmu-mir-29b-2,mmu-mir-29b-1,rno-mir-29b-2,rno-mir-29b-1,	oan-mir-29b-1	oan-miR-29b*	5'	0
21	38	bta-miR-29e_R-1_1ss6TC	TAGCACCATTTGAAATCAGTGTT	23	29	822					cttctggaagctggtttcacatggtggcttagatttttccatctttgtatcTAGCATCATTTGAAATCAGTGTTTtaggag	13	bta-mir-29e,bta-mir-29b-2,bta-mir-29b-1,ssc-mir-29b,cfa-mir-29b-2,cfa-mir-29b-1,mdo-mir-29b,oan-mir-29b-2,oan-mir-29b-1,mmu-mir-29b-2,mmu-mir-29b-1,rno-mir-29b-2,rno-mir-29b-1,	bta-mir-29e	bta-miR-29e	3'	0
22	39	bta-miR-193a-5p	TGGGTCTTTGCGGGCGAGATGA	22	540	834					tgggagctgagagcTGGGTCTTTGCGGGCGAGATGAaggtgtcggttcAACTGGCCTACAAAGTCCCAGTcctcggccccc	10	bta-mir-193a,hsa-mir-193a,ssc-mir-193a,mdo-mir-193,mml-mir-193a,ptr-mir-193a,ppy-mir-193a,mmu-mir-193,rno-mir-193,eca-mir-193a,	bta-mir-193a	bta-miR-193a-5p	5'	0
22	40	bta-miR-193a-3p	AACTGGCCTACAAAGTCCCAGT	22	291	826					tgggagctgagagcTGGGTCTTTGCGGGCGAGATGAaggtgtcggttcAACTGGCCTACAAAGTCCCAGTcctcggccccc	10	bta-mir-193a,hsa-mir-193a,ssc-mir-193a,mdo-mir-193,mml-mir-193a,ptr-mir-193a,ppy-mir-193a,mmu-mir-193,rno-mir-193,eca-mir-193a,	bta-mir-193a	bta-miR-193a-3p	3'	0
23	41	oar-miR-496-5p	GAGTCGGGTACTCGAATGGA	20	21	726					gacacgtcagaagccagcatccGAGTCGGGTACTCGAATGGAggttgtccatggtgtgttcattttatttatgaTGAGTATTACATGGCCAATCTcctttcagtactaaattcttcttg	10	oar-mir-496,bta-mir-496,hsa-mir-496,cfa-mir-496,mml-mir-496,ptr-mir-496,ppy-mir-496,mmu-mir-496,rno-mir-496,eca-mir-496,	oar-mir-496	oar-miR-496-5p	5'	0
23	42	oar-miR-496-3p_R+1	TGAGTATTACATGGCCAATCTC	22	2249	828					gacacgtcagaagccagcatccGAGTCGGGTACTCGAATGGAggttgtccatggtgtgttcattttatttatgaTGAGTATTACATGGCCAATCTcctttcagtactaaattcttcttg	10	oar-mir-496,bta-mir-496,hsa-mir-496,cfa-mir-496,mml-mir-496,ptr-mir-496,ppy-mir-496,mmu-mir-496,rno-mir-496,eca-mir-496,	oar-mir-496	oar-miR-496-3p	3'	0
24	43	hsa-miR-34c-3p	AATCACTAACCACACGGCCAGG	22	9	821					agtctagttactAGGCAGTGTAGTTAGCTGATTGctaataataccaatcactaaccacacggccaggtaaaaagatt	10	bta-mir-34c,bta-mir-449b,hsa-mir-34c,hsa-mir-449b,ssc-mir-34c,cfa-mir-34c,mml-mir-34c,mml-mir-449b,ptr-mir-449b,ppy-mir-449b,	hsa-mir-34c	hsa-miR-34c-3p	3'	0
25	44	oar-miR-758-5p_1ss21AG	TGGTTGACCAGAGAGCACACG	21	2	749					ccacgtgcctgggtacatgaggTGGTTGACCAGAGAGCACACActtcatttgtgccgTTTGTGACCTGGTCCACTAAccctcagtatctaatcccctcttg	10	oar-mir-758,bta-mir-758,hsa-mir-758,ssc-mir-758,cfa-mir-758,mml-mir-758,ptr-mir-758,mmu-mir-758,rno-mir-758,eca-mir-758,	oar-mir-758	oar-miR-758-5p	5'	0
25	45	oar-miR-758-3p_R+1	TTTGTGACCTGGTCCACTAAC	21	663	793					ccacgtgcctgggtacatgaggTGGTTGACCAGAGAGCACACActtcatttgtgccgTTTGTGACCTGGTCCACTAAccctcagtatctaatcccctcttg	10	oar-mir-758,bta-mir-758,hsa-mir-758,ssc-mir-758,cfa-mir-758,mml-mir-758,ptr-mir-758,mmu-mir-758,rno-mir-758,eca-mir-758,	oar-mir-758	oar-miR-758-3p	3'	0
26	46	oan-miR-206*_R+2	ACATGCTTCTTTATATCCCCATA	23	10	845					tgcttcccaaggccacatgcttctttatatccccatacggattactttgctaTGGAATGTAAGGAAGTGTGTGGtttcggcgagcg	10	bta-mir-206,hsa-mir-206,ssc-mir-206,cfa-mir-206,mdo-mir-206,ptr-mir-206,oan-mir-206,mmu-mir-206,rno-mir-206,eca-mir-206-2,	oan-mir-206	oan-miR-206*	5'	0
26	47	bta-miR-206	TGGAATGTAAGGAAGTGTGTGG	22	989963	826					tgcttcccaaggccacatgcttctttatatccccatacggattactttgctaTGGAATGTAAGGAAGTGTGTGGtttcggcgagcg	10	bta-mir-206,hsa-mir-206,ssc-mir-206,cfa-mir-206,mdo-mir-206,ptr-mir-206,oan-mir-206,mmu-mir-206,rno-mir-206,eca-mir-206-2,	bta-mir-206	bta-miR-206	3'	0
27	48	bta-miR-184_R-1_1ss16TG	TGGACGGAGAACTGAGAAGGG	21	1	746					ccagtcacatccccttatcacttttccagccagctttgtgactctaactgtTGGACGGAGAACTGATAAGGGTaggtgattga	10	bta-mir-184,hsa-mir-184,ssc-mir-184,cfa-mir-184,mdo-mir-184,mml-mir-184,oan-mir-184,mmu-mir-184,rno-mir-184,eca-mir-184,	bta-mir-184	bta-miR-184	3'	0
28	49	bta-miR-328	CTGGCCCTCTCTGCCCTTCCGT	22	1045	834					ctgtttcggagcctggagcgggggggcaggaggggctcagggagatagtgtgtgctgcccCTGGCCCTCTCTGCCCTTCCGTcccctgttcc	10	bta-mir-328,hsa-mir-328,ssc-mir-328,cfa-mir-328,ptr-mir-328,ppy-mir-328,mmu-mir-328,rno-mir-328a,rno-mir-328b,eca-mir-328,	bta-mir-328	bta-miR-328	3'	0
29	50	bta-miR-1_1ss17AG	TGGAATGTAAAGAAGTGTGTAT	22	204	794					acctactcagagtacatacttctttatgtacccatatgaacatacaatgctaTGGAATGTAAAGAAGTATGTATttttggtaggc	15	bta-mir-1-2,bta-mir-1-1,hsa-mir-1-2,hsa-mir-1-1,cfa-mir-1-2,cfa-mir-1-1,mdo-mir-1,mml-mir-1-2,mml-mir-1-1,ptr-mir-1-2,ptr-mir-1-1,oan-mir-1a,rno-mir-1,eca-mir-1,eca-mir-1-2,	bta-mir-1-1	bta-miR-1	3'	0
30	51	bta-miR-194_R+1	TGTAACAGCAACTCCATGTGGAA	23	253	869					tggctcccacccccTGTAACAGCAACTCCATGTGGAagtacctctagttccagtggggctgctgttatctggggtgggggcca	15	bta-mir-194-2,bta-mir-194-1,hsa-mir-194-2,hsa-mir-194-1,cfa-mir-194,mml-mir-194-2,mml-mir-194-1,oan-mir-194-2,oan-mir-194-1,mmu-mir-194-2,mmu-mir-194-1,rno-mir-194-2,rno-mir-194-1,eca-mir-194,eca-mir-194-2,	bta-mir-194-1	bta-miR-194	5'	0
30	52	hsa-miR-194*_R-1	CCAGTGGGGCTGCTGTTATCT	21	5	730					tggctcccacccccTGTAACAGCAACTCCATGTGGAagtacctctagttccagtggggctgctgttatctggggtgggggcca	15	bta-mir-194-2,bta-mir-194-1,hsa-mir-194-2,hsa-mir-194-1,cfa-mir-194,mml-mir-194-2,mml-mir-194-1,oan-mir-194-2,oan-mir-194-1,mmu-mir-194-2,mmu-mir-194-1,rno-mir-194-2,rno-mir-194-1,eca-mir-194,eca-mir-194-2,	hsa-mir-194-2	hsa-miR-194*	3'	0
31	53	bta-miR-128_R+1	TCACAGTGAACCGGTCTCTTTC	22	3278	815					tgagctgttggattcggggccgtagcactgtctgagaggtttacatttcTCACAGTGAACCGGTCTCTTTttcagctgcttc	17	bta-mir-128-1,bta-mir-128-2,hsa-mir-128-1,hsa-mir-128-2,ssc-mir-128-1,ssc-mir-128-2,mdo-mir-128,ptr-mir-128-1,ptr-mir-128-2,oan-mir-128-1,oan-mir-128-2,mmu-mir-128-1,mmu-mir-128-2,rno-mir-128-1,rno-mir-128-2,eca-mir-128-2,eca-mir-128,	bta-mir-128-2	bta-miR-128	3'	0
32	54	bta-miR-193a-5p	TGGGTCTTTGCGGGCGAGATGA	22	540	834					tgggagctgagagcTGGGTCTTTGCGGGCGAGATGAaggtgtcggttcAACTGGCCTACAAAGTCCCAGTcctcggccccc	9	bta-mir-193a,hsa-mir-193a,ssc-mir-193a,cfa-mir-193a,mml-mir-193a,ppy-mir-193a,mmu-mir-193,rno-mir-193,eca-mir-193a,	bta-mir-193a	bta-miR-193a-5p	5'	0
32	55	bta-miR-193a-3p	AACTGGCCTACAAAGTCCCAGT	22	291	826					tgggagctgagagcTGGGTCTTTGCGGGCGAGATGAaggtgtcggttcAACTGGCCTACAAAGTCCCAGTcctcggccccc	9	bta-mir-193a,hsa-mir-193a,ssc-mir-193a,cfa-mir-193a,mml-mir-193a,ppy-mir-193a,mmu-mir-193,rno-mir-193,eca-mir-193a,	bta-mir-193a	bta-miR-193a-3p	3'	0
33	56	bta-miR-145_1ss1GT	TTCCAGTTTTCCCAGGAATCCCT	23	129	648					caccttgtcctcacgGTCCAGTTTTCCCAGGAATCCCTtagatgctaagatggggattcctggaaatactgttcttgaggtcatggtt	9	bta-mir-145,ssc-mir-145,cfa-mir-145,mdo-mir-145,mml-mir-145,oan-mir-145,mmu-mir-145,rno-mir-145,eca-mir-145,	bta-mir-145	bta-miR-145	5'	0
34	57	bta-miR-199a-5p_L+1R+1	ACCCAGTGTTCAGACTACCTGTTC	24	2	852					tggaagcttctggagatcctgctccgtcgcCCCAGTGTTCAGACTACCTGTTcaggacaatgccgttgtACAGTAGTCTGCACATTGGTTAgactgggcaaggg	20	bta-mir-199a-1,bta-mir-199b,bta-mir-199a-2,bta-mir-199c,hsa-mir-199a-2,hsa-mir-199b,hsa-mir-199a-1,ssc-mir-199a-1,ssc-mir-199b,ssc-mir-199a-2,mml-mir-199a-1,mml-mir-199a-2,ptr-mir-199a-2,ptr-mir-199b,ptr-mir-199a-1,ppy-mir-199b,mmu-mir-199a-2,mmu-mir-199b,mmu-mir-199a-1,eca-mir-199a,	bta-mir-199a-2	bta-miR-199a-5p	5'	0
34	58	bta-miR-199a-3p_2ss20TC22AT	ACAGTAGTCTGCACATTGGCTT	22	1	699					tggaagcttctggagatcctgctccgtcgcCCCAGTGTTCAGACTACCTGTTcaggacaatgccgttgtACAGTAGTCTGCACATTGGTTAgactgggcaaggg	20	bta-mir-199a-1,bta-mir-199b,bta-mir-199a-2,bta-mir-199c,hsa-mir-199a-2,hsa-mir-199b,hsa-mir-199a-1,ssc-mir-199a-1,ssc-mir-199b,ssc-mir-199a-2,mml-mir-199a-1,mml-mir-199a-2,ptr-mir-199a-2,ptr-mir-199b,ptr-mir-199a-1,ppy-mir-199b,mmu-mir-199a-2,mmu-mir-199b,mmu-mir-199a-1,eca-mir-199a,	bta-mir-199a-2	bta-miR-199a-3p	3'	0
35	59	bta-miR-150_R-1	TCTCCCAACCCTTGTACCAGTG	22	739	832					cctctctcctcacggccctgTCTCCCAACCCTTGTACCAGTGTgtgtctcagaccctggtacaggtacggggaggcagggacctgggggatcccagcagc	9	bta-mir-150,hsa-mir-150,cfa-mir-150,mdo-mir-150,ptr-mir-150,oan-mir-150,mmu-mir-150,rno-mir-150,eca-mir-150,	bta-mir-150	bta-miR-150	5'	0
36	60	oar-miR-379-3p_1ss16AC	TATGTAACACGGTCCCCTAACT	22	8	757					cctgattctggggtcagcaccactccacggttcctgcagagaTGGTAGACTATGGAACGTAGGCtgtgtgatttctgaccTATGTAACACGGTCCACTAACTctcagtatccaatccgtcctcgga	9	oar-mir-379,bta-mir-379,hsa-mir-379,cfa-mir-379,mml-mir-379,ptr-mir-379,mmu-mir-379,rno-mir-379,eca-mir-379,	oar-mir-379	oar-miR-379-3p	3'	0
37	61	oar-miR-299-5p	TGGTTTACCGTCCCACATACAT	22	17317	834					tgccatcgtgcggtacttgaagaaaTGGTTTACCGTCCCACATACATtctgaatatgTATGTGGGACGGTAAACCGCTTcttggtatcctgcccagccatcaaa	9	oar-mir-299,bta-mir-299,hsa-mir-299,ssc-mir-299,cfa-mir-299,mml-mir-299,ptr-mir-299,ppy-mir-299,rno-mir-3563,	oar-mir-299	oar-miR-299-5p	5'	0
37	62	oar-miR-299-3p	TATGTGGGACGGTAAACCGCTT	22	20696	828					tgccatcgtgcggtacttgaagaaaTGGTTTACCGTCCCACATACATtctgaatatgTATGTGGGACGGTAAACCGCTTcttggtatcctgcccagccatcaaa	9	oar-mir-299,bta-mir-299,hsa-mir-299,ssc-mir-299,cfa-mir-299,mml-mir-299,ptr-mir-299,ppy-mir-299,rno-mir-3563,	oar-mir-299	oar-miR-299-3p	3'	0
38	63	bta-miR-16a_2ss17TC21TC	TAGCAGCACGTAAATACTGGCG	22	1	773					gtcagcagtgcctTAGCAGCACGTAAATATTGGTGttaagattctaaaattatctccagtattaactgtgctgctgaagtaaggttggc	14	bta-mir-16a,hsa-mir-16-1,hsa-mir-16-2,ssc-mir-16-2,ssc-mir-16-1,cfa-mir-16-1,cfa-mir-16-2,mdo-mir-16,lla-mir-16,ppy-mir-16,ppy-mir-16-2,oan-mir-16c,eca-mir-16-2,eca-mir-16,	bta-mir-16a	bta-miR-16a	5'	0
38	64	hsa-miR-16-1*_R+1	CCAGTATTAACTGTGCTGCTGAA	23	9	887					gtcagcagtgcctTAGCAGCACGTAAATATTGGTGttaagattctaaaattatctccagtattaactgtgctgctgaagtaaggttggc	14	bta-mir-16a,hsa-mir-16-1,hsa-mir-16-2,ssc-mir-16-2,ssc-mir-16-1,cfa-mir-16-1,cfa-mir-16-2,mdo-mir-16,lla-mir-16,ppy-mir-16,ppy-mir-16-2,oan-mir-16c,eca-mir-16-2,eca-mir-16,	hsa-mir-16-1	hsa-miR-16-1*	3'	0
39	65	bta-miR-133a_L-1R+1_1ss4GT	TTTGTCCCCTTCAACCAGCTGT	22	302	829					caatgctttgctagagctggtaaaatggaaccaaatcgcctcttcaatggaTTTGGTCCCCTTCAACCAGCTGtagctatgcattga	14	bta-mir-133a-2,bta-mir-133a-1,hsa-mir-133a-1,hsa-mir-133a-2,ssc-mir-133a-2,ssc-mir-133a-1,ssc-mir-133b,mml-mir-133a,oan-mir-133c,mmu-mir-133a-2,mmu-mir-133a-1,rno-mir-133a,eca-mir-133a,eca-mir-133a-2,	bta-mir-133a-1	bta-miR-133a	3'	0
40	66	oar-miR-410-3p	AATATAACACAGATGGCCTGT	21	4072	782					cacctgcggtctgtggagtaggCGCCACTTTGGGTACTTGAGGAGaggttgtctgtgatgagttcgctttattaatgacgAATATAACACAGATGGCCTGTtttcagtaccacccacccctcgtgc	9	oar-mir-410,bta-mir-410,hsa-mir-410,cfa-mir-410,mml-mir-410,ptr-mir-410,mmu-mir-410,rno-mir-410,eca-mir-410,	oar-mir-410	oar-miR-410-3p	3'	0
41	67	bta-miR-449a	TGGCAGTGTATTGTTAGCTGGT	22	2	778					tgtgtgatgggtTGGCAGTGTATTGTTAGCTGGTtgaatatgtgagtgccatcagctaacatgcaactgctatcttattgcatgtata	9	bta-mir-449a,hsa-mir-449a,cfa-mir-449,mdo-mir-449,mml-mir-449a,ppy-mir-449a,mmu-mir-449a,rno-mir-449a,eca-mir-449a,	bta-mir-449a	bta-miR-449a	5'	0
41	68	rno-miR-449a*_L+1R-1_1ss21CA	TCAGCTAACATGCAACTGCTAT	22	1	851					tgtgtgatgggtTGGCAGTGTATTGTTAGCTGGTtgaatatgtgagtgccatcagctaacatgcaactgctatcttattgcatgtata	9	bta-mir-449a,hsa-mir-449a,cfa-mir-449,mdo-mir-449,mml-mir-449a,ppy-mir-449a,mmu-mir-449a,rno-mir-449a,eca-mir-449a,	rno-mir-449a	rno-miR-449a*	3'	0
42	69	hsa-miR-92b*_R+1	AGGGACGGGACGCGGTGCAGTGT	23	13	827					cgggccccgggcgggcgggagggacgggacgcggtgcagtgttgttctttcccctgccaaTATTGCACTCGTCCCGGCCTCCggccccctcggccc	9	bta-mir-92b,hsa-mir-92b,ssc-mir-92b,cfa-mir-92b,mml-mir-92b,ppy-mir-92b,mmu-mir-92b,rno-mir-92b,eca-mir-92b,	hsa-mir-92b	hsa-miR-92b*	5'	0
42	70	bta-miR-92b	TATTGCACTCGTCCCGGCCTCC	22	803	827					cgggccccgggcgggcgggagggacgggacgcggtgcagtgttgttctttcccctgccaaTATTGCACTCGTCCCGGCCTCCggccccctcggccc	9	bta-mir-92b,hsa-mir-92b,ssc-mir-92b,cfa-mir-92b,mml-mir-92b,ppy-mir-92b,mmu-mir-92b,rno-mir-92b,eca-mir-92b,	bta-mir-92b	bta-miR-92b	3'	0
43	71	bta-miR-367_L-1	AATTGCACTTTAGCAATGGTGA	22	17	840					ccattactgttgctaatatgcaactctgttcaattcaaattgGAATTGCACTTTAGCAATGGTGAtgg	8	bta-mir-367,hsa-mir-367,mdo-mir-367,mml-mir-367,ptr-mir-367,ppy-mir-367,mmu-mir-367,eca-mir-367,	bta-mir-367	bta-miR-367	3'	0
44	72	bta-miR-362-5p	AATCCTTGGAACCTAGGTGTGAGT	24	2424	899					ctcgAATCCTTGGAACCTAGGTGTGAGTgctgttctagtgcAACACACCTATTCAAGGATTCaaa	8	bta-mir-362,hsa-mir-362,ssc-mir-362,cfa-mir-362,mml-mir-362,ppy-mir-362,mmu-mir-362,eca-mir-362,	bta-mir-362	bta-miR-362-5p	5'	0
44	73	bta-miR-362-3p_R+1	AACACACCTATTCAAGGATTCA	22	130	834					ctcgAATCCTTGGAACCTAGGTGTGAGTgctgttctagtgcAACACACCTATTCAAGGATTCaaa	8	bta-mir-362,hsa-mir-362,ssc-mir-362,cfa-mir-362,mml-mir-362,ppy-mir-362,mmu-mir-362,eca-mir-362,	bta-mir-362	bta-miR-362-3p	3'	0
45	74	mmu-miR-203*_1ss11GA	AGTGGTTCTTAACAGTTCAACA	22	1	745					gtgttggggactcgcgcgctgggtccagtggttcttaacagttcaacagttctgtagcgcaattGTGAAATGTTTAGGACCACTAGacccggcgggcgcggcgacagcga	8	hsa-mir-203,cfa-mir-203,mdo-mir-203,mml-mir-203,ptr-mir-203,ppy-mir-203,mmu-mir-203,rno-mir-203,	mmu-mir-203	mmu-miR-203*	5'	0
45	75	hsa-miR-203	GTGAAATGTTTAGGACCACTAG	22	8	817					gtgttggggactcgcgcgctgggtccagtggttcttaacagttcaacagttctgtagcgcaattGTGAAATGTTTAGGACCACTAGacccggcgggcgcggcgacagcga	8	hsa-mir-203,cfa-mir-203,mdo-mir-203,mml-mir-203,ptr-mir-203,ppy-mir-203,mmu-mir-203,rno-mir-203,	hsa-mir-203	hsa-miR-203	3'	0
46	76	bta-miR-188_R-1	CATCCCTTGCATGGTGGAGGG	21	353	794					tgctccctctctcaCATCCCTTGCATGGTGGAGGGTgagctttctgaaaacccctcccacatgcagggtttgcaggatggtgagcc	8	bta-mir-188,hsa-mir-188,cfa-mir-188,mml-mir-188,ptr-mir-188,mmu-mir-188,rno-mir-188,eca-mir-188,	bta-mir-188	bta-miR-188	5'	0
47	77	hsa-miR-363	AATTGCACGGTATCCATCTGTA	22	17	822					tgttgtCGGGTGGATCACGATGCAATTTtgatgagtatcataggagaaaAATTGCACGGTATCCATCTGTAaacc	8	hsa-mir-363,ssc-mir-363,cfa-mir-363,mml-mir-363,oan-mir-363,mmu-mir-363,rno-mir-363,eca-mir-363,	hsa-mir-363	hsa-miR-363	3'	0
48	78	bta-miR-339b_R+2	TCCCTGTCCTCCAGGAGCTCCT	22	1	543					TCCCTGTCCTCCAGGAGCTCcaggtctggggtgggtgtggggatttctgcaggaggga	8	bta-mir-339b,hsa-mir-339,ssc-mir-4334,ssc-mir-339,mml-mir-339,ppy-mir-339,mmu-mir-339,rno-mir-339,	bta-mir-339b	bta-miR-339b	5'	0
49	79	hsa-miR-149	TCTGGCTCCGTGTCTTCACTCCC	23	489	834					gccggcgcccgagcTCTGGCTCCGTGTCTTCACTCCCgtgcttgtccgaggagggAGGGAGGGACGGGGGCTGTGCtggggcagctgga	8	hsa-mir-149,ssc-mir-149,cfa-mir-149,mml-mir-149,ptr-mir-149,ppy-mir-149,mmu-mir-149,eca-mir-149,	hsa-mir-149	hsa-miR-149	5'	0
49	80	hsa-mir-149-p3_1ss2AC	GCGGAGGGAGGGAGGG	16	1	463					gccggcgcccgagcTCTGGCTCCGTGTCTTCACTCCCgtgcttgtccgaggagggAGGGAGGGACGGGGGCTGTGCtggggcagctgga	8	hsa-mir-149,ssc-mir-149,cfa-mir-149,mml-mir-149,ptr-mir-149,ppy-mir-149,mmu-mir-149,eca-mir-149,	hsa-mir-149	hsa-mir-149-p3	3'	0
50	81	bta-miR-185	TGGAGAGAAAGGCAGTTCCTGA	22	1121	810					gggggtgagggacTGGAGAGAAAGGCAGTTCCTGAtggtcccctccccaggggctggctttcctccggcccctccttcc	8	bta-mir-185,hsa-mir-185,ssc-mir-185,cfa-mir-185,mml-mir-185,ptr-mir-185,mmu-mir-185,rno-mir-185,	bta-mir-185	bta-miR-185	5'	0
50	82	hsa-miR-185*_R-2	AGGGGCTGGCTTTCCTCTGG	20	3	755					gggggtgagggacTGGAGAGAAAGGCAGTTCCTGAtggtcccctccccaggggctggctttcctccggcccctccttcc	8	bta-mir-185,hsa-mir-185,ssc-mir-185,cfa-mir-185,mml-mir-185,ptr-mir-185,mmu-mir-185,rno-mir-185,	hsa-mir-185	hsa-miR-185*	3'	0
51	83	bta-miR-708_R-1_1ss16TC	AAGGAGCTTACAATCCAGCTGG	22	2	808					ctgtgtgtgaagtggtaactgccctcAAGGAGCTTACAATCTAGCTGGGggtaaacgacttgcacatgaacgcatctagactgtgagcttctagagggcagggacctta	8	bta-mir-708,hsa-mir-708,ssc-mir-708,cfa-mir-708,ptr-mir-708,mmu-mir-708,rno-mir-708,eca-mir-708,	bta-mir-708	bta-miR-708	5'	0
51	84	hsa-miR-708*_R+1_1ss3AT	CATCTAGACTGTGAGCTTCTAGA	23	284	876					ctgtgtgtgaagtggtaactgccctcAAGGAGCTTACAATCTAGCTGGGggtaaacgacttgcacatgaacgcatctagactgtgagcttctagagggcagggacctta	8	bta-mir-708,hsa-mir-708,ssc-mir-708,cfa-mir-708,ptr-mir-708,mmu-mir-708,rno-mir-708,eca-mir-708,	hsa-mir-708	hsa-miR-708*	3'	0
52	85	bta-miR-448	TTGCATATGTAGGATGTCCCAT	22	1	645					gcggggaggttgaacatcctgcatagtgctgccaggaaatccctattttatactaagggggggttggctggTTGCATATGTAGGATGTCCCATctccccacccacatcatc	8	bta-mir-448,hsa-mir-448,cfa-mir-448,mml-mir-448,ptr-mir-448,mmu-mir-448,rno-mir-448,eca-mir-448,	bta-mir-448	bta-miR-448	3'	0
53	86	hsa-miR-132*	ACCGTGGCTTTCGATTGTTACT	22	9	842					ccgcccccgcgtctccagggcaaccgtggctttcgattgttactgtgggaaccggaggTAACAGTCTACAGCCATGGTCGccccgcagcacgcccacgcgc	7	bta-mir-132,hsa-mir-132,cfa-mir-132,mdo-mir-132,mmu-mir-132,rno-mir-132,eca-mir-132,	hsa-mir-132	hsa-miR-132*	5'	0
53	87	bta-miR-132	TAACAGTCTACAGCCATGGTCG	22	1416	826					ccgcccccgcgtctccagggcaaccgtggctttcgattgttactgtgggaaccggaggTAACAGTCTACAGCCATGGTCGccccgcagcacgcccacgcgc	7	bta-mir-132,hsa-mir-132,cfa-mir-132,mdo-mir-132,mmu-mir-132,rno-mir-132,eca-mir-132,	bta-mir-132	bta-miR-132	3'	0
54	88	bta-miR-224_R-1	CAAGTCACTAGTGGTTCCGTTT	22	10302	839					gggctttCAAGTCACTAGTGGTTCCGTTTAgtagatggttgtacattgtttcaaaatggtaccctagtgactacaaagccc	7	bta-mir-224,hsa-mir-224,ssc-mir-224,cfa-mir-224,mmu-mir-224,rno-mir-224,eca-mir-224,	bta-mir-224	bta-miR-224	5'	0
54	89	hsa-miR-224*_L-1_1ss9GA	AAATGGTACCCTAGTGACTACA	22	19	823					gggctttCAAGTCACTAGTGGTTCCGTTTAgtagatggttgtacattgtttcaaaatggtaccctagtgactacaaagccc	7	bta-mir-224,hsa-mir-224,ssc-mir-224,cfa-mir-224,mmu-mir-224,rno-mir-224,eca-mir-224,	hsa-mir-224	hsa-miR-224*	3'	0
55	90	mmu-miR-421*_R+2	CTCATTAAATGTTTGTTGAATGA	23	1	911					gcacattgtaggcctcattaaatgtttgttgaatgaaaaaatgaatcATCAACAGACATTAATTGGGCGCctgctctgtgatctc	7	bta-mir-421,cfa-mir-421,mml-mir-421,ptr-mir-421,ppy-mir-421,mmu-mir-421,rno-mir-421,	mmu-mir-421	mmu-miR-421*	5'	0
55	91	bta-miR-421	ATCAACAGACATTAATTGGGCGC	23	276	861					gcacattgtaggcctcattaaatgtttgttgaatgaaaaaatgaatcATCAACAGACATTAATTGGGCGCctgctctgtgatctc	7	bta-mir-421,cfa-mir-421,mml-mir-421,ptr-mir-421,ppy-mir-421,mmu-mir-421,rno-mir-421,	bta-mir-421	bta-miR-421	3'	0
56	92	hsa-miR-143_R+1_1ss16TC	TGAGATGAAGCACTGCAGCTCA	22	346	763					gcgcagcgccctgtctcccagcctgaGGTGCAGTGCTGCATCTCTGGTcagttgggagtcTGAGATGAAGCACTGTAGCTCaggaagagagaagttgttctgcagc	7	hsa-mir-143,hsa-mir-4770,mml-mir-143,ppa-mir-143,mmu-mir-143,rno-mir-143,eca-mir-143,	hsa-mir-143	hsa-miR-143	3'	0
57	93	bta-miR-31_R+2	AGGCAAGATGCTGGCATAGCTGT	23	12	857					tcctgtaacttggaactggagaggAGGCAAGATGCTGGCATAGCTgttgaactgcgaacctgctatgccaacatattgccatctctcttgtccg	7	bta-mir-31,hsa-mir-31,cfa-mir-31,mdo-mir-31,mmu-mir-31,rno-mir-31,eca-mir-31,	bta-mir-31	bta-miR-31	5'	0
57	94	hsa-miR-31*_R+1	TGCTATGCCAACATATTGCCATC	23	2	906					tcctgtaacttggaactggagaggAGGCAAGATGCTGGCATAGCTgttgaactgcgaacctgctatgccaacatattgccatctctcttgtccg	7	bta-mir-31,hsa-mir-31,cfa-mir-31,mdo-mir-31,mmu-mir-31,rno-mir-31,eca-mir-31,	hsa-mir-31	hsa-miR-31*	3'	0
58	95	hsa-miR-140-5p	CAGTGGTTTTACCCTATGGTAG	22	432	828					tctctctgtgtcctgccagtggttttaccctatggtaggttacgtcatgctgttcTACCACAGGGTAGAACCACGGAcaggataccggggcacc	7	bta-mir-140,hsa-mir-140,ssc-mir-140,cfa-mir-140,oan-mir-140,rno-mir-140,eca-mir-140,	hsa-mir-140	hsa-miR-140-5p	5'	0
58	96	bta-miR-140_L-1R+1	ACCACAGGGTAGAACCACGGAC	22	12718	829					tctctctgtgtcctgccagtggttttaccctatggtaggttacgtcatgctgttcTACCACAGGGTAGAACCACGGAcaggataccggggcacc	7	bta-mir-140,hsa-mir-140,ssc-mir-140,cfa-mir-140,oan-mir-140,rno-mir-140,eca-mir-140,	bta-mir-140	bta-miR-140	3'	0
59	97	mmu-miR-652*_R-1_1ss13GA	CAACCCTAGGAGAGGGTGCCATT	23	2	844					acgaatggctatgcactgcacaaccctaggagagggtgccattcacatagactataattgAATGGCGCCACTAGGGTTGTGcagtgcacaacctacac	7	hsa-mir-652,cfa-mir-652,mml-mir-652,ptr-mir-652,ppy-mir-652,mmu-mir-652,rno-mir-652,	mmu-mir-652	mmu-miR-652*	5'	0
59	98	hsa-miR-652_R+1	AATGGCGCCACTAGGGTTGTGC	22	399	802					acgaatggctatgcactgcacaaccctaggagagggtgccattcacatagactataattgAATGGCGCCACTAGGGTTGTGcagtgcacaacctacac	7	hsa-mir-652,cfa-mir-652,mml-mir-652,ptr-mir-652,ppy-mir-652,mmu-mir-652,rno-mir-652,	hsa-mir-652	hsa-miR-652	3'	0
60	99	bta-miR-125b_R+1	TCCCTGAGACCCTAACTTGTGAG	23	87	870					gacttttcctagTCCCTGAGACCCTAACTTGTGAggtattttagtagcatcacaagtcaggctcttgggacctaggcggagggga	14	bta-mir-125b-2,bta-mir-125b-1,hsa-mir-125b-2,hsa-mir-125b-1,cfa-mir-125b-2,cfa-mir-125b-1,mdo-mir-125b-1,mdo-mir-125b-2,mmu-mir-125b-2,mmu-mir-125b-1,rno-mir-125b-2,rno-mir-125b-1,eca-mir-125b-2,eca-mir-125b,	bta-mir-125b-1	bta-miR-125b	5'	0
60	100	hsa-miR-125b-2*_L-2R+1	ACAAGTCAGGCTCTTGGGACC	21	1390	790					gacttttcctagTCCCTGAGACCCTAACTTGTGAggtattttagtagcatcacaagtcaggctcttgggacctaggcggagggga	14	bta-mir-125b-2,bta-mir-125b-1,hsa-mir-125b-2,hsa-mir-125b-1,cfa-mir-125b-2,cfa-mir-125b-1,mdo-mir-125b-1,mdo-mir-125b-2,mmu-mir-125b-2,mmu-mir-125b-1,rno-mir-125b-2,rno-mir-125b-1,eca-mir-125b-2,eca-mir-125b,	hsa-mir-125b-2	hsa-miR-125b-2*	3'	0
61	101	oar-miR-376c-5p	GTGGATATTCCGTCTATGTTT	21	31	753					atccttctttggtatttaaaagGTGGATATTCCGTCTATGTTTatgttatttatggttaAACATAGAGGAAATTCCACGTtttcagtatcaaatgctgcttggaa	9	oar-mir-376c,bta-mir-376c,bta-mir-376b,ssc-mir-376c,ssc-mir-376b,cfa-mir-376c,cfa-mir-376b,mmu-mir-376c,rno-mir-376c,	oar-mir-376c	oar-miR-376c-5p	5'	0
61	102	oar-miR-376c-3p	AACATAGAGGAAATTCCACGT	21	19028	791					atccttctttggtatttaaaagGTGGATATTCCGTCTATGTTTatgttatttatggttaAACATAGAGGAAATTCCACGTtttcagtatcaaatgctgcttggaa	9	oar-mir-376c,bta-mir-376c,bta-mir-376b,ssc-mir-376c,ssc-mir-376b,cfa-mir-376c,cfa-mir-376b,mmu-mir-376c,rno-mir-376c,	oar-mir-376c	oar-miR-376c-3p	3'	0
62	103	bta-miR-105a	TCAAATGCTCAGACTCCTGTGGT	23	204	863					tgtgcatcgtagTCAAATGCTCAGACTCCTGTGGTggctgctcatgcaccacggatgtttgagcatgtgctacggtgtcta	7	bta-mir-105a,bta-mir-105b,hsa-mir-105-1,hsa-mir-105-2,ssc-mir-105-2,cfa-mir-105b,eca-mir-105,	bta-mir-105a	bta-miR-105a	5'	0
62	104	hsa-miR-105*_L+2R-2	CCACGGATGTTTGAGCATGTGC	22	47	809					tgtgcatcgtagTCAAATGCTCAGACTCCTGTGGTggctgctcatgcaccacggatgtttgagcatgtgctacggtgtcta	7	bta-mir-105a,bta-mir-105b,hsa-mir-105-1,hsa-mir-105-2,ssc-mir-105-2,cfa-mir-105b,eca-mir-105,	hsa-mir-105-2	hsa-miR-105*	3'	0
63	105	hsa-mir-1244-2-p3	GCTGTACTATAAGTAGTTGGTTTGTA	26	1	1014					atcttattccgagcattccagtaacttttttgtgtatgtacttagctgtactatAAGTAGTTGGTTTGTATGAGATGGTTaaaaa	14	hsa-mir-1244-2,hsa-mir-1244-3,hsa-mir-1244-1,ptr-mir-1244-6,ptr-mir-1244-11,ptr-mir-1244-8,ptr-mir-1244-3,ptr-mir-1244-5,ptr-mir-1244-2,ptr-mir-1244-10,ptr-mir-1244-1,ptr-mir-1244-9,ptr-mir-1244-4,ptr-mir-1244-7,	hsa-mir-1244-2	hsa-mir-1244-2-p3	3'	0
64	106	bta-miR-653_L-1R+1	TGTTGAAACAATCTCTGTTGA	21	8	791					tcattccctcaGTGTTGAAACAATCTCTGTTGaaccatgttacaggaagttcactggagtttgtttcaacattggaggaatgataagatg	7	bta-mir-653,hsa-mir-653,cfa-mir-653,mml-mir-653,ptr-mir-653,mmu-mir-653,eca-mir-653,	bta-mir-653	bta-miR-653	5'	0
64	107	bta-mir-653-p3	TCACTGGAGTTTGTTTCAACA	21	1	815					tcattccctcaGTGTTGAAACAATCTCTGTTGaaccatgttacaggaagttcactggagtttgtttcaacattggaggaatgataagatg	7	bta-mir-653,hsa-mir-653,cfa-mir-653,mml-mir-653,ptr-mir-653,mmu-mir-653,eca-mir-653,	bta-mir-653	bta-mir-653-p3	3'	0
65	108	bta-miR-138_R+1	AGCTGGTGTTGTGAATCAGGCCGT	24	2	921					ctggcacggtgcggtggggcAGCTGGTGTTGTGAATCAGGCCGtcgccaatcagagaacggctacttcacaacaccagggtcacaccccaccccagg	13	bta-mir-138-1,bta-mir-138-2,hsa-mir-138-1,hsa-mir-138-2,cfa-mir-138a,oan-mir-138-1,oan-mir-138-2,mmu-mir-138-1,mmu-mir-138-2,rno-mir-138-1,rno-mir-138-2,eca-mir-138-2,eca-mir-138,	bta-mir-138-2	bta-miR-138	5'	0
65	109	hsa-miR-138-1*_R-1_1ss21CT	GCTACTTCACAACACCAGGGT	21	2	748					ctggcacggtgcggtggggcAGCTGGTGTTGTGAATCAGGCCGtcgccaatcagagaacggctacttcacaacaccagggtcacaccccaccccagg	13	bta-mir-138-1,bta-mir-138-2,hsa-mir-138-1,hsa-mir-138-2,cfa-mir-138a,oan-mir-138-1,oan-mir-138-2,mmu-mir-138-1,mmu-mir-138-2,rno-mir-138-1,rno-mir-138-2,eca-mir-138-2,eca-mir-138,	hsa-mir-138-1	hsa-miR-138-1*	3'	0
66	110	bta-miR-362-5p	AATCCTTGGAACCTAGGTGTGAGT	24	2424	899					ctcgAATCCTTGGAACCTAGGTGTGAGTgctgttctagtgcAACACACCTATTCAAGGATTCaaa	7	bta-mir-362,hsa-mir-362,mml-mir-362,ptr-mir-362,ppy-mir-362,mmu-mir-362,eca-mir-362,	bta-mir-362	bta-miR-362-5p	5'	0
66	111	bta-miR-362-3p_R+1	AACACACCTATTCAAGGATTCA	22	130	834					ctcgAATCCTTGGAACCTAGGTGTGAGTgctgttctagtgcAACACACCTATTCAAGGATTCaaa	7	bta-mir-362,hsa-mir-362,mml-mir-362,ptr-mir-362,ppy-mir-362,mmu-mir-362,eca-mir-362,	bta-mir-362	bta-miR-362-3p	3'	0
67	112	bta-miR-21*_L+1R-1	CAACAGCAGTCGATGGGCTGTC	22	17	841					tgtcgggTAGCTTATCAGACTGATGTTGACTgttgaatctcatggcAACAGCAGTCGATGGGCTGTCTgaca	7	bta-mir-21,hsa-mir-21,ssc-mir-21,cfa-mir-21,mdo-mir-21,oan-mir-21,mmu-mir-21,	bta-mir-21	bta-miR-21*	3'	0
68	113	mmu-miR-208b*	AAGCTTTTTGCTCGCGTTATGT	22	1	873					cctctcagggaagctttttgctcgcgttatgtttctcatccgaatATAAGACGAACAAAAGGTTTGTctgagggcag	7	bta-mir-208b,hsa-mir-208b,ssc-mir-208b,cfa-mir-208b,ptr-mir-208b,mmu-mir-208b,rno-mir-208b,	mmu-mir-208b	mmu-miR-208b*	5'	0
68	114	bta-miR-208b	ATAAGACGAACAAAAGGTTTGT	22	676	820					cctctcagggaagctttttgctcgcgttatgtttctcatccgaatATAAGACGAACAAAAGGTTTGTctgagggcag	7	bta-mir-208b,hsa-mir-208b,ssc-mir-208b,cfa-mir-208b,ptr-mir-208b,mmu-mir-208b,rno-mir-208b,	bta-mir-208b	bta-miR-208b	3'	0
69	115	oar-mir-376d-p5	GTAGATTTTCCTTCTATGGTTA	22	921	821					gggatccatcctgtttggtatttaaaaggtagattttccttctatggttacgggtttggtgattaATCATAGAGGAAAATCCACATtttcagtatcaaatgctgctttgg	9	oar-mir-376d,bta-mir-376d,hsa-mir-376a-2,hsa-mir-376a-1,cfa-mir-376a-2,cfa-mir-376a-3,cfa-mir-376a-1,ptr-mir-376a-2,ptr-mir-376a-1,	oar-mir-376d	oar-mir-376d-p5	5'	0
69	116	oar-miR-376d	ATCATAGAGGAAAATCCACAT	21	556	799					gggatccatcctgtttggtatttaaaaggtagattttccttctatggttacgggtttggtgattaATCATAGAGGAAAATCCACATtttcagtatcaaatgctgctttgg	9	oar-mir-376d,bta-mir-376d,hsa-mir-376a-2,hsa-mir-376a-1,cfa-mir-376a-2,cfa-mir-376a-3,cfa-mir-376a-1,ptr-mir-376a-2,ptr-mir-376a-1,	oar-mir-376d	oar-miR-376d	3'	0
70	117	hsa-miR-140-5p	CAGTGGTTTTACCCTATGGTAG	22	432	828					tgtgtctctctctgtgtcctgcCAGTGGTTTTACCCTATGGTAGgttacgtcatgctgttcTACCACAGGGTAGAACCACGGacaggataccggggcacc	6	hsa-mir-140,ssc-mir-140,mne-mir-140,oan-mir-140,rno-mir-140,eca-mir-140,	hsa-mir-140	hsa-miR-140-5p	5'	0
70	118	hsa-miR-140-3p_L-1R+2	ACCACAGGGTAGAACCACGGAC	22	12718	829					tgtgtctctctctgtgtcctgcCAGTGGTTTTACCCTATGGTAGgttacgtcatgctgttcTACCACAGGGTAGAACCACGGacaggataccggggcacc	6	hsa-mir-140,ssc-mir-140,mne-mir-140,oan-mir-140,rno-mir-140,eca-mir-140,	hsa-mir-140	hsa-miR-140-3p	3'	0
71	119	bta-miR-190a_R-1	TGATATGTTTGATATATTAGG	21	573	793					tgcaggcctctgtgTGATATGTTTGATATATTAGGTtgttatttaatccaactatatatcaaacatattcctacagtgtcttgcc	6	bta-mir-190a,mdo-mir-190a,oan-mir-190a,mmu-mir-190,rno-mir-190,eca-mir-190,	bta-mir-190a	bta-miR-190a	5'	0
71	120	oan-miR-190a*	ACTATATATCAAACATATTCCT	22	7	836					tgcaggcctctgtgTGATATGTTTGATATATTAGGTtgttatttaatccaactatatatcaaacatattcctacagtgtcttgcc	6	bta-mir-190a,mdo-mir-190a,oan-mir-190a,mmu-mir-190,rno-mir-190,eca-mir-190,	oan-mir-190a	oan-miR-190a*	3'	0
72	121	hsa-miR-505*_R+1	GGGAGCCAGGAAGTATTGATGTT	23	16	852					aaattgatgcacccagtgggggagccaggaagtattgatgtttctaccagtttagCGTCAACACTTGCTGGTTTCCTctctggagcgtca	6	bta-mir-505,hsa-mir-505,ssc-mir-505,ptr-mir-505,mmu-mir-505,rno-mir-505,	hsa-mir-505	hsa-miR-505*	5'	0
72	122	bta-miR-505_L-1R+2	GTCAACACTTGCTGGTTTCCTCT	23	384	859					aaattgatgcacccagtgggggagccaggaagtattgatgtttctaccagtttagCGTCAACACTTGCTGGTTTCCTctctggagcgtca	6	bta-mir-505,hsa-mir-505,ssc-mir-505,ptr-mir-505,mmu-mir-505,rno-mir-505,	bta-mir-505	bta-miR-505	3'	0
73	123	mmu-miR-208a-5p	GAGCTTTTGGCCCGGGTTATAC	22	4	803					tgacgggcgagcttttggcccgggttatacctgatgctcacgtATAAGACGAGCAAAAAGCTTGTtggtca	6	bta-mir-208a,mml-mir-208a,ptr-mir-208a,mmu-mir-208a,rno-mir-208,eca-mir-208a,	mmu-mir-208a	mmu-miR-208a-5p	5'	0
74	124	bta-miR-767	TGCACCATGGTTGTCTGAGCATG	23	117	864					tttgtattataggtttttgctcaTGCACCATGGTTGTCTGAGCATGcagcatgcttgtctgctcataccccatggttcctgagcaggaaccgtcactgcttactg	6	bta-mir-767,hsa-mir-767,mml-mir-767,ppy-mir-767,mmu-mir-767,eca-mir-767,	bta-mir-767	bta-miR-767	5'	0
74	125	hsa-miR-767-3p_R-1_1ss21TC	TCTGCTCATACCCCATGGTTCC	22	4	839					tttgtattataggtttttgctcaTGCACCATGGTTGTCTGAGCATGcagcatgcttgtctgctcataccccatggttcctgagcaggaaccgtcactgcttactg	6	bta-mir-767,hsa-mir-767,mml-mir-767,ppy-mir-767,mmu-mir-767,eca-mir-767,	hsa-mir-767	hsa-miR-767-3p	3'	0
75	126	bta-miR-95_R-1	TTCAACGGGTATTTATTGAGC	21	1550	788					aacacagcgggcgctcaataaatgtttgttgaattgagatgcgctaaaTTCAACGGGTATTTATTGAGCAcccactctgtg	6	bta-mir-95,hsa-mir-95,ssc-mir-95,cfa-mir-95,ppa-mir-95,eca-mir-95,	bta-mir-95	bta-miR-95	3'	0
76	127	oar-miR-485-3p	GTCATACACGGCTCTCCTCTCT	22	14237	806					caagtgtccacttatggtacttgaagAGAGGCTGGCCGTGATGAATTCGattcatcaaagcgaGTCATACACGGCTCTCCTCTCTtttagtgtcaaattctgcctcggagg	6	oar-mir-485,bta-mir-485,hsa-mir-485,cfa-mir-485,mmu-mir-485,rno-mir-485,	oar-mir-485	oar-miR-485-3p	3'	0
77	128	oar-miR-376c-5p	GTGGATATTCCGTCTATGTTT	21	31	753					atccttctttggtatttaaaagGTGGATATTCCGTCTATGTTTatgttatttatggttaAACATAGAGGAAATTCCACGTtttcagtatcaaatgctgcttggaa	6	oar-mir-376c,hsa-mir-376c,ptr-mir-376c,mmu-mir-376c,rno-mir-376c,eca-mir-376c,	oar-mir-376c	oar-miR-376c-5p	5'	0
77	129	oar-miR-376c-3p	AACATAGAGGAAATTCCACGT	21	19028	791					atccttctttggtatttaaaagGTGGATATTCCGTCTATGTTTatgttatttatggttaAACATAGAGGAAATTCCACGTtttcagtatcaaatgctgcttggaa	6	oar-mir-376c,hsa-mir-376c,ptr-mir-376c,mmu-mir-376c,rno-mir-376c,eca-mir-376c,	oar-mir-376c	oar-miR-376c-3p	3'	0
78	130	hsa-miR-516b*_L+4_1ss15CT	AAAGTGCTTCCTTTTAGAGGGT	22	1	696					tctcaggttgtgaccTTCTCGAGGAAAGAAGCACTTTCtgttgtctgaaagaaaagaaagTGCTTCCTTTCAGAGGGTtacggtttgaga	15	hsa-mir-516a-2,hsa-mir-516a-1,hsa-mir-516b-1,hsa-mir-520c,hsa-mir-516b-2,hsa-mir-520b,mml-mir-519a,ptr-mir-516a-2,ptr-mir-516a-1,ptr-mir-516b-1,ptr-mir-516b-2,ptr-mir-520c,ptr-mir-520b,ppy-mir-520c,ppy-mir-520f,	hsa-mir-516b-2	hsa-miR-516b*	3'	0
79	131	bta-miR-211_R+1	TTCCCTTTGTCATCCTTTGCCC	22	23	831					tcccctggctgtgtgacctgtgggcTTCCCTTTGTCATCCTTTGCCcagggttctgagtggggcagggacagcaaaggggtgctcagtcgtcacctcccacagcatggag	6	bta-mir-211,cfa-mir-211,mml-mir-211,mmu-mir-211,rno-mir-211,eca-mir-211,	bta-mir-211	bta-miR-211	5'	0
80	132	bta-miR-142_L+2	CCCATAAAGTAGAAAGCACTAC	22	56	825					gacagtgcagtcaccCATAAAGTAGAAAGCACTACtaacagcactggagggtgtAGTGTTTCCTACTTTATGGATGagtgtactgtg	6	bta-mir-142,ssc-mir-142,mdo-mir-142,ptr-mir-142,oan-mir-142,mmu-mir-142,	bta-mir-142	bta-miR-142	5'	0
80	133	bta-miR-142*_L+3R-3	TGTAGTGTTTCCTACTTTATGG	22	219	817					gacagtgcagtcaccCATAAAGTAGAAAGCACTACtaacagcactggagggtgtAGTGTTTCCTACTTTATGGATGagtgtactgtg	6	bta-mir-142,ssc-mir-142,mdo-mir-142,ptr-mir-142,oan-mir-142,mmu-mir-142,	bta-mir-142	bta-miR-142*	3'	0
81	134	hsa-miR-151b_R+3	TCGAGGAGCTCACAGTCTAGA	21	76	789					tttcctgcccTCGAGGAGCTCACAGTCTagtatgtctcatcccctaCTAGACTGAAGCTCCTTGAGGacagggatggtcatactcacctc	6	hsa-mir-151,hsa-mir-151b,cfa-mir-151,mmu-mir-151,rno-mir-151,eca-mir-151,	hsa-mir-151b	hsa-miR-151b	5'	0
82	135	hsa-miR-25*_R+2	AGGCGGAGACTTGGGCAATTGCT	23	21	864					ggccagtgttgagaggcggagacttgggcaattgctggacgctgccccgggCATTGCACTTGTCTCGGTCTGAcagtgccggcc	6	bta-mir-25,hsa-mir-25,cfa-mir-25,mdo-mir-25,ptr-mir-25,rno-mir-25,	hsa-mir-25	hsa-miR-25*	5'	0
82	136	bta-miR-25	CATTGCACTTGTCTCGGTCTGA	22	74084	839					ggccagtgttgagaggcggagacttgggcaattgctggacgctgccccgggCATTGCACTTGTCTCGGTCTGAcagtgccggcc	6	bta-mir-25,hsa-mir-25,cfa-mir-25,mdo-mir-25,ptr-mir-25,rno-mir-25,	bta-mir-25	bta-miR-25	3'	0
83	137	bta-miR-484	TCAGGCTCAGTCCCCTCCCGAT	22	1334	806					gTCAGGCTCAGTCCCCTCCCGATaaacctctaaatagggaccttcccggggggctacctcggc	6	bta-mir-484,hsa-mir-484,mml-mir-484,ptr-mir-484,mmu-mir-484,rno-mir-484,	bta-mir-484	bta-miR-484	5'	0
84	138	bta-miR-324	CGCATCCCCTAGGGCATTGGTGT	23	754	859					aactggctatgcctcccCGCATCCCCTAGGGCATTGGTGTaaagctggagacccactgccccaggtgctgctgggggttgtagtctgac	6	bta-mir-324,hsa-mir-324,ssc-mir-324,cfa-mir-324,mmu-mir-324,rno-mir-324,	bta-mir-324	bta-miR-324	5'	0
84	139	hsa-miR-324-3p_L+2	CCACTGCCCCAGGTGCTGCTGG	22	122	814					aactggctatgcctcccCGCATCCCCTAGGGCATTGGTGTaaagctggagacccactgccccaggtgctgctgggggttgtagtctgac	6	bta-mir-324,hsa-mir-324,ssc-mir-324,cfa-mir-324,mmu-mir-324,rno-mir-324,	hsa-mir-324	hsa-miR-324-3p	3'	0
85	140	oar-miR-299-5p	TGGTTTACCGTCCCACATACAT	22	17317	834					tgccatcgtgcggtacttgaagaaaTGGTTTACCGTCCCACATACATtctgaatatgTATGTGGGACGGTAAACCGCTTcttggtatcctgcccagccatcaaa	6	oar-mir-299,hsa-mir-299,mml-mir-299,ppy-mir-299,rno-mir-3563,eca-mir-299,	oar-mir-299	oar-miR-299-5p	5'	0
85	141	oar-miR-299-3p	TATGTGGGACGGTAAACCGCTT	22	20696	828					tgccatcgtgcggtacttgaagaaaTGGTTTACCGTCCCACATACATtctgaatatgTATGTGGGACGGTAAACCGCTTcttggtatcctgcccagccatcaaa	6	oar-mir-299,hsa-mir-299,mml-mir-299,ppy-mir-299,rno-mir-3563,eca-mir-299,	oar-mir-299	oar-miR-299-3p	3'	0
86	142	bta-miR-877_R+4	GTAGAGGAGATGGCGCAGGGGACA	24	1134	873					gctcgagaagGTAGAGGAGATGGCGCAGGGgacacgggctaagactgggggctcccgggaccccccaacatgtgtcctcttctccctcctcccaggtgtacg	6	bta-mir-877,hsa-mir-877,mml-mir-877,ppy-mir-877,mmu-mir-877,rno-mir-877,	bta-mir-877	bta-miR-877	5'	0
86	143	hsa-miR-877*	TCCTCTTCTCCCTCCTCCCAG	21	10	752					gctcgagaagGTAGAGGAGATGGCGCAGGGgacacgggctaagactgggggctcccgggaccccccaacatgtgtcctcttctccctcctcccaggtgtacg	6	bta-mir-877,hsa-mir-877,mml-mir-877,ppy-mir-877,mmu-mir-877,rno-mir-877,	hsa-mir-877	hsa-miR-877*	3'	0
87	144	bta-miR-106_R+1	AAAAGTGCTTACAGTGCAGGTAG	23	211	867					ccttggccatgtAAAAGTGCTTACAGTGCAGGTAgctttttgagatctactgcaatgcaagcacttcttacattaccatgg	8	bta-mir-106,hsa-mir-106a,ssc-mir-106a,cfa-mir-106a,cfa-mir-17,oan-mir-106,eca-mir-106a,eca-mir-17,	bta-mir-106	bta-miR-106	5'	0
87	145	bta-mir-106-p3	TACTGCAATGCAAGCACTTCTT	22	4	848					ccttggccatgtAAAAGTGCTTACAGTGCAGGTAgctttttgagatctactgcaatgcaagcacttcttacattaccatgg	8	bta-mir-106,hsa-mir-106a,ssc-mir-106a,cfa-mir-106a,cfa-mir-17,oan-mir-106,eca-mir-106a,eca-mir-17,	bta-mir-106	bta-mir-106-p3	3'	0
88	146	hsa-miR-512-3p	AAGTGCTGTCATAGCTGAGGTC	22	1	876					ggtacttctcagtctgtggCACTCAGCCTTGAGGGCACTTTCtggtgccagaatgaAAGTGCTGTCATAGCTGAGGTCcaatgactgaggcgagcacc	5	hsa-mir-512-2,hsa-mir-512-1,ptr-mir-512,ppy-mir-512-2,ppy-mir-512-1,	hsa-mir-512-1	hsa-miR-512-3p	3'	0
89	147	eca-miR-301b-5p_2ss4GC11TG	GCTCTGACGAGGTTGCACTACT	22	3	813					tcctgctggccgcaggtgctctgacgaggttgcactactgtgctttgaggagCAGTGCAATGATATTGTCAAAGCATccgggaccagccttggag	5	bta-mir-301b,hsa-mir-301b,cfa-mir-301b,mml-mir-301b,eca-mir-301b,	eca-mir-301b	eca-miR-301b-5p	5'	0
89	148	bta-miR-301b_R-2	CAGTGCAATGATATTGTCAAAGC	23	111	881					tcctgctggccgcaggtgctctgacgaggttgcactactgtgctttgaggagCAGTGCAATGATATTGTCAAAGCATccgggaccagccttggag	5	bta-mir-301b,hsa-mir-301b,cfa-mir-301b,mml-mir-301b,eca-mir-301b,	bta-mir-301b	bta-miR-301b	3'	0
90	149	oar-miR-485-3p	GTCATACACGGCTCTCCTCTCT	22	14237	806					caagtgtccacttatggtacttgaagAGAGGCTGGCCGTGATGAATTCGattcatcaaagcgaGTCATACACGGCTCTCCTCTCTtttagtgtcaaattctgcctcggagg	5	oar-mir-485,hsa-mir-485,ptr-mir-485,mmu-mir-485,rno-mir-485,	oar-mir-485	oar-miR-485-3p	3'	0
91	150	hsa-miR-371-5p_R+1	ACTCAAACTGTGGGGGCACTT	21	3	821					cagcctgtggtactcaaactgtgggggcacttccgttttacgaagggAAGTGCCGCCATGTTTTGAGTGTtaccggttg	6	bta-mir-292,hsa-mir-371,mml-mir-371-1,mml-mir-371-2,ptr-mir-371,eca-mir-371,	hsa-mir-371	hsa-miR-371-5p	5'	0
91	151	bta-miR-292_L-1	AGTGCCGCCATGTTTTGAGTGT	22	1	831					cagcctgtggtactcaaactgtgggggcacttccgttttacgaagggAAGTGCCGCCATGTTTTGAGTGTtaccggttg	6	bta-mir-292,hsa-mir-371,mml-mir-371-1,mml-mir-371-2,ptr-mir-371,eca-mir-371,	bta-mir-292	bta-miR-292	3'	0
92	152	bta-miR-99a*_R+4	CAAGCTCGCTTCTATGGGTCTGT	23	318	862					cccattggcataAACCCGTAGATCCGATCTTGTggtgaagtggaccgcaCAAGCTCGCTTCTATGGGTctgtgtcagtgtg	6	bta-mir-99a,ssc-mir-99a,cfa-mir-99a-1,cfa-mir-99a-2,ppy-mir-99a,eca-mir-99a-2,	bta-mir-99a	bta-miR-99a*	3'	0
93	153	hsa-miR-219-5p_R+2	TGATTGTCCAAACGCAATTCTCG	23	3	887					ccgccccgggccgcggctccTGATTGTCCAAACGCAATTCTcgagtctatggctccggccgAGAGTTGAGTCTGGACGTCCCGagccgccgcccccaaacctcgagcggg	5	hsa-mir-219-1,ssc-mir-219,ptr-mir-219-1,mmu-mir-219-1,rno-mir-219-1,	hsa-mir-219-1	hsa-miR-219-5p	5'	0
93	154	hsa-miR-219-1-3p	AGAGTTGAGTCTGGACGTCCCG	22	5	767					ccgccccgggccgcggctccTGATTGTCCAAACGCAATTCTcgagtctatggctccggccgAGAGTTGAGTCTGGACGTCCCGagccgccgcccccaaacctcgagcggg	5	hsa-mir-219-1,ssc-mir-219,ptr-mir-219-1,mmu-mir-219-1,rno-mir-219-1,	hsa-mir-219-1	hsa-miR-219-1-3p	3'	0
94	155	hsa-miR-532-5p_L+1_1ss23TC	CCATGCCTTGAGTGTAGGACCGC	23	1	853					cgacttgctttctctcctcCATGCCTTGAGTGTAGGACCGTtggcatcttaattacCCTCCCACACCCAAGGCTTGCAaaaaagcgagcct	5	hsa-mir-532,mml-mir-532,ptr-mir-532,ppy-mir-532,mmu-mir-532,	hsa-mir-532	hsa-miR-532-5p	5'	0
94	156	hsa-miR-532-3p_R+2	CCTCCCACACCCAAGGCTTGCAAA	24	4	919					cgacttgctttctctcctcCATGCCTTGAGTGTAGGACCGTtggcatcttaattacCCTCCCACACCCAAGGCTTGCAaaaaagcgagcct	5	hsa-mir-532,mml-mir-532,ptr-mir-532,ppy-mir-532,mmu-mir-532,	hsa-mir-532	hsa-miR-532-3p	3'	0
95	157	hsa-miR-363	AATTGCACGGTATCCATCTGTA	22	17	822					tgttgtCGGGTGGATCACGATGCAATTTtgatgagtatcataggagaaaAATTGCACGGTATCCATCTGTAaacc	5	hsa-mir-363,mdo-mir-363,oan-mir-363,mmu-mir-363,rno-mir-363,	hsa-mir-363	hsa-miR-363	3'	0
96	158	hsa-miR-302d	TAAGTGCTTCCATGTTTGAGTGT	23	94	857					cctctACTTTAACATGGAGGCACTTGCtgtgacatgacaaaaaTAAGTGCTTCCATGTTTGAGTGTgg	5	hsa-mir-302d,mml-mir-302d,ptr-mir-302d,ppy-mir-302d,mmu-mir-302d,	hsa-mir-302d	hsa-miR-302d	3'	0
97	159	mmu-miR-18a*_R+1	ACTGCCCTAAGTGCTCCTTCTGG	23	58	872					tgttcTAAGGTGCATCTAGTGCAGATAgtgaagtagattagcatctactgccctaagtgctccttctggca	5	bta-mir-18a,ssc-mir-18a,mdo-mir-18,mmu-mir-18a,eca-mir-18a,	mmu-mir-18a	mmu-miR-18a*	3'	0
98	160	bta-miR-545*_L+1R+1	CTCAGTAAATGTTTATTGGATGA	23	3	887					cccagcctggcacattcgtaggccTCAGTAAATGTTTATTGGATGaataaatgaatggctcATCAACAAACATTTATTGTGTGcctgctaacgtgatctccacagg	5	bta-mir-545,hsa-mir-545,ssc-mir-545,ptr-mir-545,eca-mir-545,	bta-mir-545	bta-miR-545*	5'	0
98	161	bta-miR-545_R+1	ATCAACAAACATTTATTGTGTGC	23	12	836					cccagcctggcacattcgtaggccTCAGTAAATGTTTATTGGATGaataaatgaatggctcATCAACAAACATTTATTGTGTGcctgctaacgtgatctccacagg	5	bta-mir-545,hsa-mir-545,ssc-mir-545,ptr-mir-545,eca-mir-545,	bta-mir-545	bta-miR-545	3'	0
99	162	hsa-miR-660	TACCCATTGCATATCGGAGTTG	22	5	835					ctgctccttctcccaTACCCATTGCATATCGGAGTTGtgaattctcaaaacacctcctgtgtgcatggattacaggagggtgagccttgtcatcgtg	5	hsa-mir-660,cfa-mir-660,mml-mir-660,ptr-mir-660,eca-mir-660,	hsa-mir-660	hsa-miR-660	5'	0
100	163	bta-miR-202_L+1	TTTCCTATGCATATACTTCTTT	22	1	843					gccactcgctgttcctttTTCCTATGCATATACTTCTTTgagggtctggcctaaagaggtgtagggcatgggaaaatggggccccgaggttcccctgcg	5	bta-mir-202,hsa-mir-202,cfa-mir-202,mmu-mir-202,rno-mir-202,	bta-mir-202	bta-miR-202	5'	0
101	164	bta-mir-29c-p5	ACCGATTTCTCCTGGTGTTCAGA	23	16	842					atctcttacacaggctgaccgatttctcctggtgttcagagtctgtttttgtcTAGCACCATTTGAAATCGGTTAtgatgtaggggga	7	bta-mir-29c,bta-mir-29d,cfa-mir-29c-2,cfa-mir-29c-1,ptr-mir-29c,eca-mir-29c,eca-mir-29c-2,	bta-mir-29c	bta-mir-29c-p5	5'	0
102	165	hsa-miR-342-3p_L-2R+2	TCACACAGAAATCGCACCCGTCA	23	1	884					gaaactgggctcaaggtgAGGGGTGCTATCTGTGATTGAgggacatggttaatggaattgTCTCACACAGAAATCGCACCCGTcaccttggcctactta	5	hsa-mir-342,ssc-mir-342,ptr-mir-342,mmu-mir-342,eca-mir-342,	hsa-mir-342	hsa-miR-342-3p	3'	0
103	166	hsa-miR-148a*_L+1	CAAAGTTCTGAGACACTCCGACT	23	10	798					gaggcaaagttctgagacactccgactctgaatatgatagaagTCAGTGCACTACAGAACTTTGTctc	5	bta-mir-148a,hsa-mir-148a,ptr-mir-148a,oan-mir-148,mmu-mir-148a,	hsa-mir-148a	hsa-miR-148a*	5'	0
104	167	hsa-miR-550a*	TGTCTTACTCCCTCAGGCACAT	22	1	750					tgatgctttgctggctggtgcAGTGCCTGAGGGAGTAAGAGCCCtgttgttgtaagatagTGTCTTACTCCCTCAGGCACATctccaacaagtctct	5	hsa-mir-550a-1,hsa-mir-550a-2,ptr-mir-550-1,ptr-mir-550-2,ptr-mir-550-3,	hsa-mir-550a-2	hsa-miR-550a*	3'	0
105	168	oan-miR-15a*	CAGGCCATATTGTGCTGCCTCA	22	4	853					ccttggagtaaagTAGCAGCACATAATGGTTTGTggattttgaaaaggtgcaggccatattgtgctgcctcaaaaatacaagg	5	bta-mir-15a,ssc-mir-15a,cfa-mir-15a,mdo-mir-15a,oan-mir-15a,	oan-mir-15a	oan-miR-15a*	3'	0
106	169	bta-miR-142_L+2	CCCATAAAGTAGAAAGCACTAC	22	56	825					gacagtgcagtcaccCATAAAGTAGAAAGCACTACtaacagcactggagggtgtAGTGTTTCCTACTTTATGGATGagtgtactgtg	5	bta-mir-142,ssc-mir-142,cfa-mir-142,oan-mir-142,mmu-mir-142,	bta-mir-142	bta-miR-142	5'	0
106	170	bta-miR-142*_L+3R-3	TGTAGTGTTTCCTACTTTATGG	22	219	817					gacagtgcagtcaccCATAAAGTAGAAAGCACTACtaacagcactggagggtgtAGTGTTTCCTACTTTATGGATGagtgtactgtg	5	bta-mir-142,ssc-mir-142,cfa-mir-142,oan-mir-142,mmu-mir-142,	bta-mir-142	bta-miR-142*	3'	0
107	171	oar-mir-377-p3_1ss9AC	ATCACACACAGGCAACTTTTGT	22	1	698					aagaggtatcttggtgctcaggccctgctgacgtttgatccttgagcAGAGGTTGCCTTTGGTGAATTCgctttatttatgttgaATCACACAAAGGCAACTTTTGTttgagtatcaaatcctgcttggga	5	oar-mir-377,bta-mir-377,ptr-mir-377,mmu-mir-377,rno-mir-377,	oar-mir-377	oar-mir-377-p3	3'	0
108	172	hsa-miR-339-5p	TCCCTGTCCTCCAGGAGCTCACG	23	23	887					cggggcggccgctcTCCCTGTCCTCCAGGAGCTCACGtgtgcctgcctgTGAGCGCCTCGACGACAGAGCCGgcgcctgccccagtgtctgcgc	5	hsa-mir-339,mml-mir-339,ptr-mir-339,mmu-mir-339,rno-mir-339,	hsa-mir-339	hsa-miR-339-5p	5'	0
108	173	hsa-miR-339-3p	TGAGCGCCTCGACGACAGAGCCG	23	3	891					cggggcggccgctcTCCCTGTCCTCCAGGAGCTCACGtgtgcctgcctgTGAGCGCCTCGACGACAGAGCCGgcgcctgccccagtgtctgcgc	5	hsa-mir-339,mml-mir-339,ptr-mir-339,mmu-mir-339,rno-mir-339,	hsa-mir-339	hsa-miR-339-3p	3'	0
109	174	hsa-miR-664_R+1	TATTCATTTATCCCCAGCCTACAA	24	1	845					gaacattgaaACTGGCTAGGGAAAATGATTGGATagaaactattattcTATTCATTTATCCCCAGCCTACAaaatgaaaaaa	5	hsa-mir-664,ssc-mir-664,ptr-mir-664,ppy-mir-664,eca-mir-664,	hsa-mir-664	hsa-miR-664	3'	0
110	175	oar-miR-379-3p_1ss16AC	TATGTAACACGGTCCCCTAACT	22	8	757					cctgattctggggtcagcaccactccacggttcctgcagagaTGGTAGACTATGGAACGTAGGCtgtgtgatttctgaccTATGTAACACGGTCCACTAACTctcagtatccaatccgtcctcgga	5	oar-mir-379,oar-mir-411b,hsa-mir-379,mmu-mir-379,rno-mir-379,	oar-mir-379	oar-miR-379-3p	3'	0
111	176	rno-miR-503*_R-2_1ss21TA	GGAGTATTGTTTCCGCTGCCA	21	1	781					tgcccTAGCAGCGGGAACAGTTCTGCAGtgagtgatcagtactctggagtattgtttccgctgccagggta	4	mml-mir-503,ptr-mir-503,ppy-mir-503,rno-mir-503,	rno-mir-503	rno-miR-503*	3'	0
112	177	hsa-miR-154*_1ss16AC	AATCATACACGGTTGCCCTATT	22	1	551					gtggtacttgaagaTAGGTTATCCGTGTTGCCTTCGctttatttgtgacgAATCATACACGGTTGACCTATTtttcagtaccaa	4	hsa-mir-154,mml-mir-154,mmu-mir-154,rno-mir-154,	hsa-mir-154	hsa-miR-154*	3'	0
113	178	hsa-mir-601-p5_1ss6AG	GGAGGGGTCAGAAAA	15	1	411					tgcatgagttcgtctTGGTCTAGGATTGTTGGAGGAGtcagaaaaactaccccagggatcctgaagtcctttgggtgga	4	hsa-mir-601,mml-mir-601,ptr-mir-601,ppy-mir-601,	hsa-mir-601	hsa-mir-601-p5	5'	0
114	179	hsa-miR-202*_L+1R-1	TTTCCTATGCATATACTTCTTT	22	1	843					cgcctcagagccgcccgccgttcctttTTCCTATGCATATACTTCTTTGaggatctggcctaaAGAGGTATAGGGCATGGGAAaacggggcggtcgggtcctccccagcg	4	hsa-mir-202,ptr-mir-202,mmu-mir-202,rno-mir-202,	hsa-mir-202	hsa-miR-202*	5'	0
115	180	hsa-miR-505*_R+1	GGGAGCCAGGAAGTATTGATGTT	23	16	852					gatgcacccagtggGGGAGCCAGGAAGTATTGATGTttctgccagtttagCGTCAACACTTGCTGGTTTCCTctctggagcatc	4	hsa-mir-505,cfa-mir-505,mmu-mir-505,rno-mir-505,	hsa-mir-505	hsa-miR-505*	5'	0
115	181	hsa-miR-505_L-1R+2	GTCAACACTTGCTGGTTTCCTCT	23	384	859					gatgcacccagtggGGGAGCCAGGAAGTATTGATGTttctgccagtttagCGTCAACACTTGCTGGTTTCCTctctggagcatc	4	hsa-mir-505,cfa-mir-505,mmu-mir-505,rno-mir-505,	hsa-mir-505	hsa-miR-505	3'	0
116	182	bta-mir-656-p5	AGGTTGCCTGTGAGGTGTTCA	21	1	792					ctgaaataggttgcctgtgaggtgttcacttttctaagcgatgAATATTATACAGTCAACCTCTttccgatatcgaatc	4	bta-mir-656,hsa-mir-656,ptr-mir-656,eca-mir-656,	bta-mir-656	bta-mir-656-p5	5'	0
117	183	bta-miR-1224_R+1	GTGAGGACTCGGGAGGTGGAGG	22	10	809					GTGAGGACTCGGGAGGTGGAGggtggcgctgccagggccagggcactgtctcagctcgcttctccccccacctcctctctcctcag	4	bta-mir-1224,hsa-mir-1224,mml-mir-1224,ppy-mir-1224,	bta-mir-1224	bta-miR-1224	5'	0
118	184	hsa-mir-936-p3_1ss4TA	AGGACCTGCTGGCCC	15	1	401					tcaaggccactgggACAGTAGAGGGAGGAATCGCAGaaatcactccaggagcaactgagagaccttgcttctactttaccaggtcctgctggcccaga	4	hsa-mir-936,mml-mir-936,ptr-mir-936,ppy-mir-936,	hsa-mir-936	hsa-mir-936-p3	3'	0
119	185	bta-mir-599-p5	TTTGATAAGCTGACATGGGACA	22	3	744					aaagacgtgctgtccacagtgtgtttgataagctgacatgggacagggactcttttcactGTTGTGTCAGTTTATCAAACccatacgtggatgac	4	bta-mir-599,hsa-mir-599,cfa-mir-599,ptr-mir-599,	bta-mir-599	bta-mir-599-p5	5'	0
120	186	hsa-miR-324-5p	CGCATCCCCTAGGGCATTGGTGT	23	754	859					ctgactatgcctcccCGCATCCCCTAGGGCATTGGTGTaaagctggagacccACTGCCCCAGGTGCTGCTGGgggttgtagtc	4	hsa-mir-324,ptr-mir-324,mmu-mir-324,rno-mir-324,	hsa-mir-324	hsa-miR-324-5p	5'	0
120	187	hsa-miR-324-3p_L+2	CCACTGCCCCAGGTGCTGCTGG	22	122	814					ctgactatgcctcccCGCATCCCCTAGGGCATTGGTGTaaagctggagacccACTGCCCCAGGTGCTGCTGGgggttgtagtc	4	hsa-mir-324,ptr-mir-324,mmu-mir-324,rno-mir-324,	hsa-mir-324	hsa-miR-324-3p	3'	0
121	188	hsa-miR-1285	TCTGGGCAACAAAGTGAGACCT	22	2	726					tgtagagataggatctcactttgttgcccaggctggtctcaaactcctggTCTGGGCAACAAAGTGAGACCTtatctctacaag	4	hsa-mir-1285-1,hsa-mir-1285-2,ptr-mir-1285,ppy-mir-1285b,	hsa-mir-1285-2	hsa-miR-1285	3'	0
122	189	oar-miR-154b-5p	AGAGGTCTTCCATGGTGCATTCG	23	31988	855					agagatacttggtggtacttgaagAGAGGTCTTCCATGGTGCATTCGctttattctttgacgAATCATACATGGTTGACCTTTTTttaggtatcaaatctggccttgaa	4	oar-mir-154b,hsa-mir-154,mmu-mir-154,rno-mir-154,	oar-mir-154b	oar-miR-154b-5p	5'	0
122	190	oar-miR-154b-3p	AATCATACATGGTTGACCTTTTT	23	73	858					agagatacttggtggtacttgaagAGAGGTCTTCCATGGTGCATTCGctttattctttgacgAATCATACATGGTTGACCTTTTTttaggtatcaaatctggccttgaa	4	oar-mir-154b,hsa-mir-154,mmu-mir-154,rno-mir-154,	oar-mir-154b	oar-miR-154b-3p	3'	0
123	191	oar-miR-329b-5p	GAGGTTTTCTGGGTTTCTGTTTC	23	27	872					cactggtgttctggtcagtgttcacccatggtacctgaagaGAGGTTTTCTGGGTTTCTGTTTCtttaatgaggatgaAACACACCTGGTTAACCTCTTTtccagtatcaaatcccatcttgaa	4	oar-mir-329b,bta-mir-329b,cfa-mir-329b,cfa-mir-329a,	oar-mir-329b	oar-miR-329b-5p	5'	0
123	192	oar-miR-329b-3p	AACACACCTGGTTAACCTCTTT	22	5416	831					cactggtgttctggtcagtgttcacccatggtacctgaagaGAGGTTTTCTGGGTTTCTGTTTCtttaatgaggatgaAACACACCTGGTTAACCTCTTTtccagtatcaaatcccatcttgaa	4	oar-mir-329b,bta-mir-329b,cfa-mir-329b,cfa-mir-329a,	oar-mir-329b	oar-miR-329b-3p	3'	0
124	193	hsa-miR-574-5p_L+4R-2	CGTGTGAGTGTGTGTGTGTGAGTGT	25	1	989					gggacctgcgtgggtgcgggcgtgTGAGTGTGTGTGTGTGAGTGTGTgtcgctccgggtcCACGCTCATGCACACACCCACAcgcccacactcagg	4	hsa-mir-574,ssc-mir-574,cfa-mir-574,mmu-mir-574,	hsa-mir-574	hsa-miR-574-5p	5'	0
124	194	hsa-miR-574-3p	CACGCTCATGCACACACCCACA	22	12496	834					gggacctgcgtgggtgcgggcgtgTGAGTGTGTGTGTGTGAGTGTGTgtcgctccgggtcCACGCTCATGCACACACCCACAcgcccacactcagg	4	hsa-mir-574,ssc-mir-574,cfa-mir-574,mmu-mir-574,	hsa-mir-574	hsa-miR-574-3p	3'	0
125	195	mdo-miR-101_L+1R-2_1ss17AG	GTACAGTACTGTGATAGCTGA	21	6	794					aggctgccctggctcagttatcacagtgctgatgctgtccgttctcaaggTACAGTACTGTGATAACTGAAGgatggcagcca	5	mdo-mir-101-1,mdo-mir-101-2,mmu-mir-101b,mmu-mir-101c,rno-mir-101b,	mdo-mir-101-2	mdo-miR-101	3'	0
126	196	bta-miR-545*_L+1R+1	CTCAGTAAATGTTTATTGGATGA	23	3	887					cccagcctggcacattcgtaggccTCAGTAAATGTTTATTGGATGaataaatgaatggctcATCAACAAACATTTATTGTGTGcctgctaacgtgatctccacagg	4	bta-mir-545,hsa-mir-545,ssc-mir-545,cfa-mir-545,	bta-mir-545	bta-miR-545*	5'	0
126	197	bta-miR-545_R+1	ATCAACAAACATTTATTGTGTGC	23	12	836					cccagcctggcacattcgtaggccTCAGTAAATGTTTATTGGATGaataaatgaatggctcATCAACAAACATTTATTGTGTGcctgctaacgtgatctccacagg	4	bta-mir-545,hsa-mir-545,ssc-mir-545,cfa-mir-545,	bta-mir-545	bta-miR-545	3'	0
127	198	hsa-miR-151b_R+5_1ss7AC	TCGAGGCGCTCACAGTCTAGTAT	23	5	707					tttcctgcccTCGAGGAGCTCACAGTCTagtatgtctcatcccctaCTAGACTGAAGCTCCTTGAGGacagggatggtcatactcacctc	4	hsa-mir-151,ptr-mir-151,mmu-mir-151,rno-mir-151,	hsa-mir-151	hsa-miR-151b	5'	0
128	199	bta-miR-1248_R-1	ACCTTCTTGTATAAGCACTGTGCTAA	26	7	957					tatACCTTCTTGTATAAGCACTGTGCTAAAattacagaaaccaagatagccttggtttttgtaataatgctagcagagtattacacaagaagaagaggaactgca	4	bta-mir-1248-2,bta-mir-1248-1,hsa-mir-1248,ptr-mir-1248,	bta-mir-1248-1	bta-miR-1248	5'	0
129	200	hsa-miR-618	AAACTCTACTTGTCCTTCTGAGT	23	1	878					ctcttgttcacagccAAACTCTACTTGTCCTTCTGAGTgtaattacgtacatgcagtagctcaggagacaagcaggtttaccctgtggatgagtctga	4	hsa-mir-618,mml-mir-618,ptr-mir-618,ppy-mir-618,	hsa-mir-618	hsa-miR-618	5'	0
130	201	hsa-mir-1273-p5	GAGGTTGCAGTGAGC	15	1	528					tgaggcaggagaattgcttgaacccgggtggtggaggttgcagtgagccaagattgcgccactgcactccagcctGGGCGACAAAGCAAGACTCTTTCTTgga	3	hsa-mir-1273,ptr-mir-1273,ppy-mir-1273,	hsa-mir-1273	hsa-mir-1273-p5	5'	0
130	202	hsa-mir-1273-p3	GCACTCCAGCCTGGG	15	1	565					tgaggcaggagaattgcttgaacccgggtggtggaggttgcagtgagccaagattgcgccactgcactccagcctGGGCGACAAAGCAAGACTCTTTCTTgga	3	hsa-mir-1273,ptr-mir-1273,ppy-mir-1273,	hsa-mir-1273	hsa-mir-1273-p3	3'	0
131	203	bta-miR-139_1ss12CT	TCTACAGTGCATGTGTCTCCAGT	23	6	798					gtgtacTCTACAGTGCACGTGTCTCCAGTgtggctcggaggctggagacgcggccctgttggagtaac	3	bta-mir-139,mdo-mir-139,eca-mir-139,	bta-mir-139	bta-miR-139	5'	0
132	204	hsa-miR-598	TACGTCATCGTTGTCATCGTCA	22	38	826					gcttGATGATGCTGCTGATGCTGgcggtgatcccgatggtgtgagctggaaatggggtgcTACGTCATCGTTGTCATCGTCAtcatcatcatccgag	3	hsa-mir-598,ptr-mir-598,eca-mir-598,	hsa-mir-598	hsa-miR-598	3'	0
133	205	ssc-miR-652_L-1R-2	CAACCCTAGGAGAGGGTGCCATT	23	2	844					tatgcactgcACAACCCTAGGAGAGGGTGCCATTCAcatagactataattgaatggcgccactagggttgtgcagtgcacaac	3	ssc-mir-652,mmu-mir-652,rno-mir-652,	ssc-mir-652	ssc-miR-652	5'	0
133	206	mmu-miR-652_R+1	AATGGCGCCACTAGGGTTGTGC	22	399	802					tatgcactgcACAACCCTAGGAGAGGGTGCCATTCAcatagactataattgaatggcgccactagggttgtgcagtgcacaac	3	ssc-mir-652,mmu-mir-652,rno-mir-652,	mmu-mir-652	mmu-miR-652	3'	0
134	207	hsa-miR-1260b_L-2R-1_1ss9AC	CCCACCCCTGCCACCA	16	5	443					tctccgtttATCCCACCACTGCCACCATtattgctactgttcagcaggtgctgctggtggtgatggtgatagtctggtgggggcggtgg	3	hsa-mir-1260b,hsa-mir-1260,ppy-mir-1260,	hsa-mir-1260b	hsa-miR-1260b	5'	0
135	208	hsa-miR-452_R+2_1ss7TC	AACTGTCTGCAGAGGAAACTGAGA	24	2	889					gctaagcacttacAACTGTTTGCAGAGGAAACTGAgactttgtaactatgtctcagtCTCATCTGCAAAGAAGTAAGTGctttgc	3	hsa-mir-452,cfa-mir-452,ptr-mir-452,	hsa-mir-452	hsa-miR-452	5'	0
136	209	hsa-miR-720_L+2	TATCTCGCTGGGGCCTCCA	19	1	740					ccggatctcacacggtggtgttaataTCTCGCTGGGGCCTCCAaaatgttgtgcccaggggtgttagagaaaacaccacactttgagatgaattaagagtcctttattag	3	hsa-mir-720,ptr-mir-720,mmu-mir-720,	hsa-mir-720	hsa-miR-720	5'	0
137	210	hsa-miR-550a*	TGTCTTACTCCCTCAGGCACAT	22	1	750					tgatgctttgctggctggtgcAGTGCCTGAGGGAGTAAGAGCCCtgttgttgtaagatagTGTCTTACTCCCTCAGGCACATctccaacaagtctct	3	hsa-mir-550a-1,hsa-mir-550a-3,hsa-mir-550a-2,	hsa-mir-550a-2	hsa-miR-550a*	3'	0
138	211	hsa-miR-589_R+1	TGAGAACCACGTCTGCTCTGAGC	23	1	643					tccagcctgtgcccagcagccccTGAGAACCACGTCTGCTCTGAGctgggtactgcctgtTCAGAACAAATGCCGGTTCCCAGAcgctgccagctggcc	3	hsa-mir-589,mml-mir-589,ppy-mir-589,	hsa-mir-589	hsa-miR-589	5'	0
139	212	mmu-miR-876-3p_1ss2AG	TGGTGGTTTACAAAGTAATTCA	22	1	849					tgaagtgctgTGGATTTCTTTGTGAATCACCAtatctaagctaatgtggtggtggtttacaaagtaattcatagtgcttca	3	bta-mir-876,mmu-mir-876,eca-mir-876,	mmu-mir-876	mmu-miR-876-3p	3'	0
140	213	oar-miR-370-3p_1ss16AT	GCCTGCTGGGGTGGATCCTGGTAT	24	3	846					agtctggggcacaaggcagagaagcCAGGTCACGTCTCTGCAGTTACaccgctctcgagtGCCTGCTGGGGTGGAACCTGGTATgtctgtctgtctagcaccacagc	3	oar-mir-370,mmu-mir-370,rno-mir-370,	oar-mir-370	oar-miR-370-3p	3'	0
141	214	hsa-miR-584_R-1	TTATGGTTTGCCTGGGACTGA	21	1	780					tagggtgaccagccaTTATGGTTTGCCTGGGACTGAGgaatttgctgggatatgtcagttccaggccaaccaggctggttggtctccctgaagcaac	3	hsa-mir-584,mml-mir-584,ptr-mir-584,	hsa-mir-584	hsa-miR-584	5'	0
142	215	mml-miR-486-5p_R+1	TCCTGTACTGAGCTGCCCCGAGC	23	105	835					gtaTCCTGTACTGAGCTGCCCCGAGctgggcagcatgaagggcctCGGGGCAGCTCAGTACAGGATgc	3	mml-mir-486,mmu-mir-3107,mmu-mir-486,	mml-mir-486	mml-miR-486-5p	5'	0
143	216	hsa-miR-367	AATTGCACTTTAGCAATGGTGA	22	17	840					ccattACTGTTGCTAATATGCAACTCTgttgaatataaattggAATTGCACTTTAGCAATGGTGAtgg	3	hsa-mir-367,cfa-mir-367,mmu-mir-367,	hsa-mir-367	hsa-miR-367	3'	0
144	217	ptr-miR-876	TGGTGGTTTACAAAGTAATTCA	22	1	849					tgaagtgctgtggatttctttgtgaatcaccatatctaagctaatgtggTGGTGGTTTACAAAGTAATTCAtagtgcttc	3	ptr-mir-876,mmu-mir-876,eca-mir-876,	ptr-mir-876	ptr-miR-876	3'	0
145	218	hsa-mir-302a-p5	TAAACGTGGATGTACTTGCTTTGAAACTAAAG	32	1	1237					ccaccACTTAAACGTGGATGTACTTGCTttgaaactaaagaagTAAGTGCTTCCATGTTTTGGTGAtgg	3	hsa-mir-302a,mdo-mir-302b,ptr-mir-302a,	hsa-mir-302a	hsa-mir-302a-p5	5'	0
145	219	hsa-miR-302a_2ss22GA23AG	TAAGTGCTTCCATGTTTTGGTAG	23	1	479					ccaccACTTAAACGTGGATGTACTTGCTttgaaactaaagaagTAAGTGCTTCCATGTTTTGGTGAtgg	3	hsa-mir-302a,mdo-mir-302b,ptr-mir-302a,	hsa-mir-302a	hsa-miR-302a	3'	0
146	220	bta-miR-1343*_L+1R+2	CCTCCTGGGGCCCGCACTCTCGC	23	11	868					ggcttcggtgcTGGGGAGCGGCCCCCGGGCGGGcctctgctctggcccCTCCTGGGGCCCGCACTCTCgctccgggcc	3	bta-mir-1343,hsa-mir-1343,ssc-mir-1343,	bta-mir-1343	bta-miR-1343*	3'	0
147	221	hsa-miR-34c-3p	AATCACTAACCACACGGCCAGG	22	9	821					agtctagttactAGGCAGTGTAGTTAGCTGATTGCtaatagtaccAATCACTAACCACACGGCCAGGtaaaaagatt	3	hsa-mir-34c,mml-mir-34c,ptr-mir-34c,	hsa-mir-34c	hsa-miR-34c-3p	3'	0
148	222	ssc-mir-2476-2-p5_1ss16AG	TGGTCTAGTGGTTAGGA	17	4	590					aaaccagagcTCCCTGTGGTCTAGTGGTTAGaattcagcattttcactgctggtctggggactgagat	3	ssc-mir-2476-2,ssc-mir-2476-3,ssc-mir-2476-1,	ssc-mir-2476-2	ssc-mir-2476-2-p5	5'	0
149	223	cfa-miR-380	TATGTAATATGGTCCACGTCT	21	8	803					atggttgaccatagaacatgcgctagctctatgtcgTATGTAATATGGTCCACGTCT	3	cfa-mir-380,mml-mir-380,eca-mir-380,	cfa-mir-380	cfa-miR-380	3'	0
150	224	hsa-miR-372	AAAGTGCTGCGACATTTGAGCGT	23	10	872					gtgggcctcaaatgtggagcactattctgatgtccaagtggAAAGTGCTGCGACATTTGAGCGTcac	3	hsa-mir-372,mml-mir-372,ptr-mir-372,	hsa-mir-372	hsa-miR-372	3'	0
151	225	hsa-miR-373	GAAGTGCTTCGATTTTGGGGTGT	23	5	862					gggatACTCAAAATGGGGGCGCTTTCCtttttgtctgtactggGAAGTGCTTCGATTTTGGGGTGTccc	3	hsa-mir-373,mml-mir-373,ppy-mir-373,	hsa-mir-373	hsa-miR-373	3'	0
152	226	ssc-miR-421_L-1	CTCATTAAATGTTTGTTGAATGA	23	1	911					acattgtaggCCTCATTAAATGTTTGTTGAATGAaaaaatgaatcatcaacagacattaattgggcgcctgctctgtg	3	ssc-mir-421,mmu-mir-421,rno-mir-421,	ssc-mir-421	ssc-miR-421	5'	0
152	227	mmu-miR-421	ATCAACAGACATTAATTGGGCGC	23	276	861					acattgtaggCCTCATTAAATGTTTGTTGAATGAaaaaatgaatcatcaacagacattaattgggcgcctgctctgtg	3	ssc-mir-421,mmu-mir-421,rno-mir-421,	mmu-mir-421	mmu-miR-421	3'	0
153	228	hsa-miR-520d-3p_R-2	AAAGTGCTTCTCTTTGGTGG	20	1	780					tctcaagctgtgagtCTACAAAGGGAAGCCCTTTCtgttgtctaaaagaaaagAAAGTGCTTCTCTTTGGTGGGTtacggtttgaga	3	hsa-mir-520d,ptr-mir-520d,ppy-mir-520d,	hsa-mir-520d	hsa-miR-520d-3p	3'	0
154	229	hsa-mir-1303-p5	TGGGCAACATAGCGAGA	17	4	652					ggctgggcaacatagcgagacctcaactctacaatttttttttttttaaatTTTAGAGACGGGGTCTTGCTCTgttgccaggcttt	2	hsa-mir-1303,ptr-mir-1303,	hsa-mir-1303	hsa-mir-1303-p5	5'	0
155	230	hsa-miR-556-3p_R-1	ATATTACCATTAGCTCATCTT	21	1	831					gatagtaataagaaaGATGAGCTCATTGTAATATGAGcttcatttatacatttcATATTACCATTAGCTCATCTTTtttattactaccttcaaca	2	hsa-mir-556,ptr-mir-556,	hsa-mir-556	hsa-miR-556-3p	3'	0
156	231	bta-miR-2284k_1ss11GC	GAAAAGTTCGCTCGGGTTTTT	21	2	775					agttgaccaGAAAAGTTCGGTCGGGTTTTTctgcaacatctaatgaaaaaaccaaaagaactttttggccacct	2	bta-mir-2284k,bta-mir-2284x,	bta-mir-2284k	bta-miR-2284k	5'	0
157	232	hsa-miR-598	TACGTCATCGTTGTCATCGTCA	22	38	826					gcttGATGATGCTGCTGATGCTGgcggtgatcccgatggtgtgagctggaaatggggtgcTACGTCATCGTTGTCATCGTCAtcatcatcatccgag	4	hsa-mir-598,hsa-mir-1322,ptr-mir-598,ptr-mir-1322,	hsa-mir-598	hsa-miR-598	3'	0
158	233	ptr-mir-1207-p5_1ss9TA	GGGCTGGCAGGGCCTGG	17	1	583					cagggctggcagggaggctgggaggggctggctgggcctggtagtgggcaTCAGCTGGCCCTCATTTCttaagacagcacttctgt	2	ptr-mir-1207,ppy-mir-1207,	ptr-mir-1207	ptr-mir-1207-p5	5'	0
159	234	mmu-miR-326_1ss16TA	CCTCTGGGCCCTTCCACCAGT	21	10	712					ctcatctgtctgttgggctGGGGGCAGGGCCTTTGTGAAGGCGggttatgctcagatcgCCTCTGGGCCCTTCCTCCAGTcccgaggcagattta	2	mmu-mir-326,rno-mir-326,	mmu-mir-326	mmu-miR-326	3'	0
160	235	hsa-miR-193b_1ss18CA	AACTGGCCCTCAAAGTCACGCT	22	1	817					gtggtctcagaatCGGGGTTTTGAGGGCGAGATGAgtttatgttttatccAACTGGCCCTCAAAGTCCCGCTtttggggtcat	2	hsa-mir-193b,ptr-mir-193b,	hsa-mir-193b	hsa-miR-193b	3'	0
161	236	mmu-miR-322	CAGCAGCAATTCATGTTTTGGA	22	10	805					cctcgttgactccgaagggctgCAGCAGCAATTCATGTTTTGGAgtattgccaaggttcaAAACATGAAGCGCTGCAACACcccttcgtggggaa	2	mmu-mir-322,rno-mir-322,	mmu-mir-322	mmu-miR-322	5'	0
162	237	hsa-mir-3914-2-p5_1ss5TG	CATTGTCTGGTTCCT	15	2	502					gagttcctactcaacttctcattttctggttccttctaccaagttaagcatactcattagAAGGAACCAGAAAATGAGAAGTtaaatctgaagtc	2	hsa-mir-3914-2,hsa-mir-3914-1,	hsa-mir-3914-2	hsa-mir-3914-2-p5	5'	0
163	238	bta-miR-2329-5p_L-1R+6	CTTATCAGCTCACATCACAGATCAGAT	27	1	1062					ACTTATCAGCTCACATCACAGAtcagatcctggatatgatctgaTCTGTGATGTGAGCTGATAAGT	2	bta-mir-2329-2,bta-mir-2329-1,	bta-mir-2329-1	bta-miR-2329-5p	5'	0
164	239	mmu-miR-7b_R+1	TGGAAGACTTGTGATTTTGTTGTT	24	1	779					aggagcggagtacgtgagccagtgctatgTGGAAGACTTGTGATTTTGTTGTtctgatatgatatgaCAACAAGTCACAGCCAGCCTCAtagcgtggactcctatcacctt	2	mmu-mir-7b,rno-mir-7b,	mmu-mir-7b	mmu-miR-7b	5'	0
165	240	hsa-miR-1280_L-1	CCCACCGCTGCCACCC	16	7	536					tctgTCCCACCGCTGCCACCCtcccctctgcctcagtgtgccaggcatcagcactcactcacagaggcaggctggatggcgggtgggacaacag	2	hsa-mir-1280,ptr-mir-1280,	hsa-mir-1280	hsa-miR-1280	5'	0
166	241	bta-mir-99b-p3	CAAGCTCGTGTCTGTGGGTCCGT	23	105	850					ggcaccCACCCGTAGAACCGACCTTGCGgggccttcgccgcacacaagctcgtgtctgtgggtccgtgtc	2	bta-mir-99b,ptr-mir-99b,	bta-mir-99b	bta-mir-99b-p3	3'	0
167	242	hsa-mir-641-p5_1ss12TG	AAGGAAAGACAGAGGA	16	1	440					tgggtgaaaggaaggAAAGACATAGGATAGAGTCACCTCtgtcctctgtcctctacctatagaggtgactgtcctatgtctttccttcctcttacccct	2	hsa-mir-641,ptr-mir-641,	hsa-mir-641	hsa-mir-641-p5	5'	0
168	243	hsa-miR-483-5p_L-1R+1	AGACGGGAGGAAAGAAGGGAGT	22	1	845					gagggggAAGACGGGAGGAAAGAAGGGAGtggttccatcacgcctccTCACTCCTCTCCTCCCGTCTTctcctctc	2	hsa-mir-483,cfa-mir-483,	hsa-mir-483	hsa-miR-483-5p	5'	0
168	244	hsa-miR-483-3p_R+1_1ss10TC	TCACTCCTCCCCTCCCGTCTTC	22	2	837					gagggggAAGACGGGAGGAAAGAAGGGAGtggttccatcacgcctccTCACTCCTCTCCTCCCGTCTTctcctctc	2	hsa-mir-483,cfa-mir-483,	hsa-mir-483	hsa-miR-483-3p	3'	0
169	245	bta-mir-296-p5_1ss12CA	GAGGGCCCCCCACAATCCTGT	21	2	550					aggacccttccggagggccccccccaatcctgttgtgcttggttcaGAGGGTTGGGCGGAGGCTTTCCtgaagggtct	2	bta-mir-296,eca-mir-296,	bta-mir-296	bta-mir-296-p5	5'	0
169	246	bta-miR-296_L-1R+1	AGGGTTGGGCGGAGGCTTTCCT	22	811	815					aggacccttccggagggccccccccaatcctgttgtgcttggttcaGAGGGTTGGGCGGAGGCTTTCCtgaagggtct	2	bta-mir-296,eca-mir-296,	bta-mir-296	bta-miR-296	3'	0
170	247	hsa-miR-1246_L-1R-3	ATGGATTTTTGGAGC	15	1	383					tgtatccttgAATGGATTTTTGGAGCAGGagtggacacctgacccaaaggaaatcaatccataggctagcaat	2	hsa-mir-1246,ptr-mir-1246,	hsa-mir-1246	hsa-miR-1246	5'	0
171	248	hsa-miR-762_L-4R-3	CTGGGGCCGGGGCCG	15	1	553					ggcccggctccgggtctcggcccgtacagtccggccggccatgctggcGGGGCTGGGGCCGGGGCCGAGCccgcggcggggcc	2	hsa-mir-762,ptr-mir-762,	hsa-mir-762	hsa-miR-762	3'	0
172	249	oan-miR-155_R+4	TTAATGCTAATCGTGATAGGGGTTTTC	27	1	980					gggacgccgtgggccgcaggtcgTTAATGCTAATCGTGATAGGGGTtttctctgtctgactgaCCCCTGCCCGTTAGCATTAGCaacgtgcggcccctcgaaccc	2	oan-mir-155,mmu-mir-155,	oan-mir-155	oan-miR-155	5'	0
173	250	mmu-mir-297c-p5	TGTACATGTGTGTATA	16	1	623					ctgtgtgtatATGTATGTGTGCATGTACATGTgtgtatatgaatatacaTATACATACACACATACCCATAcaaacatgcatacaaacacacaaaaat	2	mmu-mir-297c,rno-mir-466c,	mmu-mir-297c	mmu-mir-297c-p5	5'	0
174	251	oan-miR-126_L-1R+1_1ss17AG	CGTACCGTGAGTAATGATGCGT	22	3	780					gaagcatcagtgacagctggcaactgccCATTATTACTTTTGGTACGCGctgtgacgcttcaaacTCGTACCGTGAGTAATAATGCGtggctggcagcactggcagcgcc	2	oan-mir-126,rno-mir-126,	oan-mir-126	oan-miR-126	3'	0
175	252	mmu-miR-155_1ss18AC	TTAATGCTAATTGTGATCGGGGT	23	1	752					ctatatgctgttaatgctaattgtgataggggtttttacctccgtctgacTCCTACATGTTAGCATTAACAgggtatgatg	2	ssc-mir-155,mmu-mir-155,	mmu-mir-155	mmu-miR-155	5'	0
176	253	mmu-mir-466d-p5	TGTACATGTGTGTATA	16	1	623					catgtgtgttTGTGTGTGCGTACATGTACATGtgtgtatatgaatatacatatacatacacgcacacatagaTACGCACGCACACACACACacagg	2	mmu-mir-466d,mmu-mir-466h,	mmu-mir-466d	mmu-mir-466d-p5	5'	0
176	254	mmu-miR-466h-3p_L-1R-1_1ss8GA	ACGCACACACACACACA	17	1	618					catgtgtgttTGTGTGTGCGTACATGTACATGtgtgtatatgaatatacatatacatacacgcacacatagaTACGCACGCACACACACACacagg	2	mmu-mir-466d,mmu-mir-466h,	mmu-mir-466h	mmu-miR-466h-3p	3'	0
177	255	bta-miR-2355	ATTGTCCTTGCTGTTTGGAGAT	22	10	847					gtcatcCCCAGATACAATGGACAATATGCtattataattgtgtggcATTGTCCTTGCTGTTTGGAGATaatactgctgac	2	bta-mir-2355,hsa-mir-2355,	bta-mir-2355	bta-miR-2355	3'	0
178	256	hsa-miR-20b*_R-1	ACTGTAGTATGGGCACTTCCA	21	2	804					agtacCAAAGTGCTCATAGTGCAGGTAGttttggcatgactctACTGTAGTATGGGCACTTCCAGtact	2	hsa-mir-20b,ptr-mir-20b,	hsa-mir-20b	hsa-miR-20b*	3'	0
179	257	hsa-mir-2964a-p5	TTCTCGGTTGGCCGCAGACTCGTACAA	27	1	1033					ggagctcagccacAGATGTCCAGCCACAATTCTCGgttggccgcagactcgtacaAGAATTGCGTTTGGACAATCAGTggcgaagccc	2	hsa-mir-2964a,rno-mir-2964,	hsa-mir-2964a	hsa-mir-2964a-p5	5'	0
179	258	hsa-miR-2964a-3p	AGAATTGCGTTTGGACAATCAGT	23	2	909					ggagctcagccacAGATGTCCAGCCACAATTCTCGgttggccgcagactcgtacaAGAATTGCGTTTGGACAATCAGTggcgaagccc	2	hsa-mir-2964a,rno-mir-2964,	hsa-mir-2964a	hsa-miR-2964a-3p	3'	0
180	259	hsa-miR-766	ACTCCAGCCCCACAGCCTCAGC	22	1	830					gcatcctcaggacctgggcttgggtggtaggaggaattggtgctggtctttcattttggatttgACTCCAGCCCCACAGCCTCAGCcaccccagccaattgtcataggagc	2	hsa-mir-766,ptr-mir-766,	hsa-mir-766	hsa-miR-766	3'	0
181	260	oan-miR-92a-2*	AGGTTGGGATCAGTTGCAATGCT	23	36	850					gccaggaaaagtcaaacccctttctacgcAGGTTGGGATCAGTTGCAATGCTttgtttgtctatggTATTGCACTTGTCCCGGCCTGTtgaggttgctggggatcgtggc	2	oan-mir-92a-2,oan-mir-92d,	oan-mir-92d	oan-miR-92a-2*	5'	0
181	261	oan-miR-92a_R+1	TATTGCACTTGTCCCGGCCTGTT	23	9701	868					gccaggaaaagtcaaacccctttctacgcAGGTTGGGATCAGTTGCAATGCTttgtttgtctatggTATTGCACTTGTCCCGGCCTGTtgaggttgctggggatcgtggc	2	oan-mir-92a-2,oan-mir-92d,	oan-mir-92a-2	oan-miR-92a	3'	0
182	262	bta-mir-2888-1-p3	CGGGGGTGGGGTGGG	15	1	540					cctctctccctgcagcatctcagggcactgtgtgacttgggtcgggGGTGGGGTGGGGGGGTTGG	2	bta-mir-2888-1,bta-mir-2888-2,	bta-mir-2888-1	bta-mir-2888-1-p3	3'	0
183	263	hsa-miR-23c_R-1	ATCACATTGCCAGTGATTACC	21	1	732					agtgactttccaggtgtcacacagtgagtggcataatcagagtacaatttgagtcatgcccatacATCACATTGCCAGTGATTACCCaaggaaagtgacg	2	hsa-mir-23c,ssc-mir-23a,	hsa-mir-23c	hsa-miR-23c	3'	0
184	264	bta-miR-452_L+3R-1_1ss7TC	AACTGTCTGCAGAGGAAACTGAGA	24	2	889					gctaagcacttacaacTGTTTGCAGAGGAAACTGAGACtttgtaactatatctcagtctcatctgcaaagaagtaagtgctttgc	2	bta-mir-452,mmu-mir-452,	bta-mir-452	bta-miR-452	5'	0
185	265	mmu-mir-703-p5	AGACTGGTTAATGATAACAATGCA	24	5	868					agactggttaatgataacaatgcatcatAAAACCTTCAGAAGGAAAGAAtgttgtggaccatttttttttgtgtgtggcagttttaagttattagttttcaaaatcagt	2	mmu-mir-703,eca-mir-703,	mmu-mir-703	mmu-mir-703-p5	5'	0
186	266	mmu-mir-466d-p5	TGTACATGTGTGTATA	16	1	623					catgtgtgttTGTGTGTGCGTACATGTACATGtgtgtatatgaatatacatatacatacacgcacacatagaTACGCACGCACACACACACacagg	2	mmu-mir-466d,mmu-mir-466n,	mmu-mir-466d	mmu-mir-466d-p5	5'	0
186	267	mmu-miR-466h-3p_L-1R-1_1ss8GA	ACGCACACACACACACA	17	1	618					catgtgtgttTGTGTGTGCGTACATGTACATGtgtgtatatgaatatacatatacatacacgcacacatagaTACGCACGCACACACACACacagg	2	mmu-mir-466d,mmu-mir-466n,	mmu-mir-466d	mmu-miR-466h-3p	3'	0
187	268	hsa-miR-1268b_R-2	CGGGCGTGGTGGTGGGGG	18	1	638					accCGGGCGTGGTGGTGGGGGTGggtgcctgtaattccagctagttggga	2	hsa-mir-1268b,hsa-mir-1268,	hsa-mir-1268b	hsa-miR-1268b	5'	0
188	269	mmu-miR-300_L+1R-2	ATATGCAAGGGCAAGCTCTCT	21	748	785					gctacTTGAAGAGAGGTTATCCTTCGTgtgtttgtatgattgtaatgaatatgcaaggacaagctctctccgaggagc	2	cfa-mir-300,mmu-mir-300,	mmu-mir-300	mmu-miR-300	3'	0
189	270	hsa-mir-1181-p5	GCCGCCGTCGCCGCCACC	18	1	690					tccactgctgccgCCGTCGCCGCCACCCGAGCCGgagcgggctgggccgccaaggcaagatggtggactacagcgtgtggg	2	hsa-mir-1181,ppy-mir-1181,	hsa-mir-1181	hsa-mir-1181-p5	5'	0
190	271	mmu-miR-1843b-3p_L+1_1ss3CT	TCTGATCGTTCCCCTCCATAC	21	2	840					ACTGGAGGTCTCTGTCTGGCTTaggacagctggctaagtctgatcgttcccctccataca	2	cfa-mir-1843,mmu-mir-1843b,	mmu-mir-1843b	mmu-miR-1843b-3p	3'	0
191	272	hsa-miR-629_R+1	TGGGTTTACGTTGGGAGAACTT	22	2	846					tccctttcccaggggaggggcTGGGTTTACGTTGGGAGAACTtttacggtgaaccaggagGTTCTCCCAACGTAAGCCCAGCccctcccctctgcct	1	hsa-mir-629,	hsa-mir-629	hsa-miR-629	5'	0
192	273	bta-miR-2387	TGGAAGGCCTGGCTTTGCAGCG	22	79	822					agcgtggagggccTGGAAGGCCTGGCTTTGCAGCGtggactggaccctgcagacccggccttggcaagcccttccgct	1	bta-mir-2387,	bta-mir-2387	bta-miR-2387	5'	0
193	274	hsa-miR-4680-5p_L+1R-1	AAGAACTCTTGCAGTCTTAGATG	23	1	885					ctgaatataAGAACTCTTGCAGTCTTAGATGTtataaaaatatataTCTGAATTGTAAGAGTTGTTAgcacaag	1	hsa-mir-4680,	hsa-mir-4680	hsa-miR-4680-5p	5'	0
194	275	oar-miR-3956-3p_1ss21TC	TCTGACCTTCCTGCATCCCGCTT	23	2	806					atgggagccatcgccctgggccagGTACGTGGATGCTGAAGGTCAGAgggaagtgcttctgtctccacgtgtgttctccaggccTCTGACCTTCCTGCATCCCGTTTatctctaggatgatggctagaag	1	oar-mir-3956,	oar-mir-3956	oar-miR-3956-3p	3'	0
195	276	hsa-miR-4510_1ss13AG	TGAGGGAGTAGGGTGTATGGTT	22	2	710					gtgtatgTGAGGGAGTAGGATGTATGGTTgttagatagacaactacaatcttttctcacaacagacag	1	hsa-mir-4510,	hsa-mir-4510	hsa-miR-4510	5'	0
196	277	bta-miR-2887_L+1R+4	TCGGGACCGGGGTCCGGTGCGGAGA	25	147	917					cgtCGGGACCGGGGTCCGGTGCGgagagcccttcgtcccgggacacggggcgcggcc	2	bta-mir-2887-2,bta-mir-2887-1,	bta-mir-2887-1	bta-miR-2887	5'	0
196	278	bta-mir-2887-2-p3	GTGCGGAGAGCCCTTCGTCCCGGGAC	26	391	969					cgtCGGGACCGGGGTCCGGTGCGgagagcccttcgtcccgggacacggggcgcggcc	2	bta-mir-2887-2,bta-mir-2887-1,	bta-mir-2887-2	bta-mir-2887-2-p3	3'	0
197	279	bta-miR-2466-3p_L-4R-3_1ss12GC	CCCCTCCCTCTGACT	15	1	432					CTGAGTCCGGTGGGGCAGTGTGTaccagtaggtgacGCAGCCCCTCCGTCTGACTCAG	1	bta-mir-2466,	bta-mir-2466	bta-miR-2466-3p	3'	0
198	280	bta-miR-2285c_L-1	AACCTGAACAAACTTTTTGGC	21	1	806					gccgaaatgttcgttgaagtttttccatggggtgtcacggaagAAACCTGAACAAACTTTTTGGC	1	bta-mir-2285c,	bta-mir-2285c	bta-miR-2285c	3'	0
199	281	oan-mir-1394-p5_1ss3GT	CCTCGCCGCCGCCCCC	16	1	483					gagggagccgggccccgcgccgaccgccgggggccggcgagctccgtctggtttccgcgccgccgcccccgcgggaggaataaccgaccacggttctcccCCCGGGGCGCCCGAGGGGcccggccgcccc	1	oan-mir-1394,	oan-mir-1394	oan-mir-1394-p5	5'	0
200	282	hsa-miR-585_R+3	TGGGCGTATCTGTATGCTAGGG	22	2	800					tggggtgtctgtgctatggcagccctagcacacagatacgcccagagaaagcctgaacgtTGGGCGTATCTGTATGCTAgggctgctgtaacaa	1	hsa-mir-585,	hsa-mir-585	hsa-miR-585	3'	0
201	283	oan-miR-499	TTAAGACTTGTAGTGATGTTT	21	37	784					agcctgggggggcagcggTTAAGACTTGTAGTGATGTTTagctcatctccacgtgAACATCACTGCAAGTCTGTGCTgcttctcccctcct	1	oan-mir-499,	oan-mir-499	oan-miR-499	5'	0
202	284	hsa-miR-548j_L+1	CAAAAGTAATTGCGGTCTTTGGT	23	1	716					gggcagccagtgaatagttagctggtgcAAAAGTAATTGCGGTCTTTGGTattactttcagtggcaaaaactgcattacttttgcaccagcctactagaacgctgagttcag	1	hsa-mir-548j,	hsa-mir-548j	hsa-miR-548j	5'	0
203	285	rno-miR-539_R+2_1ss1GT	TGAGAAATTATCCTTGGTGTGTTT	24	2	733					atacttgaGGAGAAATTATCCTTGGTGTGTttgctcttttggatgaatCATACAAGGGTAATTTCTTTTCgagtat	1	rno-mir-539,	rno-mir-539	rno-miR-539	5'	0
204	286	hsa-mir-4516-p5	AGGGCAGGCTCTGGG	15	1	541					aGGGAGAAGGGTCGGGGCagggagggcagggcaggctctggggtggggggtctgtgagtcagccacggctctgcccacgtctcccc	1	hsa-mir-4516,	hsa-mir-4516	hsa-mir-4516-p5	5'	0
205	287	ssc-mir-484-p5	TCAGGCTCAGTCCCCTCCCGAT	22	1334	806					gcagccatcgtcaggctcagtcccctcccgataaacccctaaatagggaccttCCCAGGGGGCGACCCAGGCTtttttggcaa	1	ssc-mir-484,	ssc-mir-484	ssc-mir-484-p5	5'	0
206	288	bta-mir-2316-p3	GTCGCCGCCCAGCCC	15	1	521					cgctatcccACTCCGGCCTGGACTGCGGCGGGaggctgctgtcgccgcccagcccttgctggagcctatctagtg	1	bta-mir-2316,	bta-mir-2316	bta-mir-2316-p3	3'	0
207	289	mmu-mir-28c-p3	TTGAGGAGCTCACAGTC	17	1	645					tcactgcagttacaaagacaaatgagatatgatccctacccttgAGGAGCTCACAGTCTATTGAacacaagcagc	1	mmu-mir-28c,	mmu-mir-28c	mmu-mir-28c-p3	3'	0
208	290	hsa-miR-3200-3p_R+1	CACCTTGCGCTACTCAGGTCTGC	23	2	900					ggtggtcgagggAATCTGAGAAGGCGCACAAGGTttgtgtccaatacagtccaCACCTTGCGCTACTCAGGTCTGctcgtgccct	1	hsa-mir-3200,	hsa-mir-3200	hsa-miR-3200-3p	3'	0
209	291	hsa-mir-1273f-p5	GAGGTTGCAGTGAGC	15	1	528					aggtgggaggattgcttgagcctgGGAGATGGAGGTTGCAGTGagctgagatcacgcaactgcacccccagcctgggccatagagtcagtccttgtctc	1	hsa-mir-1273f,	hsa-mir-1273f	hsa-mir-1273f-p5	5'	0
210	292	hsa-miR-3117-3p_L-1R+2	TAGGACTCATATAGTGCCAGGT	22	1	823					ccctaaagggccAGACACTATACGAGTCATATaagggaaggcattATAGGACTCATATAGTGCCAGgtgttttgtggg	1	hsa-mir-3117,	hsa-mir-3117	hsa-miR-3117-3p	3'	0
211	293	mmu-miR-5126_L-2R-5	GGGCGGGGCCGGGGG	15	2	558					gggaccggacgcctcctgcagctgcgggagcccgtggttccccgggcaaccGCGGGCGGGGCCGGGGGCGGGGccca	1	mmu-mir-5126,	mmu-mir-5126	mmu-miR-5126	3'	0
212	294	hsa-miR-3182_R-2	GCTTCTGTAGTGTAG	15	1	568					gctGCTTCTGTAGTGTAGTCcgtgcatccgcccttcgatgcttgggttggatcatagagcagt	1	hsa-mir-3182,	hsa-mir-3182	hsa-miR-3182	5'	0
213	295	bta-mir-2436-p3	TCCCCGTCCCCGTCCCCG	18	1	714					agcagggtgCGGCGCAGCTGTCGGGAGGGCGcgtccccgtccccgtcCCCGCCCGACCGCCTCGCCCAAccctct	1	bta-mir-2436,	bta-mir-2436	bta-mir-2436-p3	3'	0
214	296	hsa-miR-3124-5p_L+1R-6	CTTCGCGGGCGAAGGC	16	1	599					gcgggcTTCGCGGGCGAAGGCAAAGTCgatttccaaaagtgACTTTCCTCACTCCCGTGAAGTcggc	1	hsa-mir-3124,	hsa-mir-3124	hsa-miR-3124-5p	5'	0
215	297	eca-miR-508-5p_R-3	TACTCCAGAGGGTGTCATTC	20	1	686					accactctcagctgggtgtagtgcccTACTCCAGAGGGTGTCATTCACAtagactaaagcaTGATTGTCACCTTTTGGAGTAGAgtaatacacatcatggacgatatatgtggtggc	1	eca-mir-508,	eca-mir-508	eca-miR-508-5p	5'	0
216	298	hsa-miR-1180_R-2_1ss11GC	TTTCCGGCTCCCGTGGGTGT	20	1	648					gctgctggacccacccggccgggaatagtgctcctggttgTTTCCGGCTCGCGTGGGTGTGTcggcggc	1	hsa-mir-1180,	hsa-mir-1180	hsa-miR-1180	3'	0
217	299	hsa-miR-4448_R-3_1ss6CG	GGCTCGTTGGTCTAGGG	17	3	354					aggagtgaccaaaagacaagagtgcgagccttctattatgcccagacagggccaccagagGGCTCCTTGGTCTAGGGGTAatgcca	1	hsa-mir-4448,	hsa-mir-4448	hsa-miR-4448	3'	0
218	300	mmu-mir-5109-p3	TGCGGACCAGGGGAATCCGACTGTT	25	146	934					gggtttggtggtggacttttccgtgcctgggctgacacctagcagacttagaacTGTTGCGGACCAGGGGAATCCGActgtttaatt	1	mmu-mir-5109,	mmu-mir-5109	mmu-mir-5109-p3	3'	0
219	301	mmu-mir-297a-3-p5_1ss4GA	TGTACATGTGTGTATA	16	1	623					ctgtgtgtatATGTATGTGTGCATGTGCATGTgtgtatatgaatatacaTATACATACACACATACCCATAcaaacatgcacacaaacacacagaaaattga	4	mmu-mir-297a-3,mmu-mir-297c,mmu-mir-297a-4,mmu-mir-297b,	mmu-mir-297a-3	mmu-mir-297a-3-p5	5'	0
220	302	mdo-miR-27a_R+1	TTCACAGTGGCTAAGTTCCGCT	22	232	799					tggcttgaggagcaggacttagctgccttgtgaacagagtcagcatcatattgtgTTCACAGTGGCTAAGTTCCGCtccccttgcc	1	mdo-mir-27a,	mdo-mir-27a	mdo-miR-27a	3'	0
221	303	hsa-miR-1255a	AGGATGAGCAAAGAAAGTAGATT	23	1	917					attggaaatcctttgagttgcttctcaAGGATGAGCAAAGAAAGTAGATTttttagattctaaagaaactatcttctttgctcatccttgagaagcaactccttatccattaa	1	hsa-mir-1255a,	hsa-mir-1255a	hsa-miR-1255a	5'	0
222	304	mdo-mir-739-p5	TGCAGATCTTGGTGGTAGTAGCA	23	919	860					cgggtggagccgccgcgggtgcagatcttggtggtagtagcaaatattcaaacgagaactttgaAGGCCGAAGTGGAGAAGGGTTccatgtg	1	mdo-mir-739,	mdo-mir-739	mdo-mir-739-p5	5'	0
222	305	mdo-mir-739-p3	CAAACGAGAACTTTGAAGGCCGAAGT	26	3086	977					cgggtggagccgccgcgggtgcagatcttggtggtagtagcaaatattcaaacgagaactttgaAGGCCGAAGTGGAGAAGGGTTccatgtg	1	mdo-mir-739,	mdo-mir-739	mdo-mir-739-p3	3'	0
223	306	mmu-mir-5115-p5	CGACTCTGGACGCGAG	16	835	595					gggtgcggtggcgactCTGGACGCGAGCTGGGCCCttcccatggatggcctcagctgcggtgggtgtcacagcc	1	mmu-mir-5115,	mmu-mir-5115	mmu-mir-5115-p5	5'	0
224	307	oan-mir-1385-p3_1ss7AG	CGCGGGGGCCCGGGC	15	2	386					ccgcgaggccTACCGCGTCCACCTGAGGGGAcccgtcctgtgccgcgggagcccgggcgggcggggaggcctcgtgg	1	oan-mir-1385,	oan-mir-1385	oan-mir-1385-p3	3'	0
225	308	hsa-mir-3665-p5_1ss7GC	CGGGGCCGCGGCCGC	15	1	499					gcgggcggcggcggcggcagcagcAGCAGGTGCGGGGCGGCGgccgcgctggccgctcgactccgcagctgctcgttctgcttctccagcttgcgcaccagctcc	1	hsa-mir-3665,	hsa-mir-3665	hsa-mir-3665-p5	5'	0
226	309	bta-miR-2411_L+2R-3	TGTGGAGTGACTGTCAGATGCAG	23	41	816					gaggaaatgTGGAGTGACTGTCAGATGCAGCCAgcagaataagtggtttgGCTGAACTGTCTTACTCCCACATCCtc	1	bta-mir-2411,	bta-mir-2411	bta-miR-2411	5'	0
226	310	bta-miR-2411*_L-2R-1	TGAACTGTCTTACTCCCACATC	22	5	835					gaggaaatgTGGAGTGACTGTCAGATGCAGCCAgcagaataagtggtttgGCTGAACTGTCTTACTCCCACATCCtc	1	bta-mir-2411,	bta-mir-2411	bta-miR-2411*	3'	0
227	311	bta-miR-1434*_R+9	GTACATGATGACTAAAATTTCTTCACTTTGA	31	5	1197					caccttGTACATGATGACTAAAATTTCTtcactttgacctgatggctattGAAGAAATCTAAGGTCTGAGGtg	1	bta-mir-1434,	bta-mir-1434	bta-miR-1434*	5'	0
227	312	bta-miR-1434_L-5	AATCTAAGGTCTGAGG	16	138	607					caccttGTACATGATGACTAAAATTTCTtcactttgacctgatggctattGAAGAAATCTAAGGTCTGAGGtg	1	bta-mir-1434,	bta-mir-1434	bta-miR-1434	3'	0
228	313	ssc-mir-4332-p5	GTCGCGGGGGTGGGCGGG	18	16	639					cggcggggggtgtcgcgggggtgggcgggctggggccgggggtggggccggcgggggcacgacccccggtcggcgtcCACGGCCGCCGCCGGGCGCCtttccaccgc	1	ssc-mir-4332,	ssc-mir-4332	ssc-mir-4332-p5	5'	0
228	314	ssc-mir-4332-p3	GCCGGGCGCCTTTCCACCG	19	1	673					cggcggggggtgtcgcgggggtgggcgggctggggccgggggtggggccggcgggggcacgacccccggtcggcgtcCACGGCCGCCGCCGGGCGCCtttccaccgc	1	ssc-mir-4332,	ssc-mir-4332	ssc-mir-4332-p3	3'	0
229	315	bta-miR-2432_L-2R+2	AGGATTCTAGGCTTAGAGGTCA	22	1	877					tatgacctctaagtctagaacccctctgattcaggattctctgagTCAGGATTCTAGGCTTAGAGGTcata	1	bta-mir-2432,	bta-mir-2432	bta-miR-2432	3'	0
230	316	rno-mir-3572-p5_1ss19CG	GGGACAGGGCAAGGTGGGG	19	1	578					tgccaccagtaagtggaggccagtttgggggacagggcaaggtgggcagtagctgacagcctgtTTACACTTGCCCTTTTTTCCCCAGgctatagttcggttgtggca	1	rno-mir-3572,	rno-mir-3572	rno-mir-3572-p5	5'	0
231	317	ssc-miR-296_1ss12CA	GAGGGCCCCCCACAATCCTGT	21	2	550					gacccttccgGAGGGCCCCCCCCAATCCTGTtgtgctggattcagagggttgggcggaggctttcctgaaggctctg	1	ssc-mir-296,	ssc-mir-296	ssc-miR-296	5'	0
231	318	ssc-mir-296-p3	AGGGTTGGGCGGAGGCTTTCCT	22	811	815					gacccttccgGAGGGCCCCCCCCAATCCTGTtgtgctggattcagagggttgggcggaggctttcctgaaggctctg	1	ssc-mir-296,	ssc-mir-296	ssc-mir-296-p3	3'	0
232	319	mmu-mir-1187-p3	ACACACACACACACACATATATATATATA	29	1	1122					tcatatagtattaaaccgaactgttttccttatagacacaatttatttttacacacacacacacacacatatatatataTATGTGTGTGTGTATGTGTGTAAataacaatgttaaaatagta	1	mmu-mir-1187,	mmu-mir-1187	mmu-mir-1187-p3	3'	0
233	320	rno-mir-3549-p5	TGGGACTTTGTAGGCCAGTTGA	22	1	840					gaaaatgccggtcctgggagccgaggactgggactttgtaggccagttgaactgacaccctcATCTTGCCCGCAAAGACCCagctctcagctcccgtccgccttggagttcg	1	rno-mir-3549,	rno-mir-3549	rno-mir-3549-p5	5'	0
234	321	rno-mir-105-p3	ACGGATGTTTGAGCATGTGCT	21	18	738					tagtCAAGTGCTCAGATGTCTGTGGTggctgcttatgtatcacggatgtttgagcatgtgctatggtatctac	1	rno-mir-105,	rno-mir-105	rno-mir-105-p3	3'	0
235	322	mmu-miR-5106_R-7	AGGTCTGTAGCTCAGT	16	1	638					cactcgagcaacaacaacagcaacaacccgagagcctatctagggcctAGGTCTGTAGCTCAGTTGGCAGAgt	1	mmu-mir-5106,	mmu-mir-5106	mmu-miR-5106	3'	0
236	323	oar-miR-541-3p_1ss9AC	TGGTGGGCCCAGAATCCGGCCTTT	24	1	769					tctgaacttgggccaacgtcagggAAAGGATTCTGCTGTCGGTCCCACTccaaagttcgaaacatgggTGGTGGGCACAGAATCCGGCCTTTgctgtggcacacgccgcctgctc	1	oar-mir-541,	oar-mir-541	oar-miR-541-3p	3'	0
237	324	hsa-miR-1269	CTGGACTGAGCCGTGCTACTGG	22	3	857					tggattgcctagaccagggaagccagttggcatggctcagtccaagtctgaccacctgaggaatgcCTGGACTGAGCCGTGCTACTGGcttccctggtctccagc	1	hsa-mir-1269,	hsa-mir-1269	hsa-miR-1269	3'	0
238	325	oan-mir-1342-p3	GAAGGGAGGAGGGTG	15	1	511					cccactatttttgtggAACTGGGATTGCTTGGCCtacaatggtactaggccatgctgggctggcagtgccagtgaagggaggagggtggg	1	oan-mir-1342,	oan-mir-1342	oan-mir-1342-p3	3'	0
239	326	hsa-mir-4433-p5_1ss12TG	CCACCCCCCACGCCT	15	1	391					catcctccttacgtcccaccccccactcctgtttctggtgaaatattcaaACAGGAGTGGGGGTGGGACATaaggaggata	1	hsa-mir-4433,	hsa-mir-4433	hsa-mir-4433-p5	5'	0
240	327	hsa-mir-4695-p3_1ss9CA	CACCGCTGACTCCTTCC	17	1	597					aggtacctgCAGGAGGCAGTGGGCGAGCAGGcggggcagcccaatgccatgggccTGATCTCACCGCTGCCTCCTTCcccagggctt	1	hsa-mir-4695,	hsa-mir-4695	hsa-mir-4695-p3	3'	0
241	328	mmu-miR-455*_L-2R+3	TGTGCCTTTGGACTACATCGTGA	23	5	874					ctccctggtgtgagcgTATGTGCCTTTGGACTACATCGtgaacgcagcaccatGCAGTCCACGGGCATATACACttgcctca	1	mmu-mir-455,	mmu-mir-455	mmu-miR-455*	5'	0
242	329	bta-miR-3431	CCTCAGTCAGCCTTGTGGATGT	22	4261	831					atacccaatgaatgcgaaaaCCTCAGTCAGCCTTGTGGATGTatgttctgcagacctgacatctagaggactgactgaaattttcactttcagctaa	1	bta-mir-3431,	bta-mir-3431	bta-miR-3431	5'	0
242	330	bta-mir-3431-p3	ATCTAGAGGACTGACTGAAATT	22	682	832					atacccaatgaatgcgaaaaCCTCAGTCAGCCTTGTGGATGTatgttctgcagacctgacatctagaggactgactgaaattttcactttcagctaa	1	bta-mir-3431,	bta-mir-3431	bta-mir-3431-p3	3'	0
243	331	hsa-miR-3607-3p_L+5	ATGATACTGTAAACGCTTTCTGATG	25	162	924					aaggttgcggtGCATGTGATGAAGCAAATCAGTatgaatgaattcatgatACTGTAAACGCTTTCTGATGtactactca	1	hsa-mir-3607,	hsa-mir-3607	hsa-miR-3607-3p	3'	0
244	332	bta-mir-2424-1-p5	CTGTGCTGTGGCCACTGAGAGATGA	25	1	958					tccagaggacttagcctgtgctgtggccactgagagatgaaacacAGATCTTTGGTAATCTGATGGCTgcaaatgctggg	2	bta-mir-2424-1,bta-mir-2424-2,	bta-mir-2424-1	bta-mir-2424-1-p5	5'	0
244	333	bta-miR-2424_L+3R-2	CACAGATCTTTGGTAATCTGATGG	24	6	888					tccagaggacttagcctgtgctgtggccactgagagatgaaacacAGATCTTTGGTAATCTGATGGCTgcaaatgctggg	2	bta-mir-2424-1,bta-mir-2424-2,	bta-mir-2424-2	bta-miR-2424	3'	0
245	334	hsa-miR-4532_L-1	CCCGGGGAGCCCGGCG	16	4	598					acagaCCCCGGGGAGCCCGGCGgtgaagctcctggtatcctgggtgtctga	1	hsa-mir-4532,	hsa-mir-4532	hsa-miR-4532	5'	0
246	335	oan-miR-1386_L+1R-2	GCTCCTGGCTGGCTCGC	17	1	554					aggttccggccagagtgggCTCCTGGCTGGCTCGCCAgacttctccatcaccgtggatggcacgaccatccttcccgtcccgcaggcccgcaatct	1	oan-mir-1386,	oan-mir-1386	oan-miR-1386	5'	0
247	336	hsa-mir-1909-p5_1ss20TC	CCTGCCCTGGGGCCGTCCCC	20	1	587					catccaggacaatggTGAGTGCCGGTGCCTGCCCTGgggccgtccctgCGCAGGGGCCGGGTGCTCACCGcatctgcccc	1	hsa-mir-1909,	hsa-mir-1909	hsa-mir-1909-p5	5'	0
248	337	mmu-mir-717-p3	CTCCGTTCCGAAGGG	15	1	560					ttgtccgctatcactgtaccgtcatttttcagtCTCAGACAGAGATACCTTCTCTgaattcatagaagctgctctccgttccgaagggattcagaagtgataaatccag	1	mmu-mir-717,	mmu-mir-717	mmu-mir-717-p3	3'	0
249	338	mml-mir-605-p3_1ss1CG	GACTGTGGGATTTAGA	16	1	462					ccctagcttggttcTAAATCCCACGGTGCCTTCTCCTtgggaaaaacagagaaggcactgtgggatttagaaccaagttagg	1	mml-mir-605,	mml-mir-605	mml-mir-605-p3	3'	0
250	339	ppy-mir-1303-p5	TGGGCAACATAGCGAGA	17	4	652					ggctgggcaacatagcgagacctcaactctacaattttttttttttaaatTTTAGAGACAGGGTTTTGCTATgttgccaggcttt	1	ppy-mir-1303,	ppy-mir-1303	ppy-mir-1303-p5	5'	0
251	340	bta-miR-2340_L+1R-5	AGGACTTCCCTGGTGGTC	18	1	709					acaactccaaggatacgaggcaaggtaagatcagagtgatgagaGGACTTCCCTGGTGGTCTTGTGcagggtgtgt	1	bta-mir-2340,	bta-mir-2340	bta-miR-2340	3'	0
252	341	ssc-mir-1224-p5	GTGAGGACTCGGGAGGTGGAGG	22	10	809					cctacccttggtgaggactcgggaggtggagggtggcgctgccagagccagggcactgtctcagctcgcttctcccccCACCTCCTCTCTCCTCAGGTgcggttgcag	1	ssc-mir-1224,	ssc-mir-1224	ssc-mir-1224-p5	5'	0
253	342	ppy-miR-331-3p_R+5	GCCCCTGGGCCTATCCTAAACAA	23	1	911					gagtttggttttgtttgggtttgttCTAGGTATGGTCCCAGGGATCCcagatcaaaccagGCCCCTGGGCCTATCCTAaacaacctaa	1	ppy-mir-331,	ppy-mir-331	ppy-miR-331-3p	3'	0
254	343	oan-mir-1410-p5_1ss16AC	GTCCCCACTGCAGAGC	16	1	539					ggcgcccgccggcttggtccccactgcaGAGACGGAGTCGTGAGTGctgccaccgttggaggaagcctcttaaagggccagtcactttccccccttccccagacatgctgccgctgcc	1	oan-mir-1410,	oan-mir-1410	oan-mir-1410-p5	5'	0
255	344	eca-mir-769b-p5_1ss12CG	TGGCTTCTGAGGTGG	15	2	514					gcccGGAAACCTCTGGGTTCTGAGCTgtgacgtggcttctgagCTGGGATCTCGGGGGTCTTGGTTcatggtttgggtctctgggttctgggc	1	eca-mir-769b,	eca-mir-769b	eca-mir-769b-p5	5'	0
256	345	hsa-mir-1273e-p5	TGGAGGCTGCAGTGAGC	17	1	634					tgaggcaggagaaTTGCTTGAACCCAGGAAGTGGAggctgcagtgagccgagatcgagccactgtactccagcctgggtgacacagcgagactccagtctca	1	hsa-mir-1273e,	hsa-mir-1273e	hsa-mir-1273e-p5	5'	0
256	346	hsa-mir-1273e-p3	AGCCACTGTACTCCAGCCTGG	21	8	791					tgaggcaggagaaTTGCTTGAACCCAGGAAGTGGAggctgcagtgagccgagatcgagccactgtactccagcctgggtgacacagcgagactccagtctca	1	hsa-mir-1273e,	hsa-mir-1273e	hsa-mir-1273e-p3	3'	0
257	347	mmu-mir-712-p3	GGGACGCCGCGGCGT	15	2	574					tctccgcttCTCCTTCACCCGGGCGGTACCcgctccggcgccggcccgcgggacgccgcggcgtccgtgcgccgaTGCGAGTCACCCCCGGGTGTTGcgagttcgggga	1	mmu-mir-712,	mmu-mir-712	mmu-mir-712-p3	3'	0
258	348	bta-miR-1291_L-1	GGCCCTGACTGAAGACCTGCAGT	23	2	876					TGGCCCTGACTGAAGACCTGCAGTtacactatagctgctggtttcaaacagaggcccagagcactgtcttcctg	1	bta-mir-1291,	bta-mir-1291	bta-miR-1291	5'	0
259	349	hsa-mir-3676-p3_1ss22GC	TCGAATCCCAGCGGTGCCTCCC	22	9	696					ttggttaaagcgcctgtctagtaaacaggagatcctgggttcgaatcccagcggtgcctCCGTGTTTCCCCCACGCTTTtgccaa	1	hsa-mir-3676,	hsa-mir-3676	hsa-mir-3676-p3	3'	0
260	350	bta-miR-2448_R+1	GTGGTTGATTGGATCCGTGGGTG	23	1	861					tgcacCTGCGGATACAACCAAACACGGttggagaatatttcacaatctGTGGTTGATTGGATCCGTGGGTgta	1	bta-mir-2448,	bta-mir-2448	bta-miR-2448	3'	0
261	351	mml-mir-571-p3_1ss12TC	TCTGTGGGCTGCGGAGT	17	1	613					ggaactgcttcataatcctcagtaaggccaacctccatgcaccattttcttgtctgtagccatgtctgtgggctgtgGAGTTGGCCACCTGGGTGAGggcctgctttttc	1	mml-mir-571,	mml-mir-571	mml-mir-571-p3	3'	0
262	352	hsa-mir-3656-p3_1ss6TG	GCGGGGGCGGGGGTGGG	17	1	471					ctttcggccagcgggacggcatccgaggtgggctaggctcgggcccgtGGCGGGTGCGGGGGTGGgagg	1	hsa-mir-3656,	hsa-mir-3656	hsa-mir-3656-p3	3'	0
263	353	hsa-miR-4286_R+2	ACCCCACTCCTGGTACCAT	19	52	713					tacttatggcACCCCACTCCTGGTACCatagtcataagttaggagatgttagagctgtgagtaccatgacttaagtgtggtggcttaaacatg	1	hsa-mir-4286,	hsa-mir-4286	hsa-miR-4286	5'	0
264	354	hsa-miR-4492	GGGGCTGGGCGCGCGCC	17	18	592					ctgcagcgtgcttctccaggccccgcgcgcggacagacacacggacaagtcccgccaGGGGCTGGGCGCGCGCCagccgg	1	hsa-mir-4492,	hsa-mir-4492	hsa-miR-4492	3'	0
265	355	bta-mir-495-p5_1ss14TC	GAAGTTGCCCATGCTCTTTTCG	22	1	649					tggtgcctggaaagaagttgcccatgttcttttcgctgatatgtgacgAAACAAACATGGTGCACTTCTTttccggcatca	1	bta-mir-495,	bta-mir-495	bta-mir-495-p5	5'	0
266	356	bta-mir-2904-3-p5	AGCGCCGCGGGAGCCTCG	18	56	650					acggcagcgccgcGGGAGCCTCGGTTGGCCTCggatagccggtcccccgccgtccccgccggcgggccgt	3	bta-mir-2904-3,bta-mir-2904-1,bta-mir-2904-2,	bta-mir-2904-3	bta-mir-2904-3-p5	5'	0
266	357	bta-mir-2904-3-p3	GATAGCCGGTCCCCCGCCGTCCC	23	206	837					acggcagcgccgcGGGAGCCTCGGTTGGCCTCggatagccggtcccccgccgtccccgccggcgggccgt	3	bta-mir-2904-3,bta-mir-2904-1,bta-mir-2904-2,	bta-mir-2904-3	bta-mir-2904-3-p3	3'	0
267	358	bta-mir-2889-p3_1ss10GC	CGGGGAGGGCGCCGGG	16	1	406					gcGTCCCCGGGGCTCCCGCCGGCggagttcggtttgcaccggggagggggccggggatcgg	1	bta-mir-2889,	bta-mir-2889	bta-mir-2889-p3	3'	0
268	359	mmu-miR-345-5p_R-1	GCTGACCCCTAGTCCAGTGCT	21	1	749					acccaagtccaggcctGCTGACCCCTAGTCCAGTGCTTgtggtggctactgggcCCTGAACTAGGGGTCTGGAGACctgggtttgatctccacagg	1	mmu-mir-345,	mmu-mir-345	mmu-miR-345-5p	5'	0
268	360	mmu-miR-345-3p_R-1	CCTGAACTAGGGGTCTGGAGA	21	15	802					acccaagtccaggcctGCTGACCCCTAGTCCAGTGCTTgtggtggctactgggcCCTGAACTAGGGGTCTGGAGACctgggtttgatctccacagg	1	mmu-mir-345,	mmu-mir-345	mmu-miR-345-3p	3'	0
269	361	hsa-miR-4444_L+4R+1	TGAACTCGAGTTGGAAGAGGCGA	23	3	872					gtgacgactggccccgcctcttcctctcggtcccatattgaaCTCGAGTTGGAAGAGGCGagtccggtctcaaa	1	hsa-mir-4444,	hsa-mir-4444	hsa-miR-4444	3'	0
270	362	bta-mir-658-p3	TAGGGCGGAGGGAAGC	16	2	565					cccggttgccgtggttgcaggcccggcccgccagcttgtccgctgacagcgagccattagGGCGGAGGGAAGCGGGTCCGTTGGTccttcaggcacgagg	1	bta-mir-658,	bta-mir-658	bta-mir-658-p3	3'	0
271	363	oan-mir-1382-p5_1ss11AC	GGGGGCGCGGCGGGA	15	3	466					gacggtacctgggaggggggcgcggagggatctgtgggagagggtgcggccgcaaggactggtgtcccgggaccggggcgcttcattcgagtgttggcagGCCGTGGTCGTGCAGGGCcgctgcggctcagctcagacttggtgcaacc	1	oan-mir-1382,	oan-mir-1382	oan-mir-1382-p5	5'	0
272	364	mmu-mir-2182-p3	CCCTGTTCACTCGCC	15	1	593					ccccacgagcggcgccggggagtgggtcttccgtACGCCACATTTCCCACGCCGCGacgcgcggcggggattcggcgctgggctcttccctgttcactcgccgttactgagggaat	1	mmu-mir-2182,	mmu-mir-2182	mmu-mir-2182-p3	3'	0
273	365	mmu-mir-3473c-p3_1ss14CA	GTTGGGGAGATGGATC	16	1	488					ctgctgagccaTCTCTCCAGCCCCCATAATAAGtcttttaaatgtaaaattcattataggagttggggagatggctcagta	1	mmu-mir-3473c,	mmu-mir-3473c	mmu-mir-3473c-p3	3'	0
274	366	mmu-miR-3968_L-1_1ss14AC	GAATCCCACTCCCGACACCA	20	1	562					acgccgagcgtgtggtggtaggatccgtgtagcaccgtctgtgtgttgttgtgccacacagagaacttgagCGAATCCCACTCCAGACACCAtgagtagg	1	mmu-mir-3968,	mmu-mir-3968	mmu-miR-3968	3'	0
275	367	rno-miR-210*_L-1R+1_1ss6CT	GCCATTGCCCACAGCACACTGC	22	1	498					ccggggcagtccctccaggctcaggacAGCCACTGCCCACAGCACACTGcgttgctccggacccaCTGTGCGTGTGACAGCGGCTGAtctgtccctgggcagcgcgaacc	1	rno-mir-210,	rno-mir-210	rno-miR-210*	5'	0
276	368	ssc-mir-4335-p5	CCACGTTGGGCGCCA	15	2146	556					cctcttccagccccacgttgggcgccactctgctGTGCCCAGCGCTGCAGGGCAatagggaagc	1	ssc-mir-4335,	ssc-mir-4335	ssc-mir-4335-p5	5'	0
277	369	eca-mir-770-p5	CCTTCCGTGCCTCCA	15	1	594					gccgcccttccgtgcctccAGCACCACGTGTCTGGGCCATGtgagcaaggtcacatgggcccgatgtggtgctgggggcggcagggctctgctct	1	eca-mir-770,	eca-mir-770	eca-mir-770-p5	5'	0
278	370	hsa-miR-1911_R+1	TGAGTACCGCCATGTCTGTTGGGT	24	1	773					tcggcatctgcTGAGTACCGCCATGTCTGTTGGGcatccacagtctccCACCAGGCATTGTGGTCTCCgctgacgctttg	1	hsa-mir-1911,	hsa-mir-1911	hsa-miR-1911	5'	0
279	371	mmu-miR-5100_L-4R-1	ATCCCAGCGGTGCCTC	16	3	579					gtgggagggaggacttgggaactgaagagcagagtTCGAATCCCAGCGGTGCCTCTtcccgact	1	mmu-mir-5100,	mmu-mir-5100	mmu-miR-5100	3'	0
280	372	bta-miR-2331	GGCTTCCGTGCCTGCAGATGTCT	23	71	775					gggtGGCTTCCGTGCCTGCAGATGTCTgtgaattcctcaaggctgagACCCTGCAGCCAAAGAAGCTAccc	1	bta-mir-2331,	bta-mir-2331	bta-miR-2331	5'	0
281	373	oar-miR-412-5p_R-1_1ss13CA	CTTCACCTGGGCAACTAGC	19	1	621					agggaagaacgtcagtaccagcaaccactctggggtacaggacggaTGGTCGACCAGTTGGAAAGTAATtgtttctaatgtaCTTCACCTGGGCCACTAGCTgtccgtacccactgcagcctgc	1	oar-mir-412,	oar-mir-412	oar-miR-412-5p	3'	0
282	374	mmu-mir-5105-p5	GCCCAAGTCCTTCTGATCGAGGCCC	25	417	919					cgcactccccGGCGCCGCTCGTGGGGGGCCcaagtccttctgatcgaggcccagcccgtggacggtgtgaggctggtcgcgg	1	mmu-mir-5105,	mmu-mir-5105	mmu-mir-5105-p5	5'	0
282	375	mmu-mir-5105-p3	TCTGATCGAGGCCCAGCCCGTGGACGGTG	29	241	1081					cgcactccccGGCGCCGCTCGTGGGGGGCCcaagtccttctgatcgaggcccagcccgtggacggtgtgaggctggtcgcgg	1	mmu-mir-5105,	mmu-mir-5105	mmu-mir-5105-p3	3'	0
283	376	mmu-mir-3473d-p5	CTTAACCACTGAGCCA	16	1	637					tgtgcttaaCCACTGAGCCACTTTCCAGCCCTTtgaaaacttatttgagggctggagaggtggctcagtggctaagagcac	1	mmu-mir-3473d,	mmu-mir-3473d	mmu-mir-3473d-p5	5'	0
284	377	bta-miR-2319b_L+1R-1_1ss20TA	CTACTCTGTATTAGGCACTAA	21	1	543					tatgtagctaagtgcctaatacagagtaacatcttatgatctcatgcTACTCTGTATTAGGCACTTAGctacata	2	bta-mir-2319a,bta-mir-2319b,	bta-mir-2319b	bta-miR-2319b	3'	0
285	378	hsa-mir-4459-p5	GAGGTTGCAGTGAGC	15	1	528					acCCAGGAGGCGGAGGAGGTGGAGgttgcagtgagccaagatcgtggcactgactccagcctgggg	1	hsa-mir-4459,	hsa-mir-4459	hsa-mir-4459-p5	5'	0
286	379	hsa-mir-3646-p3_1ss9AG	ATGTTGTGGAAATGA	15	1	372					ttcagtaggttgggttcatttcattttcatgacaaccctatatgggaaaatgttgtgAAAATGAAATGAGCCCAGCCCAttgaa	1	hsa-mir-3646,	hsa-mir-3646	hsa-mir-3646-p3	3'	0
287	380	mmu-mir-449b-p5	CTGCGTTGGGTCAGGC	16	1	538					agactcgggtAGGCAGTGTTGTTAGCTGGCtgcgttgggtcaggccagcagccacagctaccctgccacttccttctggc	1	mmu-mir-449b,	mmu-mir-449b	mmu-mir-449b-p5	5'	0
288	381	oar-miR-487b-3p_L-2R+4	TCGTACAGGGTCATCCACTTTTAA	24	2	750					tgctaacctttggtacttggagAGTGGTTATCCCTGTCCTGTTCgttttactcatgtcgAATCGTACAGGGTCATCCACTTttcagtatcaagagcgcagaccgta	1	oar-mir-487b,	oar-mir-487b	oar-miR-487b-3p	3'	0
289	382	hsa-mir-561-p5	ATCAAGGATCTTAAACTTTGCC	22	1	875					cttcatccaccagtcctccaggaacatcaaggatcttaaactttgccagagctacaaaggCAAAGTTTAAGATCCTTGAAGTtcctgggggaaccat	1	hsa-mir-561,	hsa-mir-561	hsa-mir-561-p5	5'	0
290	383	hsa-mir-4734-p5_1ss8CG	GCGCCGGGCCGCACC	15	1	404					ctcgggcccgaccgcgccggcccgcacctcccggcccggaGCTGCGGGCTGCGGTCAGGGCGatcccggg	1	hsa-mir-4734,	hsa-mir-4734	hsa-mir-4734-p5	5'	0
291	384	rno-mir-3550-p5_1ss8TA	TCTGGAGAGCCTGGT	15	1	436					cttctggagtgcctggtgaggggtggtttgagcagtgtggggcatggggtggccctcactgggcacaccaaccaagCCGAGCCCATCCCTGCCCTAGgaattcaacccagaaga	1	rno-mir-3550,	rno-mir-3550	rno-mir-3550-p5	5'	0
292	385	hsa-miR-4443_R-2	TTGGAGGCGTGGGTT	15	17	567					ggtgggggTTGGAGGCGTGGGTTTTagaacctatccctttctagccctgagca	1	hsa-mir-4443,	hsa-mir-4443	hsa-miR-4443	5'	0
293	386	bta-mir-2318-p3_1ss4GC	CCGCCCGTTGCCTCTC	16	1	425					tgtcaggaaccccGTGTATGATGAATTATCTGACCcggccgttgcctctcatgtaacgcttctcatggctctcactgca	1	bta-mir-2318,	bta-mir-2318	bta-mir-2318-p3	3'	0
294	387	hsa-miR-3178_L+1R-3	CGGGGCGCGGCCGGA	15	8	553					gaggctgggcGGGGCGCGGCCGGATCGgtcgagagcgtcctggctgatgacggtctcccgtgcccacgccccaaacgcagtctc	1	hsa-mir-3178,	hsa-mir-3178	hsa-miR-3178	5'	0
295	388	bta-miR-1271	CTTGGCACCTAGTAAGTACTCA	22	947	839					cacccagatcagtgCTTGGCACCTAGTAAGTACTCAgtatatacttgttgagtgcctgctatgtgccaggcattgtgctgagggct	1	bta-mir-1271,	bta-mir-1271	bta-miR-1271	5'	0
296	389	rno-miR-352_R-1	AGAGTAGTAGGTTGCATAGT	20	1	730					gtacatatgttgaagattattaatatatagagtgggtgttgtggtggtagtatgatatgtAGAGTAGTAGGTTGCATAGTAcgatgtagtgtatga	1	rno-mir-352,	rno-mir-352	rno-miR-352	3'	0
297	390	hsa-miR-4508_L+1R-1	AGCGGGGCTGGGCGCGC	17	33	609					aggacccaGCGGGGCTGGGCGCGCGgagcagcgctgggtgcagcgcctgcgccggcagctgcaagggccg	1	hsa-mir-4508,	hsa-mir-4508	hsa-miR-4508	5'	0
298	391	bta-miR-2903_R+1	TTCCGCGCTCTACGCCAGCC	20	1	767					cgccgctccgctcccggTTCCGCGCTCTACGCCAGCccgctgcctgccgggctggtgcaggccgcggagccgggcggcccggcaggca	1	bta-mir-2903,	bta-mir-2903	bta-miR-2903	5'	0
299	392	bta-mir-1307-p5	CTGCCACTGCCTACCAATC	19	1	537					catcaagagtcggctgagtcactgccactgcctaccaatctcgaccggacctcgaccggctcgtctatattgccaatcgACTCGGCGTGGCGTCGGTCGTGgtagataggcggtcatacagacgagttttcaagtgttgctctggtgac	1	bta-mir-1307,	bta-mir-1307	bta-mir-1307-p5	5'	0
300	393	hsa-miR-4454_L+1	CGGATCCGAGTCACGGCACCA	21	32	804					ccGGATCCGAGTCACGGCACCAaatttcatgcgtgtccgtgtgaagagaccacca	1	hsa-mir-4454,	hsa-mir-4454	hsa-miR-4454	5'	0
301	394	bta-miR-2441_L-3R-1_1ss7CA	GGAAAGGACAGTGGGA	16	1	360					cctcccgccctctgccccgtcccatcctctggttactcccaagggACAGGACAGGACAGTGGGAGggagg	1	bta-mir-2441,	bta-mir-2441	bta-miR-2441	3'	0
302	395	bta-miR-2284f_L+2R-1	NAAAAGTTCGTTCGGATTTTT	21	1	437					gccaaAAAGTTCGTTCGGATTTTTCcggaagctgtgtggaaaacccgaacaaactttttggc	1	bta-mir-2284f,	bta-mir-2284f	bta-miR-2284f	5'	0
303	396	ppy-mir-1538-p3	CCGCCGCGGCCCGGG	15	2	431					gggaacagcagcaacaagggcctcgcttcctgccgccgCGGCCCGGGCTGCTGTTCCT	1	ppy-mir-1538,	ppy-mir-1538	ppy-mir-1538-p3	3'	0
304	397	mmu-mir-5102-p5	GAGGGGCTCTCGCTTCTGGCGCC	23	31	853					gccccgaggggctctcGCTTCTGGCGCCAAGCTTCCGTCCtgcgcatgcgggcgggacagtgctaggtggggagtttgactggggcg	1	mmu-mir-5102,	mmu-mir-5102	mmu-mir-5102-p5	5'	0
304	398	mmu-mir-5102-p3	GGACAGTGCTAGGTGGGG	18	1	658					gccccgaggggctctcGCTTCTGGCGCCAAGCTTCCGTCCtgcgcatgcgggcgggacagtgctaggtggggagtttgactggggcg	1	mmu-mir-5102,	mmu-mir-5102	mmu-mir-5102-p3	3'	0
305	399	mmu-mir-5117-p5	AGATGGGAATCTCTCTGA	18	1	708					aggtactGTTAGTGATGATCAATAAAGTTAaacagatgggaatctctctgaataagattgaagattgattgttaagctgaaacagtattta	1	mmu-mir-5117,	mmu-mir-5117	mmu-mir-5117-p5	5'	0
306	400	hsa-miR-3195_R-2	CGCGCCGGGCCCGGG	15	9	536					ccgcagccgcCGCGCCGGGCCCGGGTTggccgctgacccccgcggggcccccggcggccggggcgggggcgggggctgccccgg	1	hsa-mir-3195,	hsa-mir-3195	hsa-miR-3195	5'	0
306	401	hsa-mir-3195-p3_3ss11CG19GT20GC	CCCCGGCGGCGGGGGCGGTC	20	1	425					ccgcagccgcCGCGCCGGGCCCGGGTTggccgctgacccccgcggggcccccggcggccggggcgggggcgggggctgccccgg	1	hsa-mir-3195,	hsa-mir-3195	hsa-mir-3195-p3	3'	0
307	402	mmu-miR-5119_L-1R-1	ATCTCATCCTGGGGCTG	17	1	649					cagggctggcctatgggacagatactataagtCATCTCATCCTGGGGCTGGgtctgc	1	mmu-mir-5119,	mmu-mir-5119	mmu-miR-5119	3'	0
308	403	hsa-mir-1254-p3	GCCACTGTACTCCAGCC	17	3	592					ggtgggaggattgcttgAGCCTGGAAGCTGGAGCCTGCAGTgaactatcattgtgccactgtactccagcctaggcaacaaaatgaaatcctgtcta	2	hsa-mir-1254,hsa-mir-1254-2,	hsa-mir-1254	hsa-mir-1254-p3	3'	0
309	404	hsa-miR-4791_R-2	TGGATATGATGACTGA	16	25	613					taagaacTGGATATGATGACTGAAAtaagctccatatcaatgagaatttcaatgggattatgtgcagtcaatgtccagtaatta	1	hsa-mir-4791,	hsa-mir-4791	hsa-miR-4791	5'	0
310	405	mmu-mir-669g-p3_1ss14AG	CACACACACAGGAGA	15	1	528					catgtgtgcttacttgtatgTGCATTGTATGTGTTGACATGATatacataacataaacacacgtgtatctgcaagcacacacacacaggaaaaattgcattcatttatacgtttgaatgatat	1	mmu-mir-669g,	mmu-mir-669g	mmu-mir-669g-p3	3'	0
311	406	eca-miR-500_R+4_1ss16GT	TAATCCTTGCTACCTTGGTGAGAGTGT	27	2	1023					gctccccctctcTAATCCTTGCTACCTGGGTGAGAgtgttgtctgaatgcaatgcacctgggcaaggattccgagagcgagagc	2	eca-mir-500,eca-mir-500-2,	eca-mir-500-2	eca-miR-500	5'	0
312	407	oan-mir-153-p5	CTCTGTCTCTCTCTCTCT	18	1	570					tgtctgtctctgcctgtctgtctctctgtctctctctctctctcacagctgccagtGTCATTTTTGTGATCTGCAGCTtagtactctggctccagTTGCATAGTCACAAAAGTGATCattggcaggtgtggcggctgcacggacg	1	oan-mir-153,	oan-mir-153	oan-mir-153-p5	5'	0
313	408	ssc-mir-1285-p5	CAGTAGTGGGATCGCGCCTGTGAATAGC	28	199	1055					gctgatcagtagtgggatcgcgcctgtgaatagccactgtactccagcCTGGGCAACATAGCGAGACCCCGTctcttttg	1	ssc-mir-1285,	ssc-mir-1285	ssc-mir-1285-p5	5'	0
313	409	ssc-miR-1285_R+5	CTGGGCAACATAGCGAGACCCCGTCTCTT	29	211	1087					gctgatcagtagtgggatcgcgcctgtgaatagccactgtactccagcCTGGGCAACATAGCGAGACCCCGTctcttttg	1	ssc-mir-1285,	ssc-mir-1285	ssc-miR-1285	3'	0
314	410	mmu-miR-5097_L-2	TCATGTCCCTGTTCAGGCGCCA	22	3	816					ggggttcggacagatgggcatggagtcggtgggaattaacagacatctgagggtccaggGTTCATGTCCCTGTTCAGGCGCCA	1	mmu-mir-5097,	mmu-mir-5097	mmu-miR-5097	3'	0
315	411	hsa-mir-4261-p3_1ss5GC	AACACGGACCCAGGA	15	1	384					ggtggaagtgggttcctcccagttcctgagacAGGAAACAGGGACCCAggagaccagc	1	hsa-mir-4261,	hsa-mir-4261	hsa-mir-4261-p3	3'	0
316	412	bta-miR-2284j	GAAAAGTTCGTTCAGGTTTT	20	1	728					gttggtgggccGAAAAGTTCGTTCAGGTTTTccaagttacagaataacccagacaaactgtttggccagcccaat	1	bta-mir-2284j,	bta-mir-2284j	bta-miR-2284j	5'	0
317	413	hsa-mir-4419a-p5	AGCTACTCGGGAGGCTGA	18	6	681					tggtggtgtgtgcctgtagtcttagctactcgggaggcTGAGGGAGGAGACTGCAgtgagtggaggtcacgccactg	1	hsa-mir-4419a,	hsa-mir-4419a	hsa-mir-4419a-p5	5'	0
318	414	bta-mir-2890-p5_1ss5CG	GCTCGGGGGCCCCTC	15	1	462					cggcggccgggaaaggtgggctgggctccggggcccctccccgcccggtgctGCCCCGGCCGCTCCCGGCCTtgtg	1	bta-mir-2890,	bta-mir-2890	bta-mir-2890-p5	5'	0
