# Supplementary material for: Identification and Characterization of the miRNA Transcriptome of Ovis aries
Source: PLoS One. 2013 Mar 13;8(3):e58905. doi: 10.1371/journal.pone.0058905 (PMC3596360; doi:10.1371/journal.pone.0058905)
Supplement: Table S15 — Alignment of isomiRs for predicted miRNAs (Group 3a) that could be mapped to known pre-miRNAs and miRNAs of selected species (Mammalia), but unmapped to species specific ( Ovis aries ) genome. (XLS) [file pone.0058905.s019.xls]

## Sheet: compZSF_gp3a_aln
Supplementary Table S15. Alignment of isomiRs for predicted miRNAs (Group 3a) that could be mapped to known pre-miRNAs and miRNAs of selected species (Mammalia), but unmapped to species specific (Ovis aries) genome
(1). An example of the pre-miRNA sequences was shown in "cfa-let-7a-1" row, where the horizontals represented the identical bases; the capital letters presented the one miRNA sequence. (2). An example of the sequenced sequences (sequ seqs) was shown in "3222_488" row, where the first numbers indicated the sequ seq identification (e.g. 3222_488) composed of the index and the copy number of the seq…
cluster#=1 referenceSeqID=bta-let-7a-2 reads#=777 mir#=45
bta-let-7a-2 aggtTGAGGTAGTAGGTTGTATAGTTtagaattacatcaagggagataactgtacagcctcctagctttcct
bta-let-7a-1 gggaTGAGGTAGTAGGTTGTATAGTTtagggtcacacccagggagataaCTATACAATCTACTGTCTTTCct
bta-let-7f-2 gggaTGAGGTAGTAGATTGTATAGTTtagggttaccccattggagataactatacagtctactgtctttccc
bta-let-7a-3 -gggTGAGGTAGTAGGTTGTATAGTTtggtctgccctgctatgggataaCTATACAATCTACTGTCTTTCct
bta-let-7g TAGTTTGTACAGTTtgagggtctatgataccacccggtacaggagataactgtacaggccactgccttgcc-
bta-let-7f-1 GTAGATTGTATAGTTgtggggtagtgattttaccctgttcaggagataactatacaatctattgccttccct
hsa-let-7g TAGTTTGTACAGTTtgagggtctatgataccacccggtacaggagataaCTGTACAGGCCACTGCCTTGCca
hsa-let-7b TAGTAGGTTGTGTGGTTtcagggcagtgatgttgcccctcggaagataaCTATACAACCTACTGCCTTCCCt
ssc-let-7a-1 aggtTGAGGTAGTAGGTTGTATAGTTtagaattgtatcaagggagataactgtacagcctcctagctttcct
ssc-let-7a-2 gggaTGAGGTAGTAGGTTGTATAGTTtagggtcacacccagggagataactatacaatctactgtctttcct
ssc-let-7g TAGTTTGTACAGTTtgagggtctatgataccacccggtacaggagataactgtacaggccactgccttg---
cfa-let-7a-2 aggtTGAGGTAGTAGGTTGTATAGTTtagaattacatcaagggagataactgtacagcctcctagctttcct
cfa-let-7a-1 ----TGAGGTAGTAGGTTGTATAGTTtggggctctgccctgctctgggtaactatacaatctactgtctttc
cfa-let-7g TAGTTTGTACAGTTtgagggtctatgataccacccggtacaggagataactgtacaggccactgccttgcc-
mdo-let-7a-2 aggtTGAGGTAGTAGGTTGTATAGTTtagaattacatcaagggagataactgtacagcctcctagctttcct
mdo-let-7a-1 gggaTGAGGTAGTAGGTTGTATAGTTtagggtcacacccagggagataactatacaatctactgtctttctt
mdo-let-7f-2 gggaTGAGGTAGTAGATTGTATAGTTtagggtcacaccctcggagataactatacagtctactgtctttccc
mdo-let-7a-3 ggggTGAGGTAGTAGGTTGTATAGTTtgggggtcgctccctctgtctgtgagataactatacagtctactgt
mdo-let-7f-1 GTAGATTGTATAGTTgtggggtagtgattttaccctgttcaggagataactatacaatctattgccttccct
mdo-let-7b GTAGGTTGTGTGGTTtcagggtagtgattttgccccaatcagaagataactatacaacctactgccttccct
mml-let-7a-2 aggcTGAGGTAGTAGGTTGTATAGTTtagaattacatcaagggagataactgtacagcctcctagctttcct
mml-let-7a-1 gggaTGAGGTAGTAGGTTGTATAGTTtagggtcacacccagggagataactatacaatctactgtctttcct
mml-let-7a-3 -gggTGAGGTAGTAGGTTGTATAGTTtggtctgccctgctatgggataactatacaatctactgtctttcct
mml-let-7b TAGTAGGTTGTGTGGTTtcagggcagtgatgttgcccctcagaagataactatacaacctactgccttccct
ptr-let-7a-2 aggtTGAGGTAGTAGGTTGTATAGTTtagaattacatcaagggagataactgtacagcctcctagctttcc-
ptr-let-7a-1 gggaTGAGGTAGTAGGTTGTATAGTTtagggtcacacccagggagataactatacaatctactgtctttcct
ptr-let-7f-2 gggaTGAGGTAGTAGATTGTATAGTTtagggttaccccattggagataactatacagtctactgtctttccc
ptr-let-7a-3 --ggTGAGGTAGTAGGTTGTATAGTTtggtctgccctgctatgggataactatacaatctactgtctttcct
ptr-let-7f-1 GTAGATTGTATAGTTgtggggtagtgattttaccctgttcaggagataactatacaatctattgccttccct
ptr-let-7b TAGTAGGTTGTGTGGTTtcagggcagtgatgttgcccctcagaagataactatacaacctactgccttccct
oan-let-7f-2 gggaTGAGGTAGTAGATTGTATAGTTtagggtcatacccttggagataaCTATACAGTCTACTGTCTTTCcc
oan-let-7g TAGTTTGTACAGTTtcagggtctacaataccacccggtataggagataaCTGTACAGGCCACTGCCTTGcca
oan-let-7f-1 TAGATTGTATAGTTtttagggtagtaattttatccttttccggagataaCTATACAATCTATTGCCTTCcct
oan-let-7e aggcTGAGGTAGTAGATTGAATAGTTgtggggtcacggcctccctgtgtgctaaCTATACAATCTACTGTCT
mmu-let-7a-2 aggtTGAGGTAGTAGGTTGTATAGTTtagagttacatcaagggagataaCTGTACAGCCTCCTAGCTTTCct
mmu-let-7c-1 gggtTGAGGTAGTAGGTTGTATGGTTtagagttacaccctgggagttaaCTGTACAACCTTCTAGCTTTCCt
mmu-let-7a-1 gggaTGAGGTAGTAGGTTGTATAGTTtagggtcacacccagggagataaCTATACAATCTACTGTCTTTCCt
mmu-let-7c-2 ggggTGAGGTAGTAGGTTGTATGGTTttgggctctgccccgctctgcggtaaCTATACAATCTACTGTCTTT
mmu-let-7g TAGTTTGTACAGTTtgagggtctatgataccacccggtacaggagataACTGTACAGGCCACTGCCTTGCca
mmu-let-7b TAGTAGGTTGTGTGGTTtcagggcagtgatgttgcccctccgaagataaCTATACAACCTACTGCCTTCCCt
rno-let-7a-2 aggcTGAGGTAGTAGGTTGTATAGTTtagagttacaacaagggagataaCTGTACAGCCTCCTAGCTTTCCt
rno-let-7a-1 gggaTGAGGTAGTAGGTTGTATAGTTtagggtcacacccagggagataaCTATACAATCTACTGTCTTTCCt
rno-let-7b TAGTAGGTTGTGTGGTTtcagggcagtgatgtcgcccctccgaagataaCTATACAACCTACTGCCTTCCCt
eca-let-7a aggtTGAGGTAGTAGGTTGTATAGTTtagaattacatcaagggagataactgtacagcctcctagctttcct
eca-let-7a-2 -gggTGAGGTAGTAGGTTGTATAGTTtggggctctgccctgctatggggtaactatacaatctactgtcttt
3222_488 CTGAGGTAGTAGGTTGTATAGTT 854,815,39,23,22,1,5
10640_128 CTGAGGTAGTAGGTTGTATAGT 818,779,39,22,21,1,5
23031_57 TGAGGTAGTAGGTTGTATAGTTTA 901,901,0,24,24,0,5
33653_31 CTGAGGTAGTAGGTTGTATAGTTT 902,863,39,24,23,1,5
51025_19 GTGAGGTAGTAGGTTGTATAGTTT 873,836,37,24,23,1,5
51959_18 TTGAGGTAGTAGGTTGTATAGTT 867,867,0,23,23,0,5
97271_8 TTGAGGTAGTAGGTTGTATAGT 846,846,0,22,22,0,5
82890_11 TGAGGTAGTAGTTTGTA 639,601,38,17,16,1,5
111999_6 CTGAGGTAGTAGGTTGTATAG 805,766,39,21,20,1,5
181904_3 CTGAGGTAGTAGGTTGTATA 766,726,40,20,19,1,5
1383383_2 TGAGGTAGTAGGTTGTACAGCT 617,583,34,22,20,2,5
1099345_1 TTGAGGTAGTAGGTTGTATAGTTT 944,944,0,24,24,0,5
1347926_1 TTGAGGAAGTAGGTTGTATAGTT 816,810,6,23,22,1,5
1187475_1 TGAGGTAGTAGCTTGTACAGTTT 776,727,49,23,21,2,5
621320_1 TGAGGTAGTAGGTTGTATAGTTTAGTACGCCG 676,666,10,32,27,5,5
1547618_1 CTGAGGTAGTAGGTTGTAT 675,636,39,19,18,1,5
1047377_1 TAGAATTACATCAAGGGAGATA 833,833,0,22,22,0,3
cluster#=2 referenceSeqID=bta-mir-181b-1 reads#=14241 mir#=30
bta-mir-181b-1 cttgggcagaggttctttcttaaaaggtcacaatcAACATTCATTGCTGTCGGTGGGTTgaactgtgtggacaagctcactgaacaatgagtgcaactgtggccccgcat
bta-mir-181d -tcccctcccttaggccacagcgaaggtcacaatcAACATTCATTGTTGTCGGTGGGTtg-tgacagagaccagacccaccgagggatgaatgtcactgtggctgggcca
bta-mir-181b-2 --------------------ctgatggctgcactcAACATTCATTGCTGTCGGTGGGTTtgac--tttgaatcaactcactgatcaatgaatgaaactgcggaccaaaca
hsa-mir-181b-1 cctgtgcagagattattttttaaaaggtcacaatcAACATTCATTGCTGTCGGTGGGTtgaactgtgtggacaagctcactgaacaatgaatgcaactgtggccccgctt
hsa-mir-181b-2 --------------------ctgatggctgcactcAACATTCATTGCTGTCGGTGGGTttga--gtctgaatcaactcactgatcaatgaatgcaactgcggaccaaaca
hsa-mir-181d gtcccctcccctaggccacagccgaggtcacaatcAACATTCATTGTTGTCGGTGGGTtgaggactgaggccagacccaccgggggatgaatgtcactgtggctgggcca
ssc-mir-181b-1 -------------------------ggtcacaatcAACATTCATTGCTGTCGGTGGGTTgaactgtgtagacaagctcactgaacaatgaatgcaactgtggccc-----
ssc-mir-181b-2 -----------------------atggctgcactcAACATTCATTGCTGTCGGTGGGTTtga--gtctgaatcaactcactgatcaatgaatgcaactgcggaccaaaca
ssc-mir-181d ---------------------------tcacaatcAACATTCATTGTTGTCGGTGGGTTggagacggaggccagaCCCACCGAGGGATGAATGTCACtgtggctgg----
cfa-mir-181b-1 -----------------------------------AACATTCATTGCTGTCGGTGggttgaactgtgtggacaagctcactgaacaatgaatgcaac-------------
cfa-mir-181b-2 -----------------------------------AACATTCATTGCTGTCGGTGggtttga--gtctgaatcaactcactgatcaatgaatgcaaa-------------
cfa-mir-181d -----------------------------------AACATTCATTGTTGTCGGTGGGTtgtgaggacggaggccagacccaccgagggatgaatgtcac-----------
mdo-mir-181b -----------------------aaggtcacaatcAACATTCATTGCTGTCGGTGGGtttaactgtatggacaagctcactgaacaatgaatgcaactgtggccccactt
mml-mir-181b-1 cctgtgcagagattattttttaaaaggtcacaatcAACATTCATTGCTGTCGGTGGGTTgaactgtgtagacaagctcactgaacaatgaatgcaactgtggccccgctt
mml-mir-181b-2 --------------------ctgatggctgcactcAACATTCATTGCTGTCGGTGGGTTtga--gtctgaatcaactcactgatcgatgaatgcaactgcggaccaaaca
mml-mir-181d gtcccctcccctaggccacagccaaggtcacaatcAACATTCATTGTTGTCGGTGGGTtgaggaccgaggccagacccaccgggggatgaatgtcactgtggctgggcca
ptr-mir-181b-1 cctgtgcagagattattttttaaaaggtcacaatcAACATTCATTGCTGTCGGTGGGTtgaactgtgtggacaagctcactgaacaatgaatgcaactgtggccccgc--
ptr-mir-181b-2 ---------------------tgatggctgcactcAACATTCATTGCTGTCGGTGGGTttga--gtctgaatcaactcactgatcgatgaatgcaactgcggaccaaaca
ptr-mir-181d -tcccctcccctaggccacagccgaggtcacaatcAACATTCATTGTTGTCGGTGGGTtgaggaccgaggccagacccaccgggggatgaatgtcactgtggctgggcca
ppy-mir-181b cctgtgcagagattattgtttaaaaggtcacaatcAACATTCATTGCTGTCGGTGGGTtgaactgtgtggacaagctcactgaacaatgaatgcaactgtggccccgctt
ppy-mir-181b-2 --------------------ctgatggctgcactcAACATTCATTGCTGTCGGTGGGTttga--gtctgaatcaactcactgatcgatgaatgcaactgcggaccaaaca
ppy-mir-181d -tcccctcccctaggccacagccaaggtcacaatcAACATTCATTGTTGTCGGTGGGTtgaggaccgaggccagacccaccgggggatgaatgtcactgtggctgggcca
oan-mir-181b ---------tgcagagtttaacaaaggtcccaatgAACATTCATTGCTGTCGGTGGGTttaactctgaggacaagCTCACTGAACAATGAATGGAActgtggctcacctt
oan-mir-181c -----------------tgttgaaaagtcacaatcAACATTCATTACTGTCGGTGGGTtgtgataaatgaaaaaaCTCACCGCCAGATGAATGCCActgtggctaggcat
mmu-mir-181b-1 ------------------------aggtcacaatcAACATTCATTGCTGTCGGTGGGTtgaactgtgtagaaaagCTCACTGAACAATGAATGCaactgtggcc------
mmu-mir-181b-2 --------------------ttgatggctgcactcAACATTCATTGCTGTCGGTGGGTttga--atgtcaaccaaCTCACTGATCAATGAATGCAActgcgggccaaaaa
mmu-mir-181d -----------------------------acaattAACATTCATTGTTGTCGGTGGGTtgtgaggaggcagccagaCCCACCGGGGGATGAATGTCActgt---------
rno-mir-181b-1 cctgtgcagagatgatgtttacaaaggtcacaatcAACATTCATTGCTGTCGGTGGGTtgaactgtgtagaaaagCTCACTGAACAATGAATGCAActgtggccccgctt
rno-mir-181b-2 ---------------------tgatggctgcactcAACATTCATTGCTGTCGGTGGGTttga--atgtcaaccaaCTCACTGGTCAATGAATGCAActgcgggccaaaaa
rno-mir-181d -------------------------ggtcacaattAACATTCATTGTTGTCGGTGGGTtgtgaggagaagaccagcCCACCGGGGGATGAATGTCActgtggctggg---
487_4976 AACATTCATTGCTGTCGGTGGGT 858,858,0,23,23,0,5
624_3961 AACATTCATTGCTGTCGGTGGGTT 895,895,0,24,24,0,5
1875_1257 AACATTCATTGCTGTCGGTGGGTTT 918,881,37,25,24,1,5
3216_784 AACATTCATTGCTGTCGGTGGGGT 871,859,12,24,23,1,5
5885_521 AACATTCATTGCTGTCGGTGGGGTT 905,856,49,25,23,2,5
3771_480 AACATTCATTGCTGTCGGTGGG 825,825,0,22,22,0,5
4132_374 AACATTCATTGTTGTCGGTGGGT 873,834,39,23,22,1,5
5012_331 AACATTCATTGTTGTCGGTGGGTT 901,863,38,24,23,1,5
23750_294 AACATTCATTGCTGTCGGTGG 762,762,0,21,21,0,5
7361_210 AACATTCATTGCTGTCGGTG 754,754,0,20,20,0,5
12242_145 AACATTCATTGCTGTCGGTGGGAT 877,857,20,24,23,1,5
13685_155 AACATTCATTGCTGTCGGTGGGG 813,801,12,23,22,1,5
10238_141 AACATTCATTGCTGTCGGT 719,719,0,19,19,0,5
20099_81 ACATTCATTGCTGTCGGTGGGTT 836,836,0,23,23,0,5
28282_48 ACATTCATTGCTGTCGGTGGGTTT 887,850,37,24,23,1,5
32663_41 ACATTCATTGCTGTCGGTGGGT 805,805,0,22,22,0,5
105051_30 AACATTCATTGTTGTCGGTGG 792,754,38,21,20,1,5
64838_21 AACATTCATTGCTGTCGGTGGGTTTA 975,937,38,26,25,1,5
77873_23 AACATTCATTGCTGTCGGTGGGCT 794,786,8,24,23,1,5
51806_21 AACATTCATTGTTGTCGGTGGG 817,779,38,22,21,1,5
60017_19 ACATTCATTGCTGTCGGTGGGGTT 851,805,46,24,22,2,5
103061_19 AACATTCATTGCTGTCGGTGGGC 805,786,19,23,22,1,5
63246_18 AACATTCATTGCTGTAGGTGGGTT 812,801,11,24,23,1,5
48578_19 AACATTCATTGTTGTCGGTG 772,733,39,20,19,1,5
69110_16 AACATTCATTGCTGTAGGTGGGT 776,766,10,23,22,1,5
69119_14 AACATTCATTGCTGTTGGTGGGT 787,773,14,23,22,1,5
126852_12 ACATTCATTGCTGTCGGTGGGGT 777,768,9,23,22,1,5
112038_8 CAACATTCATTGCTGTCGGTGGGT 913,913,0,24,24,0,5
86275_15 NACATTCATTGCTGTCGGTGGGT 453,447,6,23,22,1,5
92032_8 ACATTCATTGTTGTCGGTGGGT 847,808,39,22,21,1,5
165003_7 AACATTCATTGCTGTTGGTGGGTT 843,827,16,24,23,1,5
260111_7 AACATTCATTGCTGTCGGTGGGCTT 818,781,37,25,23,2,5
227884_6 AACATTCATTGCTGTCGGTGGGGTTA 946,897,49,26,24,2,5
127473_6 CAACATTCATTGCTGTCGGTGGGTT 895,895,0,25,25,0,5
155999_5 AACATTCATTGCTGTAGGTGGGTTT 849,806,43,25,23,2,5
219011_4 AACATTCATTGCTGTCGGTGGTTT 885,866,19,24,23,1,5
1416167_5 AACATTCATTGCTGTCGGCGGGTT 701,691,10,24,23,1,5
295612_5 AACATTCATTGTTGTCGGTGGGGT 708,667,41,24,22,2,5
333079_4 AACATTCATTGCTGTGGGTGGGTT 832,825,7,24,23,1,5
178187_4 ATTCATTGCTGTCGGTGGGT 746,746,0,20,20,0,5
374990_3 AACATTCATTGCTGTCGGTGGGTTG 954,954,0,25,25,0,5
184337_3 AACATTCATTGCTGTCGGTGGGTTGA 914,914,0,26,26,0,5
500080_5 AACATTCATTGCTGTCGGCGGGT 542,540,2,23,22,1,5
183483_4 CATTGCTGTCGGTGGGTT 664,664,0,18,18,0,5
198693_3 AACATTCATTGCTGTCGCTGGGT 840,817,23,23,22,1,5
371242_3 AACATTCATTGCTGCCGGTGGGT 795,773,22,23,22,1,5
234388_3 ATTCATTGCTGTCGGTGGGTT 761,761,0,21,21,0,5
236945_3 AACATTCATTGCTGTNGGTGGGT 724,719,5,23,22,1,5
897485_3 AACATTCATTGCTGTCGGAGGGT 661,652,9,23,22,1,5
200438_3 AACATTCATTGTTGTCGGT 683,648,35,19,18,1,5
577595_3 AACATTAATTGCTGTCGGTGGGT 618,610,8,23,22,1,5
876549_2 ACATTCATTGCTGTCGGTGGGTTTA 945,907,38,25,24,1,5
386370_2 AACATTCATTGCTGTCAGTGGGTT 889,872,17,24,23,1,5
1131417_2 AACATTCCTTGCTGTCGGTGGGTT 855,843,12,24,23,1,5
1171311_2 AACATTCATTGCTGTCGGAGGGTT 840,821,19,24,23,1,5
407271_2 AACATTCATTGCTGTCGGTCGGT 838,820,18,23,22,1,5
739309_3 AACATTCCTTGCTGTCGGTGGGT 558,546,12,23,22,1,5
249361_2 AACATTCATTGCTGGCGGTGGGTT 801,788,13,24,23,1,5
713906_2 AACATTCATTGCTGTGGGTGGGT 790,785,5,23,22,1,5
1537904_2 AACATTCATTGCTGTAGGTGGG 781,773,8,22,21,1,5
244306_2 AACATACATTGCTGTCGGTGGGT 783,762,21,23,22,1,5
628621_2 AACATTCATTGATGTCGGTGGGT 730,722,8,23,22,1,5
621032_2 AACATTCATTCCTGTCGGTGGGT 713,694,19,23,22,1,5
337978_2 ACATTCATTGCTGTCGGTG 694,694,0,19,19,0,5
646899_2 AACATTCATTGCTGTCGGCGGGC 712,692,20,23,21,2,5
1131687_2 AACATTCATTGCCGTCGGTGGGT 633,621,12,23,22,1,5
612247_2 NACATTCATTGCTGTCGGTG 508,501,7,20,19,1,5
538316_1 CAACATTCATTGCTGTCGGTGGGTTT 994,956,38,26,25,1,5
1485581_1 ACATTCATTGCTGTCGGTGGGTTTAA 971,933,38,26,25,1,5
845782_1 AACATTCATTGCTGTCGGTGGGGTG 888,879,9,25,24,1,5
1215421_1 AACATTCATTGTTGTCGGTGGGTTG 910,872,38,25,24,1,5
1828357_1 AACACTCATTGCTGTCGGTGGGTT 867,849,18,24,23,1,5
1360394_1 CAACATTCATTGCTGTCGGTGGGGTT 885,844,41,26,24,2,5
1795676_1 ACATTCATTGTTGTCGGTGGGTT 882,843,39,23,22,1,5
746782_1 AACATTCATTGCTGTCGGTGGGATTA 879,833,46,26,24,2,5
713717_1 AGCATTCATTGCTGTCGGTGGGT 850,827,23,23,22,1,5
856821_1 AACATTNATTGCTGTCGGTGGGT 831,824,7,23,22,1,5
1513334_1 AACATTCATTACTGTCGGTGGGT 858,820,38,23,22,1,5
2013622_1 AACATTCATTGCTGTCGGTGGGTTTAA 835,809,26,27,26,1,5
1667079_1 CATTCATTGCTGTCGGTGGGTTT 829,794,35,23,22,1,5
1071311_1 ACATTCATTGCTGTCCGTGGGTT 815,793,22,23,22,1,5
712438_1 AACATTCATTACTGTCGGTGGGTT 810,792,18,24,23,1,5
440693_1 AACATTCATTGCTGTCGGTAGGGT 806,784,22,24,22,2,5
1521283_1 AACATTCATTGCTGTCGGTGGGTTTCTAACG 819,774,45,31,24,7,5
335340_2 NACATTCATTGCTGTCGGTGGGTTT 388,380,8,25,23,2,5
877274_1 AACATTCATTGCTGTCGGTNGGT 756,750,6,23,22,1,5
1611235_1 TTCATTGCTGTCGGTGGGTT 734,734,0,20,20,0,5
1969182_1 AACATTCATTGCTGACGGTGGG 750,733,17,22,21,1,5
479467_1 AACATTCATTGCTGTCGGCGGGTTT 780,732,48,25,23,2,5
571222_1 AACATTCATTGCTGTCGGTGGC 740,731,9,22,21,1,5
968682_1 AACATTCATTGTTGTCGGTGGGCT 771,729,42,24,22,2,5
1199677_1 AACATTCATTGCTGTTGGTGG 720,714,6,21,20,1,5
1495091_1 AACATTCATTGCTGTCGGCGGGAT 729,708,21,24,22,2,5
1277325_1 AACATTCATTGCTGTGGGTGGTA 720,707,13,23,20,3,5
1817514_1 ACCATTCATTGCTGTCGGTGGGT 720,702,18,23,22,1,5
1960462_1 AACATTCATTGCTGACGGTGGGTT 705,695,10,24,23,1,5
1110144_1 AACATTCATTGCTGTCNGT 700,693,7,19,18,1,5
1415531_1 AACATTCATTGCTGTCGATGGGA 689,675,14,23,21,2,5
1308843_1 AACATTCATTGCTGTCGGAGGG 681,674,7,22,21,1,5
1334573_1 ACATTAATTGCTGTCGGTGGGTT 696,673,23,23,22,1,5
1749771_1 TCATTGCTGTCGGTGGGT 672,672,0,18,18,0,5
1618643_1 AACATTCATTGCGGTCGGTGGGTT 682,671,11,24,23,1,5
1974440_1 AACATTCATTGCTGTCGGGGG 677,668,9,21,20,1,5
452403_1 ACATTCATTGCTGTCGGTGG 667,667,0,20,20,0,5
1714166_1 AACATTCATTGTTGTCGGTGGGC 711,667,44,23,21,2,5
1311385_1 AACATTCATTGCTTTCGGTGGGTT 671,660,11,24,23,1,5
1936826_1 AACATTCATTGATGTCGGTGGGGT 680,659,21,24,22,2,5
1240770_1 AACATTCATTGCTGCCGGTGGG 673,654,19,22,21,1,5
689696_1 AACATTTATTGCTGTCGGTGGGC 668,648,20,23,21,2,5
1364549_1 AACATTCACTGCTGTCGGTGGGT 657,646,11,23,22,1,5
636739_1 CATTGTTGTCGGTGGGTT 683,644,39,18,17,1,5
1379801_1 AACATTCATTGTTGTCGGTGGGG 674,641,33,23,21,2,5
856266_1 AACATTCATTGCTGTCG 640,640,0,17,17,0,5
700990_1 ACATTCATTGCTGTGGGTGGGT 646,637,9,22,21,1,5
1499175_1 AACATTCATTGCTGTCGGTTGA 638,634,4,22,20,2,5
887610_1 AACATTCATTGCTGTCGG 630,630,0,18,18,0,5
1244746_1 AACATTCATTGCTGCCGGTGGGG 647,628,19,23,21,2,5
891874_1 AACATTCATTGCTGTCGGTGGGGTTTCTATG 643,627,16,31,23,8,5
978296_1 ACATTCATTGCTGCCGGTGGGT 635,623,12,22,21,1,5
1888134_1 AACATTCATTGCTGTCGGTGCGTT 622,620,2,24,23,1,5
594347_1 CATTGCTGTCGGTGGGT 618,618,0,17,17,0,5
1046686_1 ATTGCTGTCGGTGGGTT 611,611,0,17,17,0,5
1528499_1 AAAATTCATTGCTGTCGGTGGGT 620,605,15,23,22,1,5
1004223_1 TTGCTGTCGGTGGGTT 600,600,0,16,16,0,5
249918_3 NACATTCATTGCTGTCGGTGGGTT 200,195,5,24,23,1,5
1089016_1 AACATTCATTGCTGTACGTGG 575,571,4,21,19,2,5
716497_1 AACATTCATTGGTGTCGGTGGGC 585,565,20,23,21,2,5
493695_1 AACATTCATTGCTGGCGGTGGGT 582,563,19,23,22,1,5
1982144_1 AACATTCATTGCTGCCGGTG 551,541,10,20,19,1,5
1947150_1 AACATTCATTGCTGTAGGTGGGGA 543,534,9,24,21,3,5
1844119_1 AACATTCATTGCTGTCGGTGTGAT 525,521,4,24,22,2,5
1017423_1 AACATTCATTGCTGTCGGCGGGGTTT 514,496,18,26,22,4,5
1670689_1 NACATTCATTGCTGTCGGTGGGTAA 500,489,11,25,22,3,5
828397_1 NACATTCATTGCTGTCGGT 457,451,6,19,18,1,5
1323292_1 NACATTCATTGCTGTCGGTGGGA 430,422,8,23,21,2,5
1118213_1 NACATTCATTGCTGTCGGTGGGG 348,339,9,23,21,2,5
1683515_1 NACATTCATTGCTGTCGGTGGGTAT 329,320,9,25,22,3,5
1968568_1 NACATTCATTGCTGTCGGTGGGGT 48,44,4,24,22,2,5
1408762_1 NACATTCATTGCTGTCGGTGGGAAT 50,42,8,25,21,4,5
1783255_1 AACATTCATTGCTGTAGGTGGGC 46,42,4,23,21,2,5
1826140_1 CTCACTGAACAATGAGTGCA 772,772,0,20,20,0,3
cluster#=3 referenceSeqID=bta-mir-30f reads#=8799 mir#=27
bta-mir-30f gagggccagatacTGTAAACACCCTACACTCTCAGCTgtgcacagtgagaaagctgggagaaggctgtttactctctctgcctt
bta-mir-30c atgccgtagtgtgTGTAAACATCCTACACTCTCAGCtgtg-agctcgaggtggctgggagagggttgtttactccttctgccat
bta-mir-30b agttttcagttcaTGTAAACATCCTACACTC--AGCTgtacaca-cgagtcggCTGGGAGGTGGATGTTTACTTcagctgactt
hsa-mir-30c-2 -------agatacTGTAAACATCCTACACTCTCAGCtgtggaaagtaagaaagCTGGGAGAAGGCTGTTTACTCTttct-----
hsa-mir-30c-1 atgctgtagtgtgTGTAAACATCCTACACTCTCAGCtgtg-agctcaaggtggCTGGGAGAGGGTTGTTTACTCCttctgccat
hsa-mir-30b aagtttcagttcaTGTAAACATCCTACA--CTCAGCTgtaatacatggattggCTGGGAGGTGGATGTTTACTTCagctgactt
ssc-mir-30c-2 ----gacagatacTGTAAACATCCTACACTCTCAGCtgtggaaagtaagaaagctgggagaaggctgtttactctctctgcctt
ssc-mir-30c-1 ----cgtagtgcgTGTAAACATCCTACACTCTCAGCtgtg-agctcgaggtggctgggagagggttgtttactccttctgccat
ssc-mir-30b ---tttcagttcgTGTAAACATCCTACA--CTCAGCTgtaatacatggattggCTGGGAGGTGGATGTTTACTTcagctga---
cfa-mir-30c-2 -------------TGTAAACATCCTACACTCTCAGCTgtggaaagtaagaaagctgggagaaggctgtttactct---------
cfa-mir-30c-1 -------------TGTAAACATCCTACACTCTCAGCTgtg-agctcaaggtggctgggagagggttgtttactcc---------
cfa-mir-30b -------------TGTAAACATCCTACA--CTCAGCTgtgtaca-tggattggctgggaggtggatgtttacttc---------
age-mir-30b gagtttcagttcaTGTAAACATCCTACA--CTCAGCtgtaatacatggattggctgagaggtggatgtttacttcagctgactt
mml-mir-30c-2 -------agatacTGTAAACATCCTACACTCTCAGCtgtggaaagtaagaaagctgggagaaggctgtttactctctct-----
mml-mir-30c-1 atgctgtagtgtgTGTAAACATCCTACACTCTCAGCtgtg-agctcaaggtggctgggagagggttgtttactccttctgccat
ggo-mir-30b aagttccagttcaTGTAAACATCCTACA--CTCAGCtgtaatacatggattggctgggaggtggatgtttacttcagctgactt
ptr-mir-30c-2 -------agatacTGTAAACATCCTACACTCTCAGCtgtggaaagtaagaaagctgggagaaggctgtttactctttct-----
ptr-mir-30c-1 atgctgtagtgtgTGTAAACATCCTACACTCTCAGCtgtg-agctcaaggtggctgggagagggttgtttactccttctgccat
oan-mir-30c gagtgacaggtacTGTAAACATCCTACACTCTCAGCTgtagat-gtgagaaagCTGGGAGAAGGCTGTTTACTCTctctgcctt
oan-mir-30b gagttcgagttcaTGTAAACATCCTACA--CTCAGCTgtgcccacccag-cggCTGGGAGGGGGATGTTTGCTtcaaccgactt
mmu-mir-30c-2 gagtgacagatatTGTAAACATCCTACACTCTCAGCtgtgaaaagtaagaaagCTGGGAGAAGGCTGTTTACTCTctctgcctt
mmu-mir-30c-1 atgttgtagtgtgTGTAAACATCCTACACTCTCAGCtgtg-agctcaaggtggCTGGGAGAGGGTTGTTTACTCCttctgccat
mmu-mir-30b aagtttcagttcaTGTAAACATCCTACA--CTCAGCTgtcatacatgcgttggCTGGGATGTGGATGTTTACGTCagctgtctt
rno-mir-30c-2 gagtgacagatacTGTAAACATCCTACACTCTCAGCtgtgaaaagtaagaaagCTGGGAGAAGGCTGTTTACTCTctctgcctt
rno-mir-30c-1 atgttgtagtgtgTGTAAACATCCTACACTCTCAGCtgtg-agctcaaggtggCTGGGAGAGGGTTGTTTACTCCttctgccat
rno-mir-30b gagtttcagttcaTGTAAACATCCTACA--CTCAGCTgtcatacatgagttggCTGGGATGTGGATGTTTACGTCagctgtctt
eca-mir-30b -------------TGTAAACATCCTACACTC--AGCTgtactacatggattggctgggaggtggatgtttact-----------
404_5434 TGTAAACACCCTACACTCTCAGCT 907,907,0,24,24,0,5
739_2502 TGTAAACACCCTACACTCTCAGC 860,860,0,23,23,0,5
4823_310 TGTAAACACCCTACACTCTCAG 828,828,0,22,22,0,5
5912_243 TGTAAACACCCTACACTCTCA 787,787,0,21,21,0,5
29839_38 TGTAAACACCCTACACTCTC 742,742,0,20,20,0,5
34830_32 GTAAACACCCTACACTCTCAGCT 866,866,0,23,23,0,5
26839_42 NGTAAACACCCTACACTCTCAGCT 525,519,6,24,23,1,5
66356_15 TGTAAACACCCTACAATCTCAGCT 820,806,14,24,23,1,5
73219_11 CTGTAAACACCCTACACTCTCAGCT 932,932,0,25,25,0,5
76629_11 GTAAACACCCTACACTCTCAGC 847,847,0,22,22,0,5
87547_10 TGTAAACACCCTACATTCTCAGCT 871,855,16,24,23,1,5
86360_10 TGTAAACACCCTACATTCTCAGC 820,799,21,23,22,1,5
66105_13 NGTAAACACCCTACACTCTCAGC 528,521,7,23,22,1,5
114457_7 TGTAAACACCCTACAGTCTCAGCT 835,822,13,24,23,1,5
103577_8 TGTAAACACCCTACACTCT 713,713,0,19,19,0,5
111780_7 TGTAAACACCCTCCACTCTCAGCT 760,746,14,24,23,1,5
171825_6 TGTAAACACCCTCCACTCTCAGC 711,694,17,23,22,1,5
126680_6 TGTAAACACCCTACACTC 681,681,0,18,18,0,5
169636_5 TGTAAACCCCCTACACTCTCAGC 785,769,16,23,22,1,5
165249_4 TGTAAACACCCTACAGTCTCAGC 829,823,6,23,22,1,5
375725_4 TGTAAACACCCTACACTCTCCGCT 797,777,20,24,23,1,5
367205_4 TGTAAACCCCCTACACTCTCAGCT 764,745,19,24,23,1,5
334922_3 TGTAAACACCCTACACTCTCAGCTG 976,976,0,25,25,0,5
195251_3 TGTAAACACCCTACANTCTCAGCT 798,792,6,24,23,1,5
226760_3 TGTAAACACCCTACCCTCTCAGC 728,712,16,23,22,1,5
331116_3 CGTAAACACCCTACACTCTCAGCT 654,638,16,24,23,1,5
1125476_2 TGTAAACACCCTGCACTCTCAGCT 852,834,18,24,23,1,5
391009_2 CTGTAAACACCCTACACTCTCA 827,827,0,22,22,0,5
777466_2 TGTACACACCCTACACTCTCAGCT 825,814,11,24,23,1,5
1234111_2 TGGAAACACCCTACACTCTCAGCT 792,774,18,24,23,1,5
1568684_2 CTGTAAACACCCTACACTCTCAGC 748,748,0,24,24,0,5
1055720_2 TGTAAACACCCTACAATCTCAG 759,745,14,22,21,1,5
272897_2 TGTAAACACCCTACAATCTCAGC 716,708,8,23,22,1,5
291218_2 TGTAAACACCCTACANTCTCAGC 659,654,5,23,22,1,5
278832_2 TGTAAACACCGTACACTCTCAGC 649,639,10,23,22,1,5
239630_2 TGTAAACACCCTACAC 630,630,0,16,16,0,5
359455_2 NGTAAACACCCTACACTCTCAG 566,559,7,22,21,1,5
1993712_1 TGTAAACACCCTACACTCTCAGCTGT 1024,1024,0,26,26,0,5
401632_2 TGTAAACACCCCACACTCTCAGC 479,464,15,23,22,1,5
825065_1 TGTAAACACCCTACACNCTCAGCT 887,881,6,24,23,1,5
1655942_1 TGTAAACACCCTACACTGTCAGCT 897,878,19,24,23,1,5
1639354_1 TGAAAACACCCTACACTCTCAGCT 854,843,11,24,23,1,5
1117342_1 TGTAACCACCCTACACTCTCAGC 818,800,18,23,22,1,5
1106389_1 TGTAAACACCCTACAGTCTCAG 808,791,17,22,21,1,5
1807223_1 TGTAAANACCCTACACTCTCAGCT 792,787,5,24,23,1,5
1533900_1 TGTCAACACCCTACACTCTCAGC 791,780,11,23,22,1,5
1674843_1 GTAAACACCCTACACTCTCA 774,774,0,20,20,0,5
1854239_1 GTAAACACCCTAGACTCTCAGCT 779,768,11,23,22,1,5
723867_1 TGTAAACACCCTACCCTCTCAGCT 774,756,18,24,23,1,5
1933965_1 TGTAAACACCCTAAACTCTCAGCT 773,755,18,24,23,1,5
918013_1 TGTANACACCCTACACTCTCA 759,751,8,21,20,1,5
1296860_1 TGTCAACACCCTACACTCTCAGCT 749,738,11,24,23,1,5
1951736_1 TGGAAACACCCTACACTCTCAGC 741,718,23,23,22,1,5
1628598_1 TGTAACCACCCTACACTCTCAGCT 736,717,19,24,23,1,5
1285716_1 CACCCTACACTCTCAGC 660,660,0,17,17,0,5
1511708_1 TGTAAACACCCTACAACCTCAGC 652,638,14,23,21,2,5
2042438_1 TGTAAACACCCTACACTATCAGCT 645,633,12,24,23,1,5
2048055_1 TGTAAACACCCTACACTCTCCGC 641,622,19,23,22,1,5
541460_1 TGTAAACACCCTACAGTC 623,617,6,18,17,1,5
1448689_1 TGTAAACACCCTACCCTCTCA 630,612,18,21,20,1,5
616531_1 TGTAAACACCCTACAATCTCA 615,611,4,21,20,1,5
1971759_1 TGTAAACACCCTGCACTCTCAGC 609,598,11,23,22,1,5
1628174_1 TGTGAACACCCTACACTCTCAGCT 562,551,11,24,23,1,5
256617_2 NGTAAACACCCTACACTCTCA 280,275,5,21,20,1,5
1000093_1 TGTAAACACCATACACTCTCA 484,473,11,21,20,1,5
1810517_1 TGTAAACACCCTACACTCTCATCT 380,378,2,24,23,1,5
1949774_1 GGTAAACACCCTACACTCTCAGC 383,372,11,23,22,1,5
1564423_1 TGTAAACACCCTACACTCTCGGCT 168,166,2,24,23,1,5
1979698_2 TGTAAACATCCTACACTCCGC 72,64,8,21,17,4,5
1748169_1 TGTAAACACACTACACTCTCAGCT 48,46,2,24,23,1,5
1457091_1 NGTAAACACCCTACACTCTCAGA 46,42,4,23,21,2,5
184629_4 CTGGGAGAAGGCTGTTTACTCT 758,758,0,22,22,0,3
880422_1 CTGGGAGAAGGCTGTTTACTCTTT 939,899,40,24,23,1,3
943768_1 GTGCACAGTGAGAAAG 604,604,0,16,16,0,3
cluster#=4 referenceSeqID=bta-mir-103-1 reads#=132 mir#=25
bta-mir-103-1 ctgccctcggcttctttacagtgctgccttgttgcatatggatcaAGCAGCATTGTACAGGGCTATGAaggc
bta-mir-103-2 gtgctttcagcttctttacagtgctgccttgtagcattcaggtcaAGCAGCATTGTACAGGGCTATGAaaga
bta-mir-107 ctgctttcagcttctttacagtgttgccttgtggcatggagttcaAGCAGCATTGTACAGGGCTATCaaagc
hsa-mir-103a-1 ctgccctcggcttctttacagtgctgccttgttgcatatggatcaAGCAGCATTGTACAGGGCTATGAaggc
hsa-mir-103a-2 gtgctttcAGCTTCTTTACAGTGCTGCCTTGtagcattcaggtcaAGCAGCATTGTACAGGGCTATGAaaga
ssc-mir-103-1 ctgccctcggcttctttacagtgctgccttgttgcatatggatcaAGCAGCATTGTACAGGGCTATGAaggc
ssc-mir-103-2 gtgctttcagcttctttacagtgctgccttgtagcattcaggtcaAGCAGCATTGTACAGGGCTATGAaaga
ssc-mir-107 ctgctttcagcttctttacagtgttgccttgtggcatggagttcaAGCAGCATTGTACAGGGCTATCAaagc
cfa-mir-103-1 ------tcggcttctttacagtgctgccttgttgcatatggatcaAGCAGCATTGTACAGGGCTATGA----
cfa-mir-103-2 gtgctttcagcttctttacagtgctgccttgtagcattcaggtcaAGCAGCATTGTACAGGGCTATGAaaga
cfa-mir-107 --------agcttctttacagtgttgccttgtggcatggagttcaAGCAGCATTGTACAGGGCTAT------
mdo-mir-103-1 ttgtcttcggcttctttacagtgctgccttgttgcatatggatcaAGCAGCATTGTACAGGGCTATGAagac
mdo-mir-103-2 gtgctttcagcttctttacagtgctgccttgttgcattgatgtcaAGCAGCATTGTACAGGGCTATGAaaga
mdo-mir-107 ctgctttcggcttctctacagtgttgccttgtggcgtggagttcaAGCAGCATTGTACAGGGCTATCAaagc
ptr-mir-103-1 ctgccctcggcttctttacagtgctgccttgttgcatatggatcaAGCAGCATTGTACAGGGCTATGAaggc
ptr-mir-103-2 gtgctttcagcttctttacagtgctgccttgtagcattcaggtcaAGCAGCATTGTACAGGGCTATGAaaga
oan-mir-103-1 ttgccctcggcttctttacagtgctgccttgttgcatatggatcaAGCAGCATTGTACAGGGCTATGAgggc
oan-mir-103-2 GTGCTTTCagcttctttacagtgctgccttgttgcattcatgtcaAGCAGCATTGTACAGGGCTATGAaaga
oan-mir-107 ttgctttcAGCTTCTTTACAGTGTTGCCTtgtggcatggagttcaAGCAGCATTGTACAGGGCTATCaaagc
mmu-mir-103-1 ctgccctcGGCTTCTTTACAGTGCTGCCTTGttgcatatggatcaAGCAGCATTGTACAGGGCTATGAaggc
mmu-mir-103-2 gtgctttcAGCTTCTTTACAGTGCTGCCTTGtagcattcaggtcaAGCAGCATTGTACAGGGCTATGAaaga
mmu-mir-107 gtgctttcAGCTTCTTTACAGTGTTGCCTTGtggcatggagttcaAGCAGCATTGTACAGGGCTATCAaagc
rno-mir-107 ctgctttaAGCTTCTTTACAGTGTTGCCTTGTggcatggagttcaAGCAGCATTGTACAGGGCTATCAaagc
eca-mir-107a ctgccctcggcttctttacagtgctgccttgttgcggatggatcaAGCAGCATTGTACAGGGCTATGA----
eca-mir-103 gtgctttcagcttctttacagtgctgccttgtagcattcaggtcaAGCAGCATTGTACAGGGCTATGAaaga
38697_26 AGCTTCTTTACAGTGCTGCCTTGT 897,860,37,24,23,1,5
43452_22 AGCTTCTTTACAGTGCTGCCTTG 881,843,38,23,22,1,5
149830_4 AGCTTCTTTACAGTGCTGCCTTGTT 946,906,40,25,24,1,5
1884540_1 CGCTTCTTTACAGTGCTGCCTTG 713,701,12,23,22,1,5
28600_39 AGCAGCATTGTACAGGGCTATCA 871,833,38,23,22,1,3
31781_33 AGCAGCATTGTACAGGGCTATC 828,789,39,22,21,1,3
356438_2 CAGCATTGTACAGGGCTATCA 825,785,40,21,20,1,3
398951_2 CATTGTACAGGGCTATCA 682,643,39,18,17,1,3
1677437_1 AGCAGCATTGTACAGGGCTATCAA 910,871,39,24,23,1,3
1304660_1 GCAGCATTGTACAGGGCTATCA 850,811,39,22,21,1,3
1770343_1 NGCAGCATTGTACAGGGCTATC 496,459,37,22,20,2,3
cluster#=5 referenceSeqID=hsa-mir-320b-1 reads#=64 mir#=21
hsa-mir-320b-1 aattaatccctctctttctagttcttcctagagtgaggAAAAGCTGGGTTGAGAGGGCAAacaaattaactaattaatt
hsa-mir-320c-1 aatgaggccttctcttcccagttcttcccagagtcaggAAAAGCTGGGTTGAGAGGGTagaaaaaaaatgatgtagg--
hsa-mir-320c-2 --------cttctctttccagttcttcccagaattgggAAAAGCTGGGTTGAGAGGGT---------------------
hsa-mir-320d-2 ---------ttctcttcccagttcttcttggagtcaggAAAAGCTGGGTTGAGAGGA----------------------
hsa-mir-320e ------gccttctcttcccagttcttcctggagtggggaAAAGCTGGGTTGAGAAGGt---------------------
hsa-mir-320b-2 tcttaggctttctcttcccagat-ttcccaaagttgggAAAAGCTGGGTTGAGAGGGCAAaaggaaaaaaaaagaattc
hsa-mir-320d-1 ---------ttctcgtcccagttcttcccaaagttgagAAAAGCTGGGTTGAGAGGA----------------------
ptr-mir-320b-1 aattaatccctctctttctagttcttcctagagtgaggAAAAGCTGGGTTGAGAGGgcaaacaaattaactaattaat-
ptr-mir-320c-1 aatgaggccttctcttcccagttcttcccagagtcaggAAAAGCTGGGTTGAGAGGGTagaaaaaaaatgatgtagg--
ptr-mir-320c-2 ---------ttctctttccagttcttcccagaattgggAAAAGCTGGGTTGAGAGGGT---------------------
ptr-mir-320a ctctccgccttctcttcccggttcttcccggagtcgggAAAAGCTGGGTTGAGAGGgcgaaaaaggatgagg-------
ptr-mir-320d-3 ---------ttctcttcccagttcttcttggagtcaggAAAAGCTGGGTTGAGAGG-----------------------
ptr-mir-320d-2 ----------tctcttcctggttcttcccgaagtcaggAAAAGCTGGGTTGAGAGGa----------------------
ptr-mir-320b-2 tcttaggctttctcttcccagat-ttcccaaagttgggAAAAGCTGGGTTGAGAGGgcaaaaggaaaaaaaaagaattc
ptr-mir-320d-1 ---------ttctcgtcccagttcttcccaaagttgagAAAAGCTGGGTTGAGAGG-----------------------
ppy-mir-320b-1 aattaatccctctctttctagttcttcctagagtaaggAAAAGCTGGGTTGAGAGGGCAAacaaattaactaattaatt
ppy-mir-320c-1 aatgaggccttctcttcccacttcttcccagagtcaggAAAAGCTGGGTTGAGAGGGTagaaaaaaaatgatgta----
ppy-mir-320d-2 ---------ttctcttcccagttcttcttggagtcaggAAAAGCTGGGTTGAGAGGA----------------------
ppy-mir-320c-2 --------cttctctttccagttctttccagaattgggAAAAGCTGGGTTGAGAGGGT---------------------
ppy-mir-320d-1 ---------ttctcttcccagttcttcccaaagttgagAAAAGCTGGGTTGAGAGGA----------------------
ppy-mir-320b-2 tcttaggctttctcttctcagtt-ttcccaaagttgagAAAAGCTGGGTTGAGAGGGCAAaaggaaaaaaaaagaattc
56902_18 AAAAGCTGGGTTGAGAGGA 737,699,38,19,18,1,3
65335_13 AAAAGCTGGGTTGAGAGGGCA 798,798,0,21,21,0,3
66004_14 AAAAGCTGGGTTGAGAGGGT 768,729,39,20,19,1,3
99683_8 AAAAGCTGGGTTGAGAGGGCAA 803,803,0,22,22,0,3
1243525_2 AAAAGCTGGGTTGAGAGGGCAAA 901,901,0,23,23,0,3
320561_2 AAAAGCTGGGTTGAGAGGGTA 834,795,39,21,20,1,3
305371_2 AAAGCTGGGTTGAGAA 578,546,32,16,15,1,3
1764955_1 AAAAGCTGGGTTGAGCGGGCAA 823,816,7,22,21,1,3
1868589_1 GAAAAGCTGGGTTGAGAGGA 796,756,40,20,19,1,3
639097_1 GAAAAGCTGGGTTGAGAAG 735,695,40,19,18,1,3
960965_1 AAAAGCTGGGTTGAGCGGGT 736,684,52,20,18,2,3
792494_1 AAAAGCTGGGTTGAGAAG 716,676,40,18,17,1,3
cluster#=6 referenceSeqID=bta-mir-450-1 reads#=20 mir#=18
bta-mir-450-1 actatTTTTGCGATGTGTTCCTAATATgcagtataaatatattgggagcattttgcatgcatggttttgtatcaatatacag
bta-mir-450 actatTTTTGCGATGTGTTCCTAATATgtaatctaaatgtattgggaacattttgcattcatagttttgtatcaat------
hsa-mir-450a-1 actgtTTTTGCGATGTGTTCCTAATATgcactataaatatattgggaacattttgcatgtatagttttgtatcaatata---
hsa-mir-450a-2 actatTTTTGCGATGTGTTCCTAATATgtaatataaatgtattggggacattttgcattcatagttttgtatcaataatatg
ssc-mir-450a actggTTTTGCGATGTGTTCCTAATATgcagtataaatatattgggagcattttgcatgcatggttttgtatcactatacag
ssc-mir-450c actatTTTTGCGATGTGTTCCTAATACgtaatctaagtgtATTGGGAACATTTTGCATTCGTagttttgtgtc---------
cfa-mir-450a actgTTTTTGCGATGTGTTCCTAATAtgcagtatgaacatattgggagcattttgcatgcatggttttgtatcaatata---
mml-mir-450a-1 actgtTTTTGCGATGTGTTCCTAATATgtactataaatatattgggaacattttgcatgtgtagttttgtatcaatata---
mml-mir-450a-2 actatTTTTGCGATGTGTTCCTAATATgtaatataaatgtattggggacattttgcattcatagttttgtatcaataatatg
ptr-mir-450a-1 actgtTTTTGCGATGTGTTCCTAATATgcactataaatatattgggaacattttgcatgtatagttttgtatcaatat----
ptr-mir-450a-2 actatTTTTGCGATGTGTTCCTAATATgtaatataaatgtattggggacattttgcattcatagttttgtatcaataatatg
ppy-mir-450a-1 actgtTTTTGCGATGTGTTCCTAATAtgcacaataaatatattgggaacattttgcatgtatagtttggtatcaatata---
ppy-mir-450a-2 actatTTTTGCGATGTGTTCCTAATAcgtaatataaatgtattggggacattttgcattcatagttttgtatcaatgatatg
mmu-mir-450a-1 gctgtTTTTGCGATGTGTTCCTAATATgtgctataattatATTGGGAACATTTTGCATAAATagctttgtgtcaataca---
mmu-mir-450a-2 actatTTTTGCGATGTGTTCCTAATATgtactatgagtatATTGGGGATGCTTTGCATTCATggttc---------------
rno-mir-450a gctgtTTTTGCGATGTGTTCCTAATGTgtgctacaattaTATTGGGAACATTTTGCATAAatagttttacatcgacaca---
eca-mir-450a actgtTTTTGCGATGTGTTCCTAATATgcagtataaatatattgggagcattttgcatgcatggttttgtatcaatata---
eca-mir-451a actatTTTTGCGATGTGTTCCTAATACgtaatataaatgtattgggaacattttgcattcatagttttgtatcaata-----
55367_16 TTTTGCGATGTGTTCCTAATATGT 915,877,38,24,23,1,5
798133_1 TTTTGCGATGTGTTCCTAATATGC 946,946,0,24,24,0,5
2043315_1 ATTTTTGCGATGTGTTCCTAAT 836,836,0,22,22,0,5
1577398_1 TTTTGCGATGTGTTCCTAATG 811,779,32,21,20,1,5
1968511_1 NTTGGGAGCATTTTGCATGTT 42,36,6,21,18,3,3
cluster#=7 referenceSeqID=bta-mir-181a-2 reads#=2 mir#=24
bta-mir-181a-2 tgccagggccaggacccagtcttcagaggactccaaggAACATTCAACGCTGTCGGTGAGTTtgggatttgaaaaaaccaccgaccgttgactgtaccttgggttcctta
bta-mir-181a-1 ---------------tgagctccgaggttgcttcagtgAACATTCAACGCTGTCGGTGAGTTtggaattaaaaaaaaccatcgaccgttgattgtaccctatggccaacc
hsa-mir-181a-2 agaagggctatcaggccagccttcagaggactccaaggAACATTCAACGCTGTCGGTGAGTttgggatttgaaaaaACCACTGACCGTTGACTGTACCttggggtcctta
hsa-mir-181a-1 ---------------tgagttttgaggttgcttcagtgAACATTCAACGCTGTCGGTGAGTttggaattaaaaaaaACCATCGACCGTTGATTGTACCctatggctaacc
ssc-mir-181a-2 -----------------------------actccaaggAACATTCAACGCTGTCGGTGAGTTtgggatttgaaaaaaccaccgaccgttgactgtaccttggggttctt-
ssc-mir-181a-1 ----------------gagtttagaggttgcttcagtgAACATTCAACGCTGTCGGTGAGTTtggaattcaaaaaaaccatcgaccgttgattgtaccctatggccaacc
cfa-mir-181a-2 --------------------------------------AACATTCAACGCTGTCGGTGAGtttgggatttgaaaaaaccaccgaccgttgactgtacc------------
cfa-mir-181a-1 --------------------------------------AACATTCAACGCTGTCGGTGAGtttggaattaaaaaaaaccatcgaccgttgattgtacc------------
mdo-mir-181a ------------------------------------tgAACATTCAACGCTGTCGGTGAGTttggaattaaaaaaaaccatcgaccgttgattgtacc------------
mdo-mir-181c --------------------------------tgggggAACATTCAACGCTGTCGGTGAGTttggcagctgaacaaaccatcgaccgttgagtggaccccg---------
sla-mir-181a-2 agaagggctaccaggccaaccttcagaggactccaaggAACATTCAACGCTGTCGGTGAGTttgggacttgaaaaaaccactgaccgttgactgtaccttggggtcctta
mml-mir-181a-2 agaagggctatcaggccagccttcagaggactccaaggAACATTCAACGCTGTCGGTGAGTttgggatttgaaaaaaccactgaccgttgactgtacctcggggtcctta
mml-mir-181a-1 ---------------tgagttttgaggttgcttcagtgAACATTCAACGCTGTCGGTGAGTttggaattaaaaaaaACCATCGACCGTTGATTGTACCctatggctaacc
mne-mir-181a-2 agaagggctatcaggccagccttcagaggactccaaggAACATTCAACGCTGTCGGTGAGTttgggatttgaaaaaaccactgaccgttgactgtacctcggggtcccca
mne-mir-181a-1 ---------------tgagttttgaggttgcttcagtgAACATTCAACGCTGTCGGTGAGTttggaattaaaaaaaACCATCGACCGTTGATTGTACCctatggctaacc
ggo-mir-181a-2 agaagggctatcaggccaggcttcagaggactccaaggAACATTCAACGCTGTCGGTGAGTttgggatttgaaaaaaccactgaccgttgactgtaccttggggtcctta
ggo-mir-181a-1 ---------------tgagttttgaggttgcttcagtgAACATTCAACGCTGTCGGTGAGTttggaattaaaaaaaACCATCGACCGTTGATTGTACCctatggctaacc
oan-mir-181a ---------gaattctgcttcgaatggttgcttcagtgAACATTCAACGCTGTCGGTGAGTttggaattagtagaaACCATCGACCGTTGATTGTACCctgcggcaacca
mmu-mir-181a-2 --------------------------------ccatggAACATTCAACGCTGTCGGTGAGTttgggattcaaaaaaaccACCGACCGTTGACTGTACCTTGg--------
mmu-mir-181a-1 -------------------------ggttgcttcagtgAACATTCAACGCTGTCGGTGAGTttggaattcaaaaaaaCCATCGACCGTTGATTGTACCctatagctaacc
rno-mir-181a-2 agatgggcaaccaaggcagccttaagaggactccatggAACATTCAACGCTGTCGGTGAGTttgggattaaaaaaaaCCACCAACCGTTGACTGTaccttgggattctta
rno-mir-181a-1 ------------------------aggttgcttcagtgAACATTCAACGCTGTCGGTGAGTttggaattcaaaaaaaCCATCGACCGTTGATTGTACCctatagctaacc
eca-mir-181a aagggctgccaggacccagccttcagaggactccaaggAACATTCAACGCTGTCGGTGAGTttgggatttgaaaaaaccaccgaccgttgactgtaccttggggtcctta
eca-mir-181a-2 ---------------tgagtctgagggttgcttcagtgAACATTCAACGCTGTCGGTGAGTttggaattaaaaaaaaccatcgaccgttgattgtgccctgtggctagcc
254729_2 AACATTCAACGCTGTCGGTGAGTTTGA 1009,975,34,27,26,1,5
cluster#=8 referenceSeqID=bta-mir-219-1 reads#=49 mir#=19
bta-mir-219-1 actcaggagcttcgccacTGATTGTCCAAACGCAATTCTTgtacgagtctgcggccaaccgAGAATTGTGGCTGGACATCTGtggctgagctctgg
bta-mir-219-2 ------gagcttcgccacTGATTGTCCAAACGCAATTCTTgtacgagtctgcggccaaccgAGAATTGTGGCTGGACATCTGtggctgagctct--
hsa-mir-219-2 actcaggggcttcgccacTGATTGTCCAAACGCAATTCTtgtacgagtctgcggccaaccgAGAATTGTGGCTGGACATCTGTggctgagctccgg
hsa-mir-219-1 gccccgggccgcggctccTGATTGTCCAAACGCAATTCTcg--agtctatggctccggccgAGAGTTGAGTCTGGACGTCCCGagccgccgccccc
cfa-mir-219-2 ------------------TGATTGTCCAAACGCAATTCTtgtacgagtctgcggccaaccgAGAATTGTGGCTGGACATCTGT-------------
cfa-mir-219-1 ------------------TGATTGTCCAAACGCAATTCTcg--agtctctggctctggccgagagttgagtctggacgtcccg-------------
mdo-mir-219 ---caggggttccgccgcTGATTGTCCAAACGCAATTCTtgtgcgagtctgcagccaaccgagaattgtggctggacatctgtggctgagctcc--
mml-mir-219-2 actcaggggcttcgccacTGATTGTCCAAACGCAATTCTtgtacgagtctgcggccaaccgAGAATTGTGGCTGGACATCTGTggctgagctccgg
mml-mir-219-1 gccccgggccgcggctccTGATTGTCCAAACGCAATTCTcg--agtctatggctctggccgagagttgagtctggacgtcccgagccgccgccccc
ptr-mir-219-2 actcaggggcttcgccacTGATTGTCCAAACGCAATTCTtgtacgagtctgcggccaaccgAGAATTGTGGCTGGACATCTGTggctgagctccgg
ptr-mir-219-1 gccccgggccgcggctccTGATTGTCCAAACGCAATTCTcg--agtctatggctccggctgAGAGTTGAGTCTGGACGTCCCGagccgccgccccc
ppy-mir-219-2 actcaggggcttcgccacTGATTGTCCAAACGCAATTCTtgtacgagtctgcggccaaccgagaattgtggctggacatctgtggctgagctccgg
ppy-mir-219 gccccgggccgcggctccTGATTGTCCAAACGCAATTCTcg--agtctatggccccggccgagagttgagtctggacgtcccgagccgccgccccc
mmu-mir-219-2 actcaggggcttcgccacTGATTGTCCAAACGCAATTCTtgtacgagtctgcggccaaccgAGAATTGTGGCTGGACATCTGTggttgagctccgg
mmu-mir-219-1 gtcccgggccgcggctccTGATTGTCCAAACGCAATTCTcg--agtctctggctccggccgAGAGTTGCGTCTGGACGTCCCGagccgccgccccc
rno-mir-219-2 actcaggggcttcaccacTGATTGTCCAAACGCAATTCTtgtacgagtctgcggccaaccgAGAATTGTGGCTGGACATCTGTggttgagctccgg
rno-mir-219-1 gtcccgggccgcggctccTGATTGTCCAAACGCAATTCTcg--agtctctggctccggccgAGAGTTGCGTCTGGACGTCCCGagccgccgccccc
eca-mir-219-2 actcaggggcttcgccacTGATTGTCCAAACGCAATTCTtgtacgagtctgcggccaaccgagaattgtggctggacatctgtggctgagctccgg
eca-mir-219 -----gggccgcggctctTGATTGTCCAAACGCAATTCTcg--agtctctggctccggccgagagttgagtctggacgtcccgagccgccgccc--
199262_3 TGATTGTCCAAACGCAATTCTCG 887,850,37,23,22,1,5
835300_1 GATTGTCCAAACGCAATTCTCG 812,773,39,22,21,1,5
1185543_1 TGATTGTCCAAACGCAATTCTC 652,617,35,22,21,1,5
51510_33 AGAATTGTGGCTGGGCATCTGT 693,678,15,22,21,1,3
98124_10 AGAATTGTGGCTGGACATCTGT 723,723,0,22,22,0,3
1575489_1 GAATTGTGGCTGGGCATCTGT 676,666,10,21,20,1,3
cluster#=9 referenceSeqID=bta-mir-378 reads#=218828 mir#=16
bta-mir-378 agggctcctgactccaggtcctgtgtgttacctcgaaatagcACTGGACTTGGAGTCAGAAGGCct
bta-mir-378-2 -----------------------------------ggagagcACTGGACTTGGAGTCAGAAGGCtg
hsa-mir-422a ---------------------------------gagagaagcACTGGACTTAGGGTCAGAAGGCct
hsa-mir-378d-2 ---------------------gaatggttacaaggagagaacACTGGACTTGGAGTCAGAAAactt
hsa-mir-378b ---------ggtcattgagtcttcaaggctagtggaaagagcACTGGACTTGGAGGCAGAAagacc
hsa-mir-378i ------------------------------------gggagcACTGGACTAGGAGTCAGAAGGtgg
hsa-mir-378f tggactcccatagttttcaggctgctaaacaacagaacgagcACTGGACTTGGAGCCAGAAGtctt
hsa-mir-378g -----------------------------------------cACTGGGCTTGGAGTCAGAAGacct
hsa-mir-378c --------------------------------ggaggccatcACTGGACTTGGAGTCAGAAGAGTG
hsa-mir-378e aggccaggggcagacagtggacagagaacagtgcccaagaccACTGGACTTGGAGTCAGGAcat--
hsa-mir-378d-1 ------------actgtttctgtccttgttcttgttgttattACTGGACTTGGAGTCAGAAAcagg
ssc-mir-378-1 agggctcctgactccaggtcctgtgtgttgcctggaaatagcACTGGACTTGGAGTCAGAAGGCct
ssc-mir-378-2 tgggcctcctgaaggcaggcagaaccattgggtgaaaagagcACTGGACTTGGAGTCAGAAGGCcc
ptr-mir-422a ---------------------------------gagagaagcACTGGACTTAGGGTCAGAAGGCct
ppy-mir-378 agggctcctgactccaggtcctgtgtgttacctagaaatagcACTGGACTTGGA-TCAGAAGGC--
mmu-mir-378b gcagtaccctcaggaggcaggtacgatggatagagagggaaccCTGGACTTGGAGTCAGAAGAcct
24_185238 ACTGGACTTGGAGTCAGAAGGCT 878,840,38,23,22,1,3
164_16874 ACTGGACTTGGAGTCAGAAGA 802,765,37,21,20,1,3
201_12849 CTGGACTTGGAGTCAGAAGGCT 829,791,38,22,21,1,3
2290_682 CTGGACTTGGAGTCAGAAGA 755,717,38,20,19,1,3
3189_495 CACTGGACTTGGAGTCAGAAGGCT 896,858,38,24,23,1,3
1793_885 NCTGGACTTGGAGTCAGAAGGCT 513,479,34,23,21,2,3
3257_478 ACTGGACTTGGAGTCAGAAA 754,717,37,20,19,1,3
3727_407 TGGACTTGGAGTCAGAAGGCT 787,749,38,21,20,1,3
10439_131 ACTGGACTTGGAGTCNGAAGGCT 807,765,42,23,21,2,3
16175_79 CACTGGACTTGGAGTCAGAAGA 812,775,37,22,21,1,3
13257_98 NCTGGACTTGGAGTCAGAAGA 420,390,30,21,19,2,3
29315_49 ACTGGACTTGGAGTGAGAAGGCT 695,650,45,23,21,2,3
29643_39 ACTGGANTTGGAGTCAGAAGGCT 819,772,47,23,21,2,3
55544_35 ACTGGACTTGGAGTCANAAGGCT 815,773,42,23,21,2,3
21562_58 NTGGACTTGGAGTCAGAAGGCT 480,446,34,22,20,2,3
31918_34 CTGGACTTGGAGTCAAAAGGCT 778,730,48,22,20,2,3
33809_37 ACTGGACTTGGAGGCAGAAGGCT 710,664,46,23,21,2,3
38082_28 GGACTTGGAGTCAGAAGGCT 732,695,37,20,19,1,3
51689_24 CTGGACTTGGCGTCAGAAGGCT 688,642,46,22,20,2,3
48878_21 ACTGGAGTTGGAGTCAGAAGGCT 747,698,49,23,21,2,3
56317_23 ACTGGACTTGGAGCCAGAAGA 678,630,48,21,19,2,3
58463_16 CTGGACGTGGAGTCAGAAGGCT 771,720,51,22,20,2,3
104768_18 ACTGGACTTGGCGTCAGAAGA 648,602,46,21,19,2,3
68563_12 CTGGACTTGGAGTCANAAGGCT 769,725,44,22,20,2,3
88677_12 ACTGGACTTGGAGACAGAAGGCT 746,697,49,23,21,2,3
75856_11 CTGGACTTGGAGTCAGAAGAC 781,747,34,21,20,1,3
188728_13 ACTGGACTTGGAGCCAGAAGCC 656,630,26,22,20,2,3
72369_12 ACTGGACTTGGAGTCNGAAGA 723,681,42,21,19,2,3
166260_9 ACTGGACTTGGAGTCAGAAGNCT 807,767,40,23,21,2,3
127377_10 CTGGACTTGGAGCCAGAAGGCT 721,678,43,22,20,2,3
112568_9 CTGGACTTGGAGGCAGAAGGCT 688,638,50,22,20,2,3
147004_6 ACTGGACTAGGAGTCAGAAGG 787,758,29,21,20,1,3
119766_7 ACTGGACGTGGAGTCAGAAGGCT 686,641,45,23,21,2,3
122226_6 CTGGACTTGGAGTCAGAAA 707,668,39,19,18,1,3
127918_5 TCACTGGACTTGGAGTCAGAAG 783,745,38,22,21,1,3
144412_6 ACTGGACTTGGAGTGAGAAGA 668,619,49,21,19,2,3
167772_5 ACTGGANTTGGAGTCAGAAGA 754,706,48,21,19,2,3
156647_6 ACTGGACTTGCAGTCAGAAGA 598,560,38,21,19,2,3
133930_5 CTGGACTTGGAGTCAGAACGCT 687,643,44,22,20,2,3
200676_4 ACTGGACTTGGAGCCAGAAGT 673,626,47,21,19,2,3
195310_3 ACTGNACTTGGAGTCAGAAGGCT 812,766,46,23,21,2,3
550126_3 ACTGGACTTGGAGTCAGAANGCT 779,741,38,23,21,2,3
218960_3 TGGACTTGGAGTCAGTAGGCT 780,730,50,21,19,2,3
392975_3 CTGGACTTGGAGTCCGAAGGCT 755,707,48,22,20,2,3
333958_3 ACTGGACTTGGAGTCAGAANA 735,699,36,21,19,2,3
874789_3 ACTGGACTTGGAGTCAGAAGNA 736,698,38,22,20,2,3
1144205_3 ACTGGACTTGGAGTCANAAGA 728,697,31,21,19,2,3
315083_2 ACTGGACTTGGAGTCAGNAGGCT 817,774,43,23,21,2,3
393271_2 ANTGGACTTGGAGTCAGAAGGCT 797,757,40,23,21,2,3
286633_2 CACTGGACTTGGAGTTAGAAGGCT 779,732,47,24,22,2,3
296507_2 CTGGACTTGGAGTCAGNAGGCT 764,721,43,22,20,2,3
326188_2 CTGGACATGGAGTCAGAAGGCT 746,695,51,22,20,2,3
234080_3 NCTGGACTTGGAGTCAGAAA 488,450,38,20,18,2,3
293459_2 ACTGGACTTGGAGACAGAAGA 705,661,44,21,19,2,3
1219785_2 CCTGGACTTGGAGTCAGAAGCC 698,661,37,22,20,2,3
1269548_2 CACTGGACTTGGAGCCAGAAGA 682,647,35,22,20,2,3
611979_2 CACTGGACTTGGAGGCAGAAGGCT 662,630,32,24,22,2,3
283435_3 NGGACTTGGAGTCAGAAGGCT 431,394,37,21,19,2,3
1040465_2 ACTGGACTTGGAGTCAGAACCC 603,562,41,22,20,2,3
316257_3 CTGGAATTGGAGTCAGAAGGCT 372,345,27,22,20,2,3
256192_2 NCTGGACTTGGAGTCAGAAGAC 547,513,34,22,20,2,3
264982_3 CCTGGACTTGGAGTCAGACGGCT 326,290,36,23,20,3,3
1292240_2 CCTGGACTTGGAGTCAGCAGGT 458,429,29,22,19,3,3
342091_2 NCTGGACTTGGAGTCAGAAGACA 453,423,30,23,20,3,3
774445_1 CACTGGACTTGGCGTCAGAAGGCT 873,827,46,24,22,2,3
1267607_1 ATCACTGGACTTGGAGTCAGAAG 860,822,38,23,22,1,3
1509911_1 CACTGGACTTGGAGTCAGAAA 835,795,40,21,20,1,3
1433351_1 ACTGGACTTGGAGTCAGANGGCT 823,785,38,23,21,2,3
1643454_1 CTGGACTTGGAGTCAGANGGCT 797,753,44,22,20,2,3
642007_1 CACTGGACCTGGAGTCAGAAGGCT 802,752,50,24,22,2,3
461343_1 CACTGGACTTGCAGTCAGAAGGCT 785,747,38,24,22,2,3
423943_1 CACTGGACTTGGAGTGAGAAGGCT 784,744,40,24,22,2,3
794562_1 TGGACTTGGGGTCAGAAGGCT 790,744,46,21,19,2,3
1218413_1 ACTNGACTTGGAGTCAGAAGGCT 785,742,43,23,21,2,3
903167_1 CACTGGACTTGGAGTCAAAAGA 784,742,42,22,20,2,3
1412255_1 ACTGGACTTGGAGTCTTAAGGCT 771,725,46,23,20,3,3
1563654_1 ACTCGACTTGGAGTCAGAAGA 767,718,49,21,19,2,3
710577_1 ACTGGACTNGGAGTCAGAAGGCT 731,686,45,23,21,2,3
1504442_1 ACTGGAGTTGGAGTCAGAAGA 724,677,47,21,19,2,3
1974610_1 ACTGGACGTGGAGTCAGAAA 721,672,49,20,18,2,3
1743381_1 GACTTGGAGTCAGAAGGCT 699,661,38,19,18,1,3
732617_1 CCCTGGACTTGGAGTCAGAAGCC 703,659,44,23,21,2,3
1347596_1 ACTGGACTTGGAGTCAAGAGGCT 687,651,36,23,20,3,3
755829_1 ACTGGACTTGGAGGCAGAAGGCTT 688,650,38,24,22,2,3
1813490_1 ACTGAACTTGGAGTCAGAAGA 676,633,43,21,19,2,3
1118732_1 ACTGGACTTGGAGTCAAAATAC 626,587,39,22,19,3,3
1622307_1 CTGGACTTGGAGCCAGAAGTC 616,586,30,21,19,2,3
1224432_1 ACTGGACTTGGAGGCAGAAGTC 619,582,37,22,20,2,3
964720_1 ACTGGACTTGGAGTCAAACAC 593,568,25,21,17,4,3
627186_1 CTGGACTTAGAGTCAGAAGGCT 607,560,47,22,20,2,3
1408997_1 CCTGGACTTGGAGTCAGAAGAC 595,559,36,22,20,2,3
534510_1 CCTGGACTTGGAGTCAGAAGTC 583,552,31,22,20,2,3
1935914_1 CTGGACTTGGAGACAGAAGT 578,535,43,20,18,2,3
1380517_1 CTGGACATGGAGTCAGAAGA 573,531,42,20,18,2,3
1117302_1 ACCGGACTTGGAGTCAGAACG 547,506,41,21,19,2,3
1964174_1 CTGGACTTGGAGTCAGTAGGCT 408,376,32,22,20,2,3
484461_1 CTGGAATTGGAGTCAGAAGA 71,67,4,20,18,2,3
cluster#=10 referenceSeqID=bta-mir-92a reads#=10351 mir#=18
bta-mir-92a ctttctacacaggttgggatcggttgcaatgctgtgtttctgtatggTATTGCACTTGTCCCGGCCTGTtgagtttgg
bta-mir-92 ---------tgggtggggatttgttgcactgctgtgtttatataaagTATTGCACTTGTCCCGGCCTGTggaaga---
ssc-mir-92a-1 ctttctacacaggttgggatcggttgcaatgctgtgtttctgtatggTATTGCACTTGTCCCGGCCTGTtgagtttgg
ssc-mir-92a-2 tttcatccgtgggtggggatttgttgcattactgtggttgtataaagTATTGCACTTGTCCCGGCCTGTggaagaaa-
cfa-mir-92a-1 ----------aggttgggatcggttgcaatgctgtgtttctgtatggTATTGCACTTGTCCCGGCCTGT---------
cfa-mir-92a-2 ----------gggtggggatttgtggcattactgtgttcctataaagTATTGCACTTGTCCCGGCCTGT---------
mdo-mir-92 ctttctacacaggttgggatcagttgcaatgctgtgtctgtctgtagTATTGCACTTGTCCCGGCCTGttgagtttgg
oan-mir-92a-2 ctttctacgcAGGTTGGGATCAGTTGCAATGCTttgtttgtctatggTATTGCACTTGTCCCGGCCTGTtgaggttgc
oan-mir-92d ctttctatgcAGGTTGGGATCAGTTGCAATGCTttgtttgtctacagTATTGCGCTTGTTCCGGCCTGTtgag-----
oan-mir-92b ctttctatgcaggttgggatcagtggaaatgctgtttgccttt--ggTATTGCACTTGTCCCAGCCTGTtgagattac
oan-mir-92c --ttctatgcaggttgggatcagtggaaatgctgtttgccttt--ggTATTGCACTTGTCCAAGCCTGTtgagat---
oan-mir-92a-1 attcctccatGGGTGGGGATTTGTTGCATTACTgtagctatgtttagTATTGCACTTGTCCCGGCCTGTggagggaag
mmu-mir-92a-1 ctttctacacAGGTTGGGATTTGTCGCAATGCTgtgtttctgtatggTATTGCACTTGTCCCGGCCTGttgagtttgg
mmu-mir-92a-2 attcatccacAGGTGGGGATTGGTGGCATTACtgtgttagtataaagTATTGCACTTGTCCCGGCCTGaggaagaaag
rno-mir-92a-1 ctttctacacAGGTTGGGATTTGTCGCAATGCTgtgtttctgtatagTATTGCACTTGTCCCGGCCTGttgagtttgg
rno-mir-92a-2 attcatccacAGGTGGGGATTAGTGCCATTACtgtgttagtaaaaagTATTGCACTTGTCCCGGCCTGaggaagaaaa
eca-mir-92a --------acaggttgggatcggttgcaatgctgtgtttctgtatggTATTGCACTTGTCCCGGCCTGT---------
eca-mir-92a-2 --tcatccgtgggtggggatttgttgcattactgtgtttatataaagTATTGCACTTGTCCCGGCCTGTggaaga---
29820_36 AGGTTGGGATCAGTTGCAATGCT 850,812,38,23,22,1,5
1760394_1 AGGTTGGGATCGGTTGCAATGCT 874,874,0,23,23,0,5
259_9701 TATTGCACTTGTCCCGGCCTGTT 868,868,0,23,23,0,3
5381_286 ATTGCACTTGTCCCGGCCTGTT 832,832,0,22,22,0,3
20023_61 TATTGCACTTGTCCCGGCCTGTTG 912,912,0,24,24,0,3
32818_41 TATTGCCCTTGTCCCGGCCTGTT 763,748,15,23,22,1,3
39642_26 TATTGCACTTGTCCCCGCCTGTT 792,775,17,23,22,1,3
41815_25 TATTGCACTTGTCCCAGCCTGTT 778,765,13,23,22,1,3
24233_48 NATTGCACTTGTCCCGGCCTGTT 394,389,5,23,22,1,3
54723_17 TATTGCACTTGTCCCTGCCTGTT 808,788,20,23,22,1,3
73793_15 TATTGCACTTGTCCAGGCCTGTT 756,738,18,23,22,1,3
94978_10 TATTGCACTTGTCCCGGCCTGTTGA 956,956,0,25,25,0,3
160805_7 TATTGCACTTGCCCCGGCCTGTT 846,825,21,23,22,1,3
116246_7 TTGCACTTGTCCCGGCCTGTT 817,817,0,21,21,0,3
117473_6 TATTGCACTTGTCCCNGCCTGTT 777,771,6,23,22,1,3
127146_6 TATTGCAATTGTCCCGGCCTGTT 711,691,20,23,22,1,3
143462_6 TATTGCACTTGGCCCGGCCTGTT 671,655,16,23,22,1,3
203041_5 TATTGCACTTGTCCCGGCATGTT 763,746,17,23,22,1,3
131178_5 TCTTGCACTTGTCCCGGCCTGTT 745,729,16,23,22,1,3
213837_3 TATTGCACTTCTCCCGGCCTGTT 774,752,22,23,22,1,3
340864_3 TATTGCACGTGTCCCGGCCTGTT 755,745,10,23,22,1,3
301644_3 TATTGCACTTGTCCGGGCCTGTT 735,725,10,23,22,1,3
179490_3 TATTTCACTTGTCCCGGCCTGTT 725,703,22,23,22,1,3
482037_3 TATTGCACTTGTCCCGGACTGTT 644,635,9,23,22,1,3
227021_3 TATTGCACTTGTCCCAGCCTG 657,630,27,21,20,1,3
326285_2 ATTGCACTTGTCCCGGCCTGTTG 813,813,0,23,23,0,3
332755_2 ATTGCACTTGTCCCGACCTGTT 814,806,8,22,21,1,3
405229_2 GATTGCACTTGTCCCGGCCTGTT 798,776,22,23,22,1,3
764517_2 TATTGCACTTGACCCGGCCTGTT 743,732,11,23,22,1,3
318749_2 TATGGCACTTGTCCCGGCCTGTT 726,709,17,23,22,1,3
1067425_2 TATTGCACCTGTCCCGGCCTGTT 685,674,11,23,22,1,3
1386196_1 TATTGCACTTGTCCCGGCCTGTTGAGT 1020,1020,0,27,27,0,3
1739840_1 TATTGCACTTGTCCCGNCCTGTT 853,845,8,23,22,1,3
1055369_1 TATTGCNCTTGTCCCGGCCTGTT 808,801,7,23,22,1,3
1718243_1 TATTGCGCTTGTCCCGGCCTGTT 802,792,10,23,22,1,3
759172_1 TATTGCACTTGTCCCGGCCCGTT 807,789,18,23,22,1,3
1314980_1 TATTGCACTTGTCCCGGCCTCCT 745,721,24,23,21,2,3
1938246_1 ATTGCACTTGCCCCGGCCTGTT 702,690,12,22,21,1,3
1451433_1 TATTGCACTTGTGCCGGCCTGTT 689,679,10,23,22,1,3
1257085_1 AATTGCACTTGTCCCGGCCTGTT 693,674,19,23,22,1,3
506538_1 TATTGCACTTGTCCCACCCTGTT 676,654,22,23,21,2,3
1310808_1 NATTGCACTTGTCCCGGCCTGTTG 618,610,8,24,23,1,3
979760_1 TATTGCACTTGTACCGGCCTGTT 597,589,8,23,22,1,3
cluster#=11 referenceSeqID=bta-mir-141 reads#=15 mir#=13
bta-mir-141 gaccggctctgggtccatcttccagcacagtgttggatggtctaatggtgaagctccTAACACTGTCTGGTAAAGATGGcccccggctgg
hsa-mir-141 ggccggccctgggtcCATCTTCCAGTACAGTGTTGGAtggtctaattgtgaagctccTAACACTGTCTGGTAAAGATGGctcccgggtgg
cfa-mir-141 -gccggctctgggtccatcttccagtacagtgttggatggtctagtcacgaagctcctAACACTGTCTGGTAAAGATGGcccccggg---
mdo-mir-141 ---------tggggccatcttccagtacagtggtggatgg--------tgaagcttcTAACACTGTCTGGTAAAGATGCcc---------
mml-mir-141 ggccggccctgggtccatcttccagtacagtgttggatggtctaattgtgaagctcctAACACTGTCTGGTAAAGATGGcccccgggtcg
ggo-mir-141 ggccggccctgggtccatcttccagtacagtgttggatggtctaattgtgaagctcctAACACTGTCTGGTAAAGATGGcccccgggtgg
ppa-mir-141 ggccggccctgggtccatcttccagtacagtgttggatggtctaattgtgaagctcctAACACTGTCTGGTAAAGATGCccccggggtgg
ptr-mir-141-2 ggccggccctgggtccatcttccagtacagtgttggatggtctaattgtgaagctccTAACACTGTCTGGTAAAGATGGcccccgggtgg
ptr-mir-141-1 ggccggccctgggtccatcttccagtacagtgttggatggtctaattgtgaagctccTAACACTGTCTGGTAAAGATGGcccccgggtgg
ppy-mir-141 ggccggccctgggttcatcttccagtacagtgttggatggtctaattgtgaagctcctAACACTGTCTGGTAAAGATGGcccccgggtgg
mmu-mir-141 ----------gggtcCATCTTCCAGTGCAGTGTTGGAtggttgaagtatgaagctccTAACACTGTCTGGTAAAGATGGccc--------
rno-mir-141 ggctgactctgagTCCATCTTCCAGTGCAGTGTTGgatggttgaagtacgaagctccTAACACTGTCTGGTAAAGATGGcccccgggtca
eca-mir-141 ----------gggtccatcttccagtacagtgttggatggtctaattgtgaagctccTAACACTGTCTGGTAAAGATGGccc--------
479395_1 CATCTTCCAGTACAGTGTTGGA 816,779,37,22,21,1,5
209925_8 TAACACTGTCTGGTAAAGATGGC 814,814,0,23,23,0,3
161843_4 TAACACTGTCTGGTAAAGATGG 832,832,0,22,22,0,3
1071994_1 TAACACTGTCTGGTAAAGATGGCT 903,865,38,24,23,1,3
469351_1 TAACACTGTCTGGTAAAGA 676,676,0,19,19,0,3
cluster#=12 referenceSeqID=bta-mir-144 reads#=460 mir#=12
bta-mir-144 gggccctgactgggatatcatcatatactgtaagtttgcaacgagacacTACAGTATAGATGATGTACTAGtccgggtgctccc
hsa-mir-144 gggccctggctgGGATATCATCATATACTGTAAGtttgcgatgagacacTACAGTATAGATGATGTACTagtccgggcaccccc
cfa-mir-144 -----------aggatatcatcatatactgtaagtttgcgacaagatacTACAGTATAGATGATGTACTAG-------------
mdo-mir-144 gggcccaggccgggatatcatcgtatactgtaagtttgcaatgagacacTACAGTATAGATGATGTACTGGcgagggccgcct-
mml-mir-144 gggccctggctgggatatcatcatatactgtaagtttgtgatgagacacTACAGTATAGATGATGTACTagtccgggcaccccc
ppa-mir-144 gggccctggctgggatatcatcatatactgtaagtttgcgatgagacacTACAGTATAGATGATGTACTACtccgggcaccctc
ptr-mir-144 gggccctggctgggatatcatcatatactgtaagtttgcgatgagacacTACAGTATAGATGATGTACTAGtccgggcaccctc
ppy-mir-144 gggccctggctgggatatcatcatatactgtaagtttgcgatgagacacTACAGTATAGATGATGTACTAGtctgggcaccccc
oan-mir-144 gggccctggcggGGATATCATCGTATACTGTAAGTttgctatgagacacTACAGTATAGATGATGTACTagcccgggtgcccca
mmu-mir-144 -------ggctgGGATATCATCATATACTGTAAGTttgtgatgagacacTACAGTATAGATGATGTACTagtc-----------
rno-mir-144 gggccttggctgGGATATCATCATATACTGTAAGTttgtgatgagacacTACAGTATAGATGATGTACTagtctgggtacccc-
eca-mir-144 -------ggctgggatatcatcatatactgtaagtttgcgatgagacacTACAGTATAGATGATGTACTagtc-----------
8681_157 GGATATCATCATATACTGTAAGT 862,862,0,23,23,0,5
13027_99 TGGGATATCATCATATACTGTA 829,829,0,22,22,0,5
24249_47 TGGGATATCATCATATACTGT 793,793,0,21,21,0,5
39833_25 TGGGATATCATCATATACTGTAAGT 943,943,0,25,25,0,5
41762_23 TGGGATATCATCATATACTGTAA 874,874,0,23,23,0,5
75326_11 GGATATCATCATATACTGTAAG 836,836,0,22,22,0,5
78062_10 TGGGATATCATCATATACTG 768,768,0,20,20,0,5
99124_8 TGGGATATCATCATATACTGTAAG 929,929,0,24,24,0,5
155237_4 GATATCATCATATACTGTAAGT 848,848,0,22,22,0,5
209714_3 GATATCATCATATACTGTAAGTT 896,896,0,23,23,0,5
378352_2 GGATATCATCATATACTGTAAGTT 905,905,0,24,24,0,5
1477601_1 TGGGATATCATCATACACTGTAAGT 872,866,6,25,24,1,5
452791_1 GGATATCATCACATACTGTAAGT 869,846,23,23,22,1,5
1380307_1 GGATATCATCATATACNGTAAGT 853,845,8,23,22,1,5
903240_1 GGGATATCATCATATACTGTA 804,804,0,21,21,0,5
689652_1 TATCATCATATACTGTAAGT 799,799,0,20,20,0,5
1972930_1 TGGGATATCATCATATA 677,677,0,17,17,0,5
2045535_1 TATATCATCATATACTGTAAGTT 638,619,19,23,22,1,5
1743239_1 TGGGATATCATCATAT 612,612,0,16,16,0,5
29717_37 TACAGTATAGATGATGTACT 749,749,0,20,20,0,3
44619_22 TACAGTATAGATGATGTAC 693,693,0,19,19,0,3
1079820_2 TACAGTATAGATGATGTA 527,527,0,18,18,0,3
430867_1 CTACAGTATAGATGATGTACT 840,840,0,21,21,0,3
1343305_1 NACAGTATAGATGATGTAC 435,429,6,19,18,1,3
cluster#=13 referenceSeqID=bta-mir-26a-2 reads#=1745 mir#=17
bta-mir-26a-2 ggctgtggctggaTTCAAGTAATCCAGGATAGGCTgtttccatctgtgaggcctattcttgattacttgtttctggaggcagct
bta-mir-26a-1 ggccgtggcctcgTTCAAGTAATCCAGGATAGGCTgtgcaggtccaaggggcctattctcggttacttgcacgcggacgcgggc
bta-mir-26b gcccgggacccagTTCAAGTAATTCAGGATAGGTTgtgt---gctgtccagcctgttctccattacttggctcgggggccggtg
hsa-mir-26b --ccgggacccagTTCAAGTAATTCAGGATAGGTtgtgt---gctgtccagCCTGTTCTCCATTACTTGGCTCggggaccgg--
cfa-mir-26a-2 -------------TTCAAGTAATCCAGGATAGGCTgtttccgtctgtgaggcctattcttgattacttgtttc-----------
cfa-mir-26a-1 -------------TTCAAGTAATCCAGGATAGGCTgtgcaggtccaatgggcctattcttggttacttgcacg-----------
cfa-mir-26b -------------TTCAAGTAATTCAGGATAGGTTgtgt---gctgtccagcctgttctccattacttggct------------
mdo-mir-26-1 -------------TTCAAGTAATCCAGGATAGGCtgtgtccagctgcg-ggcctatccttgattgcttgtttctggaggtggc-
mdo-mir-26-3 -------acctggTTCAAGTAATCCAGGATAGGCtggacccatctcatcggcctattctcgactacttgcactcgg--------
mdo-mir-26-2 ---------ccgtTTCAAGTAATCCAGGATAGGCtgttt---tctcttcagcctgttctccattacttggttcgggggcc----
ptr-mir-26a-2 -gctgtggctggaTTCAAGTAATCCAGGATAGGCTgtttccatctgtgaggcctattcttgattacttgtttctggaggcagct
ptr-mir-26a-1 ----gtggcctcgTTCAAGTAATCCAGGATAGGCTgtgcaggtccaatgggcctattcttggttacttgcacggggacgc----
ptr-mir-26b ---cgggacccagTTCAAGTAATTCAGGATAGGTtgtgt---gctgtccagcctgttctccattacttggctcggggaccgg--
mmu-mir-26a-2 ggctgcggctggaTTCAAGTAATCCAGGATAGGCTgtgtccgtccatgaggCCTGTTCTTGATTACTTGTTTCtggaggcagcg
mmu-mir-26a-1 ggccgtggcctcgTTCAAGTAATCCAGGATAGGCTgtgcaggtccaaggggCCTATTCTTGGTTACTTGCACGgggacgcgggc
mmu-mir-26b gcccgggacccagTTCAAGTAATTCAGGATAGGTtg--tggtgctgaccagCCTGTTCTCCATTACTTGGCTCgggggccggtg
rno-mir-26b gcccgggacccagTTCAAGTAATTCAGGATAGGTtg--tggtgctggccagCCTGTTCTCCATTACTTGGCTCgggggccggtg
1093_1532 TTCAAGTAATTCAGGATAGG 755,717,38,20,19,1,5
16092_76 TTCAAGTAATTCAGGATAG 700,662,38,19,18,1,5
44326_23 TTCAAGTAATTCAGGAT 641,603,38,17,16,1,5
75242_12 TTCAAGTAATTCAGGATA 673,635,38,18,17,1,5
146242_6 ATTCAAGTAATCCAGGATAGGCT 867,867,0,23,23,0,5
157033_5 CTGGATTCAAGTAATCCAGGATAGG 905,905,0,25,25,0,5
126042_6 TTCAAGTAATTCAGGA 594,557,37,16,15,1,5
491625_3 TTCAAGTAATCCAGGATAGGCTGGTT 932,921,11,26,25,1,5
240702_3 TTCAAGTAATGCAGGATAGGTT 685,649,36,22,20,2,5
1114559_2 TTCAAGTAATCCAGGATAGGCTGTT 919,919,0,25,25,0,5
188949_3 CAAGTAATTCAGGATAGG 619,585,34,18,17,1,5
1095854_2 ATTCAAGTAATCCAGGATAGGC 849,849,0,22,22,0,5
407051_2 TCAAGTAATTCAGGATAGG 745,705,40,19,18,1,5
1060854_2 TTCAAGTAATTCAGGANAGG 731,683,48,20,18,2,5
918620_2 AAGTAATTCAGGATAGGCT 533,495,38,19,18,1,5
601187_1 TTCAAGTAATCCAGGATAGGCTGTTTC 890,890,0,27,27,0,5
1473533_1 TTCAAGTAATTCAGGATAGGNT 739,694,45,22,20,2,5
1739570_1 TTCAAGTAATGCAGGATAGGT 524,477,47,21,19,2,5
1461567_1 CAAGTAATTCAGGAT 445,410,35,15,14,1,5
22040_53 CCTATTCTTGATTACTTGTTTC 836,836,0,22,22,0,3
165691_4 CCTATTCTTGATTACTTGTTTCT 886,886,0,23,23,0,3
177661_4 CCTATTCTTGATTACTTGTTT 797,797,0,21,21,0,3
433027_1 CCTATTCTTGATTACCTGTTTC 666,658,8,22,21,1,3
cluster#=14 referenceSeqID=bta-mir-205 reads#=22 mir#=12
bta-mir-205 ctcttgTCCTTCATTCCACCGGAGTCTGtctcgtacccaaccagatttcagtggagtgaagttcaggag
hsa-mir-205 ctcttgTCCTTCATTCCACCGGAGTCTGtctcatacccaaccaGATTTCAGTGGAGTGAAGTTCaggag
ssc-mir-205 ctcttgTCCTTCATTCCACCGGAGTCTGtctcatacccaaccagatttcagtggagtgaagctcaggag
mdo-mir-205a --cttgTCCTTCATTCCACCGGAGTCTGtctcatatctaatcagatttcagtggagtgaagcataagag
age-mir-205 ctcttgTCCTTCATTCCACCGGAGTCTGtctcatacccaaccagatttcagtggagtgaag-tcaggag
lla-mir-205 ctcttgTCCTTCATTCCACCGGAGTCTGtctcatacccaaccagatttcagtggagtgaagttcaggag
mml-mir-205 ctcttgTCCTTCATTCCACCGGAGTCTGtctcatacccaaccagatttcagtggagtgaagttcaggag
ppy-mir-205 ctcttgTCCTTCATTCCACCGGAGTCTGtctcatacccaaccagatttcagtggagtgaagttcaggag
oan-mir-205 ctgttgTCCTTCATTCCACCGGAGTCTgtttcgtacctaatcaGATTTCAGTGGAGTGAAGCACAagag
mmu-mir-205 ctcttgTCCTTCATTCCACCGGAGTCTGtcttat-gccaaccaGATTTCAGTGGAGTGAAGCTCAggag
rno-mir-205 ctcctgTCCTTCATTCCACCGGAGTCTGTcttatgcc-aaccagatttcagtggagtgaagctcaggag
eca-mir-205 ctcttgTCCTTCATTCCACCGGAGTCTGtctcatacccaaccagatttcagtggagtgaagttcaggag
71393_12 TCCTTCATTCCACCGGAGTCTG 834,834,0,22,22,0,5
98825_8 TCCTTCATTCCACCGGAGTCTGT 902,902,0,23,23,0,5
617360_1 TCCTTCATTCCACCGGAGTCT 765,765,0,21,21,0,5
746041_1 TCCTTCATTCCACCGGAGTCTGTT 736,713,23,24,23,1,5
cluster#=15 referenceSeqID=oar-mir-329a reads#=10063 mir#=13
oar-mir-329a tgtaattggtggtacttgaggaGAGGTTTTCTAGGTCTCCGTTTctttcatgaggatgaAACACACCTGGTTAACCTTTTTtccagtatcagatcccaccttgg
oar-mir-329b gttcacccatggtacctgaagaGAGGTTTTCTGGGTTTCTGTTTCtttaatgaggatgaAACACACCTGGTTAACCTCTTTtccagtatcaaatcccatcttga
bta-mir-329a --------gtggtacttgaggagaggttttctaggtctctgtttctttcatgaggatgaAACACACCTGGTTAACCTTTTTtccagtatca-------------
hsa-mir-329-2 --------gtggtacctgaagagaggttttctgggtttctgtttctttattgaggacgaAACACACCTGGTTAACCTCTTTtccagtatcaa------------
hsa-mir-329-1 ----------ggtacctgaagagaggttttctgggtttctgtttctttaatgaggacgaAACACACCTGGTTAACCTCTTTtccagtatc--------------
cfa-mir-329b ----------ggtacctgaagAGAGGTTTTCTGGGTTTCTGTTTctttaatgaggatgaAACACACCTGGTTAACCTCTTTtccagtatc--------------
mml-mir-329-1 --------gtggtacctgaagggaggttttctgggtttctgtttctttaatgaggatgaAACACACCTGGTTAACCTCTTTtccagtatcaa------------
mml-mir-329-2 ----------ggtacctgaagggaggttttctgggtctctgtttctttactgaggatgaAACACACCTGGTTAACCTCTTTtccagtatc--------------
ptr-mir-329-2 -----------gtacctgaagagaggttttctgggtttctgtttctttattgaggatgaAACACACCTGGTTAACCTCTTTtccagtatc--------------
ptr-mir-329-1 -----------gtacctgaagagaggttttctgggtttctgtttctttaatgaggacgaAACACACCTGGTTAACCTCTTTtccagtatc--------------
ppy-mir-329-2 --------gtggtacctgaagagaggttttctgggtttctgtttctttattgaggatgaAACACACCTGGTTAACCTCTTTtccagtatca-------------
ppy-mir-329-1 ----------ggtacctgaagagaggttttctgggtttctgtttctttaatgaggatgaAACACACCTGGTTAACCTCTTTtccagtatc--------------
eca-mir-329 gttaatcagtggtacctgaagagaggttttctgggtttctgtttctttaatgaagatgaAACACACCTAGTTAACCTCTTTtccagtatcagatcc--------
89866_9 GAGGTTTTCTAGGTCTCCGTTTC 835,835,0,23,23,0,5
137013_5 GAGGTTTTCTAGGTCTCCGTTTCT 897,897,0,24,24,0,5
233883_3 GAGGTTTTCTAGGTCTCCGTTT 820,820,0,22,22,0,5
214455_3 TAATTGGTGGTACTTGAGGA 772,772,0,20,20,0,5
283197_2 AATTGGTGGTACTTGAGGA 660,660,0,19,19,0,5
305471_2 TTGGTGGTACTTGAGGA 622,622,0,17,17,0,5
1953894_1 AGAGGTTTTCTAGGTCTCCGTTTCT 917,917,0,25,25,0,5
1223385_1 AGAGGTTTTCTAGGTCTCCGTTT 868,868,0,23,23,0,5
1921100_1 ATTGGTGGTACTTGAGGA 666,666,0,18,18,0,5
968389_1 NAGGTTTTCTAGGTCTCCGTTTCT 459,454,5,24,23,1,5
403_5416 AACACACCTGGTTAACCTCTTT 831,794,37,22,21,1,3
818_2131 AACACACCTGGTTAACCTCTT 788,751,37,21,20,1,3
2287_670 ACACACCTGGTTAACCTCTTTT 828,791,37,22,21,1,3
2509_614 AACACACCTGGTTAACCTCT 760,722,38,20,19,1,3
3534_426 AACACACCTGGTTAACCTCTTTT 864,827,37,23,22,1,3
4972_293 ACACACCTGGTTAACCTCTTT 787,750,37,21,20,1,3
9968_132 AACACACCTGGTTAACCTTTTT 832,832,0,22,22,0,3
17503_68 AACACACCTGGTTAACCTTTT 803,803,0,21,21,0,3
35047_29 AACACACCTGGTTAACCTTTTTT 869,869,0,23,23,0,3
35022_29 AACACACCTGGTTAACCTC 719,682,37,19,18,1,3
48957_19 AACACACCTGGTTAACCTTT 762,762,0,20,20,0,3
62659_15 ACACACCTGGTTAACCTCTT 729,695,34,20,19,1,3
76941_13 AACACACCTGGTTAAACTCTTT 738,693,45,22,20,2,3
47051_21 NACACACCTGGTTAACCTCTTT 447,414,33,22,20,2,3
86201_9 ACACACCTGGTTAACCTTTTTT 792,792,0,22,22,0,3
96744_8 AACACACCTGGTTAAGCTCTTT 737,693,44,22,20,2,3
97852_8 ACACACCTGGTTAACCTCT 729,691,38,19,18,1,3
110411_8 AACACACCTGGTTAAACTCTT 702,659,43,21,19,2,3
111285_7 AACACACCTGGTTAACCTT 725,725,0,19,19,0,3
76890_11 NACACACCTGGTTAACCTCTT 446,413,33,21,19,2,3
178040_4 ACACCTGGTTAACCTCTTTTCC 819,784,35,22,21,1,3
161464_4 AACACANCTGGTTAACCTCTTT 782,737,45,22,20,2,3
127506_5 AACACACCCGGTTAACCTCTT 625,581,44,21,19,2,3
147571_4 ACACACCTGGTTAACATCTTTT 727,684,43,22,20,2,3
150160_4 ACACCTGGTTAACCTCTTT 713,673,40,19,18,1,3
141220_5 NACACACCTGGTTAACCTCT 485,447,38,20,18,2,3
144915_5 NCACACCTGGTTAACCTCTTTT 468,434,34,22,20,2,3
225208_3 CACACCTGGTTAACCTCTTTT 745,708,37,21,20,1,3
244111_2 AACACACCTGGTTAACCTCTTTTC 944,904,40,24,23,1,3
168380_4 NACACACCTGGTTAACCTCTTTT 480,444,36,23,21,2,3
385324_2 ACACACCTGGTTAACCTTTT 776,776,0,20,20,0,3
1263387_2 AACACACCTGGTTAACNTCTTT 818,772,46,22,20,2,3
346076_2 CACACCTGGTTAACCTCTTT 777,737,40,20,19,1,3
373779_2 AACACACCTGGTTAATCTCTTTT 734,697,37,23,21,2,3
1256496_2 AACCCACCTGGTTAACCTCTT 740,690,50,21,19,2,3
342936_2 ACACACCTGGTTAACTTCTTTT 702,658,44,22,20,2,3
253564_2 AACACACCTGGTTCACCTCTT 671,627,44,21,19,2,3
374660_2 AACACACCTGGGTAACCTCTTT 621,584,37,22,20,2,3
818705_2 AAAACACCTGGTTAACCTCTTT 589,556,33,22,20,2,3
961772_2 AACACACCTGGCTAACCTCT 509,487,22,20,18,2,3
399457_2 NCACACCTGGTTAACCTCTTT 492,458,34,21,19,2,3
2022962_1 CACACCTGGTTAACCTCTTTTCCA 952,912,40,24,23,1,3
627909_1 AAACACACCTGGTTAACCTCTTT 912,872,40,23,22,1,3
1818185_1 GAAACACACCTGGTTAACCTTT 866,866,0,22,22,0,3
906413_1 CACACCTGGTTAACCTCTTTTCC 900,860,40,23,22,1,3
630820_1 ACACCTGGTTAACCTCTTTTCCA 898,858,40,23,22,1,3
1061643_1 TGAAACACACCTGGTTAACCTCTT 878,840,38,24,23,1,3
1991501_1 ACACACCTGGTTAACCTTTTT 800,800,0,21,21,0,3
1848385_1 TTCCAGTATCAGATCCCACC 776,776,0,20,20,0,3
1754229_1 AAACACACCTGGTTAACCTCTT 806,770,36,22,21,1,3
1560231_1 AACACACCTGGTTAANCTCTTTT 810,766,44,23,21,2,3
1867022_1 ACACCTGGTTAACCTCTTTT 798,758,40,20,19,1,3
1659224_1 AACACACCTGGTTAACNTCTTTT 798,755,43,23,21,2,3
1575441_1 AACACACCTGGTTAACGTCTTT 795,750,45,22,20,2,3
1731542_1 AACACACCTGGTTAACCACTTT 782,737,45,22,20,2,3
1336566_1 ACACACCTGGTTAACCTCTTTTC 772,734,38,23,22,1,3
1093973_1 ACACACCTGGTTCACCTCTTTT 777,728,49,22,20,2,3
1493394_1 AACACACCTGGTTAACNTCTT 765,721,44,21,19,2,3
243986_2 NACACACCTGGTTAACCTC 385,352,33,19,17,2,3
625283_1 AACACACCTGGTTAANCTCTTT 746,704,42,22,20,2,3
2028508_1 AACACACCTGGTCAACCTCTTTT 747,702,45,23,21,2,3
588791_1 AACACACCTGGTTAANCTCT 730,688,42,20,18,2,3
518196_1 CACCTGGTTAACCTCTTT 714,674,40,18,17,1,3
523396_1 AACACACCTGGTTACCCTCTTT 712,671,41,22,20,2,3
773113_1 AACACACCTGCTTAACCTCTTT 690,668,22,22,20,2,3
2041087_1 AACACANCTGGTTAACCTCTT 702,659,43,21,19,2,3
436753_1 AACACACCTGGTTAATCTC 684,646,38,19,17,2,3
1771823_1 AACACACCGGGTTAACCTCTT 692,644,48,21,19,2,3
1861197_1 AACACACCTGGTTAACATTTTT 660,639,21,22,21,1,3
1354915_1 AACACACCCGGTTAACCTTTTT 657,638,19,22,21,1,3
1829953_1 AACACACCTGGTGAACCTCTTT 681,638,43,22,20,2,3
759034_1 ACACACCTGGTTACCCTCTTTT 682,638,44,22,20,2,3
1793394_1 AACACACCCGGTTAACCTATTT 642,621,21,22,20,2,3
859927_1 AACACACCTGGTTAACCTCCT 666,620,46,21,19,2,3
1319158_1 ACACACCTGGTTAACGTCTTT 663,619,44,21,19,2,3
992776_1 ACACACCTGGGTAACCTCTTT 613,586,27,21,19,2,3
1807701_1 AACACACCAGGTTAACCTCTT 610,577,33,21,19,2,3
1139000_1 AACACACCTGTTTAACCTCTTT 612,571,41,22,20,2,3
1811766_1 AACACAACTGGTTAACCTCT 604,566,38,20,18,2,3
627139_1 AACAGACCTGGTTAACCTCTTT 598,552,46,22,20,2,3
886734_1 NACACACCTGGTTAACCTTTTT 554,548,6,22,21,1,3
997168_1 ACACACCTGGCTAACCTCTTT 555,514,41,21,19,2,3
2035452_1 AACACCCCTGGTTAACCTCTT 549,512,37,21,19,2,3
1787223_1 AACACACCCGGTTAACCTTTT 519,503,16,21,20,1,3
1726977_1 AACACACCTGGTTAACCTCGTT 514,472,42,22,20,2,3
1931368_1 AACACACCAGGTTAACCTCTTTT 46,42,4,23,21,2,3
cluster#=16 referenceSeqID=bta-mir-33a reads#=249 mir#=11
bta-mir-33a ctgcgGTGCATTGTAGTTGCATTGCAtgttctggcggtacccgtgcaatgtttccacagtgcatcacag
hsa-mir-33a ctgtgGTGCATTGTAGTTGCATTGCAtgttctggtggtacccatgCAATGTTTCCACAGTGCATCACag
cfa-mir-33 -----GTGCATTGTAGTTGCATTGCatgttctggcggtacccgtgcaatgtttccacagtgcatca---
mdo-mir-33 ----gGTGCATTGTAGTTGCATTGCAcgtcgtgtccgggcc-gtgcaatgtttccacagtgcatcccag
mml-mir-33a ctgcgGTGCATTGTAGTTGCATTGcatgttctggtggtacccatgcaatgtttccacagtgcattacag
ppy-mir-33 ctgcgGTGCATTGTAGTTGCATTGcatgttctggtggtacccatgcaatgtttccacagtgcatcacag
oan-mir-33b ctgtcGTGCATTGTAGTTGCATTGcacgttccggcagtactggtgCAATGTTCCCACAGTGCATTacag
oan-mir-33a ctgtaGTGCATTGTAGTTGCATTGcatgttctgac---cagggtgCAATGCCCCTGCAGTGCAATacag
mmu-mir-33 ctgtgGTGCATTGTAGTTGCATTGCAtgttctggcaatacctgtgCAATGTTTCCACAGTGCATCACgg
rno-mir-33 ccgtgGTGCATTGTAGTTGCATTGCAtgttctggcagtacctgtgCAATGTTTCCACAGTGCATCAcgg
eca-mir-33a ctgtgGTGCATTGTAGTTGCATTGCAtgttctggcggtacccatgcaatgtttccacagtgcatcacag
9487_148 GTGCATTGTAGTTGCATTGCA 783,783,0,21,21,0,5
32058_34 GTGCATTGTAGTTGCATTGC 746,746,0,20,20,0,5
125464_6 GTGCATTGTAGTTGCATT 664,664,0,18,18,0,5
308444_2 AGTGCATTGTAGTTGCATTGCA 866,826,40,22,21,1,5
1949164_1 GTGCATTGTAGTTGCCTTGCA 746,723,23,21,20,1,5
1202587_1 GTGCATTGTAGTTGCTTTGCA 704,697,7,21,20,1,5
1188049_1 GTGCATTGTAGTTGCCTTGC 681,670,11,20,19,1,5
1767733_1 GTGCATTGTAGTTGCATTG 646,646,0,19,19,0,5
1354142_1 GTGAATTGTAGTTGCATTGC 646,636,10,20,19,1,5
1283161_1 GTGCATTGTCGTTGCATTGCA 643,634,9,21,20,1,5
1533905_1 TTGCATTGTAGTTGCATTGCA 649,630,19,21,20,1,5
649032_1 GGGCATTGTAGTTGCATTGCA 619,607,12,21,20,1,5
1397718_1 GCATTGTAGTTGCATTGCA 601,601,0,19,19,0,5
1826387_1 GTGCATTGTAGTTGC 581,581,0,15,15,0,5
1360822_1 GTGCATTGTAGTTGCATGGCA 577,567,10,21,20,1,5
29424_37 CAATGTTTCCACAGTGCATCA 803,803,0,21,21,0,3
152525_4 CAATGTTTCCACAGTGCATC 793,793,0,20,20,0,3
149764_4 CAATGTTTCCACAGTGCAT 729,729,0,19,19,0,3
1945456_1 CAATGTTTCCACAGTGCATCAC 846,846,0,22,22,0,3
692957_1 AATGTTTCCACAGTGCATCA 733,733,0,20,20,0,3
1102901_1 CAATGTTTCCACAGTGCATT 734,696,38,20,19,1,3
cluster#=17 referenceSeqID=bta-mir-130b reads#=3225 mir#=11
bta-mir-130b ggcctgcctgacactctttccctgttgcactactgtgcgcccctggcaagCAGTGCAATGATGAAAGGGCATcggtcaggcc
hsa-mir-130b ggcctgcccgacACTCTTTCCCTGTTGCACTACtataggccgctgggaagCAGTGCAATGATGAAAGGGCATcggtcaggtc
ssc-mir-130b -gcctgcctgacactctttccctgttgcactactgtgggccactgggaagCAGTGCAATGATGAAAGGGCATcagtcaggc-
cfa-mir-130b ------------actctttccctgttgcactactgtgggccgctgggaagCAGTGCAATGATGAAAGGGCAT----------
mml-mir-130b ggcctgcccgacactctttccctgttgcactactgtgggccactgggaagCAGTGCAATGATGAAAGGGCATcggtcaggtc
ptr-mir-130b -gcctgcccgacactctttccctgttgcactactatgggccgctgggaagCAGTGCAATGATGAAAGGGCATcggtcaggtc
ppy-mir-130b ggcctgcccgacactctttccctgttgcactactatgggccgctgggaagCAGTGCAATGATGAAAGGGCATcggtcaggtc
oan-mir-130c cgccggccggaGCCCTTTTGCC-GTTGTGCTACtgagcg----tgaggagCAGTGCAATGGTAAAAGGGCATcggctggcgg
mmu-mir-130b ggcttgttggacACTCTTTCCCTGTTGCACTACTgtgggcctctgggaagCAGTGCAATGATGAAAGGGCATctgtcgggcc
rno-mir-130b ggcttgctggacACTCTTTCCCTGTTGCACTACTgtgggcctctgggaagCAGTGCAATGATGAAAGGGCATccgtcaggcc
eca-mir-130b ggcctgcctgacactctttccctgttgcactactgtgggctgctgg-aagCAGTGCAATGATGAAAGGGCATcggtcaggcc
2558_607 ACTCTTTCCCTGTTGCACTACT 824,824,0,22,22,0,5
14311_86 ACTCTTTCCCTGTTGCACTAC 761,761,0,21,21,0,5
69901_12 ACTCTTTCCCTGTTGCACTACTG 869,869,0,23,23,0,5
66408_13 ACTCTTTCCCTGTTGCACT 686,686,0,19,19,0,5
98471_8 ACTCTTTCCCTGTTGCACTACTGT 907,907,0,24,24,0,5
89918_9 ACTCTTTCCCTGTTGCACTA 746,746,0,20,20,0,5
173230_4 ACTCTTTCCCTGTTGCACTACTA 835,798,37,23,22,1,5
193006_4 ACTCTTTCCCTGTTGCACTCCT 783,765,18,22,21,1,5
158804_4 NCTCTTTCCCTGTTGCACTACT 543,536,7,22,21,1,5
338811_2 CACTCTTTCCCTGTTGCACTACT 903,903,0,23,23,0,5
347798_2 ACTCTTTCCCTGTTGTACTACT 822,799,23,22,21,1,5
371306_2 TCTTTCCCTGTTGCACTACT 768,768,0,20,20,0,5
369799_2 ACTCTTTCCCTGTTGCAC 634,634,0,18,18,0,5
857553_2 ACTCTTTCCTTGTTGCACTACT 626,609,17,22,21,1,5
1992557_1 ACTCTTTCCCTGTTGCACTACTAT 875,838,37,24,23,1,5
487684_1 ACTCTTTCCCTGTTGAACTACT 764,749,15,22,21,1,5
1932997_1 TCTTTCCCTGTTGCACTACTG 744,744,0,21,21,0,5
1579313_1 ACTCTTTCCCTGTTCCACTACT 588,581,7,22,21,1,5
1447710_1 ACTCTTTCCCTGTTGCACTTCT 550,533,17,22,21,1,5
1055_1620 CAGTGCAATGATGAAAGGGCAT 830,830,0,22,22,0,3
2824_558 CAGTGCAATGATGAAAGGGCA 791,791,0,21,21,0,3
7850_176 CAGTGCAATGATGAAAGGGC 751,751,0,20,20,0,3
41868_24 AGTGCAATGATGAAAGGGCAT 780,780,0,21,21,0,3
56207_17 CAGTGCAATGATGAACGGGCAT 734,717,17,22,21,1,3
60118_15 CAGTGCAATGATGAAAGGG 726,726,0,19,19,0,3
125771_6 CAGTGCAATGATGAACGGGCA 710,691,19,21,20,1,3
88860_9 NAGTGCAATGATGAAAGGGCAT 456,450,6,22,21,1,3
155810_5 AGTGCAATGATGAAAGGGCA 716,716,0,20,20,0,3
156100_4 CAGTGCAATGATGAATGGGCAT 796,780,16,22,21,1,3
300090_2 CAGTGCAATGATGAANGGGCAT 817,809,8,22,21,1,3
309284_2 AGTGCAATGATGAAAGGGC 754,754,0,19,19,0,3
368238_2 CAGTGCCATGATGAAAGGGCAT 719,701,18,22,21,1,3
1305314_2 CAGCGCAATGATGAAAGGGCAT 709,698,11,22,21,1,3
332491_2 CAGTGCAATGCTGAAAGGGCAT 640,630,10,22,21,1,3
539209_2 CAGTGCAATGATGAACGGGC 582,564,18,20,19,1,3
375431_2 NAGTGCAATGATGAAAGGGCA 465,459,6,21,20,1,3
845996_1 AGTGCAATGATGAAACGGCAT 779,772,7,21,20,1,3
1063985_1 CAGTGCNATGATGAAAGGGCAT 775,767,8,22,21,1,3
1600798_1 CAGTGCAATGATGAANGGGCA 770,762,8,21,20,1,3
822677_1 CAGTGCAATGATGAAGGGGCA 766,749,17,21,20,1,3
1601658_1 CAGTGCAATGATGACAGGGCA 733,722,11,21,20,1,3
1127401_1 CAGTGCACTGATGAAAGGGCAT 710,700,10,22,21,1,3
1763732_1 TAGTGCAATGATGAAAGGGC 715,696,19,20,19,1,3
842315_1 CAGGGCAATGATGAAAGGGCAT 647,636,11,22,21,1,3
1230084_1 CAGTGCAATGATGAAAGCGCAT 654,635,19,22,21,1,3
1083306_1 CAGTGCAATGATGCAAGGGCA 654,631,23,21,20,1,3
790581_1 CAGTGCACTGATGAAAGGGC 611,601,10,20,19,1,3
1206610_1 CAGTGCAATGATGCAAGGGCAT 607,596,11,22,21,1,3
780625_1 CAGTGCAATGATGAAAGAGCAT 587,569,18,22,21,1,3
1748063_1 TAGTGCAATGATGAAAGGGCA 42,40,2,21,20,1,3
1075075_1 NAGTGCAATGATGAAAGGG 38,36,2,19,18,1,3
cluster#=18 referenceSeqID=bta-mir-30a reads#=90704 mir#=11
bta-mir-30a cTGTAAACATCCTCGACTGGAAGCTgtgaggctgcagaaaggctttcagtcggatgtttgcagctgc
hsa-mir-30a cTGTAAACATCCTCGACTGGAAGctgtgaagccacagatgggCTTTCAGTCGGATGTTTGCAGCtgc
ssc-mir-30a cTGTAAACATCCTCGACTGGAAGctgtgaggctgaagacgggCTTTCAGTCGGATGTTTGCAGCcgc
cfa-mir-30a -TGTAAACATCCTCGACTGGAAGCtgtgaagccacagatgggctttcagtcggatgtttgcagc---
mdo-mir-30a cTGTAAACATCCTCGACTGGAAGctgtgaagcagcagaggggctttcagtcggatgtttgcagctgc
mml-mir-30a cTGTAAACATCCTCGACTGGAAGctgtgaagccatagatgggCTTTCAGTCGGATGTTTGCAGCtgc
oan-mir-30a cTGTAAACATCCTCGACTGGAAGCtgtgaagcagcagaggggCTTTCAGTCGGATGTTTGCAGCtgc
oan-mir-30d cTGTAAACATCCCCGACTGGAAGCtgt-aaaataccttcaagCTTTCAGTCAGATGTTTGCTACcac
mmu-mir-30a cTGTAAACATCCTCGACTGGAAGctgtgaagccacaaatgggCTTTCAGTCGGATGTTTGCAGCtgc
mmu-mir-30d cTGTAAACATCCCCGACTGGAAGctgt-aagccacagccaagCTTTCAGTCAGATGTTTGCTGCtac
rno-mir-30a cTGTAAACATCCTCGACTGGAAGctgtgaagccacaaatgggCTTTCAGTCGGATGTTTGCAGCtgc
84_39949 TGTAAACATCCTCGACTGGAAGCT 906,906,0,24,24,0,5
105_29727 TGTAAACATCCTCGACTGGAAGC 876,876,0,23,23,0,5
380_8845 TGTAAACATCCTCGACTGGAAG 825,825,0,22,22,0,5
669_2834 TGTAAACATCCTCGACTGGAA 794,794,0,21,21,0,5
1360_1398 TGTAAACATCCTCGACTGGA 765,765,0,20,20,0,5
2186_820 GTAAACATCCTCGACTGGAAGCT 857,857,0,23,23,0,5
2738_564 TGTAAACATCCTCGACTGG 720,720,0,19,19,0,5
4080_419 GTAAACATCCTCGACTGGAAGC 826,826,0,22,22,0,5
7814_208 NGTAAACATCCTCGACTGGAAGCT 467,461,6,24,23,1,5
13396_104 TGTAAACATCCTCGATTGGAAGCT 865,846,19,24,23,1,5
9551_163 NGTAAACATCCTCGACTGGAAGC 425,420,5,23,22,1,5
17237_82 TGTAAACATCCTCGAATGGAAGCT 843,829,14,24,23,1,5
26244_77 GTAAACATCCTCGACTGGAAG 792,792,0,21,21,0,5
21430_64 CTGTAAACATCCTCGACTGGAAGC 906,906,0,24,24,0,5
35962_75 TGTAAACATCCTCGCCTGGAAGCT 771,756,15,24,23,1,5
25562_60 CTGTAAACATCCTCGACTGGAAGCT 923,923,0,25,25,0,5
36769_70 TGTAAACATCCTCGACTGGACGCT 766,752,14,24,23,1,5
22031_66 TGTAAACATCCTCGAATGGAAGC 809,796,13,23,22,1,5
21192_63 TGTAAACATCCTCGATTGGAAGC 825,810,15,23,22,1,5
21075_62 TAAACATCCTCGACTGGAAGCT 823,823,0,22,22,0,5
39732_66 TGTAAACATCCTCGACTGGACGC 761,746,15,23,22,1,5
53830_58 TGTAAACATCCTCGACTGGAAGGT 792,779,13,24,23,1,5
25715_48 TGTAAACATCCTCGAGTGGAAGCT 850,837,13,24,23,1,5
64532_46 TGTAAACATCCTCGACTGGCAGCT 824,806,18,24,23,1,5
28058_40 TGTAAACATCCTCGAGTGGAAGC 805,792,13,23,22,1,5
51668_39 TGTAAACATCCTCGCCTGGAAGC 760,746,14,23,22,1,5
63586_35 TGTAAACATCCTCGACTGGCAGC 777,761,16,23,22,1,5
37477_31 GTAAACATCCTCGACTGGAA 745,745,0,20,20,0,5
41456_26 TGTAAACATCCTCGANTGGAAGCT 821,814,7,24,23,1,5
43311_26 CTGTAAACATCCTCGACTGGA 811,811,0,21,21,0,5
51225_21 TGTAAACATCCTCGANTGGAAGC 797,790,7,23,22,1,5
41616_24 TGTAAACATCCTCGACTG 677,677,0,18,18,0,5
61236_22 TGTAAACCTCCTCGACTGGAAGC 696,680,16,23,22,1,5
77847_18 TGTAAACATCCTCGAATGGAAG 770,748,22,22,21,1,5
64796_17 GTAAACATCCTCGACTGGA 729,729,0,19,19,0,5
91520_15 TGTAAACCTCCTCGACTGGAAGCT 825,807,18,24,23,1,5
70187_16 GGTAAACATCCTCGACTGGAAGC 757,735,22,23,22,1,5
86423_14 TGCAAACATCCTCGACTGGAAGCT 854,830,24,24,23,1,5
124491_15 TGTAAACATCCTCGACTGGAAGG 785,763,22,23,22,1,5
88911_14 TGTAAACATCCTCGATTGGAAG 771,755,16,22,21,1,5
196526_13 TGTAAAAATCCTCGACTGGAAGC 801,777,24,23,22,1,5
129169_13 TGTACACATCCTCGACTGGAAGCT 780,759,21,24,23,1,5
103798_11 CTGTAAACATCCTCGACTGGAAG 890,890,0,23,23,0,5
119062_12 GGTAAACATCCTCGACTGGAAGCT 821,797,24,24,23,1,5
119050_12 TGTAAACACCCTCGACTGGAAGC 776,757,19,23,22,1,5
79260_12 TGGAAACATCCTCGACTGGAAGCT 766,750,16,24,23,1,5
147683_12 TGTAAACATCCTCGACTGGCAG 746,729,17,22,21,1,5
108305_10 TGTAAACATCCTCGACTGGAGGCT 876,855,21,24,23,1,5
168407_12 TGTAACCATCCTCGACTGGAAGC 718,702,16,23,22,1,5
87508_10 CTGTAAACATCCTCGACTGGAA 829,829,0,22,22,0,5
48685_19 NGTAAACATCCTCGACTGGAA 438,432,6,21,20,1,5
185382_9 TGTAAACATCCTCGACNGGAAGC 846,839,7,23,22,1,5
92472_9 TGTAAANATCCTCGACTGGAAGC 829,823,6,23,22,1,5
100464_9 TGCAAACATCCTCGACTGGAAGC 811,788,23,23,22,1,5
118859_9 TGTACACATCCTCGACTGGAAGC 751,737,14,23,22,1,5
92845_9 TGTAAACATCCTCGATTGGAA 742,724,18,21,20,1,5
105650_8 TAAACATCCTCGACTGGAAGC 805,805,0,21,21,0,5
130671_9 TGGAAACATCCTCGACTGGAAGC 658,641,17,23,22,1,5
99797_8 TGTAAACATCCTCGAATGGAA 731,716,15,21,20,1,5
124012_7 TGTAAANATCCTCGACTGGAAGCT 819,813,6,24,23,1,5
212474_6 TGTAAACATCCTCGACTGGAAGCTG 939,939,0,25,25,0,5
141727_7 TGTAAACATCCTCGAGTGGAAG 798,781,17,22,21,1,5
164228_6 TAAACATCCTCGACTGGAAGCTGT 907,907,0,24,24,0,5
117113_11 NGTAAACATCCTCGACTGGAAGCTT 481,464,17,25,23,2,5
129132_8 TGTAAACATCCTCGACTGGCA 655,633,22,21,20,1,5
126549_7 GTAAACATCCTCGACTGG 682,682,0,18,18,0,5
137732_5 TGTAAACATCCTCGACTGGAAGCTGT 952,952,0,26,26,0,5
673913_6 TGTAAACAGCCTCGACTGGAAGCT 803,785,18,24,23,1,5
206492_7 TGTAAACATCCTCGCCTGGAAG 662,651,11,22,21,1,5
160888_5 TAAACATCCTCGACTGGAAGCTG 861,861,0,23,23,0,5
209254_5 TGTAAACATCCTCGACNGGAAGCT 865,858,7,24,23,1,5
85228_9 NGTAAACATCCTCGACTGGA 462,456,6,20,19,1,5
123341_6 TGTAAACATCCTCGAATGGA 689,675,14,20,19,1,5
234692_5 TGTAAAGATCCTCGACTGGAAGC 825,810,15,23,22,1,5
161850_6 TGTAACCATCCTCGACTGGAAGCT 693,673,20,24,23,1,5
118559_10 NGTAAACATCCTCGACTGGAAG 375,370,5,22,21,1,5
200247_6 TGTAAACATCCTCGACTGGAC 630,607,23,21,20,1,5
205385_4 TGTAAACATCCTCGGCTGGAAGCT 889,867,22,24,23,1,5
286060_4 TATAAACATCCTCGACTGGAAGC 858,837,21,23,22,1,5
158349_4 TGTAAACATCCTCGANTGGAA 771,763,8,21,20,1,5
212508_4 TGTAAACATCCTCGAACGGAAGC 746,732,14,23,21,2,5
233990_4 TGTAAACATCCTCGACT 663,663,0,17,17,0,5
321567_3 TGTAAACAACCTCGACTGGAAGC 856,834,22,23,22,1,5
328787_3 TGTAGACATCCTCGACTGGAAGC 815,791,24,23,22,1,5
218675_3 AAACATCCTCGACTGGAAGCT 791,791,0,21,21,0,5
214600_4 TGTAAACATCCTCGCCTGGA 595,579,16,20,19,1,5
351199_4 TGTAAACATCCTCGCCTGGAA 585,571,14,21,20,1,5
909541_3 TGTCAACATCCTCGACTGGAAGC 760,741,19,23,22,1,5
373037_3 TGTAAACATCCTCGACTGGACG 745,735,10,22,21,1,5
185072_3 TGTAAACATCCTCGATTGG 668,648,20,19,18,1,5
345372_2 TGTAAACATCCTCGTCTGGAAGC 883,868,15,23,22,1,5
1511948_2 GTAAACATCCTCGCCTGGAAGCT 840,821,19,23,22,1,5
308115_2 TGTAAACATCCTCGACTGGAACCT 810,787,23,24,23,1,5
167539_4 NGTAAACATCCTCGACTGGAAGCA 412,392,20,24,22,2,5
1670159_2 AACATCCTCGACTGGAAGCT 775,775,0,20,20,0,5
1164470_2 TGTAAANATCCTCGACTGGAAG 778,773,5,22,21,1,5
388679_2 AACATCCTCGACTGGAAGC 740,740,0,19,19,0,5
1259184_2 GTAAACATCCTCGACTGGAAGGT 726,717,9,23,22,1,5
247282_2 TGTAAACATCCTCGAGTGGA 728,707,21,20,19,1,5
330308_2 TGTAAACATCCTCGANTGGA 710,703,7,20,19,1,5
241727_2 TGTAAACCTCCTCGACTGGAAG 716,698,18,22,21,1,5
270924_2 TGTAAACATCCTCGAGTGGAA 694,683,11,21,20,1,5
249727_2 ACATCCTCGACTGGAAGC 674,674,0,18,18,0,5
587226_3 TTAAACATCCTCGACTGGAAG 465,446,19,21,20,1,5
323859_2 GTAAACATCCTCGACCGGAAGCT 680,666,14,23,22,1,5
322385_2 TGTAAACATCCTCGAGTGG 683,664,19,19,18,1,5
241529_2 TGTAAACATCCTCGAC 637,637,0,16,16,0,5
1807726_2 CATCCTCGACTGGAAGC 637,637,0,17,17,0,5
289110_2 TGTAAACATCGTCGACTGGAA 640,629,11,21,20,1,5
1288547_3 TGTAAACATCCTCGACTGGACGCC 418,414,4,24,22,2,5
392981_2 TGTAAACATCCTCGAATGG 590,576,14,19,18,1,5
267262_2 TGGAAACATCCTCGACTGGAA 572,558,14,21,20,1,5
1048766_2 NTGTAAACATCCTCGACTGGA 520,514,6,21,20,1,5
573024_2 TGTAAACATGCTCGACTGGAAG 495,487,8,22,21,1,5
649820_2 NTAAACATCCTCGACTGGAAGCT 480,474,6,23,22,1,5
971684_1 CTGTAAACATCCTCGTCTGGAAGCT 958,940,18,25,24,1,5
1686465_1 CTGTGAACATCCTCGACTGGAAGCT 924,907,17,25,24,1,5
340000_2 NTAAACATCCTCGACTGGAAGC 450,444,6,22,21,1,5
723713_1 TGTAAACATCCTCGTCTGGAAGCT 867,844,23,24,23,1,5
1548507_1 AAACATCCTCGACTGGAAGCTG 822,822,0,22,22,0,5
1763474_1 CTGTAAACATCCTCGACTGGAAGGT 827,815,12,25,24,1,5
1208215_1 GTAAACGTCCTCGACTGGAAGC 818,807,11,22,21,1,5
561224_1 TGTAAACATCCTCGACTNGAAGCT 811,805,6,24,23,1,5
1475124_1 TGTAAACATCCTCGACTGGNAGCT 799,793,6,24,23,1,5
1914816_1 TGTAAACAACCTCGACTGGAAG 807,791,16,22,21,1,5
1635607_1 TAAACATCCTCGACTGGAAG 775,775,0,20,20,0,5
2036056_1 TGTAAACATCCTCGACTGGGAG 783,772,11,22,21,1,5
798638_1 AAACATCCTCGACTGGAAGC 771,771,0,20,20,0,5
450279_1 GTAAACATCCTCGACAGGAAGCT 771,764,7,23,22,1,5
1917643_1 GTAAACATCCTCGACNGGAAGCT 769,762,7,23,22,1,5
2039028_1 TGTACACATCCTCGACTGGAAG 778,761,17,22,21,1,5
1767699_1 GTAAACATCCTCGATTGGAAG 768,757,11,21,20,1,5
1099153_1 TGTAAACATCCTCGANTGGAAG 762,755,7,22,21,1,5
596285_1 GTAAACATCCTCGACTGGCAGCT 766,754,12,23,22,1,5
1269627_1 TGTAAACATCCTCGACTGGG 759,749,10,20,19,1,5
1040123_1 CTGTAAACATCCTCGACTGG 745,745,0,20,20,0,5
1514263_1 ACATCCTCGACTGGAAGCT 741,741,0,19,19,0,5
1248572_1 TGTAAACATCCTCGACNGGAAG 746,739,7,22,21,1,5
1979258_1 TGTAAACATCCTCGACNGGAA 743,736,7,21,20,1,5
1939954_1 TAAACATCCTCGACTGGAA 734,734,0,19,19,0,5
1087223_1 GTAAACCTCCTCGACTGGAAGC 733,722,11,22,21,1,5
749746_1 TGTAAACAGCCTCGACTGGAAGC 737,719,18,23,22,1,5
546202_1 TGTAAACATCCTCGACTGGAAGCTTCGGCTT 730,718,12,31,25,6,5
1462953_1 GCAAACATCCTCGACTGGAAGC 729,711,18,22,21,1,5
1214933_1 TGTAAACATCCTCGACTGGAGAAT 720,705,15,24,21,3,5
1145325_1 TAAACATCCTCGACTGGAAGA 717,698,19,21,20,1,5
349130_2 NGTAAACATCCTCGACTGGAAGCTTT 356,347,9,26,24,2,5
1559587_1 TGTAAACGTCCTCGACTGGAAG 704,692,12,22,21,1,5
2008326_1 TGTAAACATGCTCGACTGGAAGCT 702,690,12,24,23,1,5
1148982_1 GTAACCATCCTCGACTGGAAGCT 701,689,12,23,22,1,5
613903_1 GGTAAACATCCTCGACTGGAA 700,688,12,21,20,1,5
1489592_1 TGTAAACATCCTCGACTGGATGCT 694,685,9,24,23,1,5
1990292_1 TGGAAACATCCTCGACTGGAAG 696,684,12,22,21,1,5
1816670_1 GTAAACATCCTCGACGGGAAGC 680,674,6,22,21,1,5
1750166_1 GGTAAACATCCTCGACTGGA 681,669,12,20,19,1,5
262182_2 NGTAAACATCCTCGACTGGAAGCTAT 342,334,8,26,24,2,5
1516637_1 TGTAAACCTCCTCGACTGGA 668,656,12,20,19,1,5
1984638_1 TGTAAGCATCCTCGACTGGAA 668,653,15,21,20,1,5
1673660_1 TGTAAACATACTCGACTGGAAG 662,652,10,22,21,1,5
956595_1 AACATCCTCGACTGGAA 650,650,0,17,17,0,5
1035624_1 CTGTAAACATCCTCGACTGGCAGCT 661,647,14,25,24,1,5
444970_1 TGTAAACATGCTCGACTGGAA 656,645,11,21,20,1,5
512656_2 NGTAAACATCCTCGACTGG 326,322,4,19,18,1,5
1715816_1 TGTAAACATCCTCGACTGGAAGCTTACTATG 648,634,14,31,24,7,5
1509629_1 TGTAAACATCCTCGACGGGAA 643,632,11,21,20,1,5
704976_1 ACATCCTCGACTGGAAG 629,629,0,17,17,0,5
1024483_1 TGAAAACATCCTCGACTGGAA 638,628,10,21,20,1,5
520794_2 TGTAATCATCCTCGACTGGAAGCT 323,311,12,24,23,1,5
1309154_1 TGGAAACATCCTCGACTCGAAGC 639,620,19,23,21,2,5
1257121_1 TGTAAAAATCCTCGACTGGAAGCC 639,618,21,24,22,2,5
1381065_1 TCTAAACATCCTCGACTGGAAG 635,618,17,22,21,1,5
572183_1 CATCCTCGACTGGAAGCT 601,601,0,18,18,0,5
1420295_1 TGGAAACATCCTCGACTGG 606,594,12,19,18,1,5
921442_1 TGTAAACAGCCTCGACTGGAAG 618,594,24,22,21,1,5
1121982_1 TGTAAACATCCTCGCCTGG 599,576,23,19,18,1,5
440290_1 TGTAAACATCCTCGA 572,572,0,15,15,0,5
1568098_1 TGTAAACATCCTCGACTGCCAGCC 556,550,6,24,21,3,5
758300_1 TTAAACATCCTCGACTGGAA 565,547,18,20,19,1,5
506933_1 TGTAAACATCCTCGAATGGTAGC 551,531,20,23,21,2,5
872579_1 TGTAACCATCCTCGACTGG 534,522,12,19,18,1,5
775473_1 TGCAAACATCCTCGACTGGA 533,521,12,20,19,1,5
438676_1 TGTAAACATCCTCGACAGGCAGC 489,485,4,23,21,2,5
1704747_1 TGTAAACATCCTCGCCTGCA 453,449,4,20,18,2,5
627586_1 TGTAAACATCCTCGCCTGGACGC 446,442,4,23,21,2,5
599537_1 CTGTAAACCTCCTCGACTGGAAGGT 436,411,25,25,23,2,5
1011759_1 GGTAAACATCCTCGACTGGAAG 409,397,12,22,21,1,5
1588510_1 NTAAACATCCTCGACTGGAAG 333,327,6,21,20,1,5
496861_1 NGTAAACATCCTCGACTGAAGCT 46,36,10,23,18,5,5
948_1952 CTTTCAGTCGGATGTTTGCAGC 840,840,0,22,22,0,3
2936_528 TTTCAGTCGGATGTTTGCAGCT 834,834,0,22,22,0,3
2819_547 CTTTCAGTCGGATGTTTGCAG 797,797,0,21,21,0,3
4484_349 TTTCAGTCGGATGTTTGCAGC 800,800,0,21,21,0,3
9288_149 CTTTCAGTCGGATGTTTGCA 766,766,0,20,20,0,3
13335_97 CTTTCAGTCGGATGTTTGCAGCT 874,874,0,23,23,0,3
19010_63 TTTCAGTCGGATGTTTGCAG 758,758,0,20,20,0,3
19815_60 CTTTCAGTCGGATGTTTGC 734,734,0,19,19,0,3
32299_33 CTTTCAGTCGGATGTTTGCAGCC 870,831,39,23,22,1,3
42471_24 TTTCAGTCGGATGTTTGCAGCC 846,807,39,22,21,1,3
53231_19 TTCAGTCGGATGTTTGCAGC 754,754,0,20,20,0,3
41484_24 GTGAGGCTGCAGAAAGG 596,596,0,17,17,0,3
81359_10 TTTCAGTCGGATGTTTGCA 688,688,0,19,19,0,3
113504_7 CTTTCAGTCGGATGTCTGCAGC 783,769,14,22,21,1,3
86980_10 NTTTCAGTCGGATGTTTGCAGC 509,503,6,22,21,1,3
157044_4 CTTTCAGTCGGATGTATGCAGC 808,793,15,22,21,1,3
210140_4 TTCAGTCGGATGTTTGCAGCT 772,772,0,21,21,0,3
199257_4 CTTTCAGGCGGATGTTTGCAGC 765,748,17,22,21,1,3
150334_4 TTCAGTCGGATGTTTGCAG 708,708,0,19,19,0,3
145882_5 NTTCAGTCGGATGTTTGCAGCT 494,488,6,22,21,1,3
210950_3 CTTTCAGTCGGATGCTTGCAGC 809,786,23,22,21,1,3
298296_3 CTTTCAGTCGGATGTGTGCAGC 773,758,15,22,21,1,3
183417_3 TGTGAGGCTGCAGAAAGGC 720,720,0,19,19,0,3
209845_3 TCAGTCGGATGTTTGCAGC 717,717,0,19,19,0,3
355113_3 TTTCAGTCGGATGTTCGCAGCT 707,702,5,22,21,1,3
287850_2 TTTCAGTCGGATGTTTGCAGCTG 909,909,0,23,23,0,3
160099_4 NTTTCAGTCGGATGTTTGCAG 423,418,5,21,20,1,3
328065_2 CTTTCAGTCGGATGTCTGCAGCT 798,791,7,23,22,1,3
336585_2 TTTCAGTCGGATGTTAGCAGC 759,743,16,21,20,1,3
357371_2 TTTCAGTCGGATGTTTGC 719,719,0,18,18,0,3
1315620_2 CTTTCAGTTGGATGTTTGCAGC 727,716,11,22,21,1,3
800993_2 TTTCAGTCGGATGTTCGCAGC 711,706,5,21,20,1,3
1607118_2 CTTTCAGTCGGAGGTTTGCAGC 654,646,8,22,21,1,3
379242_2 CTTTCAGTCGGATGTTTGCAGG 638,617,21,22,21,1,3
1073930_1 GCAGAAAGGCTTTCAGTCGGATGTTTGCAGC 1196,1196,0,31,31,0,3
500412_1 CTTTCATTCGGATGTTTGCAGC 836,818,18,22,21,1,3
950909_1 TTTCAGTCGGATGCTTGCAGCT 827,816,11,22,21,1,3
1933149_1 CTTTCAGTCGGATGTTCGCAGC 822,812,10,22,21,1,3
1722360_1 CTTTGAGTCGGATGTTTGCAGCT 833,810,23,23,22,1,3
1416829_1 CTTTGAGTCGGATGTTTGCAGC 819,802,17,22,21,1,3
1395070_1 CTTTCAGTCGGGTGTTTGCAGC 809,799,10,22,21,1,3
610623_1 TTTCAGTCGGATGTTAGCAGCT 772,767,5,22,21,1,3
1274516_1 AGGCTTTCAGTCGGATGTTTGC 764,764,0,22,22,0,3
1328832_1 CTTTCAGTCGGATGTNTGCAGC 750,745,5,22,21,1,3
1283286_1 CTTTCAGTCGGATGTATGCAG 758,744,14,21,20,1,3
733371_1 CTTTCANTCGGATGTTTGCAGC 749,742,7,22,21,1,3
467495_1 TTTCAGCCGGATGTTTGCAG 743,730,13,20,19,1,3
1348374_1 TTTCGGTCGGATGTTTGCAGC 739,728,11,21,20,1,3
979898_1 CTTTCAGTCGGCTGTTTGCAGC 740,722,18,22,21,1,3
1591217_1 CTTTCAGTAGGATGTTTGCAGC 727,716,11,22,21,1,3
1522750_1 TTTCAGACGGATGTTTGCAGC 724,714,10,21,20,1,3
1750287_1 CTTTCACTCGGATGTTTGCAGC 716,705,11,22,21,1,3
1532863_1 TTTCAGGCGGATGTTTGCA 705,686,19,19,18,1,3
1168735_1 CTTTCCGTCGGATGTTTGCAGC 631,621,10,22,21,1,3
503970_1 CTTTCAGTCGGACGTTTGCAGC 624,614,10,22,21,1,3
897687_1 TTTCAGTCGGATGTTCGCAGA 609,593,16,21,19,2,3
1815738_1 TTTCCGTCGGATGTTTGCAGCC 630,583,47,22,20,2,3
1066268_1 CTTTCAGTCGGATGTNTGCAGT 576,550,26,22,20,2,3
1265349_1 GTGAGGCTGCCGAAAGG 506,491,15,17,16,1,3
1043946_1 NTTCAGTCGGATGTTTGCAG 489,483,6,20,19,1,3
1038783_1 NTTTCAGTCGGATGTTTGCAGCC 504,467,37,23,21,2,3
1224119_1 ATTTCAGTCGGATGTTTGCA 462,451,11,20,19,1,3
1271894_1 NTTTCAGTCGGATGTTTGCA 40,38,2,20,19,1,3
cluster#=19 referenceSeqID=bta-mir-135b reads#=19 mir#=13
bta-mir-135b ctctgctgtggccTATGGCTTTTCATTCCTATGTGAttactgttccaaactcatgtagggctaaaagccatgggctacagtgaggggcgcgcgcc
hsa-mir-135b ctctgctgtggccTATGGCTTTTCATTCCTATGTGAttgctgtcccaaactcATGTAGGGCTAAAAGCCATGGGctacagtgaggggcgagctcc
cfa-mir-135b ctctgctgtggccTATGGCTTTTCATTCCTATGTGAttgctgtttctaattcatgtagggctaaaagccatgggctacagtgaggggc-------
cfa-mir-135a-1 cctcgctgttctcTATGGCTTTTTATTCCTATGTGAtt-ttactgctcactcatatagggattggagccgtggcgtacggcgggg----------
cfa-mir-135a-2 ------------tTATGGCTTTTTATTCCTATGTGA-tagtaataaagtctcaTGTAGGGATGGAAGCCATGAAA--------------------
mdo-mir-135b ctctgctgtggccTATGGCTTTTCATTCCTATGTGattgctgttcccaactcatgtagggctaaaagccatgggctacagggaggggagagcctc
ptr-mir-135b ctctgctgtggccTATGGCTTTTCATTCCTATGTGAttgctgtcccaaactcatgtagggctaaaagccatgggctacagtgaggggcgagctc-
ppy-mir-135b ctctgctgtggccTATGGCTTTTCATTCCTATGTGAttgctgtcccaaactcatgtagggctaaaagccatgggctacagtgaggggcaagctcc
mmu-mir-135b ctctgctgtggccTATGGCTTTTCATTCCTATGTGAttgctgctccgaactcATGTAGGGCTAAAAGCCATGGGctacagtgaggggcaagctcc
mmu-mir-135a-1 cctcactgttctcTATGGCTTTTTATTCCTATGTGAtt-ctattgctcgctcaTATAGGGATTGGAGCCGTGGCGtacggtgaggata-------
mmu-mir-135a-2 cactctagtgcttTATGGCTTTTTATTCCTATGTGA-tcgtaataaagtctcaTGTAGGGATGGAAGCCATGAAatacattgtgaaaattca---
rno-mir-135b ctctgctgtggccTATGGCTTTTCATTCCTATGTGAttgctgttccgaactcATGTAGGGCTAAAAGCCATGGGctacagtgaggggcaagctcc
eca-mir-135b ctctgctgtggccTATGGCTTTTCATTCCTATGTGAttgctgttctaaactcatgtagggctaaaagccatgggctacagtgaggggc-------
54218_17 TATGGCTTTTCATTCCTATGTGA 857,857,0,23,23,0,5
308482_2 TGTAGGGCTAAAAGCCATGGGC 689,689,0,22,22,0,3
cluster#=20 referenceSeqID=bta-mir-451 reads#=24640 mir#=11
bta-mir-451 cttggggtggcgaggAAACCGTTACCATTACTGAGTTTagtaatggtaacggttctcttgctgcacccaga
hsa-mir-451 cttgggatggcaaggAAACCGTTACCATTACTGAGTTtagtaatggtaatggttctcttgctatacccaga
ssc-mir-451 --gggggtggcgagcAAACCGTTACCATTACTGAGTTtagtaatggtaacggttctcttgctgcacc----
cfa-mir-451 ttggggatggcgaggAAACCGTTACCATTACTGAGTTtagtaatggtaatggttctcttgctgtaccca--
mdo-mir-451 ------ctggcggggAAACCGTTACCATTACTGTGTTtagtaatggtaagggttctcccgctgcgctg---
mml-mir-451 cttgggatggcaaggAAACCGTTACCATTACTGAGTTtagtaatggtaagggttctcttgctatatccaga
ptr-mir-451 ttgggaatggcaaggAAACCGTTACCATTACTGAGTTtagtaatggtaatggttctcttgctatacccaga
oan-mir-451 gagggtctggcgaggAAACCGTTACCATTACTGAGTTTagtaatggtaacggttctctggctgggcccacc
mmu-mir-451 cttgggatggcgaggAAACCGTTACCATTACTGAGTTtagtaatggtaacggttctcttgctgctcccaca
rno-mir-451 ttgggaatggcgaggAAACCGTTACCATTACTGAGTTtagtaATGGTAATGGTTCTCTTGCTGCTcccaca
eca-mir-451 cttgggatgtcgaggAAACCGTTACCATTACTGTGTTtagtaatggtaacggttctcttgctgtacccaga
222_11042 AAACCGTTACCATTACTGAGTTT 861,861,0,23,23,0,5
360_6401 AAACCGTTACCATTACTGAGTT 828,828,0,22,22,0,5
845_2049 AAACCGTTACCATTACTGAGTTTAGT 979,979,0,26,26,0,5
1082_1573 AAACCGTTACCATTACTGAGT 796,796,0,21,21,0,5
1320_1324 AAACCGTTACCATTACTGAGTTTA 913,913,0,24,24,0,5
1339_1214 AAACCGTTACCATTACTGAGTTTAG 951,951,0,25,25,0,5
11167_121 AAACCGTTACCATTACTGA 725,725,0,19,19,0,5
21565_56 AAACCGTTACCATTATTGAGTTT 816,796,20,23,22,1,5
24165_49 AAACCGTTACCATTAATGAGTTT 789,777,12,23,22,1,5
26903_41 AAACCGTTACCATTACTGAG 754,754,0,20,20,0,5
19246_61 NAACCGTTACCATTACTGAGTTT 475,469,6,23,22,1,5
36173_28 AAACCGTTACCATTAGTGAGTTT 797,784,13,23,22,1,5
38419_28 AAACCGTTACCATTATTGAGTT 798,774,24,22,21,1,5
39274_28 AAACCGTTACCATTAATGAGTT 754,740,14,22,21,1,5
41696_23 AACCGTTACCATTACTGAGTTT 836,836,0,22,22,0,5
50399_18 AAACCGTTACCATTACTGAGTTTAGTA 994,994,0,27,27,0,5
67355_21 AAACCGTTACCATTACTGCGTTT 717,703,14,23,22,1,5
65766_18 AAACCGCTACCATTACTGAGTTT 826,813,13,23,22,1,5
59160_15 AACCGTTACCATTACTGAGTTTA 860,860,0,23,23,0,5
56490_16 AACCGTTACCATTACTGAGTT 776,776,0,21,21,0,5
35265_29 NAACCGTTACCATTACTGAGTT 421,415,6,22,21,1,5
57781_16 AAACCGTTACCATTCCTGAGTTT 738,723,15,23,22,1,5
58255_15 AAACCGTTACCATTAGTGAGTT 781,769,12,22,21,1,5
65414_13 AAACCGGTACCATTACTGAGTT 772,759,13,22,21,1,5
97993_13 AAACCGTTACCATTACTGCGTT 712,697,15,22,21,1,5
122559_12 AAACCGTTACCATTACTGAGCTT 771,754,17,23,22,1,5
81801_13 AAACCGTTACCCTTACTGAGTTT 702,684,18,23,22,1,5
92055_8 AAACCGTTACCATTACTGAGTTTAGTAAT 1105,1105,0,29,29,0,5
89572_10 AAACCGTTACCATTAATGAGTTTAG 889,874,15,25,24,1,5
95159_8 AAACCGTTACCATTACTGAGTTTAGTAA 1038,1038,0,28,28,0,5
81830_10 AAACCGTTACCATTAATGAGTTTAGT 817,807,10,26,25,1,5
91217_10 AAACCGTTACCATTAATGAGTTTA 812,803,9,24,23,1,5
94971_8 AACCGTTACCATTACTGAGTTTAGT 968,968,0,25,25,0,5
96513_10 AAACCGCTACCATTACTGAGTT 782,766,16,22,21,1,5
97586_9 AAACCGGTACCATTACTGAGTTT 817,806,11,23,22,1,5
96528_8 AAACCGTTACCATTATTGAGTTTAGT 921,901,20,26,25,1,5
112053_10 AAACCGTTACCATTCCTGAGTT 669,654,15,22,21,1,5
92052_8 AAACCGTTACCATTANTGAGTTT 772,765,7,23,22,1,5
101969_7 AAACCGTTACCATTAGTGAGTTTAGT 871,852,19,26,25,1,5
110059_8 AAACCGTTACCATTATTGAGT 748,732,16,21,20,1,5
119048_8 AAACCGTTAACATTACTGAGTTT 747,728,19,23,22,1,5
100404_7 AAACCGTTACCATTANTGAGTT 743,736,7,22,21,1,5
79878_11 NAACCGTTACCATTACTGAGT 460,453,7,21,20,1,5
124268_6 AAACCGTTACCATTAATGAGT 751,740,11,21,20,1,5
345444_5 AAACCGTTACCATTACNGAGTTT 844,837,7,23,22,1,5
139973_5 AAACCATTACCATTACTGAGTTT 849,835,14,23,22,1,5
131572_5 CAAACCGTTACCATTACTGAGTTT 833,795,38,24,23,1,5
109147_7 NAACCGTTACCATTACTGAGTTTAGT 573,567,6,26,25,1,5
192948_5 AAACAGTTACCATTACTGAGTT 789,770,19,22,21,1,5
155917_5 AAACCGTTAGCATTACTGAGTTT 754,730,24,23,22,1,5
358117_5 AAACCGTTCCCATTACTGAGTT 738,727,11,22,21,1,5
117633_6 NAACCGTTACCATTACTGAGTTTAG 607,600,7,25,24,1,5
169720_5 AAACCGTTCCCATTACTGAGTTT 721,704,17,23,22,1,5
155953_4 CAAACCGTTACCATTACTGAGTT 913,873,40,23,22,1,5
230999_5 AAACCGTTACAATTACTGAGTTT 711,693,18,23,22,1,5
150360_4 AAACCGTTACCATTANTGAGTTTAG 850,843,7,25,24,1,5
137681_5 AAACCGTTACCATTACTG 656,656,0,18,18,0,5
184235_4 AAACCGTTACCATTATTGAGTTTA 817,809,8,24,23,1,5
177567_4 AAACCGTTACCATTATTGAGTTTAG 815,792,23,25,24,1,5
161493_4 AAACCGTCACCATTACTGAGTTT 805,781,24,23,22,1,5
178430_4 AAACCGTTACCATTAGTGAGT 779,765,14,21,20,1,5
158280_4 AAACCGTTACCATTACTGCGT 734,721,13,21,20,1,5
152558_4 AAACCGTTACCATTANTGAGT 727,720,7,21,20,1,5
215659_3 AAACCGTTATCATTACTGAGTTTAGT 971,948,23,26,25,1,5
164333_4 ACACCGTTACCATTACTGAGTTT 723,709,14,23,22,1,5
199942_3 AACCGTTACCATTACTGAGTTTAG 937,937,0,24,24,0,5
184429_3 ACCGTTACCATTACTGAGTTTAGT 934,934,0,24,24,0,5
181035_3 AAACCGTTACCATTAGTGAGTTTAG 920,902,18,25,24,1,5
196893_3 AAACCGTTACCATTACTGCGTTTAGT 891,880,11,26,25,1,5
210766_3 AAACCGCTACCATTACTGAGTTTAG 883,866,17,25,24,1,5
722457_3 AAACCGTTGCCATTACTGAGTTT 847,829,18,23,22,1,5
354315_3 AAACCGTTACCATTACTGAGATT 828,806,22,23,22,1,5
187504_4 CAACCGTTACCATTACTGAGTTT 579,560,19,23,22,1,5
798187_3 AAACCGTTACCATTACTGAGCT 755,745,10,22,21,1,5
214716_3 AAACCGGTACCATTACTGAGT 682,672,10,21,20,1,5
197963_3 GAACCGTTACCATTACTGAGTTT 692,671,21,23,22,1,5
387689_3 CAACCGTTACCATTACTGAGTT 679,667,12,22,21,1,5
233086_3 AAACCGTTACCATTACT 651,651,0,17,17,0,5
342501_2 AAACCGGTACCATTACTGAGTTTAGT 983,964,19,26,25,1,5
222195_3 AAACCGTTCCCATTACTGAGT 634,616,18,21,20,1,5
224545_3 NAACCGTTACCATTACTGAGTTTA 622,615,7,24,23,1,5
257105_2 AAACCGTTACCATTANTGAGTTTAGT 923,915,8,26,25,1,5
243348_2 AAACCGGTACCATTACTGAGTTTA 908,891,17,24,23,1,5
459048_3 AAAACGTTACCATTACTGAGTTT 594,584,10,23,22,1,5
275840_2 AAACCGGTACCATTACTGAGTTTAG 854,839,15,25,24,1,5
356890_2 AAACCGTTACCATTANTGAGTTTA 834,826,8,24,23,1,5
287765_2 AAACCGTTACCCTTACTGAGTTTAG 840,825,15,25,24,1,5
512063_2 AAACCGTTACCATTACNGAGTT 820,812,8,22,21,1,5
323799_2 AGACCGTTACCATTACTGAGTTT 824,805,19,23,22,1,5
364864_2 AAACCGATACCATTACTGAGTT 809,801,8,22,21,1,5
955148_2 AAACCGTTACCATTACTGAGCTTAGT 788,779,9,26,25,1,5
1916729_2 AAACCGTTCCCATTACTGAGTTTAGT 773,754,19,26,25,1,5
276199_2 AGACCGTTACCATTACTGAGTT 769,748,21,22,21,1,5
295805_2 AAACCGTCACCATTACTGAGTT 748,729,19,22,21,1,5
269982_2 CAAACCGTTACCATTACTGAG 755,718,37,21,20,1,5
342330_2 AAACCGTTACCAGTACTGAGTTT 717,698,19,23,22,1,5
392600_2 AAACCGTTAACATTACTGAGTT 708,694,14,22,21,1,5
246797_2 AAACCCTTACCATTACTGAGTT 700,685,15,22,21,1,5
1155113_2 AAACCGTTACCATTACTGCGTTTA 693,674,19,24,23,1,5
238873_2 TACCATTACTGAGTTTAGT 669,669,0,19,19,0,5
600282_2 AACCGTTACCATTACTGAGT 654,654,0,20,20,0,5
582757_2 AAACCGTTACAATTACTGAGTT 639,629,10,22,21,1,5
353705_2 GAACCGTTACCATTACTGAGTT 641,620,21,22,21,1,5
716891_2 AAACCGTTGCCATTACTGAGTT 626,614,12,22,21,1,5
435090_2 AAACCGTTACCATTCCTGAGT 625,606,19,21,20,1,5
506022_2 ACACCGTTACCATTACTGAGT 588,576,12,21,20,1,5
729900_1 GGGAAACCGTTACCATTACTGAGTTTAGT 1071,1033,38,29,28,1,5
272200_2 AAACCGTTACCATCACTGAGTTT 521,506,15,23,22,1,5
1660542_1 CAAACCGTTACCATTACTGAGTTTAGT 1035,996,39,27,26,1,5
678187_1 AAACCGCTACCATTACTGAGTTTAGT 948,937,11,26,25,1,5
1380381_1 CCGTTACCATTACTGAGTTTAGT 916,916,0,23,23,0,5
511245_1 CAAACCGTTACCATTACTGAGTTTA 953,914,39,25,24,1,5
706553_1 AAACCGTTACCATTACTGAGTTTCGT 906,888,18,26,25,1,5
1381521_1 AAACCGTTACCATTACTGCGTTTAG 873,855,18,25,24,1,5
1960514_1 AAACCGATACCATTACTGAGTTTA 854,844,10,24,23,1,5
1268134_1 AAACCGTTCCCATTACTGAGTTTA 851,840,11,24,23,1,5
627878_1 CCGTTACCATTACTGAGTTTA 840,840,0,21,21,0,5
1258906_1 AACCGTTACCATTACAGAGTTTA 838,832,6,23,22,1,5
1083861_1 GTTACCATTACTGAGTTTAGT 831,831,0,21,21,0,5
1078702_1 AAACCGTTACAATTACTGAGTTTA 840,823,17,24,23,1,5
1595586_1 AAACCGTTACCATTACTGANTTT 824,818,6,23,22,1,5
1869286_1 ATACCGTTACCATTACTGAGTTT 823,809,14,23,22,1,5
1650428_1 ACACCGTTACCATTACTGAGTTTA 821,802,19,24,23,1,5
1383149_1 AAACCGTTCCCATTACTGAGTTTAG 817,798,19,25,24,1,5
865613_1 AAACCGNTACCATTACTGAGTT 803,795,8,22,21,1,5
1294062_1 AAACCGTTACAATTACTGAGTTTAGT 788,779,9,26,25,1,5
1880776_1 AAACCGTTACCATTCCTGAGTTTA 790,779,11,24,23,1,5
1600169_1 ACCGTTACCATTACTGAGTT 763,763,0,20,20,0,5
481883_1 AAACCGTTACCATTACNGAGT 764,757,7,21,20,1,5
608887_1 AAACCGTTACCATTCCTGAGTTTAGT 752,743,9,26,25,1,5
630559_1 AAACAGTTACCATTACTGAGTTT 740,731,9,23,22,1,5
1859572_1 AAACCGTTACGATTACTGAGTT 732,724,8,22,21,1,5
1431676_1 AAACCGTTACCATTACTGAGCTTAG 745,722,23,25,24,1,5
1364228_1 AAACCGTTACCCTTACTGAGTTTAGT 736,720,16,26,25,1,5
1571987_1 CGTTACCATTACTGAGTT 720,720,0,18,18,0,5
962610_1 AAACCGTTACCATTACTGANTT 721,716,5,22,21,1,5
787378_1 CAACCGTTACCATTACTGAGTTTA 712,693,19,24,23,1,5
1366083_1 GTTACCATTACTGAGTTT 693,693,0,18,18,0,5
731033_1 AAACCGTTACCATTACTGAGGT 702,690,12,22,21,1,5
1209062_1 CGTTACCATTACTGAGTTT 687,687,0,19,19,0,5
937297_1 AAACCGTTAGCATTACTGAGTT 689,681,8,22,21,1,5
1010051_1 CCATTACTGAGTTTAGT 680,680,0,17,17,0,5
1604064_1 AAACCGTAACCATTACTGAGTTT 689,670,19,23,22,1,5
1108563_1 ACACCGTTACCATTACTGAGTT 682,663,19,22,21,1,5
732238_1 AAACCGTTACCCTTACTGAGT 673,663,10,21,20,1,5
427957_1 CAACCGTTACCATTACTGAGT 673,654,19,21,20,1,5
1018637_1 AAACCGTTACCATTACTGCGCTTCGT 658,652,6,26,23,3,5
769008_1 AAACCGTTTCCATTACTGAGTT 660,649,11,22,21,1,5
1429079_1 CGTTACCATTACTGAGT 649,649,0,17,17,0,5
1691860_1 CAACCGTTACCATTACTGAGTTTAGT 667,644,23,26,25,1,5
790215_1 AAAGCGTTACCATTACTGAGTTT 633,623,10,23,22,1,5
932426_1 CATTACTGAGTTTAG 598,598,0,15,15,0,5
1929495_1 AAACCGTTACCATTAC 580,580,0,16,16,0,5
1158624_1 AAACCGTTACAATTACTGAGT 595,572,23,21,20,1,5
1280314_1 AAACCGTTACCATTAACGAGTTT 573,563,10,23,21,2,5
613896_1 AAACCGTTACCATTACGGAGGCT 579,551,28,23,20,3,5
595824_1 AAACCGTTACCATCACTGCG 572,550,22,20,18,2,5
821836_1 AAACCGTTCCCATTACTGAGCT 564,544,20,22,20,2,5
1091583_1 AAACCGTTAACATTACTGA 541,533,8,19,18,1,5
1448914_1 AAACGGTTACCATTACTGAGT 523,505,18,21,20,1,5
577425_1 AAACCCTTACCATTACT 495,484,11,17,16,1,5
1765640_1 NAACCGTTACCATTACTGA 482,474,8,19,18,1,5
1877734_1 ATTACTGAGTTTAGT 451,451,0,15,15,0,5
2026977_1 AAACCGTTACCATTACTTAACTCACA 447,435,12,26,20,6,5
1470410_1 NAAACCGTTACCATTACTGAGTTT 48,46,2,24,23,1,5
1165284_1 ATGGTAACGGTTCTCTTGCTG 770,770,0,21,21,0,3
cluster#=21 referenceSeqID=bta-mir-29e reads#=62 mir#=13
bta-mir-29e cttctggaagctggtttcacatggtggcttagatttttccatctttgtatcTAGCATCATTTGAAATCAGTGTTTtaggag
bta-mir-29b-2 cttctggaagctggtttcacatggtggcttagatttttccatctttgtatcTAGCACCATTTGAAATCAGTGTTttaggag
bta-mir-29b-1 cttcaggaagctggtttcatatggtggtttagatttaaata-gtgattgtcTAGCACCATTTGAAATCAGTGTTcttgggg
ssc-mir-29b cttcaggaagctggtttcatatggtggtttaga-tttaaaaagtgattgtcTAGCACCATTTGAAATCAGTgttcttgggg
cfa-mir-29b-2 --------agctggtttcacatggtggcttagatttttccatctttgtatcTAGCACCATTTGAAATCAGTGTT-------
cfa-mir-29b-1 --------agctggtttcatatggtggtttagatttaaata-gtgattgtcTAGCACCATTTGAAATCAGTGTT-------
mdo-mir-29b cttcaggaagctggtttcatatggtggtttagatttaacta-ctgagtgtcTAGCACCATTTGAAATCAGTgttcttggag
oan-mir-29b-2 cttctggaagctggtttcacatggtggcttagatttttccatctctgtatcTAGCACCATTTGAAATCAGTGTtttaggag
oan-mir-29b-1 cttcaggaagCTGGTTTCATATGGTGGTTTAGatttaacta-ctgagtgtcTAGCACCATTTGAAATCAGTGTtcttggtg
mmu-mir-29b-2 cttctggaagCTGGTTTCACATGGTGGCTTAGATTtttccatctttgtatcTAGCACCATTTGAAATCAGTGTTttaggag
mmu-mir-29b-1 ----aggaaGCTGGTTTCATATGGTGGTTTAgatttaaata-gtgattgtcTAGCACCATTTGAAATCAGTGTTct-----
rno-mir-29b-2 cttctggaagCTGGTTTCACATGGTGGCTTAGatttttccatctttgtatcTAGCACCATTTGAAATCAGTGTTttaggag
rno-mir-29b-1 cttcaggaagctggTTTCATATGGTGGTTTAGATTTaaata-gtgattgtcTAGCACCATTTGAAATCAGTGTTcttggtg
178987_4 CTGGTTTCACATGGTGGCTTAGA 850,850,0,23,23,0,5
231816_3 CTGGTTTCACATGGTGGCTTAGAT 914,914,0,24,24,0,5
355620_2 CTGGTTTCACATGGTGGCTTAG 871,871,0,22,22,0,5
771271_1 GCTGGTTTCACATGGTGGCTTAGA 895,895,0,24,24,0,5
1304521_1 GCTGGTTTCACATGGTGGCTTAG 858,858,0,23,23,0,5
680010_1 TGGTTTCACATGGTGGCTTAGAT 835,835,0,23,23,0,5
1775382_1 CTGGTTTCACATGGTGGCTTA 810,810,0,21,21,0,5
491858_1 CTGGTTTCACATGGTGGCTT 796,796,0,20,20,0,5
1185175_1 GCTGGTTTCATATGGTGGTTTAGA 703,659,44,24,22,2,5
35332_29 TAGCACCATTTGAAATCAGTGTT 822,784,38,23,22,1,3
85805_9 TAGCACCATTTGAAATCAGTGT 787,750,37,22,21,1,3
174076_4 CTAGCACCATTTGAAATCAGTG 851,811,40,22,21,1,3
316842_2 TAGCACCATTTGAAATCAGT 755,715,40,20,19,1,3
448658_1 CTAGCACCATTTGAAATCAGTGTT 926,886,40,24,23,1,3
1412089_1 CTAGCACCATTTGAAATCAGTGT 888,848,40,23,22,1,3
1628325_1 TAGCACCATTTGAAATCAGTG 715,677,38,21,20,1,3
cluster#=22 referenceSeqID=bta-mir-193a reads#=1435 mir#=10
bta-mir-193a tgggagctgagagcTGGGTCTTTGCGGGCGAGATGAaggtgtcggttcAACTGGCCTACAAAGTCCCAGTcctcggccccc
hsa-mir-193a tgggagctgagggcTGGGTCTTTGCGGGCGAGATGAgggtgtcggatcAACTGGCCTACAAAGTCCCAGTtctcggccccc
ssc-mir-193a cgggagctgagggcTGGGTCTTTGCGGGCGAGATGAgggtgttggttcAACTGGCCTACAAAGTCCCAGTcctcggccc--
mdo-mir-193 --------gaggattgggtctttgtgggcgagatgagggtgtcagttcAACTGGCCTACAAAGTCCCAGttctc-------
mml-mir-193a tgggagctgagggcTGGGTCTTTGCGGGCGAGATGAgggtgtcggatcAACTGGCCTACAAAGTCCCAGTcctcggccccc
ptr-mir-193a tgggagctgagggctgggtctttgcgggcgagatgagggtgtcggatcAACTGGCCTACAAAGTCCCAGTtctcggccccc
ppy-mir-193a tgggagctgagggcTGGGTCTTTGCGGGCGAGATGAaggtgtcggatcAACTGGCCTACAAAGTCCCAGTcctcggccccc
mmu-mir-193 --------gagagcTGGGTCTTTGCGGGCAAGATGAgagtgtcagttcAACTGGCCTACAAAGTCCCAGTcctc-------
rno-mir-193 cgggagctgagagcTGGGTCTTTGCGGGCAAGATGAgggtgtcagttcAACTGGCCTACAAAGTCCCAGTcctcggctccc
eca-mir-193a -gggagctgagggcTGGGTCTTTGCGGGCGAGATGAgggtgtcagttcAACTGGCCTACAAAGTCCCAGTcttcggccccc
3024_540 TGGGTCTTTGCGGGCGAGATGA 834,834,0,22,22,0,5
17723_69 TGGGTCTTTGCGGGCGAGATG 787,787,0,21,21,0,5
24626_47 TGGGTCTTTGCGGGCGAGATGAA 877,877,0,23,23,0,5
40257_29 TGGGTCTTTGCGGGCGAGAT 735,735,0,20,20,0,5
55348_16 TGGGTCTTTGCGGGCGAGA 729,729,0,19,19,0,5
154523_4 TGGGTCTTTGCGGGCTAGATGA 785,774,11,22,21,1,5
254761_2 TGGGTCTTTGTGGGCGAGATGA 847,807,40,22,21,1,5
403970_2 GGGTCTTTGCGGGCGAGATGA 804,804,0,21,21,0,5
1681102_2 TGGGTCTTTGCGGGCGAGCTGA 621,610,11,22,21,1,5
302548_2 TGGGTCTTTGCGGGCGAGATGC 611,593,18,22,21,1,5
373697_2 TTTGCGGGCGAGATGA 586,586,0,16,16,0,5
549592_2 TGGGTCTTTGCGGGCGCGATGA 588,577,11,22,21,1,5
326476_2 NGGGTCTTTGCGGGCGAGATGA 508,503,5,22,21,1,5
415578_1 TGGGTCTTTGCGGGCGAGATGAAG 863,863,0,24,24,0,5
412778_1 TGGGTCTTTGCGGGCGAGATGAG 886,847,39,23,22,1,5
1598675_1 TGGGTCCTTGCGGGCGAGATG 783,775,8,21,20,1,5
1844266_1 TGGGTCTTTGCGGGCAAGATGA 782,768,14,22,21,1,5
649030_1 TGGGTCTTTGCAGGCGAGATGA 778,760,18,22,21,1,5
944592_1 TGGGCCTTTGCGGGCGAGATGA 753,743,10,22,21,1,5
742208_1 TGGGTCTTTGCGGGCTAGATG 726,715,11,21,20,1,5
677867_1 TGGGTCTTGGCGGGCGAGATGA 698,689,9,22,21,1,5
1094521_1 TGGGTCTTTGCGGGCGACATGA 700,688,12,22,21,1,5
1942972_1 TGGGCCTTTGCGGGCGAGATG 688,679,9,21,20,1,5
1375382_1 TGGGGCTTTGCGGGCGAGAT 666,653,13,20,19,1,5
474713_1 TGGGTATTTGCGGGCGAGATGA 645,637,8,22,21,1,5
983249_1 CTGGGTCTTTGCGGGCGAGATGA 629,629,0,23,23,0,5
693184_1 TGGGTCTTTGAGGGCGAGATGA 639,624,15,22,21,1,5
860827_1 TGGGGCTTTGCGGGCGAGATGA 628,618,10,22,21,1,5
726905_1 TGGGTCTTTGCGGGCCAGATGAA 534,525,9,23,22,1,5
1530694_1 NGGGTCTTTGCGGGCGAGAT 516,509,7,20,19,1,5
5134_291 AACTGGCCTACAAAGTCCCAGT 826,826,0,22,22,0,3
6223_237 AACTGGCCTACAAAGTCCCA 754,754,0,20,20,0,3
14355_87 AACTGGCCTACAAAGTCCCAG 793,793,0,21,21,0,3
31171_34 AACTGGCCTACAAAGTCCC 719,719,0,19,19,0,3
49958_20 AACTGGCCTACAAAGTCC 680,680,0,18,18,0,3
235901_3 CAACTGGCCTACAAAGTCCCA 830,830,0,21,21,0,3
290420_3 AACTGGCCTACAAAGT 629,629,0,16,16,0,3
307329_2 CAACTGGCCTACAAAGTCCCAG 858,858,0,22,22,0,3
365754_2 AACTGGCCTACAAAGTCCCAGTT 852,814,38,23,22,1,3
383209_2 AACGGGCCTACAAAGTCCCAGT 728,717,11,22,21,1,3
385639_2 AACTGGCCTACAAAGACCCAGT 699,688,11,22,21,1,3
241352_2 AACTGGCCTACAAACTCCCA 592,569,23,20,19,1,3
1648491_1 CAACTGGCCTACAAAGTCCCAGT 871,871,0,23,23,0,3
972792_1 ACTGGCCTACAAAGTCCCA 727,727,0,19,19,0,3
1403077_1 AACTGGCCTACAAAGTCCCCGT 677,666,11,22,21,1,3
1641532_1 AACTGGCCTACACAGTCCCAGT 641,631,10,22,21,1,3
1860509_1 CAACTGGCCTACAAAGTCC 594,594,0,19,19,0,3
963778_1 AACTGGCCTACAAAGACCCA 581,568,13,20,19,1,3
574929_1 AACTGGCCTACAACGTCCCA 552,543,9,20,19,1,3
477161_1 AACTGGCCTACAAAGCCCCA 535,531,4,20,19,1,3
1436979_1 NACTGGCCTACAAAGTCCCAG 533,526,7,21,20,1,3
1111134_1 AACGGGCCTACAAAGTCCC 516,506,10,19,18,1,3
697485_1 NACTGGCCTACAAAGTCCCA 501,493,8,20,19,1,3
668132_1 NACTGGCCTACAAAGTCCC 449,443,6,19,18,1,3
777120_2 NACTGGCCTACAAAGTCCCAGT 44,42,2,22,21,1,3
cluster#=23 referenceSeqID=oar-mir-496 reads#=2911 mir#=10
oar-mir-496 gacacgtcagaagccagcatccGAGTCGGGTACTCGAATGGAggttgtccatggtgtgttcattttatttatgaTGAGTATTACATGGCCAATCTcctttcagtactaaattcttcttg
bta-mir-496 --------------------ccgagtcgggtactcgaatggaggttgtccatggtgtgttcattttatttatgaTGAGTATTACATGGCCAATCTCctttcagtactaaattcttcatg
hsa-mir-496 -------------------cccaagtcaggtactcgaatggaggttgtccatggtgtgttcattttatttatgaTGAGTATTACATGGCCAATCTCctttcggtactcaattcttcttg
cfa-mir-496 -----------------------agtcaggtacttgaatggaggttgtccatggtgtgttcattttatttatgaTGAGTATTACATGGCCAATCTCctttcagtactaaattcttcttg
mml-mir-496 -------------------cccgagtcaggtactcgaatggaggttgtccatggtgtgttcattttatttatgaTGAGTATTACATGGCCAATCTCctttcggtactcaattcttcttg
ptr-mir-496 --------------------ccaagtcaggtactcgaatggaggttgtccatggtgtgttcattttatttatgaTGAGTATTACATGGCCAATCTCctttcggtactcaattcttcttg
ppy-mir-496 -------------------cccaagtcaggtactcgaatggaggttgtccatggtgtgttcattttatttatgaTGAGTATTACATGGCCAATCTCcttttggtactcaattcttcttg
mmu-mir-496 ----------------------------agtgttcgaatggAGGTTGCCCATGGTGTGTTCAttttatttatgaTGAGTATTACATGGCCAATCTCctttcggcact------------
rno-mir-496 ----------------------------agtgttcgaatggAGGTTGTCCATGGTGTGTTCattttatttatgatgAGTATTACATGGCCAATCTCCtttcggcact------------
eca-mir-496 ------------------accctagccaggtactcgaatggaggttgtccatggtgtgttcattttatttatgaTGAGTATTACATGGCCAATCTCctttcagtactaaattcttcttg
55346_21 GAGTCGGGTACTCGAATGGA 726,726,0,20,20,0,5
93579_10 GGTTGTCCATGGTGTGTTCATT 795,795,0,22,22,0,5
158237_6 TCGGGTACTCGAATGGA 607,607,0,17,17,0,5
722267_3 CATCCGAGTCGGGTACTCGAATGGA 942,942,0,25,25,0,5
378151_3 ATCCGAGTCGGGTACTCGAATGGA 895,895,0,24,24,0,5
372799_3 CGAGTCGGGTACTCGAATGGA 805,805,0,21,21,0,5
359125_3 CGGGTACTCGAATGGA 618,618,0,16,16,0,5
434112_3 AGTCGGGTACTCGAATGGA 536,536,0,19,19,0,5
327746_2 GGTTGTCCATGGTGTGTTCA 713,713,0,20,20,0,5
409299_2 GGGTACTCGAATGGA 567,567,0,15,15,0,5
1301700_1 TCCGAGTCGGGTACTCGAATGGA 864,864,0,23,23,0,5
1835578_1 GGTTGTCCATGGTGTGTTCATTT 786,786,0,23,23,0,5
1893079_1 GTTGTCCATGGTGTGTTCATT 780,780,0,21,21,0,5
790_2249 TGAGTATTACATGGCCAATCTC 828,828,0,22,22,0,3
3331_461 TGAGTATTACATGGCCAATCT 795,795,0,21,21,0,3
28025_39 TGAGTATTACATGGCCAATC 760,760,0,20,20,0,3
93251_8 GAGTATTACATGGCCAATCTC 818,818,0,21,21,0,3
84311_9 TGAGTATTACATGGCCAA 693,693,0,18,18,0,3
105265_8 TGAGTATTACCTGGCCAATCTC 696,681,15,22,21,1,3
104991_7 TGAGTATTACATGGCTAATCTC 794,778,16,22,21,1,3
133963_8 TGAGTATTACATGGCCACTCTC 682,665,17,22,21,1,3
69225_13 NGAGTATTACATGGCCAATCTC 412,407,5,22,21,1,3
156438_5 TGAGTATTACATGGCAAATCTC 691,669,22,22,21,1,3
172875_4 TGAGTACTACATGGCCAATCTC 779,761,18,22,21,1,3
184569_4 AGTATTACATGGCCAATCTCTT 655,633,22,22,21,1,3
255936_2 TGAGTAATACATGGCCAATCTC 829,821,8,22,21,1,3
244666_2 GAGTATTACATGGCCAATCT 785,785,0,20,20,0,3
298150_2 TGAGTATTACATGGCGAATCTC 781,759,22,22,21,1,3
327368_2 TGAGTATTACATGGCCAAT 753,753,0,19,19,0,3
288346_2 TGAGTACTACATGGCCAATCT 762,746,16,21,20,1,3
1250005_2 AGTATTACATGGCCAATCTC 720,720,0,20,20,0,3
1424629_2 TGAGTATTACATGGCCCATCT 719,700,19,21,20,1,3
282426_2 TGAGTATTACATGGCCA 669,669,0,17,17,0,3
867247_1 TGAGTATTACATGGCCAATCTCCT 957,957,0,24,24,0,3
1332419_1 TGAGTATTACATGGCCAATCTCC 915,915,0,23,23,0,3
684403_1 TGAGTATTACGTGGCCAATCTC 832,821,11,22,21,1,3
1935525_1 TGAGCATTACATGGCCAATCTC 826,809,17,22,21,1,3
1776115_1 AGTATTACATGGCCAATCTCC 803,803,0,21,21,0,3
1491575_1 TGAGTATTACATGGCCAATCAC 812,801,11,22,21,1,3
710523_1 TGAGTANTACATGGCCAATCTC 807,800,7,22,21,1,3
1452756_1 TGAGTATTACATGGCCGATCTC 794,783,11,22,21,1,3
704884_1 TGAGTATTACATGGCTAATCT 783,765,18,21,20,1,3
1704365_1 TGAGTAATACATGGCCAATCT 771,764,7,21,20,1,3
964396_1 TGAGTAGTACATGGCCAATCTC 747,737,10,22,21,1,3
1739964_1 TGAGTATTCCATGGCCAATCTC 752,733,19,22,21,1,3
1528529_1 TGAGTATCACATGGCCAATCTC 743,725,18,22,21,1,3
884186_1 TATTACATGGCCAATCTC 709,709,0,18,18,0,3
1943428_1 TGAGTATTACATGGCCCATCTC 707,696,11,22,21,1,3
1360889_1 TGAGTATTACATGGGCAATCTC 678,668,10,22,21,1,3
1139834_1 TGAGTATTACATGGCC 609,609,0,16,16,0,3
1044620_1 AGTATTACATGGCCAATCT 592,592,0,19,19,0,3
1998417_1 TGAGGATTACATGGCCAATCTC 587,577,10,22,21,1,3
438443_1 TGAGTATTAAATGGCCAATCT 585,576,9,21,20,1,3
983424_1 NGAGTATTACATGGCCAATCT 552,544,8,21,20,1,3
cluster#=24 referenceSeqID=bta-mir-34c reads#=15 mir#=10
bta-mir-34c agtctagttactAGGCAGTGTAGTTAGCTGATTGctaataataccaatcactaaccacacggccaggtaaaaagatt
bta-mir-449b cctgaatcaggtAGGCAGTGTAGTTAGCTGGCtgctttgggtcaattcagcagccacaactgccctgccacttgctt
hsa-mir-34c agtctagttactAGGCAGTGTAGTTAGCTGATTGCtaatagtaccAATCACTAACCACACGGCCAGGtaaaaagatt
hsa-mir-449b cctgaatcaggtAGGCAGTGTAGTTAGCTGGCtgcttgggtcaagtcagCAGCCACAACTACCCTGCCACTtgcttc
ssc-mir-34c agtctagttactAGGCAGTGTAGTTAGCTGATTGCtgataaaaccaatcactaaccacacggccaggtaaaaagatt
cfa-mir-34c ------------AGGCAGTGTAGTTAGCTGATTGCtaatagtaccaatcactaaccacacggccagg----------
mml-mir-34c agtctagttaccAGGCAGTGTAGTTAGCTGATTGCtgatagtaccAATCACTAACCACACGGCCAGGtaaaaagatt
mml-mir-449b cctgaatcaggtAGGCAGTGTAGTTAGCTGGCtgcttgagtcaagtcagcagccacaactaccctgccacttgcttc
ptr-mir-449b cctgaatcaggtAGGCAGTGTAGTTAGCTGGCtgcttgggtcaagtcagcagccacaactaccctgccacttgcttc
ppy-mir-449b cctgaatcaggtAGGCAGTGTAGTTAGCTGGCtgctttggtcaagtcagcagccacaactaccctgccacttgcttc
86325_9 AATCACTAACCACACGGCCAGG 821,821,0,22,22,0,3
256649_2 ATCACTAACCACACGGCCAGG 793,793,0,21,21,0,3
1072118_1 AATCACTAACCACACGGCCAGGTA 939,939,0,24,24,0,3
996165_1 AATCACTAACCACACGGCCAGGT 870,870,0,23,23,0,3
410513_1 AATCACTAACCACACGGCCA 765,765,0,20,20,0,3
1978104_1 ATCACTAACCACACGGCCAGGT 727,727,0,22,22,0,3
cluster#=25 referenceSeqID=oar-mir-758 reads#=956 mir#=10
oar-mir-758 ccacgtgcctgggtacatgaggTGGTTGACCAGAGAGCACACActtcatttgtgccgTTTGTGACCTGGTCCACTAAccctcagtatctaatcccctcttg
bta-mir-758 ------gcctgggtacatgagatggttgaccagagagcacacgctttatttgtgccgTTTGTGACCTGGTCCACTAACCctcagtatctaatcc-------
hsa-mir-758 ------gcctggatacatgagatggttgaccagagagcacacgctttatttgtgccgTTTGTGACCTGGTCCACTAACCctcagtatctaatgc-------
ssc-mir-758 -----------ggtacatgaggtggttgaccagagagcacacgctttatt-gtgccgTTTGTGACCTGGTCCACTAACcctcagtatc-------------
cfa-mir-758 --------ctgggtacatgagatggttgaccagagagcacacgctttatttgtgccgTTTGTGACCTGGTCCACTAACCctcagtatct------------
mml-mir-758 ------gcctggatacgtgagatggttgaccagagagcacacgctttatatgtgccgTTTGTGACCTGGTCCACTACCCctcagtatctaatgc-------
ptr-mir-758 -------cctggatacatgagatggttgaccagagagcacacgctttatttgtgccgTTTGTGACCTGGTCCACTAACCctcagtatctaatgc-------
mmu-mir-758 ---------tgggtgcgtgaggTGGTTGACCAGAGAGCACACGctatatttgtgccgTTTGTGACCTGGTCCACTAaccctcagtatcta-----------
rno-mir-758 -----------ggtgcgtgaggTGGTTGACCAGAGAGCACACGctatatttgtgccgTTTGTGACCTGGTCCACTAACCctcagtatct------------
eca-mir-758 ------gcctgggtacatgagatggttgaccagagagcacacgctttatttgtgccgTTTGTGACCTGGTCCACTAACCctcagtatctaa----------
370287_2 TGGTTGACCAGAGAGCACACG 749,711,38,21,20,1,5
999044_1 TGGTTGACCAGAGAGCACACGCTT 911,872,39,24,23,1,5
1713594_1 CACGTGCCTGGGTACATGAGG 824,824,0,21,21,0,5
872782_1 ACGTGCCTGGGTACATGAGG 795,795,0,20,20,0,5
2324_663 TTTGTGACCTGGTCCACTAAC 793,793,0,21,21,0,3
8134_167 TTTGTGACCTGGTCCACTAACC 836,836,0,22,22,0,3
17198_69 TTTGTGACCTGGTCCACTAA 751,751,0,20,20,0,3
100530_8 TTTGTGACCTGGTCCACTA 715,715,0,19,19,0,3
145631_5 TTTGTGACCTGGTCCACTAACCCT 916,916,0,24,24,0,3
140283_5 TTTGTGACCTGGTCCACTAACCC 895,895,0,23,23,0,3
142334_5 TTTGTGACCTGGTCCTCTAAC 708,689,19,21,20,1,3
151638_4 TTGTGACCTGGTCCACTAAC 701,701,0,20,20,0,3
127162_5 NTTGTGACCTGGTCCACTAAC 475,469,6,21,20,1,3
213295_3 TTTGTGACCTGGTCCACT 688,688,0,18,18,0,3
187034_3 TTTGTGACCTGGTCCCCTAAC 703,682,21,21,20,1,3
293619_2 TTGTGACCTGGTCCACTAACC 769,769,0,21,21,0,3
252636_2 TGTGACCTGGTCCACTAAC 723,723,0,19,19,0,3
304176_2 NTTGTGACCTGGTCCACTAACC 526,520,6,22,21,1,3
571197_1 TTTGTGACCTGGTCCCCTAA 718,701,17,20,19,1,3
1558402_1 TTTGTGACCTGGTCCGCTAA 695,687,8,20,19,1,3
1687032_1 TTTGGGACCTGGTCCACTAAC 699,683,16,21,20,1,3
1754767_1 TTTGTGACCTGGTCCACTCAC 694,683,11,21,20,1,3
796099_1 TTTGTGACCTGGCCCACTAAC 675,664,11,21,20,1,3
1394447_1 ATTGTGACCTGGTCCACTAACC 507,496,11,22,21,1,3
1188259_1 NTTGTGACCTGGTCCACTAA 476,470,6,20,19,1,3
426701_1 NTGTGACCTGGTCCACTAAC 402,397,5,20,19,1,3
cluster#=26 referenceSeqID=bta-mir-206 reads#=1319897 mir#=10
bta-mir-206 tgcttcccaaggccacatgcttctttatatccccatacggattactttgctaTGGAATGTAAGGAAGTGTGTGGtttcggcgagcg
hsa-mir-206 tgcttcccgaggccacatgcttctttatatccccatatggattactttgctaTGGAATGTAAGGAAGTGTGTGGtttcggcaagtg
ssc-mir-206 ---ttcccgaggccacatgcttctttatatccccatacggattacttgactaTGGAATGTAAGGAAGTGTGTGAtctcgttaa---
cfa-mir-206 --------------acatgcttctttatatccccatacggattacgttgctaTGGAATGTAAGGAAGTGTGTGG------------
mdo-mir-206 --------gaggcaacatgcttctttatatccccatatgaattatgctgctaTGGAATGTAAGGAAGTGTGTGgtttcgggaag--
ptr-mir-206 -gcttcccgaggccacatgcttctttatatccccatatggattactttgctaTGGAATGTAAGGAAGTGTGTGGtttcggcaagtg
oan-mir-206 tgctctccgagacaACATGCTTCTTTATATCCCCAtatggattacgctgctaTGGAATGTAAGGAAGTGTGTGGtttcgggccaga
mmu-mir-206 -------ccaggccACATGCTTCTTTATATCCTCATAgatatctcagcactaTGGAATGTAAGGAAGTGTGTGGttttgg------
rno-mir-206 --cttccccaggccACATGCTTCTTTATATCCTCATagatatcactgcgctaTGGAATGTAAGGAAGTGTGTGGttttggcaagtg
eca-mir-206-2 ---------aggccacatgcttctttatatccccatacggattactttgctaTGGAATGTAAGGAAGTGTGTGGtttc--------
86032_10 ACATGCTTCTTTATATCCCCATA 845,845,0,23,23,0,5
96489_8 ACATGCTTCTTTATATCCCCAT 828,828,0,22,22,0,5
1920877_1 ACATGCTTCTTTATATCCCCATAT 751,715,36,24,23,1,5
6_989963 TGGAATGTAAGGAAGTGTGTGG 826,826,0,22,22,0,3
21_213913 TGGAATGTAAGGAAGTGTGTGGT 866,866,0,23,23,0,3
132_21403 TGGAATGTAAGGAAGTGTGTGGTT 901,901,0,24,24,0,3
162_16942 TGGAATGTAAGGAAGTGTGTG 791,791,0,21,21,0,3
224_11018 TGGAATGTAAGGAAGTGTGT 751,751,0,20,20,0,3
258_9515 TGGAATGTAAGGAAGTGTGTGA 827,790,37,22,21,1,3
332_6965 TGGAATGTAAGGAAGTGTGTGGTTT 937,937,0,25,25,0,3
301_8251 GGAATGTAAGGAAGTGTGTGG 783,783,0,21,21,0,3
407_5770 TGGAATGTAAGGAAGCGTGTGG 753,737,16,22,21,1,3
513_3862 TGGAATGTAAGGAAGAGTGTGG 770,757,13,22,21,1,3
617_3030 TGGAATGTAAGGAAGTGTG 714,714,0,19,19,0,3
440_4898 NGGAATGTAAGGAAGTGTGTGG 422,416,6,22,21,1,3
831_2089 TGGAATGTAAGGAAGTGTGTGGTTTT 967,929,38,26,25,1,3
992_1787 GGAATGTAAGGAAGTGTGTGGT 826,826,0,22,22,0,3
1402_1604 TGGAATGTAAGGCAGTGTGTGG 701,686,15,22,21,1,3
1400_1600 TGGAATGTAAGGACGTGTGTGG 701,684,17,22,21,1,3
1457_1173 TGGAATGTAAGGAAGCGTGTGGT 788,772,16,23,22,1,3
1403_1167 TGGAATGTAAGGAAGTGT 674,674,0,18,18,0,3
1988_799 TGGAATGTAAGGAAGAGTGTGGT 808,794,14,23,22,1,3
2557_848 TGGAATGTAAGGAAGTGCGTGG 727,710,17,22,21,1,3
2248_721 TGGAATGTAAGGAAGNGTGTGG 753,746,7,22,21,1,3
2564_662 TGGAATGTAAGGAAGGGTGTGG 739,724,15,22,21,1,3
2875_679 TGGAATGCAAGGAAGTGTGTGG 718,700,18,22,21,1,3
1595_1024 NGGAATGTAAGGAAGTGTGTGGT 437,431,6,23,22,1,3
4136_517 TGGAATGTACGGAAGTGTGTGG 696,681,15,22,21,1,3
4860_443 TGGCATGTAAGGAAGTGTGTGG 694,679,15,22,21,1,3
4865_447 TGGACTGTAAGGAAGTGTGTGG 680,664,16,22,21,1,3
5549_399 TGGAATGTAAGGAAGTGTGCGG 743,722,21,22,21,1,3
5630_390 TGGAATGTCAGGAAGTGTGTGG 691,675,16,22,21,1,3
5846_341 TGGAATGTAAGGACGTGTGTGGT 736,720,16,23,22,1,3
6095_342 TGGAATGTAAGGCAGTGTGTGGT 731,716,15,23,22,1,3
4980_368 TGGAATGGAAGGAAGTGTGTGG 676,661,15,22,21,1,3
6640_218 TGGAATGTAAGGAAGTGTGTGAT 870,833,37,23,22,1,3
6125_247 TGGGATGTAAGGAAGTGTGTGG 741,720,21,22,21,1,3
6334_227 TGGAATNTAAGGAAGTGTGTGG 764,757,7,22,21,1,3
7147_197 GGAATGTAAGGAAGTGTGTGGTT 863,863,0,23,23,0,3
6832_220 TGGAATGTAAGGGAGTGTGTGG 758,736,22,22,21,1,3
8783_164 TGGAATCTAAGGAAGTGTGTGG 769,746,23,22,21,1,3
11840_164 TGGAATGTAAGGAAGTGCGTGGT 759,741,18,23,22,1,3
10028_169 TGGAATGTAAGCAAGTGTGTGG 736,716,20,22,21,1,3
10275_142 TGGAATGTAAGGAAGCGTGTGGTT 829,812,17,24,23,1,3
9317_149 TGGAATGTAAGGAAGNGTGTGGT 780,773,7,23,22,1,3
9111_159 GGGAATGTAAGGAAGTGTGTGG 712,689,23,22,21,1,3
9580_143 TGGAATATAAGGAAGTGTGTGG 777,755,22,22,21,1,3
20053_132 TGGAATGTAAGGAAGTNTGTGG 773,766,7,22,21,1,3
12859_124 TGGAATGCAAGGAAGTGTGTGGT 761,742,19,23,22,1,3
11420_119 GGAATGTAAGGAAGTGTGTG 749,749,0,20,20,0,3
12808_122 TGGAATGTAAGGAAGCGTGTG 728,712,16,21,20,1,3
13106_110 TGGAATGTAAGGAAGGGTGTGGT 768,755,13,23,22,1,3
13524_95 ATGGAATGTAAGGAAGTGTGTGG 857,857,0,23,23,0,3
16315_105 TGGAATGTACGGAAGTGTGTGGT 724,709,15,23,22,1,3
18583_94 TGGAATGTAAGGAAGTGTGCGGT 793,772,21,23,22,1,3
13302_94 GGAATGTAAGGAAGTGTGT 716,716,0,19,19,0,3
15980_78 TGGAATGTAAGGAAGAGTGTGGTT 828,816,12,24,23,1,3
19880_90 TGGACTGTAAGGAAGTGTGTGGT 716,701,15,23,22,1,3
19200_89 TGGAATGTAAGGAAGTGAGTGG 722,707,15,22,21,1,3
17849_67 GGAATGTAAGGAAGTGTGTGGTTT 906,906,0,24,24,0,3
18112_84 TGGCATGTAAGGAAGTGTGTGGT 724,709,15,23,22,1,3
16128_79 GGAATGTAAGGAAGTGTGTGA 773,737,36,21,20,1,3
25605_80 TGGAATGTCAGGAAGTGTGTGGT 725,709,16,23,22,1,3
10349_131 NGGAATGTAAGGAAGTGTGTGGTT 436,430,6,24,23,1,3
19529_77 TGGAATGGAAGGAAGTGTGTGGT 698,685,13,23,22,1,3
21690_73 TGGAATGAAAGGAAGTGTGTGG 712,695,17,22,21,1,3
15966_79 TGGAATGTAAGGAAGTG 632,632,0,17,17,0,3
18082_68 TGGAATGTAAGGAAGCGTGT 667,652,15,20,19,1,3
19816_61 TGGAATGTAAGGAAGAGTGTG 729,716,13,21,20,1,3
26336_65 TGGAATGTAAGGAAGTGTGGGG 659,645,14,22,21,1,3
21079_54 TGGAATGTAAGGAAGAGTGTGA 761,712,49,22,20,2,3
24160_49 TGGAATGTAGGGAAGTGTGTGGT 800,777,23,23,22,1,3
23855_47 TGGAATNTAAGGAAGTGTGTGGT 800,793,7,23,22,1,3
24573_55 TGGAATGTAAGGAAGACTGTGG 673,654,19,22,20,2,3
25759_46 TGGGATGTAAGGAAGTGTGTGGT 760,739,21,23,22,1,3
28075_42 TGGAATCTAAGGAAGTGTGTGGT 814,791,23,23,22,1,3
15337_84 NGGAATGTAAGGAAGTGTGTG 394,388,6,21,20,1,3
28239_47 TGGAATGTAAGGAAGTGGGTGG 703,685,18,22,21,1,3
66397_39 TGGAATGTAAGGAAGTNTGTGGT 809,802,7,23,22,1,3
26393_42 GGGAATGTAAGGAAGTGTGTGGT 767,743,24,23,22,1,3
25926_45 GGAATGTAAGGAAGTCTGTGG 706,690,16,21,20,1,3
31029_37 TGGAATGTAAGGAAGCGTGTGGTTT 832,818,14,25,24,1,3
33165_39 TGGAATGTAAGCAAGTGTGTGGT 763,741,22,23,22,1,3
27203_42 TGGAATGTAAGGAAGAGTGT 700,683,17,20,19,1,3
35845_37 TGGAATGTAAGGACGTGTGTGGTT 764,747,17,24,23,1,3
47248_31 TGGAATGTAAGGAAGTGTGNGG 752,747,5,22,21,1,3
62104_29 TGGAATGTAAGGAAGTGTGTNG 768,762,6,22,21,1,3
37427_27 TGGAATATAAGGAAGTGTGTGGT 829,807,22,23,22,1,3
20471_58 NGGAATGTAAGGAAGTGTGT 380,374,6,20,19,1,3
21627_55 NGGAATGTAAGGAAGTGTGTGA 424,392,32,22,20,2,3
46281_29 TGGAATGTAAGGCAGTGTGTGGTT 727,712,15,24,23,1,3
42856_24 TGGAATGTAAGGAAGAGTGTGGTTT 858,848,10,25,24,1,3
23752_50 NGAATGTAAGGAAGTGTGTGG 413,407,6,21,20,1,3
49515_30 TGGAATGTAAGGCAGTGTGTG 678,663,15,21,20,1,3
34827_29 ATGTAAGGAAGTGTGTGG 671,671,0,18,18,0,3
38311_26 GGAATGTAAGGAAGTATGTGG 727,712,15,21,20,1,3
42611_26 GAATGTAAGGAAGTGTGTGG 704,704,0,20,20,0,3
36917_27 GGAATGTAAGGAAGTGTG 669,669,0,18,18,0,3
31464_35 NGGAATGTAAGGAAGTGTGTGGTTT 491,485,6,25,24,1,3
53775_17 TGGAATGTAAGGAAGTGTGTGGTTTC 979,979,0,26,26,0,3
40753_24 AATGTAAGGAAGTGTGTGG 689,689,0,19,19,0,3
41505_26 GTAAGGAAGTGTGTGG 604,604,0,16,16,0,3
58948_21 TGGAATGTAAGGAAGTGAGTGGT 736,719,17,23,22,1,3
64167_17 TGGAATGTAAGAAAGTGTGTGGT 801,778,23,23,22,1,3
55542_16 GAATGTAAGGAAGTGTGTGGTT 818,818,0,22,22,0,3
58620_17 GAATGTAAGGAAGTGTGTGGT 766,766,0,21,21,0,3
55282_17 TGGANTGTAAGGAAGTGTGTGG 758,751,7,22,21,1,3
49267_19 TGTAAGGAAGTGTGTGG 658,658,0,17,17,0,3
63337_16 TGGAATGTAAGGAAGTGTGAGGT 787,767,20,23,22,1,3
79233_17 TGGAATGTAAGGACGTGTGTG 697,683,14,21,20,1,3
61946_19 GGAATGTAAGGAAGGGTGTGG 622,610,12,21,20,1,3
68446_17 GGAATGTAAGGAAGCGTGTGG 662,649,13,21,20,1,3
51600_19 CGGATTACTTTGCTA 578,578,0,15,15,0,3
56715_16 GGAATGGAAGGAAGTGTGTGG 698,686,12,21,20,1,3
67974_15 TGGAAAGTAAGGAAGTGTGTGG 752,729,23,22,21,1,3
71333_12 GGAATGTAAGGAAGTGTGTGGTTTT 907,870,37,25,24,1,3
60625_15 GGAATGTAAGGAAGTTTGTGG 703,688,15,21,20,1,3
77636_14 TGGAATGTNAGGAAGTGTGTGG 743,737,6,22,21,1,3
68812_16 GGAATGTAAGGACGTGTGTGG 659,641,18,21,20,1,3
74993_11 ATGGAATGTAAGGAAGTGTGTGGT 927,927,0,24,24,0,3
98434_12 TGGAATGTAAGGAAGTGTGCGGTT 853,830,23,24,23,1,3
51337_18 AAGGAAGTGTGTGGT 553,553,0,15,15,0,3
73749_13 TGGAATGTAAGGAAGTGCGTGGTT 785,764,21,24,23,1,3
58186_15 TGGAATGTAAGGAAGACTGTGGT 678,661,17,23,21,2,3
65280_14 GGAATGCAAGGAAGTGTGTGG 707,694,13,21,20,1,3
90321_13 TGGAATGTCAGGAAGTGTGTGGTT 754,738,16,24,23,1,3
79470_13 TGGAATGCAAGGAAGTGTGTGGTT 748,734,14,24,23,1,3
63548_14 GGAATGTAAGGAAGTGT 641,641,0,17,17,0,3
58293_15 TGGAATGTAAGGACGTGTGT 603,588,15,20,19,1,3
105842_14 TGGCATGTAAGGAAGTGTGTG 636,621,15,21,20,1,3
67529_14 TGGAATGTAAGGAAGCGTG 620,606,14,19,18,1,3
90700_10 TGGAATGTAAGGAAGGGTGTGGTT 781,768,13,24,23,1,3
78356_10 GGAATGTAAGGAAGTCTGTGGT 782,766,16,22,21,1,3
54873_17 NGGAATGTAAGGAAGTGTGTGGTTTT 481,449,32,26,24,2,3
84324_11 TGGAATGTAAGGAAGNGTGTGA 732,692,40,22,20,2,3
132031_13 TGGAATGTAAGGAAGCGTGCGG 590,563,27,22,20,2,3
87747_11 TGGAATGTAAGGAAGGGTGTG 666,653,13,21,20,1,3
84659_11 TGGAATGGAAGGAAGTGTGTG 658,644,14,21,20,1,3
66044_15 NGAATGTAAGGAAGTGTGTGGT 474,468,6,22,21,1,3
118952_9 TGGAATGTAAGGCAGTGTGTGGTTT 782,768,14,25,24,1,3
114209_9 TGGAATGTACGGAAGTGTGTGGTTT 773,757,16,25,24,1,3
99582_8 TGGAATGTAAGGAAGNGTGTGGTT 828,821,7,24,23,1,3
236792_9 TGGAATGTAAGGACGTGTGTGGTTT 714,703,11,25,24,1,3
92637_9 TGGAATGTAAGGAAGNGTGTG 708,701,7,21,20,1,3
126452_10 GGAATGTAAGGCAGTGTGTGG 643,630,13,21,20,1,3
79926_10 TGGAATGTAAGGAAGCGT 637,624,13,18,17,1,3
85975_9 GGAATGTAAGGAAGTNTGTGG 695,688,7,21,20,1,3
117873_9 TGGAATGTAAGGAAGTGGGTGGT 701,687,14,23,22,1,3
150737_8 TGGAATGTAAGGAAGTGTGNGGT 767,762,5,23,22,1,3
123096_9 TGGAATGCAAGGAAGTGTGTG 682,663,19,21,20,1,3
50531_18 NGGAATGTAAGGAAGTGTG 336,330,6,19,18,1,3
136385_8 TGGAATGAAAGGAAGTGTGTGGT 764,742,22,23,22,1,3
120019_9 TGGAATGTACGGAAGTGTGTG 658,644,14,21,20,1,3
140905_8 TGGACTGTAAGGAAGTGTGTGGTT 739,717,22,24,23,1,3
138680_9 GGAATGTACGGAAGTGTGTGG 656,637,19,21,20,1,3
92563_8 ATGTAAGGAAGTGTGTGGT 696,696,0,19,19,0,3
95618_9 TGGAATGTAAGGAAGTGCGT 635,618,17,20,19,1,3
89356_9 GTAAGGAAGTGTGTGGT 614,614,0,17,17,0,3
145991_8 TGGAATGGAAGGAAGTGTGTGGTT 690,679,11,24,23,1,3
106869_7 GGAATGTAAGGAAGTATGTGGT 790,772,18,22,21,1,3
155827_8 TGGACTGTAAGGAAGTGTGTG 689,673,16,21,20,1,3
116966_7 TGGGATGTAAGGAAGTGTGTGGTT 782,766,16,24,23,1,3
106953_7 TNGAATGTAAGGAAGTGTGTGG 769,762,7,22,21,1,3
108331_7 AATGTAAGGAAGTGTGTGGT 744,744,0,20,20,0,3
125933_6 TGGAATGTAAGGAAGAGTGTGGTTTT 913,863,50,26,24,2,3
128856_8 TGGAATGTAAGGCAGTGTGT 632,621,11,20,19,1,3
143748_6 TGGAATGCAAGGAAGTGTGTGGTTT 803,785,18,25,24,1,3
142764_6 TGGAAAGTAAGGAAGTGTGTGGT 800,776,24,23,22,1,3
127055_6 TGGAATGTAAGGAACTGTGTGGTT 788,766,22,24,23,1,3
111125_7 TGGAATGTAAGGAAGAGTG 673,655,18,19,18,1,3
109444_8 TGGCATGTAAGGAAGTGTGT 583,572,11,20,19,1,3
112118_7 GGCATGTAAGGAAGTGTGTGG 654,639,15,21,20,1,3
117886_6 TGGAATGTACGGAAGTGTGTGGTT 766,745,21,24,23,1,3
175223_5 TGGAATGTAAGGAAGTGCGTGGTTT 906,893,13,25,24,1,3
130826_7 TGGAATGTAAGGAAGTGCGTG 656,635,21,21,20,1,3
91877_8 TAAGGAAGTGTGTGG 554,554,0,15,15,0,3
136010_7 TGGAATGTAAGGAAGTGTGGGGT 642,630,12,23,22,1,3
129653_5 TGGAATGTAAGGAAGTGTATGGTT 895,872,23,24,23,1,3
139078_7 TGGAATGGAAGGAAGTGTGT 622,612,10,20,19,1,3
140849_7 TGGAATGCAAGGAAGTGTGT 629,611,18,20,19,1,3
103944_7 TGAATGTAAGGAAGTGTGTGGTT 633,611,22,23,22,1,3
339069_6 TGGAATGTAAGCAAGTGTGTG 711,692,19,21,20,1,3
154308_6 TGGAATGTAAGGAATTGTGTG 688,667,21,21,20,1,3
123426_6 TGGAATGTCAGGAAGTGTGTG 675,655,20,21,20,1,3
74839_11 NGGAATGTAAGGAAGTGT 359,353,6,18,17,1,3
176315_5 TGGANTGTAAGGAAGTGTGTGGT 780,774,6,23,22,1,3
128740_5 GGGAATGTAAGGAAGTGTGTGGTT 762,745,17,24,23,1,3
131570_5 TGGAATNTAAGGAAGTGTGTG 739,731,8,21,20,1,3
119657_6 TGGAATGTAAGGAAGAGT 609,597,12,18,17,1,3
237025_5 TGGCATGTAAGGAAGTGTGTGGTT 722,711,11,24,23,1,3
129716_5 TGGGATGTAAGGAAGTGTGT 723,702,21,20,19,1,3
130206_5 CGGAATGTAAGGAAGTGTGTGGTT 708,687,21,24,23,1,3
137410_5 TGTAAGGAAGTGTGTGGT 679,679,0,18,18,0,3
144988_5 TGGAATGTAAGGAAGNGTGT 683,676,7,20,19,1,3
128756_6 TGGAATGTAAGGCAGTGTG 573,562,11,19,18,1,3
230829_5 GGAATGTAAGGAAGGGTGTGGT 662,653,9,22,21,1,3
143897_5 TGGAATGTAAGGAAGTGCG 670,647,23,19,18,1,3
163507_4 TGGAATNTAAGGAAGTGTGTGGTT 813,806,7,24,23,1,3
153292_5 TGGAATGTAAGGGAGTGTGTG 651,635,16,21,20,1,3
132758_5 TGGAATGTAAGGAAGGGTGT 646,630,16,20,19,1,3
145594_5 GGAATGAAAGGAAGTGTGTGG 635,624,11,21,20,1,3
162959_4 TGGAATGTAAGGAAGTGAGTGGTT 789,768,21,24,23,1,3
380704_4 TGGAATGTAAGGAAGTNTGTGGTT 771,766,5,24,23,1,3
161060_5 TGGACTGTAAGGAAGTGTGT 625,609,16,20,19,1,3
217463_5 GGACTGTAAGGAAGTGTGTGG 615,598,17,21,20,1,3
204292_4 TGGAATGGAAGGAAGTGTGTGGTTT 751,740,11,25,24,1,3
192964_4 TGGAATATAAGGAAGTGTGTG 757,735,22,21,20,1,3
153493_4 TGGGATGTAAGGAAGTGTGTG 748,724,24,21,20,1,3
159676_4 GGAATGTAAGGAAGTTTGTGGT 740,724,16,22,21,1,3
154158_4 TGGAATGTNAGGAAGTGTGTGGT 728,722,6,23,22,1,3
196181_4 TGGTATGTAAGGAAGTGTGTGGT 730,706,24,23,22,1,3
309651_4 GGAATGTCAGGAAGTGTGTGG 688,678,10,21,20,1,3
185906_3 TATGGAATGTAAGGAAGTGTGTGG 894,894,0,24,24,0,3
212466_3 TGGAATGTAAGGAAGNGTGTGGTTT 875,867,8,25,24,1,3
234658_3 TGGAATNTAAGGAAGTGTGTGGTTT 874,867,7,25,24,1,3
171179_5 TGGAATGTAAGGCAGTGT 530,516,14,18,17,1,3
385734_3 TGGGATGTAAGGAAGTGTGTGGTTT 870,846,24,25,24,1,3
259190_3 TGGAATGTAAGGAAGTGTGTNGT 807,801,6,23,22,1,3
266648_3 ATGGAATGTAAGGAAGTGTGTG 796,796,0,22,22,0,3
223523_3 TGGAATGTAAGGGAGTGTGTGGTTT 816,792,24,25,24,1,3
205259_3 TGGAATGTAAGGAAGGGTGTGGTTT 800,789,11,25,24,1,3
404485_3 TGGAATGTAAGGAAGTGNGTGG 782,776,6,22,21,1,3
237270_3 ATGGAATGTAAGGCAGTGTGTGG 777,758,19,23,22,1,3
126980_5 NTGGAATGTAAGGAAGTGTGTGG 453,448,5,23,22,1,3
224576_3 GGAATGTAAGGGAGTGTGTGG 762,743,19,21,20,1,3
334982_3 TGGAATGTAAGGAAGTGCGTGGTTTT 747,715,32,26,24,2,3
629534_3 GGAATGTAAGGAAGTGCGTGGT 725,707,18,22,21,1,3
658802_3 TGGAATGTAAGGAAGTNTGT 690,683,7,20,19,1,3
208432_3 TGGAATGTAGGGAAGTGTGTG 692,676,16,21,20,1,3
392703_3 GGAATGTAAGGCAGTGTGTGGT 691,674,17,22,21,1,3
182718_3 TGGAATGTAAGGAAGNGTG 677,670,7,19,18,1,3
222401_3 AATGTAAGGAAGTGTGTGGTT 669,669,0,21,21,0,3
181607_4 TGGAATGTACGGAAGTGTGT 497,486,11,20,19,1,3
194166_3 TGGAATGTCAGGAAGTGTGT 647,634,13,20,19,1,3
182338_3 GGAATGTAAGGAGGTGTGTGG 649,632,17,21,20,1,3
320643_3 TGGAATGTAAGGAAGTGTGAGA 656,618,38,22,20,2,3
248736_3 GGAATGTAAGGAAGCGTGTGGT 613,600,13,22,21,1,3
343899_3 TGGAATGTAAGGAAGTGTGTC 598,588,10,21,20,1,3
505061_2 TGGAATGTAAGGAAGTNTGTGGTTT 885,878,7,25,24,1,3
867233_3 TGGAATGTAAGGAAGTGGCTGG 597,575,22,22,20,2,3
1128845_3 TGGCATGTAAGGAAGTGTGTGA 612,567,45,22,20,2,3
1124265_2 TGGAATGCAAGGAAGTGTGTGGTTTT 882,833,49,26,24,2,3
391962_2 ATGTAAGGAAGTGTGTGGTTT 822,822,0,21,21,0,3
405107_2 TGGATTGTAAGGAAGTGTGTGGTT 830,809,21,24,23,1,3
306612_2 TGGAATGTAAGGAAGTGTGAGGTT 828,807,21,24,23,1,3
263460_3 TGGAATGTAAGGAAGTCTGTGC 556,536,20,22,20,2,3
382863_2 TGGAATGTCAGGAAGTGTGTGGTTTT 837,793,44,26,24,2,3
268818_2 TGGAGTGTAAGGAAGTGTGTGGTTT 807,784,23,25,24,1,3
266531_2 GGAATGTAAGGAAGTGTGTAG 802,781,21,21,20,1,3
274583_2 TGGAATGTAAGGAGGTGTGTGGTT 756,740,16,24,23,1,3
1119010_2 TGGAATGTAAGGAAGTGTGCGGTTT 744,734,10,25,24,1,3
276953_2 TGGAATGTAAGGAAGTNTGTGA 759,721,38,22,20,2,3
238288_2 GGAATGCAAGGAAGTGTGTGGT 725,706,19,22,21,1,3
1599769_2 TGGAATGTACGGAAGTGTGTGA 740,691,49,22,20,2,3
333783_2 TGGAATGTAAGGAAGTGAGTG 700,687,13,21,20,1,3
406278_2 TGGAATNTAAGGAAGTGTGT 691,684,7,20,19,1,3
404617_2 GGAATATAAGGAAGTGTGTGG 706,683,23,21,20,1,3
309501_2 TGGAATGTAAGGAAGACTGTGGTT 685,675,10,24,22,2,3
283241_2 TGGAATGTAAGGAAGGGTG 684,674,10,19,18,1,3
373218_2 TGGAATCTAAGGAAGTGTGT 682,660,22,20,19,1,3
274043_2 GCAATGTAAGGAAGTGTGTGG 673,655,18,21,20,1,3
687837_2 TGGAATGTAAGGAAGTGTGTCGTT 672,654,18,24,23,1,3
1363690_2 TGGAATGTAAGGAAGTGTGTCGTTT 660,650,10,25,24,1,3
449469_2 TGGAATGTAAGGAAGTGTCTG 659,648,11,21,20,1,3
451726_2 TGGAATGCAAGGAAGTGCGTGGTT 663,640,23,24,22,2,3
338362_2 TGGAATGTAAGCAAGTGTGT 654,634,20,20,19,1,3
808273_2 TGGAATGTAAGGAAGTGAGCGGT 650,626,24,23,21,2,3
363040_2 TGGAATGGAAGGAAGTGTG 642,625,17,19,18,1,3
336610_2 GGAATGTAAGGAAGTGTGCGG 628,614,14,21,20,1,3
707085_2 TGGAATGTAAGGAAGTGTGTGCTTT 628,609,19,25,24,1,3
249505_2 TGGAATGAAAGGAAGTGTGTGA 652,609,43,22,20,2,3
316497_2 TGGAATGTGAGGAAGTGTGTG 611,600,11,21,20,1,3
419866_2 TGGAATGCAAGGAAGTGTGGGG 606,585,21,22,20,2,3
964164_2 TGGAATGTAAGGAAGTGCGCGGT 606,584,22,23,21,2,3
382278_2 TGGAATGTAAGAAAGTGTGT 588,578,10,20,19,1,3
1847444_2 TGGAATGTAAGGACGTGAGTGG 593,570,23,22,20,2,3
969204_2 TGGACTGTAAGGAAGTGAGTGGT 590,570,20,23,21,2,3
1064639_2 GGAATGTAAGGAAGTATGTG 577,570,7,20,19,1,3
1107396_2 GGAATGTAAGGACGTGTGTGGT 580,561,19,22,21,1,3
447602_2 GGAATGTAAGGAAGTGAGTGG 576,560,16,21,20,1,3
951759_2 TGGAATGTAAGGAAGAGCGTGG 570,549,21,22,20,2,3
1080504_2 TGGAATGTAAGGCAGTGTGCGGT 565,546,19,23,21,2,3
587513_2 TGGAATGTAAGGAAGCGTGTCG 535,514,21,22,20,2,3
893110_1 ATGGAATGTAAGGAAGTGTGTGGTT 992,992,0,25,25,0,3
728720_1 TGGAATGTAAGGAAGTGTGTGGTTTTG 1021,982,39,27,26,1,3
1104123_2 TGGAATGTAAGGAACTGTGT 506,487,19,20,19,1,3
1754812_1 TGGAATGTAAGGAAATGTGTGGTTT 964,947,17,25,24,1,3
1837180_1 TGGAATGTAAGGAAGGGTGTGGTTTT 937,890,47,26,24,2,3
1379849_1 TGGAATGTAAGGTAGTGTGTGGTT 912,889,23,24,23,1,3
952763_1 TGGAATGTAAGAAAGTGTGTGGTTT 899,889,10,25,24,1,3
1563406_1 GAATGTAAGGAAGTGTGTGGTTT 871,871,0,23,23,0,3
1867023_1 ATGGAATGTACGGAAGTGTGTGGTT 877,858,19,25,24,1,3
1230314_1 GGAATGTAAGGAAGTTTGTGGTT 854,836,18,23,22,1,3
1400946_1 AATGTAAGGAAGTGTGTGGTTT 835,835,0,22,22,0,3
1211349_1 TGGAATGTNAGGAAGTGTGTGGTT 835,829,6,24,23,1,3
1068048_1 ATGGAATGTAAGGAATTGTGTGG 830,819,11,23,22,1,3
1671112_1 TGGAATGTAAGGAAATGTGTGGTT 840,817,23,24,23,1,3
525349_1 GGAATGNAAGGAAGTGTGTGGTT 825,817,8,23,22,1,3
1779740_1 TGGNATGTAAGGAAGTGTGTGG 823,816,7,22,21,1,3
846030_1 GGAATGCAAGGAAGTGTGTGGTT 833,816,17,23,22,1,3
951848_1 GGAATGTAAGGAAGTGTGTGAT 838,807,31,22,21,1,3
1334747_1 TGGAATGTAAGGAAGTGTGTGGTTTTCGTACG 810,800,10,32,27,5,3
2011464_1 GGAATGTAAGGAAGTGTATGG 819,796,23,21,20,1,3
723433_1 GGAATGTAAGGAAGTGTGAGG 807,788,19,21,20,1,3
821246_1 TGGACTGTAAGGAAGTGTGTGGTTT 793,774,19,25,24,1,3
733848_1 TGGAATCTAAGGAAGTGTGTG 780,772,8,21,20,1,3
1233087_1 TGGAATGTAAGGAAGTGTNTGG 775,769,6,22,21,1,3
1264684_1 GGAATGTAAGGAAGTNTGTGGT 777,769,8,22,21,1,3
1395458_1 GGAATGTAAGGGAGTGTGTGGT 791,768,23,22,21,1,3
945046_1 TGGNATGTAAGGAAGTGTGTG 772,765,7,21,20,1,3
541981_1 TGGAATGTAAGGAAGTATGTGA 813,764,49,22,20,2,3
630632_1 TGCAATGTAAGGAAGTGTGTG 769,758,11,21,20,1,3
1644101_1 ATGGAATGTAAGGAAGTGTGTGA 787,754,33,23,22,1,3
1526876_1 TGGAATGTAAGGAAGTGTGTGGTGTGC 757,751,6,27,24,3,3
1655809_1 TATGGAATGTAAGGAAGTGT 747,747,0,20,20,0,3
1935649_1 ATGGAATGTACGGAAGTGTGTGGT 758,747,11,24,23,1,3
858762_1 TCGAATGTAAGGAAGTGTGTGA 785,745,40,22,20,2,3
871376_1 TGGAATGTAAGGAAGTGTGNGGTTT 749,744,5,25,24,1,3
978630_1 GGAATGNAAGGAAGTGTGTGG 752,744,8,21,20,1,3
2004076_1 TGTAAGGAAGTGTGTGGTT 742,742,0,19,19,0,3
1974622_1 TGGAATCTAAGGAAGTGTGTGGTTT 752,740,12,25,24,1,3
843058_1 TGGAATGTAAGGAAGTCTGTGGTTT 752,740,12,25,24,1,3
809731_1 GGAATGGAAGGAAGTGTGTG 746,738,8,20,19,1,3
1479368_1 GGAATGTAAGGAAGTGNGTGG 743,737,6,21,20,1,3
1547239_1 TGGAANGTAAGGAAGTGTGTGG 743,735,8,22,21,1,3
876072_1 TGGAATGTATGGAAGTGTGT 750,733,17,20,19,1,3
1394828_1 GAATGTAAGGAAGTGTGTGA 768,728,40,20,19,1,3
1297870_1 TGGAATGTAAGGAAGTGGGTGGTT 729,720,9,24,23,1,3
421926_1 TGGAATGTAAGGAAGTGTGNG 722,718,4,21,20,1,3
585528_1 TGGAATGTACGGAAGTGTGTGAT 762,715,47,23,21,2,3
1818180_1 TGGAATGTAAGGAAGTGTGTGGTCGGATCGCG 723,711,12,32,26,6,3
1776762_1 TGGANTGTAAGGAAGTGTGTGA 755,711,44,22,20,2,3
1716430_1 TGGAATCTAAGGAAGTGTGTGAT 752,710,42,23,21,2,3
966401_1 TGGAATGTAAGGAAGTGTGGGGTTTT 754,710,44,26,24,2,3
1211045_1 TGGAATGTAAGGAAGTGTGCTGT 725,708,17,23,21,2,3
[truncated: 12,232 more rows]
