# Supplementary material for: Identification and Characterization of the miRNA Transcriptome of Ovis aries
Source: PLoS One. 2013 Mar 13;8(3):e58905. doi: 10.1371/journal.pone.0058905 (PMC3596360; doi:10.1371/journal.pone.0058905)
Supplement: Table S16 — Profile of predicted miRNAs (Group 3b) that could be mapped to known pre-miRNAs of selected species (Mammalia) but unmapped to species specific ( Ovis aries ) genome. (XLS) [file pone.0058905.s020.xls]

## Sheet: Sheet 1
Supplementary Table S16. Profile of predicted miRNAs (Group 3b) that could be mapped to known pre-miRNAs of selected species (Mammalia) but unmapped to species specific (Ovis aries) genome
# of detected miRNAs:	89
# of detected miRNAs at 5':	40	40/89	0.4494
# of detected miRNAs at 3':	49	49/89	0.5506
# of known pre-miRNAs related:	638
# of known miRNAs related:	682
# of all clusters:	77
# of clusters with 5' & 3' reads:	12	12/77	0.1558
miRNA_name	is the name of detected miRNA sequence
	The miR_name is composed of the 1st known miRNA name in a cluster, a underscore, and a matching annotation: such as
	L-n means the miRNA_seq (detected) is n base less than known rep_miRSeq in the left side;
	R-n means the miRNA_seq (detected) is n base less than known rep_miRSeq in the right side;
	L+n means the miRNA_seq (detected) is n base more than known rep_miRSeq in the left side;
	R+n means the miRNA_seq (detected) is n base more than known rep_miRSeq in the right side;
	2ss5TC13TA means 2 substitutin (ss), which are T->C at position 5 and T->A at position 13
	if there is no matching annotation, the miRNA_seq (detected) is exactly same as known rep_miRSeq.
miRNA_seq	is a read at 5' or 3' of maximum mapped score in each cluster.
#copy of the miRNA	is the copy number of the miRNA_seq
score(all) of the miRNA	is the total score of the miRNA_seq
mirIDs,	is all mirID in a cluster, seprated by ,
rep_mirID	is the representative known mirID
rep_miRID	is the representative known mirID
type	is 5' or 3', which means the cluster appears at 5' or 3' end
cluster	miRNA_index	miRNA_name	miRNA_seq	miRNA_len	#copy of the miRNA	score(all) of the miRNA	genomeID	strand	start	end	genome_seq	#mir	mirIDs,	rep_mirID	rep_miRID	type	#base_inLoop
1	1	bta-let-7a_2ss12GT18TC	TGAGGTAGTAGTTTGTACAGTT	22	33398	820					aggtTGAGGTAGTAGGTTGTATAGTTtagaattacatcaagggagataactgtacagcctcctagctttcct	45	bta-let-7a-2,bta-let-7a-1,bta-let-7f-2,bta-let-7a-3,bta-let-7g,bta-let-7f-1,hsa-let-7g,hsa-let-7b,ssc-let-7a-1,ssc-let-7a-2,ssc-let-7g,cfa-let-7a-2,cfa-let-7a-1,cfa-let-7g,mdo-let-7a-2,mdo-let-7a-1,mdo-let-7f-2,mdo-let-7a-3,mdo-let-7f-1,mdo-let-7b,mml-let-7a-2,mml-let-7a-1,mml-let-7a-3,mml-let-7b,ptr-let-7a-2,ptr-let-7a-1,ptr-let-7f-2,ptr-let-7a-3,ptr-let-7f-1,ptr-let-7b,oan-let-7f-2,oan-let-7g,o…	bta-let-7a-3	bta-let-7a	5'	0
1	2	hsa-let-7b*	CTATACAACCTACTGCCTTCCC	22	5	849					aggtTGAGGTAGTAGGTTGTATAGTTtagaattacatcaagggagataactgtacagcctcctagctttcct	45	bta-let-7a-2,bta-let-7a-1,bta-let-7f-2,bta-let-7a-3,bta-let-7g,bta-let-7f-1,hsa-let-7g,hsa-let-7b,ssc-let-7a-1,ssc-let-7a-2,ssc-let-7g,cfa-let-7a-2,cfa-let-7a-1,cfa-let-7g,mdo-let-7a-2,mdo-let-7a-1,mdo-let-7f-2,mdo-let-7a-3,mdo-let-7f-1,mdo-let-7b,mml-let-7a-2,mml-let-7a-1,mml-let-7a-3,mml-let-7b,ptr-let-7a-2,ptr-let-7a-1,ptr-let-7f-2,ptr-let-7a-3,ptr-let-7f-1,ptr-let-7b,oan-let-7f-2,oan-let-7g,o…	hsa-let-7b	hsa-let-7b*	3'	0
2	3	bta-miR-181b_R+1_1ss23TA	AACATTCATTGCTGTCGGTGGGATT	25	16	912					cttgggcagaggttctttcttaaaaggtcacaatcAACATTCATTGCTGTCGGTGGGTTgaactgtgtggacaagctcactgaacaatgagtgcaactgtggccccgcat	30	bta-mir-181b-1,bta-mir-181d,bta-mir-181b-2,hsa-mir-181b-1,hsa-mir-181b-2,hsa-mir-181d,ssc-mir-181b-1,ssc-mir-181b-2,ssc-mir-181d,cfa-mir-181b-1,cfa-mir-181b-2,cfa-mir-181d,mdo-mir-181b,mml-mir-181b-1,mml-mir-181b-2,mml-mir-181d,ptr-mir-181b-1,ptr-mir-181b-2,ptr-mir-181d,ppy-mir-181b,ppy-mir-181b-2,ppy-mir-181d,oan-mir-181b,oan-mir-181c,mmu-mir-181b-1,mmu-mir-181b-2,mmu-mir-181d,rno-mir-181b-1,rno…	bta-mir-181b-2	bta-miR-181b	5'	0
2	4	oan-miR-181b*_R+1_2ss9AT19GC	CTCACTGATCAATGAATGCAAA	22	2	871					cttgggcagaggttctttcttaaaaggtcacaatcAACATTCATTGCTGTCGGTGGGTTgaactgtgtggacaagctcactgaacaatgagtgcaactgtggccccgcat	30	bta-mir-181b-1,bta-mir-181d,bta-mir-181b-2,hsa-mir-181b-1,hsa-mir-181b-2,hsa-mir-181d,ssc-mir-181b-1,ssc-mir-181b-2,ssc-mir-181d,cfa-mir-181b-1,cfa-mir-181b-2,cfa-mir-181d,mdo-mir-181b,mml-mir-181b-1,mml-mir-181b-2,mml-mir-181d,ptr-mir-181b-1,ptr-mir-181b-2,ptr-mir-181d,ppy-mir-181b,ppy-mir-181b-2,ppy-mir-181d,oan-mir-181b,oan-mir-181c,mmu-mir-181b-1,mmu-mir-181b-2,mmu-mir-181d,rno-mir-181b-1,rno…	oan-mir-181b	oan-miR-181b*	3'	0
3	5	bta-miR-30f_3ss9CT19T-20C-	TGTAAACATCCTACACTCAGCT	22	23663	827					gagggccagatacTGTAAACACCCTACACTCTCAGCTgtgcacagtgagaaagctgggagaaggctgtttactctctctgcctt	27	bta-mir-30f,bta-mir-30c,bta-mir-30b,hsa-mir-30c-2,hsa-mir-30c-1,hsa-mir-30b,ssc-mir-30c-2,ssc-mir-30c-1,ssc-mir-30b,cfa-mir-30c-2,cfa-mir-30c-1,cfa-mir-30b,age-mir-30b,mml-mir-30c-2,mml-mir-30c-1,ggo-mir-30b,ptr-mir-30c-2,ptr-mir-30c-1,oan-mir-30c,oan-mir-30b,mmu-mir-30c-2,mmu-mir-30c-1,mmu-mir-30b,rno-mir-30c-2,rno-mir-30c-1,rno-mir-30b,eca-mir-30b,	bta-mir-30f	bta-miR-30f	5'	0
3	6	hsa-miR-30c-1*	CTGGGAGAGGGTTGTTTACTCC	22	35	819					gagggccagatacTGTAAACACCCTACACTCTCAGCTgtgcacagtgagaaagctgggagaaggctgtttactctctctgcctt	27	bta-mir-30f,bta-mir-30c,bta-mir-30b,hsa-mir-30c-2,hsa-mir-30c-1,hsa-mir-30b,ssc-mir-30c-2,ssc-mir-30c-1,ssc-mir-30b,cfa-mir-30c-2,cfa-mir-30c-1,cfa-mir-30b,age-mir-30b,mml-mir-30c-2,mml-mir-30c-1,ggo-mir-30b,ptr-mir-30c-2,ptr-mir-30c-1,oan-mir-30c,oan-mir-30b,mmu-mir-30c-2,mmu-mir-30c-1,mmu-mir-30b,rno-mir-30c-2,rno-mir-30c-1,rno-mir-30b,eca-mir-30b,	hsa-mir-30c-1	hsa-miR-30c-1*	3'	0
4	7	hsa-miR-103a-2*_R+1_1ss16CT	AGCTTCTTTACAGTGTTGCCTTGT	24	15	924					ctgccctcggcttctttacagtgctgccttgttgcatatggatcaAGCAGCATTGTACAGGGCTATGAaggc	25	bta-mir-103-1,bta-mir-103-2,bta-mir-107,hsa-mir-103a-1,hsa-mir-103a-2,ssc-mir-103-1,ssc-mir-103-2,ssc-mir-107,cfa-mir-103-1,cfa-mir-103-2,cfa-mir-107,mdo-mir-103-1,mdo-mir-103-2,mdo-mir-107,ptr-mir-103-1,ptr-mir-103-2,oan-mir-103-1,oan-mir-103-2,oan-mir-107,mmu-mir-103-1,mmu-mir-103-2,mmu-mir-107,rno-mir-107,eca-mir-107a,eca-mir-103,	hsa-mir-103a-2	hsa-miR-103a-2*	5'	0
5	8	hsa-mir-320b-1-p3_2ss16AC19GA	AAAAGCTGGGTTGAGCGGA	19	2	627					aattaatccctctctttctagttcttcctagagtgaggAAAAGCTGGGTTGAGAGGGCAAacaaattaactaattaatt	21	hsa-mir-320b-1,hsa-mir-320c-1,hsa-mir-320c-2,hsa-mir-320d-2,hsa-mir-320e,hsa-mir-320b-2,hsa-mir-320d-1,ptr-mir-320b-1,ptr-mir-320c-1,ptr-mir-320c-2,ptr-mir-320a,ptr-mir-320d-3,ptr-mir-320d-2,ptr-mir-320b-2,ptr-mir-320d-1,ppy-mir-320b-1,ppy-mir-320c-1,ppy-mir-320d-2,ppy-mir-320c-2,ppy-mir-320d-1,ppy-mir-320b-2,	hsa-mir-320b-1	hsa-mir-320b-1-p3	3'	0
6	9	bta-miR-450_R+5	TTTTGCGATGTGTTCCTAATATGTAAT	27	1	1055					actatTTTTGCGATGTGTTCCTAATATgcagtataaatatattgggagcattttgcatgcatggttttgtatcaatatacag	18	bta-mir-450-1,bta-mir-450,hsa-mir-450a-1,hsa-mir-450a-2,ssc-mir-450a,ssc-mir-450c,cfa-mir-450a,mml-mir-450a-1,mml-mir-450a-2,ptr-mir-450a-1,ptr-mir-450a-2,ppy-mir-450a-1,ppy-mir-450a-2,mmu-mir-450a-1,mmu-mir-450a-2,rno-mir-450a,eca-mir-450a,eca-mir-451a,	bta-mir-450	bta-miR-450	5'	0
6	10	ssc-miR-450c-3p_1ss21GA	ATTGGGAACATTTTGCATTCAT	22	155	822					actatTTTTGCGATGTGTTCCTAATATgcagtataaatatattgggagcattttgcatgcatggttttgtatcaatatacag	18	bta-mir-450-1,bta-mir-450,hsa-mir-450a-1,hsa-mir-450a-2,ssc-mir-450a,ssc-mir-450c,cfa-mir-450a,mml-mir-450a-1,mml-mir-450a-2,ptr-mir-450a-1,ptr-mir-450a-2,ppy-mir-450a-1,ppy-mir-450a-2,mmu-mir-450a-1,mmu-mir-450a-2,rno-mir-450a,eca-mir-450a,eca-mir-451a,	ssc-mir-450c	ssc-miR-450c-3p	3'	0
7	11	hsa-miR-181a*	ACCATCGACCGTTGATTGTACC	22	706	822					tgccagggccaggacccagtcttcagaggactccaaggAACATTCAACGCTGTCGGTGAGTTtgggatttgaaaaaaccaccgaccgttgactgtaccttgggttcctta	24	bta-mir-181a-2,bta-mir-181a-1,hsa-mir-181a-2,hsa-mir-181a-1,ssc-mir-181a-2,ssc-mir-181a-1,cfa-mir-181a-2,cfa-mir-181a-1,mdo-mir-181a,mdo-mir-181c,sla-mir-181a-2,mml-mir-181a-2,mml-mir-181a-1,mne-mir-181a-2,mne-mir-181a-1,ggo-mir-181a-2,ggo-mir-181a-1,oan-mir-181a,mmu-mir-181a-2,mmu-mir-181a-1,rno-mir-181a-2,rno-mir-181a-1,eca-mir-181a,eca-mir-181a-2,	hsa-mir-181a-1	hsa-miR-181a*	3'	0
8	12	bta-miR-378_R+1_1ss16AC	ACTGGACTTGGAGTCCGAAGGCT	23	875	806					agggctcctgactccaggtcctgtgtgttacctcgaaatagcACTGGACTTGGAGTCAGAAGGCct	16	bta-mir-378,bta-mir-378-2,hsa-mir-422a,hsa-mir-378d-2,hsa-mir-378b,hsa-mir-378i,hsa-mir-378f,hsa-mir-378g,hsa-mir-378c,hsa-mir-378e,hsa-mir-378d-1,ssc-mir-378-1,ssc-mir-378-2,ptr-mir-422a,ppy-mir-378,mmu-mir-378b,	bta-mir-378-2	bta-miR-378	3'	0
9	13	bta-miR-92a_2ss7AC22TA	TATTGCCCTTGTCCCGGCCTGA	22	1	776					ctttctacacaggttgggatcggttgcaatgctgtgtttctgtatggTATTGCACTTGTCCCGGCCTGTtgagtttgg	18	bta-mir-92a,bta-mir-92,ssc-mir-92a-1,ssc-mir-92a-2,cfa-mir-92a-1,cfa-mir-92a-2,mdo-mir-92,oan-mir-92a-2,oan-mir-92d,oan-mir-92b,oan-mir-92c,oan-mir-92a-1,mmu-mir-92a-1,mmu-mir-92a-2,rno-mir-92a-1,rno-mir-92a-2,eca-mir-92a,eca-mir-92a-2,	bta-mir-92	bta-miR-92a	3'	0
10	14	bta-miR-26a_2ss11CT21CT	TTCAAGTAATTCAGGATAGGTT	22	26028	819					ggctgtggctggaTTCAAGTAATCCAGGATAGGCTgtttccatctgtgaggcctattcttgattacttgtttctggaggcagct	17	bta-mir-26a-2,bta-mir-26a-1,bta-mir-26b,hsa-mir-26b,cfa-mir-26a-2,cfa-mir-26a-1,cfa-mir-26b,mdo-mir-26-1,mdo-mir-26-3,mdo-mir-26-2,ptr-mir-26a-2,ptr-mir-26a-1,ptr-mir-26b,mmu-mir-26a-2,mmu-mir-26a-1,mmu-mir-26b,rno-mir-26b,	bta-mir-26a-1	bta-miR-26a	5'	0
10	15	hsa-miR-26b*	CCTGTTCTCCATTACTTGGCTC	22	89	843					ggctgtggctggaTTCAAGTAATCCAGGATAGGCTgtttccatctgtgaggcctattcttgattacttgtttctggaggcagct	17	bta-mir-26a-2,bta-mir-26a-1,bta-mir-26b,hsa-mir-26b,cfa-mir-26a-2,cfa-mir-26a-1,cfa-mir-26b,mdo-mir-26-1,mdo-mir-26-3,mdo-mir-26-2,ptr-mir-26a-2,ptr-mir-26a-1,ptr-mir-26b,mmu-mir-26a-2,mmu-mir-26a-1,mmu-mir-26b,rno-mir-26b,	hsa-mir-26b	hsa-miR-26b*	3'	0
11	16	oar-miR-329a-3p_2ss10GA19TC	AACACACCTAGTTAACCTCTTT	22	3	859					tgtaattggtggtacttgaggaGAGGTTTTCTAGGTCTCCGTTTctttcatgaggatgaAACACACCTGGTTAACCTTTTTtccagtatcagatcccaccttgg	13	oar-mir-329a,oar-mir-329b,bta-mir-329a,hsa-mir-329-2,hsa-mir-329-1,cfa-mir-329b,mml-mir-329-1,mml-mir-329-2,ptr-mir-329-2,ptr-mir-329-1,ppy-mir-329-2,ppy-mir-329-1,eca-mir-329,	oar-mir-329a	oar-miR-329a-3p	3'	0
12	17	bta-mir-33a-p5_R+1_8ss1GA3GA11GA12TC15TA16T-17GA19AT	ACAGTGCATTACAGAACTTTGT	22	1	44					ctgcgGTGCATTGTAGTTGCATTGCAtgttctggcggtacccgtgcaatgtttccacagtgcatcacag	11	bta-mir-33a,hsa-mir-33a,cfa-mir-33,mdo-mir-33,mml-mir-33a,ppy-mir-33,oan-mir-33b,oan-mir-33a,mmu-mir-33,rno-mir-33,eca-mir-33a,	bta-mir-33a	bta-mir-33a-p5	5'	0
13	18	bta-miR-130b_2ss11AG13GA	CAGTGCAATGGTAAAAGGGCAT	22	1	776					ggcctgcctgacactctttccctgttgcactactgtgcgcccctggcaagCAGTGCAATGATGAAAGGGCATcggtcaggcc	11	bta-mir-130b,hsa-mir-130b,ssc-mir-130b,cfa-mir-130b,mml-mir-130b,ptr-mir-130b,ppy-mir-130b,oan-mir-130c,mmu-mir-130b,rno-mir-130b,eca-mir-130b,	bta-mir-130b	bta-miR-130b	3'	0
14	19	bta-mir-30a-p5_2ss13TC16AN	CTGTAAACATCCCCGNCTGGA	21	1	773					cTGTAAACATCCTCGACTGGAAGCTgtgaggctgcagaaaggctttcagtcggatgtttgcagctgc	11	bta-mir-30a,hsa-mir-30a,ssc-mir-30a,cfa-mir-30a,mdo-mir-30a,mml-mir-30a,oan-mir-30a,oan-mir-30d,mmu-mir-30a,mmu-mir-30d,rno-mir-30a,	bta-mir-30a	bta-mir-30a-p5	5'	0
14	20	hsa-miR-30a*_L-1R+1_1ss17TA	TTTCAGTCGGATGTTAGCAGCC	22	1	790					cTGTAAACATCCTCGACTGGAAGCTgtgaggctgcagaaaggctttcagtcggatgtttgcagctgc	11	bta-mir-30a,hsa-mir-30a,ssc-mir-30a,cfa-mir-30a,mdo-mir-30a,mml-mir-30a,oan-mir-30a,oan-mir-30d,mmu-mir-30a,mmu-mir-30d,rno-mir-30a,	hsa-mir-30a	hsa-miR-30a*	3'	0
15	21	mmu-miR-135a-1*_L-1R+1_1ss22GA	ATAGGGATTGGAGCCGTGGCAT	22	1	764					ctctgctgtggccTATGGCTTTTCATTCCTATGTGAttactgttccaaactcatgtagggctaaaagccatgggctacagtgaggggcgcgcgcc	13	bta-mir-135b,hsa-mir-135b,cfa-mir-135b,cfa-mir-135a-1,cfa-mir-135a-2,mdo-mir-135b,ptr-mir-135b,ppy-mir-135b,mmu-mir-135b,mmu-mir-135a-1,mmu-mir-135a-2,rno-mir-135b,eca-mir-135b,	mmu-mir-135a-1	mmu-miR-135a-1*	3'	0
16	22	bta-mir-34c-p5_R-2_3ss11-T12-T21AG	AGGCAGTGTATTGTTAGCTGG	21	1	791					agtctagttactAGGCAGTGTAGTTAGCTGATTGctaataataccaatcactaaccacacggccaggtaaaaagatt	10	bta-mir-34c,bta-mir-449b,hsa-mir-34c,hsa-mir-449b,ssc-mir-34c,cfa-mir-34c,mml-mir-34c,mml-mir-449b,ptr-mir-449b,ppy-mir-449b,	bta-mir-34c	bta-mir-34c-p5	5'	0
17	23	bta-miR-206_2ss16TC22GA	TGGAATGTAAGGAAGCGTGTGA	22	63	760					tgcttcccaaggccacatgcttctttatatccccatacggattactttgctaTGGAATGTAAGGAAGTGTGTGGtttcggcgagcg	10	bta-mir-206,hsa-mir-206,ssc-mir-206,cfa-mir-206,mdo-mir-206,ptr-mir-206,oan-mir-206,mmu-mir-206,rno-mir-206,eca-mir-206-2,	bta-mir-206	bta-miR-206	3'	0
18	24	bta-miR-1_R+1_1ss16TC	TGGAATGTAAAGAAGCATGTATC	23	14	828					acctactcagagtacatacttctttatgtacccatatgaacatacaatgctaTGGAATGTAAAGAAGTATGTATttttggtaggc	15	bta-mir-1-2,bta-mir-1-1,hsa-mir-1-2,hsa-mir-1-1,cfa-mir-1-2,cfa-mir-1-1,mdo-mir-1,mml-mir-1-2,mml-mir-1-1,ptr-mir-1-2,ptr-mir-1-1,oan-mir-1a,rno-mir-1,eca-mir-1,eca-mir-1-2,	bta-mir-1-1	bta-miR-1	3'	0
19	25	bta-miR-129-3p_R+1_1ss20CT	AAGCCCTTACCCCAAAAAGTATC	23	1	916					ctgcccttcgcgaatCTTTTTGCGGTCTGGGCTTGCTgtacataactcaatagccggAAGCCCTTACCCCAAAAAGCATtcgcggagggcgcac	16	bta-mir-129-2,bta-mir-129-1,hsa-mir-129-2,hsa-mir-129-1,ssc-mir-129a,ssc-mir-129b,mdo-mir-129,ptr-mir-129-2,ptr-mir-129-1,oan-mir-129,mmu-mir-129-2,mmu-mir-129-1,rno-mir-129-2,rno-mir-129-1,eca-mir-129b,eca-mir-129a,	bta-mir-129-2	bta-miR-129-3p	3'	0
20	26	bta-mir-128-1-p5_4ss1CG9TA10AG19TC	GGGGGCCGAGGCACTGTCCGAGA	23	8	822					tgagctgttggattcggggccgtagcactgtctgagaggtttacatttcTCACAGTGAACCGGTCTCTTTttcagctgcttc	17	bta-mir-128-1,bta-mir-128-2,hsa-mir-128-1,hsa-mir-128-2,ssc-mir-128-1,ssc-mir-128-2,mdo-mir-128,ptr-mir-128-1,ptr-mir-128-2,oan-mir-128-1,oan-mir-128-2,mmu-mir-128-1,mmu-mir-128-2,rno-mir-128-1,rno-mir-128-2,eca-mir-128-2,eca-mir-128,	bta-mir-128-1	bta-mir-128-1-p5	5'	0
20	27	bta-miR-128_R+2	TCACAGTGAACCGGTCTCTTTCC	23	55	844					tgagctgttggattcggggccgtagcactgtctgagaggtttacatttcTCACAGTGAACCGGTCTCTTTttcagctgcttc	17	bta-mir-128-1,bta-mir-128-2,hsa-mir-128-1,hsa-mir-128-2,ssc-mir-128-1,ssc-mir-128-2,mdo-mir-128,ptr-mir-128-1,ptr-mir-128-2,oan-mir-128-1,oan-mir-128-2,mmu-mir-128-1,mmu-mir-128-2,rno-mir-128-1,rno-mir-128-2,eca-mir-128-2,eca-mir-128,	bta-mir-128-2	bta-miR-128	3'	0
21	28	bta-mir-145-p5_2ss14AC20CA	GTCCAGTTTTCCCCGGAATA	20	1	576					caccttgtcctcacgGTCCAGTTTTCCCAGGAATCCCTtagatgctaagatggggattcctggaaatactgttcttgaggtcatggtt	9	bta-mir-145,ssc-mir-145,cfa-mir-145,mdo-mir-145,mml-mir-145,oan-mir-145,mmu-mir-145,rno-mir-145,eca-mir-145,	bta-mir-145	bta-mir-145-p5	5'	0
22	29	bta-miR-199a-3p_R-1_2ss16TC21TA	ACAGTAGTCTGCACACTGGTA	21	5	743					tggaagcttctggagatcctgctccgtcgcCCCAGTGTTCAGACTACCTGTTcaggacaatgccgttgtACAGTAGTCTGCACATTGGTTAgactgggcaaggg	20	bta-mir-199a-1,bta-mir-199b,bta-mir-199a-2,bta-mir-199c,hsa-mir-199a-2,hsa-mir-199b,hsa-mir-199a-1,ssc-mir-199a-1,ssc-mir-199b,ssc-mir-199a-2,mml-mir-199a-1,mml-mir-199a-2,ptr-mir-199a-2,ptr-mir-199b,ptr-mir-199a-1,ppy-mir-199b,mmu-mir-199a-2,mmu-mir-199b,mmu-mir-199a-1,eca-mir-199a,	bta-mir-199a-2	bta-miR-199a-3p	3'	0
23	30	oar-miR-379-5p_R+2	TGGTAGACTATGGAACGTAGGCGT	24	289	898					cctgattctggggtcagcaccactccacggttcctgcagagaTGGTAGACTATGGAACGTAGGCtgtgtgatttctgaccTATGTAACACGGTCCACTAACTctcagtatccaatccgtcctcgga	9	oar-mir-379,bta-mir-379,hsa-mir-379,cfa-mir-379,mml-mir-379,ptr-mir-379,mmu-mir-379,rno-mir-379,eca-mir-379,	oar-mir-379	oar-miR-379-5p	5'	0
24	31	bta-mir-183-p3_7ss9TC17GC18GT19GT20CT21CG22AT	TCAGTGAACTACCGAACTTTGT	22	1	44					ctgtgTATGGCACTGGTAGAATTCACTGtgaacagtctcggtcagtgaattaccgaagggccataaacag	9	bta-mir-183,hsa-mir-183,cfa-mir-183,sla-mir-183,mml-mir-183,ppy-mir-183,mmu-mir-183,rno-mir-183,eca-mir-183,	bta-mir-183	bta-mir-183-p3	3'	0
25	32	oar-mir-299-p3_2ss19GA20CT	TATGTGGGACGGTAAACCAT	20	1	758					tgccatcgtgcggtacttgaagaaaTGGTTTACCGTCCCACATACATtctgaatatgTATGTGGGACGGTAAACCGCTTcttggtatcctgcccagccatcaaa	9	oar-mir-299,bta-mir-299,hsa-mir-299,ssc-mir-299,cfa-mir-299,mml-mir-299,ptr-mir-299,ppy-mir-299,rno-mir-3563,	oar-mir-299	oar-mir-299-p3	3'	0
26	33	bta-miR-16a_R+1_1ss21TC	TAGCAGCACGTAAATATTGGCGC	23	2	910					gtcagcagtgcctTAGCAGCACGTAAATATTGGTGttaagattctaaaattatctccagtattaactgtgctgctgaagtaaggttggc	14	bta-mir-16a,hsa-mir-16-1,hsa-mir-16-2,ssc-mir-16-2,ssc-mir-16-1,cfa-mir-16-1,cfa-mir-16-2,mdo-mir-16,lla-mir-16,ppy-mir-16,ppy-mir-16-2,oan-mir-16c,eca-mir-16-2,eca-mir-16,	bta-mir-16a	bta-miR-16a	5'	0
27	34	bta-miR-133a_R+1_2ss16CT22GA	TTTGGTCCCCTTCAATCAGCTAT	23	69	811					caatgctttgctagagctggtaaaatggaaccaaatcgcctcttcaatggaTTTGGTCCCCTTCAACCAGCTGtagctatgcattga	14	bta-mir-133a-2,bta-mir-133a-1,hsa-mir-133a-1,hsa-mir-133a-2,ssc-mir-133a-2,ssc-mir-133a-1,ssc-mir-133b,mml-mir-133a,oan-mir-133c,mmu-mir-133a-2,mmu-mir-133a-1,rno-mir-133a,eca-mir-133a,eca-mir-133a-2,	bta-mir-133a-1	bta-miR-133a	3'	0
28	35	hsa-miR-195*_R+1_1ss14TG	CCAATATTGGCTGGGCTGCTCCC	23	2	636					agctcccctggctcTAGCAGCACAGAAATATTGGCActgggaagaaagcctgccaatattggctgtgctgctccaggcagggtggtg	9	bta-mir-195,hsa-mir-195,cfa-mir-195,mml-mir-195,ggo-mir-195,ptr-mir-195,mmu-mir-195,rno-mir-195,eca-mir-195,	hsa-mir-195	hsa-miR-195*	3'	0
29	36	bta-miR-339b_R+6	TCCCTGTCCTCCAGGAGCTCACTTAC	26	1	897					TCCCTGTCCTCCAGGAGCTCcaggtctggggtgggtgtggggatttctgcaggaggga	8	bta-mir-339b,hsa-mir-339,ssc-mir-4334,ssc-mir-339,mml-mir-339,ppy-mir-339,mmu-mir-339,rno-mir-339,	bta-mir-339b	bta-miR-339b	5'	0
30	37	hsa-miR-185*_R-1	AGGGGCTGGCTTTCCTCTGGT	21	6	761					gggggtgagggacTGGAGAGAAAGGCAGTTCCTGAtggtcccctccccaggggctggctttcctccggcccctccttcc	8	bta-mir-185,hsa-mir-185,ssc-mir-185,cfa-mir-185,mml-mir-185,ptr-mir-185,mmu-mir-185,rno-mir-185,	hsa-mir-185	hsa-miR-185*	3'	0
31	38	hsa-miR-143_2ss9A-10G-	TGAGATGACACTGTAGCTC	19	2	715					gcgcagcgccctgtctcccagcctgaGGTGCAGTGCTGCATCTCTGGTcagttgggagtcTGAGATGAAGCACTGTAGCTCaggaagagagaagttgttctgcagc	7	hsa-mir-143,hsa-mir-4770,mml-mir-143,ppa-mir-143,mmu-mir-143,rno-mir-143,eca-mir-143,	hsa-mir-143	hsa-miR-143	3'	0
32	39	oar-miR-376c-5p_2ss5AC12GT	GTGGCTATTCCTTCTATGTTT	21	1	725					atccttctttggtatttaaaagGTGGATATTCCGTCTATGTTTatgttatttatggttaAACATAGAGGAAATTCCACGTtttcagtatcaaatgctgcttggaa	9	oar-mir-376c,bta-mir-376c,bta-mir-376b,ssc-mir-376c,ssc-mir-376b,cfa-mir-376c,cfa-mir-376b,mmu-mir-376c,rno-mir-376c,	oar-mir-376c	oar-miR-376c-5p	5'	0
32	40	oar-miR-376c-3p_2ss13AC16CT	AACATAGAGGAACTTTCACGT	21	1	626					atccttctttggtatttaaaagGTGGATATTCCGTCTATGTTTatgttatttatggttaAACATAGAGGAAATTCCACGTtttcagtatcaaatgctgcttggaa	9	oar-mir-376c,bta-mir-376c,bta-mir-376b,ssc-mir-376c,ssc-mir-376b,cfa-mir-376c,cfa-mir-376b,mmu-mir-376c,rno-mir-376c,	oar-mir-376c	oar-miR-376c-3p	3'	0
33	41	bta-miR-105a_1ss19G-	TCAAATGCTCAGACTCCTTGGT	22	42	828					tgtgcatcgtagTCAAATGCTCAGACTCCTGTGGTggctgctcatgcaccacggatgtttgagcatgtgctacggtgtcta	7	bta-mir-105a,bta-mir-105b,hsa-mir-105-1,hsa-mir-105-2,ssc-mir-105-2,cfa-mir-105b,eca-mir-105,	bta-mir-105a	bta-miR-105a	5'	0
34	42	bta-mir-653-p5_2ss15GA16TC	TTGAAACAATCTCTACTGAACC	22	2	875					tcattccctcaGTGTTGAAACAATCTCTGTTGaaccatgttacaggaagttcactggagtttgtttcaacattggaggaatgataagatg	7	bta-mir-653,hsa-mir-653,cfa-mir-653,mml-mir-653,ptr-mir-653,mmu-mir-653,eca-mir-653,	bta-mir-653	bta-mir-653-p5	5'	0
35	43	bta-miR-21_L+1R-2_1ss13AC	ATAGCTTATCAGCCTGATGTTGA	23	1	725					tgtcgggTAGCTTATCAGACTGATGTTGACTgttgaatctcatggcAACAGCAGTCGATGGGCTGTCTgaca	7	bta-mir-21,hsa-mir-21,ssc-mir-21,cfa-mir-21,mdo-mir-21,oan-mir-21,mmu-mir-21,	bta-mir-21	bta-miR-21	5'	0
35	44	hsa-miR-21*_1ss13AC	CAACACCAGTCGCTGGGCTGT	21	1	712					tgtcgggTAGCTTATCAGACTGATGTTGACTgttgaatctcatggcAACAGCAGTCGATGGGCTGTCTgaca	7	bta-mir-21,hsa-mir-21,ssc-mir-21,cfa-mir-21,mdo-mir-21,oan-mir-21,mmu-mir-21,	hsa-mir-21	hsa-miR-21*	3'	0
37	45	oar-mir-376d-p5_4ss3TG4AG8TG20GT	GGGGGATGTTCCTTCTATGTTT	22	1	584					gggatccatcctgtttggtatttaaaaggtagattttccttctatggttacgggtttggtgattaATCATAGAGGAAAATCCACATtttcagtatcaaatgctgctttgg	9	oar-mir-376d,bta-mir-376d,hsa-mir-376a-2,hsa-mir-376a-1,cfa-mir-376a-2,cfa-mir-376a-3,cfa-mir-376a-1,ptr-mir-376a-2,ptr-mir-376a-1,	oar-mir-376d	oar-mir-376d-p5	5'	0
38	46	oar-miR-376c-3p_2ss13AC16CT	AACATAGAGGAACTTTCACGT	21	1	626					atccttctttggtatttaaaagGTGGATATTCCGTCTATGTTTatgttatttatggttaAACATAGAGGAAATTCCACGTtttcagtatcaaatgctgcttggaa	6	oar-mir-376c,hsa-mir-376c,ptr-mir-376c,mmu-mir-376c,rno-mir-376c,eca-mir-376c,	oar-mir-376c	oar-miR-376c-3p	3'	0
39	47	hsa-miR-516b_R+2	ATCTGGAGGTAAGAAGCACTTTCT	24	1	954					tctcaggttgtgaccTTCTCGAGGAAAGAAGCACTTTCtgttgtctgaaagaaaagaaagTGCTTCCTTTCAGAGGGTtacggtttgaga	15	hsa-mir-516a-2,hsa-mir-516a-1,hsa-mir-516b-1,hsa-mir-520c,hsa-mir-516b-2,hsa-mir-520b,mml-mir-519a,ptr-mir-516a-2,ptr-mir-516a-1,ptr-mir-516b-1,ptr-mir-516b-2,ptr-mir-520c,ptr-mir-520b,ppy-mir-520c,ppy-mir-520f,	hsa-mir-516b-2	hsa-miR-516b	5'	0
40	48	bta-miR-25_1ss18T-	CATTGCACTTGTCTCGGCTGA	21	1	673					ggccagtgttgagaggcggagacttgggcaattgctggacgctgccccgggCATTGCACTTGTCTCGGTCTGAcagtgccggcc	6	bta-mir-25,hsa-mir-25,cfa-mir-25,mdo-mir-25,ptr-mir-25,rno-mir-25,	bta-mir-25	bta-miR-25	3'	0
41	49	oar-mir-299-p3_2ss19GA20CT	TATGTGGGACGGTAAACCAT	20	1	758					tgccatcgtgcggtacttgaagaaaTGGTTTACCGTCCCACATACATtctgaatatgTATGTGGGACGGTAAACCGCTTcttggtatcctgcccagccatcaaa	6	oar-mir-299,hsa-mir-299,mml-mir-299,ppy-mir-299,rno-mir-3563,eca-mir-299,	oar-mir-299	oar-mir-299-p3	3'	0
42	50	hsa-mir-1233-1-p5_2ss16GC17GC	CAGGGGGAGCTGCAGCCC	18	1	506					gtgagtgggaggccagggcacggcagggggagctgcagggctatgggaggggccccagcgtcTGAGCCCTGTCCTCCCGCAG	7	hsa-mir-1233-1,hsa-mir-1233-2,mml-mir-1233,ptr-mir-1233-2,ptr-mir-1233-1,ptr-mir-1233-3,ppy-mir-1233,	hsa-mir-1233-1	hsa-mir-1233-1-p5	5'	0
42	51	hsa-mir-1233-1-p3_2ss7AG15GA	AGGGCTGTGGGAGGAG	16	1	565					gtgagtgggaggccagggcacggcagggggagctgcagggctatgggaggggccccagcgtcTGAGCCCTGTCCTCCCGCAG	7	hsa-mir-1233-1,hsa-mir-1233-2,mml-mir-1233,ptr-mir-1233-2,ptr-mir-1233-1,ptr-mir-1233-3,ppy-mir-1233,	hsa-mir-1233-1	hsa-mir-1233-1-p3	3'	0
44	52	bta-miR-15a_R+2_1ss10AC	TAGCAGCACCTAATGGTTTGTGA	23	2	721					ccttggagtaaagTAGCAGCACATAATGGTTTGTggattttgaaaaggtgcaggccatattgtgctgcctcaaaaatacaagg	5	bta-mir-15a,ssc-mir-15a,cfa-mir-15a,mdo-mir-15a,oan-mir-15a,	bta-mir-15a	bta-miR-15a	5'	0
45	53	oar-mir-377-p5_4ss11TC14GT17GA18AT	AGAGGTTGCCCTTTGTATATTCG	23	1	77					aagaggtatcttggtgctcaggccctgctgacgtttgatccttgagcAGAGGTTGCCTTTGGTGAATTCgctttatttatgttgaATCACACAAAGGCAACTTTTGTttgagtatcaaatcctgcttggga	5	oar-mir-377,bta-mir-377,ptr-mir-377,mmu-mir-377,rno-mir-377,	oar-mir-377	oar-mir-377-p5	5'	0
46	54	hsa-miR-664_2ss13CT16-T	TATTCATTTATCTCCTAGCCTACA	24	6	823					gaacattgaaACTGGCTAGGGAAAATGATTGGATagaaactattattcTATTCATTTATCCCCAGCCTACAaaatgaaaaaa	5	hsa-mir-664,ssc-mir-664,ptr-mir-664,ppy-mir-664,eca-mir-664,	hsa-mir-664	hsa-miR-664	3'	0
47	55	oar-miR-379-5p_R+2	TGGTAGACTATGGAACGTAGGCGT	24	289	898					cctgattctggggtcagcaccactccacggttcctgcagagaTGGTAGACTATGGAACGTAGGCtgtgtgatttctgaccTATGTAACACGGTCCACTAACTctcagtatccaatccgtcctcgga	5	oar-mir-379,oar-mir-411b,hsa-mir-379,mmu-mir-379,rno-mir-379,	oar-mir-379	oar-miR-379-5p	5'	0
47	56	oar-miR-411b-3p_1ss16AC	TATGTAACATGGTCCCCTAAT	21	3	724					cctgattctggggtcagcaccactccacggttcctgcagagaTGGTAGACTATGGAACGTAGGCtgtgtgatttctgaccTATGTAACACGGTCCACTAACTctcagtatccaatccgtcctcgga	5	oar-mir-379,oar-mir-411b,hsa-mir-379,mmu-mir-379,rno-mir-379,	oar-mir-411b	oar-miR-411b-3p	3'	0
48	57	rno-miR-503*_R-2_1ss12TC	GGAGTATTGTTCCCGCTGCCT	21	1	598					tgcccTAGCAGCGGGAACAGTTCTGCAGtgagtgatcagtactctggagtattgtttccgctgccagggta	4	mml-mir-503,ptr-mir-503,ppy-mir-503,rno-mir-503,	rno-mir-503	rno-miR-503*	3'	0
49	58	bta-mir-1224-p5_R+1_3ss4AG10A-15AG	GCCGGGGCCGGGCGC	15	4	574					GTGAGGACTCGGGAGGTGGAGggtggcgctgccagggccagggcactgtctcagctcgcttctccccccacctcctctctcctcag	4	bta-mir-1224,hsa-mir-1224,mml-mir-1224,ppy-mir-1224,	bta-mir-1224	bta-mir-1224-p5	5'	0
50	59	mdo-miR-101_R-1_2ss1TC21AT	CACAGTACTGTGATAACTGAT	21	1	833					aggctgccctggctcagttatcacagtgctgatgctgtccgttctcaaggTACAGTACTGTGATAACTGAAGgatggcagcca	5	mdo-mir-101-1,mdo-mir-101-2,mmu-mir-101b,mmu-mir-101c,rno-mir-101b,	mdo-mir-101-2	mdo-miR-101	3'	0
51	60	hsa-miR-300_3ss14AT21CG22TC	TATACAAGGGCAGTCTCTCTGC	22	1	197					tgctacttgaagagaggtaatccttcacgcatttgctttacttgcaatgatTATACAAGGGCAGACTCTCTCTggggagcaaa	3	hsa-mir-300,ptr-mir-300,ppy-mir-300,	hsa-mir-300	hsa-miR-300	3'	0
52	61	hsa-mir-646-p3_7ss5TA18GA19CG20TC21CA22AG23GA	TGCCACTGAGGCCTCAGAGCAGA	23	1	77					gatcaggagtctgccagtggagtcagcacacctgcttttcacctgtgatcccaggagaggAAGCAGCTGCCTCTGAGGCctcaggctcagtggc	3	hsa-mir-646,ptr-mir-646,ppy-mir-646,	hsa-mir-646	hsa-mir-646-p3	3'	0
53	62	oar-miR-370-3p_R-1_2ss16AC23AT	GCCTGCTGGGGTGGACCCTGGTT	23	6	745					agtctggggcacaaggcagagaagcCAGGTCACGTCTCTGCAGTTACaccgctctcgagtGCCTGCTGGGGTGGAACCTGGTATgtctgtctgtctagcaccacagc	3	oar-mir-370,mmu-mir-370,rno-mir-370,	oar-mir-370	oar-miR-370-3p	3'	0
54	63	mml-miR-486-5p_R+2_1ss21AC	TCCTGTACTGAGCTGCCCCGCGGT	24	1	851					gtaTCCTGTACTGAGCTGCCCCGAGctgggcagcatgaagggcctCGGGGCAGCTCAGTACAGGATgc	3	mml-mir-486,mmu-mir-3107,mmu-mir-486,	mml-mir-486	mml-miR-486-5p	5'	0
55	64	hsa-mir-663b-p3_3ss15TG17AC20TG	GGCCCGGCCGTGCCGGCGGG	20	3	265					ggtgccgagggccgtccggcatcctaggcgggtcgctgcggtacctccctcctgtctgtggcggtgggatcccgtggccgtgttttcctGGTGGCCCGGCCGTGCCTGAGGtttc	3	hsa-mir-663b,ptr-mir-663b,ppy-mir-663b,	hsa-mir-663b	hsa-mir-663b-p3	3'	0
56	65	ssc-miR-2476_R+8	TCCCTGTGGTCTAGTGGTTAGGATTTGGC	29	1	970					aaaccagagcTCCCTGTGGTCTAGTGGTTAGaattcagcattttcactgctggtctggggactgagat	3	ssc-mir-2476-2,ssc-mir-2476-3,ssc-mir-2476-1,	ssc-mir-2476-1	ssc-miR-2476	5'	0
57	66	bta-mir-502a-2-p5_12ss1CT2CA4AT5TC9AG10AC12GC13CT15CT16AG18AG22AT	TAATCCTTGCTCTCTGGGTGCT	22	3	859					ctgctctgttcccctgtatccaatcttaatgcccagatgcaggtactgtctcagtgcAATGCACCTGGGCAAGGATTCAcagaagataag	4	bta-mir-502a-2,bta-mir-502a-1,hsa-mir-501,ptr-mir-501,	bta-mir-502a-2	bta-mir-502a-2-p5	5'	0
57	67	hsa-miR-501-3p_L-1R+1_1ss5CT	ATGTACCCGGGCAAGGATTCTG	22	1	562					ctgctctgttcccctgtatccaatcttaatgcccagatgcaggtactgtctcagtgcAATGCACCTGGGCAAGGATTCAcagaagataag	4	bta-mir-502a-2,bta-mir-502a-1,hsa-mir-501,ptr-mir-501,	hsa-mir-501	hsa-miR-501-3p	3'	0
58	68	bta-miR-2284k_L+1_2ss12GT16GC	TGAAAAGTTCGTTCGCGTTTTT	22	28	759					agttgaccaGAAAAGTTCGGTCGGGTTTTTctgcaacatctaatgaaaaaaccaaaagaactttttggccacct	2	bta-mir-2284k,bta-mir-2284x,	bta-mir-2284k	bta-miR-2284k	5'	0
59	69	hsa-mir-384-p5_3ss11CG17AG19TC	TAAACAATTCGTAGACGAC	19	1	302					tgttaaatcaggaattttaaacaattcctagacaatatgtataatgttcataagtcATTCCTAGAAATTGTTCATAatgcctgtaaca	2	hsa-mir-384,ppy-mir-384,	hsa-mir-384	hsa-mir-384-p5	5'	0
60	70	hsa-mir-661-p3_1ss1TN	NTCGGGCTGCCTGGGT	16	1	32					ggagaggctgtgctgtggggcaggcgcaggcctgagccctggtttcgggcTGCCTGGGTCTCTGGCCTGCGCGTgactttggggtggct	2	hsa-mir-661,ptr-mir-661,	hsa-mir-661	hsa-mir-661-p3	3'	0
61	71	bta-mir-2888-1-p5_L+2R-2_21ss4TG6TC7CT8AC9GA10GC11GT12CT13AG14CT15TC16GC19TC20GC21AT22CG24TC25GA26GA27GA29CG	TAAGCCTCACTTGTCCTGCCTGTCAAATGGGG	32	1	1190					cctctctccctgcagcatctcagggcactgtgtgacttgggtcgggGGTGGGGTGGGGGGGTTGG	2	bta-mir-2888-1,bta-mir-2888-2,	bta-mir-2888-1	bta-mir-2888-1-p5	5'	0
62	72	ssc-miR-23a_R+3_1ss16AC	ATCACATTGCCAGGGCTTTCCAAT	24	13	810					agtgactttccaggtgtcacacagtgagtggcataatcagagtacaatttgagtcatgcccatacATCACATTGCCAGTGATTACCCaaggaaagtgacg	2	hsa-mir-23c,ssc-mir-23a,	ssc-mir-23a	ssc-miR-23a	3'	0
63	73	mmu-miR-703_L+1R+5_1ss21AG	TAAAACCTTCAGAAGGAAAGGAGAATG	27	1	1040					agactggttaatgataacaatgcatcatAAAACCTTCAGAAGGAAAGAAtgttgtggaccatttttttttgtgtgtggcagttttaagttattagttttcaaaatcagt	2	mmu-mir-703,eca-mir-703,	mmu-mir-703	mmu-miR-703	5'	0
64	74	mmu-miR-300_L+1R-1	ATATGCAAGGGCAAGCTCTCTT	22	15	834					gctacTTGAAGAGAGGTTATCCTTCGTgtgtttgtatgattgtaatgaatatgcaaggacaagctctctccgaggagc	2	cfa-mir-300,mmu-mir-300,	mmu-mir-300	mmu-miR-300	3'	0
65	75	hsa-mir-1181-p5_2ss8CG15GC	CTGCCGCGGTCGCCC	15	1	476					tccactgctgccgCCGTCGCCGCCACCCGAGCCGgagcgggctgggccgccaaggcaagatggtggactacagcgtgtggg	2	hsa-mir-1181,ppy-mir-1181,	hsa-mir-1181	hsa-mir-1181-p5	5'	0
67	76	hsa-mir-4326-p3_8ss1TN17GC18TA20GT22GT23GC24GT25CT	NGGGTGGATGGAGCAGCACTGTCTT	25	1	50					gctgctctgcTGTTCCTCTGTCTCCCAGACtctgggtggatggagcaggtcgggggcca	1	hsa-mir-4326,	hsa-mir-4326	hsa-mir-4326-p3	3'	0
68	77	hsa-mir-3976-p5_8ss9GC17AC19AG21TG22AG23AC24TC25GC	GATATAGACAGCAGGACGGTGGCCC	25	1	526					tgagggaTATAGAGAGCAGGAAGATTAATGTcatattggagttggactgcagggcttcctttacacaataaatattgtatgaagtgctgatgtaacctttactgcagcatgacatgggatttggctgtttttatggctc	1	hsa-mir-3976,	hsa-mir-3976	hsa-mir-3976-p5	5'	0
69	78	mmu-miR-2137_L-1R+1_1ss16AG	CCGGCGGGAGCCCCGGGGAGA	21	1	605					gtagtatacctccttcctgctgccttgttggcttGCCGGCGGGAGCCCCAGGGAGtagagcattgc	1	mmu-mir-2137,	mmu-mir-2137	mmu-miR-2137	3'	0
70	79	rno-mir-24-2-p5_R-2_7ss7TG19-G20CT24TA27CG29-C30AG	TCTCCCGGGGCTCCGCCTGTCTGAGCGTCGCT	32	1	64					gcctctccctgggctccgcctcctGTGCCTACTGAGCTGAAACAGTtgattccagtgcacTGGCTCAGTTCAGCAGGAACAGgagtccagcccccataggagctggca	2	rno-mir-24-2,rno-mir-24-1,	rno-mir-24-2	rno-mir-24-2-p5	5'	0
71	80	bta-mir-2881-p5_3ss10GC17GC18TA	GGGGGCGGGCGGGCGGCA	18	1	327					tgtgtttgggagttgGGGGCGGGGGGGCGGGTGgattccagctgtcttcccctcgtggacactgtgacata	1	bta-mir-2881,	bta-mir-2881	bta-mir-2881-p5	5'	0
72	81	bta-miR-2312_L+1R+1_1ss21CT	NAAAACCTGAACGAACTTTTTG	22	1	44					ttgggctggccaaacagtttgtctgggttattctgtaacttggAAAACCTGAACGAACTTTTCggcccaccaa	1	bta-mir-2312,	bta-mir-2312	bta-miR-2312	3'	0
73	82	ppy-mir-621-p5_3ss8TC17CA19CG	TGTGCGTCGATGAAGAACG	19	1	38					tagattgaggaaggggctgagtggtaggcagtgctgctgtgcgttgatgaagacccatgtGGCTGGCAACAGCTCTTACCTtttgtctctgggtcc	1	ppy-mir-621,	ppy-mir-621	ppy-mir-621-p5	5'	0
74	83	hsa-mir-3934-p5_5ss14AT17GA18AT19AG22AT	TGAGGCAGGAGGCTGTATGGTT	22	1	74					cacagcccttcctgtccccagtttTCAGGTGTGGAAACTGAGGCAGgaggcagtgaagtaacttgctcaggttgcacagctgggaagtggagcagggatttgaatcc	1	hsa-mir-3934,	hsa-mir-3934	hsa-mir-3934-p5	5'	0
75	84	cfa-mir-718-p5_5ss16AC17GT18AC22CA23GC	CGGCGGCGGCGGGCACTCTGGACGCGG	27	2	417					gcggcggcggcgggcaagatggcggcgggcccgggccccgcccCTTCCGCCCCGCCGGGCGCCGcacgaggc	1	cfa-mir-718,	cfa-mir-718	cfa-mir-718-p5	5'	0
76	85	hsa-mir-4500-p3_4ss12TA17TA18GT20AG	TGAGGTAGTAGATTCTATAGCT	22	1	388					caggagagaaagtactgcccagaagctaaagtgtagatcaaacgcataatggcTGAGGTAGTAGTTTCTTgaactt	1	hsa-mir-4500,	hsa-mir-4500	hsa-mir-4500-p3	3'	0
77	86	oan-miR-1383_L+1R+7	TTTGGTCCCCTTCCCCCCGCTGCTCC	26	1	380					ttctcactaaggcacaatggagccttttttcataatggggagggtatcagaagccataagtcctggctcactggtttttccTTGGTCCCCTTCCCCCCGgaaagaaacgcaggccttcatgtagaa	1	oan-mir-1383,	oan-mir-1383	oan-miR-1383	3'	0
78	87	cfa-miR-409_L+2_2ss11TG22CA	CGAATGTTGCGCGTTGAACCCAT	23	1	77					aggttacccgagcaactttgcatctggacgacgAATGTTGCTCGTTGAACCCCT	1	cfa-mir-409,	cfa-mir-409	cfa-miR-409	3'	0
79	88	hsa-mir-3714-p3_1ss15TA	ACACCGCTGCCACCA	15	1	30					GAAGGCAGCAGTGCTCCCCTGTgacgtgctccatcaccgggcagggaagacaccgctgccacctc	1	hsa-mir-3714,	hsa-mir-3714	hsa-mir-3714-p3	3'	0
80	89	bta-mir-3432-1-p5_3ss16CT17AG24CT	TTTAGTTGTGGTGTGTGAACTCTTAG	26	1	747					cttcgatctttgtcatggtgTGCGGGATCTTTAGTTGTGGTGtgcaaactctcagttgcagcttgtgggatccagttccatgaccaaggattggacc	2	bta-mir-3432-1,bta-mir-3432-2,	bta-mir-3432-1	bta-mir-3432-1-p5	5'	0
