# Supplementary material for: Identification and Characterization of the miRNA Transcriptome of Ovis aries
Source: PLoS One. 2013 Mar 13;8(3):e58905. doi: 10.1371/journal.pone.0058905 (PMC3596360; doi:10.1371/journal.pone.0058905)
Supplement: Table S18 — Profile of predicted miRNAs (Group 4a) that were unmapped to known miRNAs, but mapped to species specific ( Ovis aries ) genome and within hairpins. (XLS) [file pone.0058905.s022.xls]

## Sheet: Sheet 1
Supplementary Table S18. Profile of predicted miRNAs (Group 4a) that were unmapped to known miRNAs, but mapped to species specific (Ovis aries) genome and within hairpins
# of detected miRNAs:	1685
# of detected miRNAs at 5':	738	738/1685	0.438
# of detected miRNAs at 3':	947	947/1685	0.562
# of known pre-miRNAs related:	0
# of known miRNAs related:	0
# of all clusters:	1470
# of clusters with 5' & 3' reads:	215	215/1470	0.1463
miRNA_name	is the name of detected miRNA sequence
	The miR_name is composed of the 1st known miRNA name in a cluster, a underscore, and a matching annotation: such as
	L-n means the miRNA_seq (detected) is n base less than known rep_miRSeq in the left side;
	R-n means the miRNA_seq (detected) is n base less than known rep_miRSeq in the right side;
	L+n means the miRNA_seq (detected) is n base more than known rep_miRSeq in the left side;
	R+n means the miRNA_seq (detected) is n base more than known rep_miRSeq in the right side;
	2ss5TC13TA means 2 substitutin (ss), which are T->C at position 5 and T->A at position 13
	if there is no matching annotation, the miRNA_seq (detected) is exactly same as known rep_miRSeq.
miRNA_seq	is a read at 5' or 3' of maximum mapped score in each cluster.
#copy of the miRNA	is the copy number of the miRNA_seq
score(all) of the miRNA	is the total score of the miRNA_seq
mirIDs,	is all mirID in a cluster, seprated by ,
rep_mirID	is the representative known mirID
rep_miRID	is the representative known mirID
type	is 5' or 3', which means the cluster appears at 5' or 3' end
cluster	miRNA_index	miRNA_name	miRNA_seq	miRNA_len	#copy of the miRNA	score(all) of the miRNA	genomeID	strand	start	end	genome_seq	#mir	mirIDs,	rep_mirID	rep_miRID	type	#base_inLoop
1	1	PC-3p-268070_2	CTCAGATGCTGCTCTCAGGCCGCCT	25	2	921	chr1	+	228558	228702	acaggcctgcagcaggctgagccagcccagaggcagtagcgccgaggCTCAGATGCTGCTCTCAGGCCGCCT	0				3'	0
2	2	PC-5p-1697943_1	TGCTCGTGCTCTTCTTCC	18	1	716	chr1	+	4253602	4253739	gccgtcggccttgaagtTGCTCGTGCTCTTCTTCCtccgatgcctctttctgttggcatgaggggagggggggcgggtcgagcttggggctggcg	0				5'	0
3	3	PC-5p-1416112_1	AAGACAGAACAAAGCCGGAAG	21	1	836	chr1	+	10574259	10574399	agAAGACAGAACAAAGCCGGAAGtggcctgggcccctgcgggttgggtcctgtctgtt	0				5'	0
4	4	PC-5p-1960813_1	GCTGCCGCCGTCCGAGAGCGG	21	1	774	chr1	+	10599403	10599543	gaggctgcggggcgaacgccgagGCTGCCGCCGTCCGAGAGCGGggacGCGGGGCGCGCTGTCGGGCgggggcgagattcgggccggttgtgccgttgcgag	0				5'	0
4	5	PC-3p-1524805_1	GCGGGGCGCGCCGTCGGGC	19	1	501	chr1	+	10599403	10599543	gaggctgcggggcgaacgccgagGCTGCCGCCGTCCGAGAGCGGggacGCGGGGCGCGCTGTCGGGCgggggcgagattcgggccggttgtgccgttgcgag	0				3'	0
5	6	PC-5p-1546710_1	AAAAGTTTGTTTGGGTTTCTCT	22	1	817	chr1	+	14945522	14945663	aatattgtatcgggttggccaAAAAGTTTGTTTGGGTTTCTCTgtgatgtcttgtggaaaagcctgaatgaatttgttggccagcccaatataattcc	0				5'	0
6	7	PC-5p-1831700_1	AGGAGGACTATGGATCTAG	19	1	702	chr1	+	14995459	14995597	gttgtcttggAGGAGGACTATGGATCTAGagagatctaattaaagctaccttcaggatcaa	0				5'	0
7	8	PC-5p-441160_1	TTGATCTTTGGTTCCTCTGCC	21	1	824	chr1	+	20400186	20400326	aatTTGATCTTTGGTTCCTCTGCCttttctaaatccagcttgaacatttggattggaggggaaggtaaattggaggggaaggta	0				5'	0
8	9	PC-5p-713921_1	CTGTCTCTGGGGTCGCACAGA	21	1	773	chr1	+	21678724	21678864	cgggggagcgtggtgggctgCTGTCTCTGGGGTCGCACAGAgttggacacgactgaagcgacttagcagcagcagcagcagattctgacatgcaaa	0				5'	0
9	10	PC-5p-816302_1	TGTTGTTCAGTCACTAAC	18	1	682	chr1	+	23452599	23452736	ctagctgtTGTTGTTCAGTCACTAACtcatgtctgattctttgtgacactATGGACTGCAGAACGCCga	0				5'	0
9	11	PC-3p-1730336_1	ATGGACTGCAGAACGCC	17	1	653	chr1	+	23452599	23452736	ctagctgtTGTTGTTCAGTCACTAACtcatgtctgattctttgtgacactATGGACTGCAGAACGCCga	0				3'	0
10	12	PC-5p-1398553_1	GTATTAATTGTTCCAAA	17	1	677	chr1	+	26243086	26243226	cctgggtggaactaggcggagaatgcaGTATTAATTGTTCCAAAactggctatagTGCAAATATCGTCTTCCACACtaaa	0				5'	0
10	13	PC-3p-1022911_1	TGCAAATATCGTCTTCCACAC	21	1	836	chr1	+	26243086	26243226	cctgggtggaactaggcggagaatgcaGTATTAATTGTTCCAAAactggctatagTGCAAATATCGTCTTCCACACtaaa	0				3'	0
11	14	PC-3p-399561_2	TTGAAGACTGGGACTTGCTAAAT	23	2	914	chr1	+	28709676	28709819	cagagcagctcttcacagtcttcgaagcagaaatatgtgtgtcttgctgTTGAAGACTGGGACTTGCTAAAT	0				3'	0
12	15	PC-5p-77472_11	AAAGGTTCATTCAGGTTTTTT	21	11	755	chr1	+	29486908	29487048	nngAAAGGTTCATTCAGGTTTTTTcgtgagatgttatgggaaaagctgaatgaacttttagc	0				5'	0
13	16	PC-3p-901076_1	CGGCGATCTTGCCCTGCGCTGAC	23	1	919	chr1	+	29993493	29993635	atcgggaggggcgggagtgaagcacagctcgcggcgcggaacatccccgagcCGGCGATCTTGCCCTGCGCTGACggctgttccctccgaacctccccgg	0				3'	0
14	17	PC-3p-466929_1	CAGGCTGAGTCTAGAAGTGAT	21	1	786	chr1	+	31701141	31701281	ccacagtatagactagattaagttttaattcagctttttcagccataacctaataagaatCAGGCTGAGTCTAGAAGTGATcagattgtgggactgtattaactttgtgagt	0				3'	0
15	18	PC-5p-1848932_1	AAAAAGTTTGTTTGGGATTTTT	22	1	879	chr1	+	37210376	37210517	aacacagagtatatattgggttggccAAAAAGTTTGTTTGGGATTTTTttaacatcttatggaAAAACCTGAATAAACTTTTTGAccaacccaatatttggatgatgt	0				5'	0
15	19	PC-3p-193699_3	AAAACCTGAATAAACTTTTTGA	22	3	816	chr1	+	37210376	37210517	aacacagagtatatattgggttggccAAAAAGTTTGTTTGGGATTTTTttaacatcttatggaAAAACCTGAATAAACTTTTTGAccaacccaatatttggatgatgt	0				3'	0
16	20	PC-5p-546065_1	GTTTCCATTGTTTCTCCA	18	1	667	chr1	+	37696128	37696265	nnngaaaataaagtcactGTTTCCATTGTTTCTCCAtgtatttgctgtgaagtgatgggaccggatgccatgatcttagtttttcgaa	0				5'	0
17	21	PC-5p-332015_2	CCCCTCACAGAGCTCACA	18	2	632	chr1	+	41046532	41046669	gaattcctCCCCTCACAGAGCTCACAaccttgtcttatgtatgttgaaggcacttgggatgaggagaaa	0				5'	0
18	22	PC-3p-46078_21	AAAAACCTGAATGAACTTTTTGT	23	21	850	chr1	+	42467119	42467261	atccacttaagaattgggttgaccaaaaagttcattcagatttttctgaagatgttatggAAAAACCTGAATGAACTTTTTGTccagcacagtggttt	0				3'	0
19	23	PC-5p-20944_56	AAAAAGTTCGTTTGGGTTTTT	21	56	806	chr1	+	42597157	42597299	aaatattgggttggccAAAAAGTTCGTTTGGGTTTTTtctataaagtgttatggaaaaacttgtacaaactttttcgctaacctaatag	0				5'	0
20	24	PC-5p-681896_1	TCTGTTCAGTTCAGTTGCTCAG	22	1	833	chr1	+	44272658	44272799	tTCTGTTCAGTTCAGTTGCTCAGtcatgtctgactctgcgaccCCATCGACTGCAGCACGc	0				5'	0
20	25	PC-3p-2036123_1	CCATCGACTGCAGCACG	17	1	656	chr1	+	44272658	44272799	tTCTGTTCAGTTCAGTTGCTCAGtcatgtctgactctgcgaccCCATCGACTGCAGCACGc	0				3'	0
21	26	PC-5p-1429472_1	TTTTTGGCAAAGTAATGT	18	1	715	chr1	+	45426116	45426253	catggctttgactagatggacctTTTTTGGCAAAGTAATGTctctgatttttaaatgctatagactgggtcaagtcactatatagagctgaa	0				5'	0
22	27	PC-3p-63859_14	AAAATCTGAACAAACTTTTTGG	22	14	840	chr1	+	49545322	49545464	gtggagtattgtgttggacaaaattattgttcgaatattcctataagatggtaaggAAAATCTGAACAAACTTTTTGGccagctaaatattttga	0				3'	0
23	28	PC-3p-267848_2	TGAACCTAGGTCTCCCGCATT	21	2	816	chr1	+	59976183	59976323	caggcgtaggtagccgttcccttctccagggcatcttcccaacccaggagTGAACCTAGGTCTCCCGCATT	0				3'	0
24	29	PC-5p-565257_2	TAGGCAGTGTGGCTCTAGAATC	22	2	670	chr1	+	63979330	63979471	atttgaaccTAGGCAGTGTGGCTCTAGAATCtgtgttcttaaccaccatgtcatattaggtacttcatta	0				5'	0
25	30	PC-3p-234319_3	TCTCAAAGAGCTGGACATGACT	22	3	820	chr1	+	82306049	82306189	tattcttgtccagaaaattctatggacagaggagcctggtggggtccatggggTCTCAAAGAGCTGGACATGACTg	0				3'	0
26	31	PC-3p-119692_7	AAAAACCTGAACGAACTTTTTG	22	7	846	chr1	+	91942911	91943052	gacaaaagttctttggctttttccataacatctttatcaAAAAACCTGAACGAACTTTTTGgc	0				3'	0
27	32	PC-3p-2025859_1	CGTGCGGTTCCGCTGTGTGAA	21	1	832	chr1	+	92093868	92094008	actgcggggcgggacccttgccgcggcacagtccaagatggcggCGTGCGGTTCCGCTGTGTGAA	0				3'	0
28	33	PC-5p-653143_2	CTGCACAGCCTGTGGCCA	18	2	698	chr1	+	94630095	94630232	accttacCTGCACAGCCTGTGGCCAgtttctcttatgtaaaagtaagaatgccagccttaacatagtcctgcagataaaag	0				5'	0
29	34	PC-5p-782746_1	TGTTCTCTATGTCTGTGTC	19	1	734	chr1	+	95470864	95471002	accctctccttcctccactgtgtccacagtcTGTTCTCTATGTCTGTGTCtccattgctttggcagtcttttctactttcacatgtgagaatataa	0				5'	0
30	35	PC-5p-378228_2	CTTCAAGGAAGACCCTTGCAGGA	23	2	904	chr1	+	96671779	96671921	catgCTTCAAGGAAGACCCTTGCAGGAtagatagatattttttaaaaagtctgtgagggactccctttagtcta	0				5'	0
31	36	PC-5p-1329206_1	TATAGAAAGGATGAGTCAGTAATGAGA	27	1	1030	chr1	+	103407126	103407272	TATAGAAAGGATGAGTCAGTAATGAGAtagtgagctgcttgagtcatagtccatgctgattcgttcttttgat	0				5'	0
32	37	PC-3p-179071_4	CAACATTCTCAACCCCTAGGCT	22	4	854	chr1	+	107852112	107852253	ctgggggttgagaatggtgctctcgcaaaggctgccctcctgacgtgagagcagcaggagCAACATTCTCAACCCCTAGGCT	0				3'	0
33	38	PC-5p-1247646_1	TCGTCCTCCTCTTCCTCC	18	1	619	chr1	+	112459407	112459544	ctccTCGTCCTCCTCTTCCTCCagctgcgctctggactccaccgcagagaggcagcggcgagtnn	0				5'	0
34	39	PC-5p-728820_1	GCTAAGAGTTGGACATGACT	20	1	787	chr1	+	118469715	118469854	ccagagggtcGCTAAGAGTTGGACATGACTgaggctcaagaggttaagttacttgtccaaagtcacacagccgacagagctttcttcact	0				5'	0
35	40	PC-5p-272183_2	TGAGTTCAGTTCAGTCGCTCAG	22	2	844	chr1	+	118648377	118648518	tagagtgcaaagggcctggttatagagaagcTGAGTTCAGTTCAGTCGCTCAGtcgtctttgaatctttgtgacaccatggactgaagccagtgataacttaagtccttcatt	0				5'	0
36	41	PC-3p-495724_1	GTCATGAGATCAGGGCTGCA	20	1	740	chr1	+	120475093	120475232	ggccggtcctggaaagcatgcaataaacagtctagagagaactgttttttcctGTCATGAGATCAGGGCTGCAgacggt	0				3'	0
37	42	PC-5p-276725_2	CTGGTTGTTGTTCAGTTGCTCAG	23	2	862	chr1	+	125129533	125129675	tttgCTGGTTGTTGTTCAGTTGCTCAGtcacgtcagactctctgcgacctcatggactgcagcaagccag	0				5'	0
38	43	PC-5p-319000_2	AAAAGTTCGTTTGGGCTTTTC	21	2	615	chr1	+	125250390	125250530	tgaccaAAAAGTTCGTTTGGGCTTTTCtgttaaatgtgacagaaaaacccaaacaaactttctggnnn	0				5'	0
39	44	PC-3p-1249451_1	AAAATCTGAATGAACCTTTTGG	22	1	812	chr1	+	127881015	127881156	tctgtatgcattgggttggccaaaaggtttgtttgagttttgatgttaagatgtcatggaAAAATCTGAATGAACCTTTTGGccaaccaaatagaatatatat	0				3'	0
40	45	PC-5p-751903_1	GAGCTCGAGGAGGAGGACGG	20	1	770	chr1	+	129328416	129328555	gGAGCTCGAGGAGGAGGACGGcggcgggagagcggggcgtcgcggggcCCATCCCCTCAGCTGTCTCTCatccttgtgtgt	0				5'	0
40	46	PC-3p-1777254_1	TCATCCCCTCAGCTGTCTCTC	21	1	509	chr1	+	129328416	129328555	gGAGCTCGAGGAGGAGGACGGcggcgggagagcggggcgtcgcggggcCCATCCCCTCAGCTGTCTCTCatccttgtgtgt	0				3'	0
41	47	PC-3p-37756_27	AGAAAAACCTGAATGAACTTTT	22	27	825	chr1	+	131002326	131002467	ttaggttggctgaaaagtttgtttagatttttccctgaaatggtacAGAAAAACCTGAATGAACTTTTcggccaacccnn	0				3'	0
42	48	PC-3p-63859_14	AAAATCTGAACAAACTTTTTGG	22	14	840	chr1	+	141139906	141140048	aatattattggggttggtcaaaaacttcattcgaatttttctgtaagatattatggcAAAATCTGAACAAACTTTTTGGcaaactaaaatagttat	0				3'	0
43	49	PC-3p-284186_2	ACCTGAATGAACTTTTTGGCCAT	23	2	905	chr1	+	153383932	153384074	agaatttgtgcttattatattgcagcgtccaaaatgttcattcaaaatatcttattaaacACCTGAATGAACTTTTTGGCCATgccggtattattcaaactgcataacagtcata	0				3'	0
44	50	PC-3p-688330_2	TGGGCTGCCGTCTATGGGGTCT	22	2	758	chr1	+	170717530	170717671	tgcctggagaatcccagggatgggggagcctggTGGGCTGCCGTCTATGGGGTCTcacagagt	0				3'	0
45	51	PC-5p-311074_2	TTGGCCAAAAACTTTGTTCGG	21	2	836	chr1	+	175638386	175638529	caaagtattgggTTGGCCAAAAACTTTGTTCGGattttcccataagatgttacaagaaaacccaaataaactttctggccaacccaatagctaaa	0				5'	0
46	52	PC-5p-344903_2	AGGGACTTAAGATATACTGTC	21	2	818	chr1	+	177482411	177482551	tattttcagaaacaacAGGGACTTAAGATATACTGTCtccctttagttagttagatagtttttttggcaccaattctgagactt	0				5'	0
47	53	PC-5p-191680_3	TTGTTGTCGTTCAGTTGCTAAG	22	3	869	chr1	+	188436590	188436731	atcTTGTTGTCGTTCAGTTGCTAAGtcatgttggactctgtgaccctatgagctgcagcaaacc	0				5'	0
48	54	PC-5p-538253_1	AGAATACCCAAACCACACACCAG	23	1	890	chr1	+	190069004	190069146	gtagagctaAGAATACCCAAACCACACACCAGcaatcccgaacaggcactttctgggtgtggtggggtattctgccgctcccc	0				5'	0
49	55	PC-5p-355796_2	ACAGTTTCTGCACCTCGCGCCC	22	2	815	chr1	+	190602696	190602841	gcctctgggtcggtgatcggtACAGTTTCTGCACCTCGCGCCCcggcaggtgagcggctaccggtaaccggcggc	0				5'	0
50	56	PC-5p-1878704_1	TCCTAGGAGCGGGGAGA	17	1	633	chr1	+	197611016	197611156	attggccttcagcctccggcggcagTCCTAGGAGCGGGGAGAagcgcgactggggtcgTGGCGGACGGTCTGACGGcctcg	0				5'	0
50	57	PC-3p-283977_3	TGGCGGACGGTCTGACGG	18	3	672	chr1	+	197611016	197611156	attggccttcagcctccggcggcagTCCTAGGAGCGGGGAGAagcgcgactggggtcgTGGCGGACGGTCTGACGGcctcg	0				3'	0
51	58	PC-3p-1519173_1	AGTGAAGGTGAAGTCGCTCAG	21	1	742	chr1	+	205299507	205299647	gcaacatagagtgatctacagagctctgcagtttaacctaaatatgcttctccctagtgaAGTGAAGGTGAAGTCGCTCAGtggtgtccaactctttgctaccctgtggactgt	0				3'	0
52	59	PC-5p-133590_5	TATATGTGTGTATGTGTAT	19	5	694	chr1	+	205479256	205479395	ttgtccaaagaagacatagcttcagtaatacaagtactacaagtatgtgTATATGTGTGTATGTGTATacacattcacatatatatatatatatgcatgtatatatgtaggtatgtatgttttagggga	0				5'	0
53	60	PC-3p-1648794_1	CAAATGAACTTTCTGGCCAACCC	23	1	902	chr1	+	206530486	206530628	attttattgggttggcgaaaaagttcatttggcttttccataatatcttacgggaaaaccCAAATGAACTTTCTGGCCAACCCagtagtta	0				3'	0
54	61	PC-3p-261610_2	ATCAGGGACTGAACCCATGT	20	2	790	chr1	+	208272690	208272829	ttgttgctctgcagcacgtgggatcttcaccgATCAGGGACTGAACCCATGTcttctacactggcagacaaatt	0				3'	0
55	62	PC-5p-17843_69	GGGGTTTTAAGCAGGAGG	18	69	656	chr1	+	209668733	209668870	gGGGGTTTTAAGCAGGAGGgaaggttttgagattgttttattttttcaaaaggcatttctgttgttaaacaga	0				5'	0
56	63	PC-3p-348127_2	CTGCGTGACTGAACTGAACTG	21	2	825	chr1	+	213129496	213129636	aggcctgggctgccgcaattcatggggtcacaaagagtcggatatgaCTGCGTGACTGAACTGAACTGatgcatgttcagggtt	0				3'	0
57	64	PC-5p-1990145_1	GGACTGAGGAGGCGCTCGCCGT	22	1	792	chr1	+	214316759	214316900	taacccGGACTGAGGAGGCGCTCGCCGTcccctacagacagtgtAAGGACGATGGTGAGCTAggcagtcttttctgggggg	0				5'	0
57	65	PC-3p-1437341_1	AAGGACGATGGTGAGCTA	18	1	641	chr1	+	214316759	214316900	taacccGGACTGAGGAGGCGCTCGCCGTcccctacagacagtgtAAGGACGATGGTGAGCTAggcagtcttttctgggggg	0				3'	0
58	66	PC-5p-20944_56	AAAAAGTTCGTTTGGGTTTTT	21	56	806	chr1	+	215844928	215845068	atagggttagccAAAAAGTTCGTTTGGGTTTTTgtaagatggtactgaAAAACCTGAGCAAACTTTTTGGccaacccaat	0				5'	0
58	67	PC-3p-951996_1	AAAACCTGAGCAAACGTTTTGG	22	1	682	chr1	+	215844928	215845068	atagggttagccAAAAAGTTCGTTTGGGTTTTTgtaagatggtactgaAAAACCTGAGCAAACTTTTTGGccaacccaat	0				3'	0
59	68	PC-5p-1923750_1	TGCCGCCGCCGCCGCTGCTGC	21	1	696	chr1	+	216863507	216863647	atcgcactacaggcacccacTGCCGCCGCCGCCGCTGCTGCcgcaccccccttgcagtccaggcggctggcttggccatccgagtgtcca	0				5'	0
60	69	PC-5p-288570_2	AGAAAGTTTGTTTGGGTTTTTC	22	2	823	chr1	+	216942000	216942141	ctatattagattggccAGAAAGTTTGTTTGGGTTTTTCcataacatcttataggaaaacccaaacgaactttttggccaacccaataatt	0				5'	0
61	70	PC-5p-977019_1	GTGGGCTGCTGTCTGTGGGGTC	22	1	739	chr1	+	222311179	222311320	ctgGTGGGCTGCTGTCTGTGGGGTCgcgtagCATCGGACACGACTGAAGTGActtagcagcagtagtagcaga	0				5'	0
61	71	PC-3p-1338126_1	CATCGGACACGACTGAAGTGA	21	1	662	chr1	+	222311179	222311320	ctgGTGGGCTGCTGTCTGTGGGGTCgcgtagCATCGGACACGACTGAAGTGActtagcagcagtagtagcaga	0				3'	0
62	72	PC-3p-265929_2	AAAAATCTGAATGAACTTTT	20	2	741	chr1	+	223436601	223436739	taaatatattgggatggccaaaaagttcatttggatttttccataggatcttggggAAAAATCTGAATGAACTTTTgggccatcccagtatatatg	0				3'	0
63	73	PC-5p-374760_2	GTGGGGTCACAGAGTCGGA	19	2	737	chr1	+	227097904	227098042	ctgcagtttGTGGGGTCACAGAGTCGGAcgtgacttagggactaaacagcaacactgatc	0				5'	0
64	74	PC-3p-247239_2	AAAAACCTGAATGAACTTTTTGGT	24	2	930	chr1	+	230994141	230994284	gaagtattgcgtcggctgaaaagttcattcgggttttcccataacatcttatggAAAAACCTGAATGAACTTTTTGGTcaacccaatataag	0				3'	0
65	75	PC-5p-613734_1	AAAAAGTTTGTTGGGGTTTTTCT	23	1	662	chr1	+	237136455	237136597	aggaatatagggttgaccAAAAAGTTTGTTCGGGTTTTTCTctacaatcttatgggaaaacccaaacaaatgttttggctgacccaatattaat	0				5'	0
66	76	PC-3p-1836897_2	ACCGCTGACTCACAAAGGC	19	2	718	chr1	+	246433102	246433240	gatgcttatgtgacccggggtggcgggtaaaccgtgggtgagcacccagcagcgactcccACCGCTGACTCACAAAGGCctt	0				3'	0
67	77	PC-3p-228869_3	AAAACTCAAATGAACTTTTTGG	22	3	827	chr1	+	250122043	250122184	tgagcctcatatattgggttgactggaaagttcttttgggttaagattggacaAAAACTCAAATGAACTTTTTGGccaacccaatataatggaggcaaa	0				3'	0
68	78	PC-3p-1731034_1	ATGACTGAGCGACTGAAGTGAACTG	25	1	890	chr1	+	270347424	270347568	gttggtgatggacagggagccctggcatgctgcagttcatggggtcgcaaagagtcggacATGACTGAGCGACTGAAGTGAACTGagctgagcttggggccgtcttggtgtttgccaccc	0				3'	0
69	79	PC-3p-1842989_1	AAATAGAATTTGCAAGCAGG	20	1	777	chr1	+	273361060	273361199	tctgtagagcctgccaagagttgttgattAAATAGAATTTGCAAGCAGGtggtctgctgt	0				3'	0
70	80	PC-3p-309438_2	TGTAACTTGAGCCTCCCCT	19	2	698	chr1	+	273650304	273650442	ttattcagtcatcagtgttggttgcaggtaatatttaaattgtactttccacatatattTGTAACTTGAGCCTCCCCTacgatcctggaaca	0				3'	0
71	81	PC-3p-840015_2	CATGAGAGGGCTGTTTTAAG	20	2	602	chr1	+	275710251	275710390	gaacttcatagagtagccctctctgtggaCATGAGAGGGCTGTTTTAAGgaagaat	0				3'	0
72	82	PC-5p-1737087_1	TGCAGGAACACTGAGATCTGCTG	23	1	874	chr1	+	278402072	278402214	gggagcttgggcttcTGCAGGAACACTGAGATCTGCTGtaatcaacactcttggcagaggcctcgctgttcctgggaaaacctgggctgtt	0				5'	0
73	83	PC-5p-747810_1	AGGGCTGCAGGCCTCTGGCAGGAGT	25	1	966	chr1	+	285738182	285738326	tgtgtgtggctctcAGGGCTGCAGGCCTCTGGCAGGAGTggcatccccctccctcctgtggggcctgtgtcccgtgagccacgcggc	0				5'	0
74	84	PC-5p-59206_16	TCCCCGAGTCCCTGGCGTGCACT	23	16	854	chr1	+	286333913	286334056	gTCCCCGAGTCCCTGGCGTGCACTgacgccacgtcacccggTGTACTCTGGGACTCGGGTGT	0				5'	0
74	85	PC-3p-148762_5	TGTACTCTGGGACTCGGGTGT	21	5	803	chr1	+	286333913	286334056	gTCCCCGAGTCCCTGGCGTGCACTgacgccacgtcacccggTGTACTCTGGGACTCGGGTGT	0				3'	0
75	86	PC-3p-492735_2	CTGTGTGTGTGGTGGTGGT	19	2	689	chr1	+	288694348	288694486	gtaacttttactatatgtacattttaacgagtactttaattcagattttactgtgtttaCTGTGTGTGTGGTGGGGGTgct	0				3'	0
76	87	PC-3p-360440_2	GCCAGCCCTCCACGCGGTT	19	2	737	chr1	+	290117162	290117300	ctggagaatgcttcagggttgcgctaggagaaaGCCAGCCCTCCACGCGGTTtcgta	0				3'	0
77	88	PC-3p-188884_3	TTCCAGGCAAGAGGACTGGAG	21	3	810	chr1	+	292533346	292533486	actgcagccttccaggttcctccatccatgggattTTCCAGGCAAGAGGACTGGAGtggggtgccat	0				3'	0
78	89	PC-3p-359884_2	TGAGAAGAAAGTGGAAAGTTGAACT	25	2	922	chr1	+	298043101	298043245	tcacacacttttcaatttttgtctccctccaaactgttTGAGAAGAAAGTGGAAAGTTGAACT	0				3'	0
79	90	PC-5p-840892_1	GAATGATACAGTTTGGATC	19	1	752	chr1	+	298046132	298046270	aaagagaccaccttgagtggcgtctagattgctaatgaaGAATGATACAGTTTGGATCaagtatctcggactggttttaaacaaGTGCTTTGTCCTGGATC	0				5'	0
79	91	PC-3p-1296474_1	GTGCTTTGTCCTGGATC	17	1	643	chr1	+	298046132	298046270	aaagagaccaccttgagtggcgtctagattgctaatgaaGAATGATACAGTTTGGATCaagtatctcggactggttttaaacaaGTGCTTTGTCCTGGATC	0				3'	0
80	92	PC-3p-92428_9	CCCCGCTGCGGGCTC	15	9	545	chr1	+	298922283	298922424	aaagtaaggggagctgtgcgaggtgagggagctgttcattaCCCCGCTGCGGGCTCgctggacaagg	0				3'	0
81	93	PC-5p-795385_1	CCGCCGTGGTTTCCTTCCTGAC	22	1	827	chr1	-	92868	93009	gccgtgtgtggcctgtcccatccgttttcagCCGCCGTGGTTTCCTTCCTGACgtgttagcacagacttgtccacaggtggcttga	0				5'	0
82	94	PC-3p-665745_1	GCACGCCTGGCCTGGGGTC	19	1	708	chr1	-	2068175	2068313	agggagctggtaacccgcctggcttgctgacgtgaggaggacggcgccatgttctccgcGCACGCCTGGCCTGGGGTCctccagttttct	0				3'	0
83	95	PC-5p-854289_2	TGAGTAGACGATCTGGCAGGGT	22	2	834	chr1	-	2417048	2417189	TGAGTAGACGATCTGGCAGGGTtcgtatagtaaatgtgcgtgacgcaagactccaacaggttgctgcgaa	0				5'	0
84	96	PC-3p-254574_2	TCACCAAGATGCCAGGGGTAGT	22	2	857	chr1	-	4710759	4710900	nnnccttaccgctcctggcatctttgtgagaaaccagcaatgatcatgtcactgtcttcTCACCAAGATGCCAGGGGTAGTaaggagg	0				3'	0
85	97	PC-5p-1995996_1	AGCGGGGACAGGGTCGGCTCT	21	1	709	chr1	-	10689397	10689537	gggagcggagctgccccgaggaggaAGCGGGGACAGGGTCGGCTCTagagagggcgaaggATCTGACCTTGCTGACCTCGCaggctgacaggggagctgcgcccccaga	0				5'	0
85	98	PC-3p-441434_1	ATCTGACCTTGCTGACCTCGC	21	1	753	chr1	-	10689397	10689537	gggagcggagctgccccgaggaggaAGCGGGGACAGGGTCGGCTCTagagagggcgaaggATCTGACCTTGCTGACCTCGCaggctgacaggggagctgcgcccccaga	0				3'	0
86	99	PC-3p-527566_1	CCCTTGCCTCCCGACCCCTC	20	1	664	chr1	-	11237007	11237146	gggggctgtttggtggtgagaagcatggggcagcggctgggctcacttcctgccctctgcCCCTTGCCTCCCGCCCCCTCactgcctac	0				3'	0
87	100	PC-5p-431871_2	TGACGGAACCTTTCCCCGCT	20	2	657	chr1	-	11926395	11926534	agcgctcagagtcgtgatggagggacgTGACGGAACCTTTCCCCGCTgcctcttggtgtcggggagcgggggttgggtcgaccctcacacctggcctggctctggct	0				5'	0
88	101	PC-3p-304453_2	GTCTTGTTCTGCTTCATT	18	2	708	chr1	-	23422853	23422990	ggaggcacacagagaaactagaatggaaggaagagcctagagttttGTCTTGTTCTGCTTCATTtctggtcatggtgctatt	0				3'	0
89	102	PC-3p-17718_68	AAAATCTGAATGAACTTTTTGG	22	68	827	chr1	-	23717371	23717512	acaccaatatattacattagccaaaaaggtcatttgggtttttccataacaatgtatggaAAAATCTGAATGAACTTTTTGGccaacttgatacctaaggaaa	0				3'	0
90	103	PC-3p-1474573_1	CACTGGAGCCATCTCTTAC	19	1	712	chr1	-	33235735	33235873	gcatctgccctggatcatcaggagagggccctaaagtcttcatggaggagaagaCACTGGAGCCATCTCTTACagatggagtggaagtatggcagaagg	0				3'	0
91	104	PC-5p-635355_1	GGACTGGACTGGAACCTTGA	20	1	628	chr1	-	34133668	34133805	GGACTGGACTGGAACCTTGAgccgccttcaggtggctctgggcagcccgGCAGGGACTGTCAACCGCcagggaggccgcacactggttcccgtgtgggtggctcccagg	0				5'	0
91	105	PC-3p-1822880_1	GCAGGGACTGTCAACCGC	18	1	683	chr1	-	34133668	34133805	GGACTGGACTGGAACCTTGAgccgccttcaggtggctctgggcagcccgGCAGGGACTGTCAACCGCcagggaggccgcacactggttcccgtgtgggtggctcccagg	0				3'	0
92	106	PC-3p-345443_2	ATTGTTCAGTTGCTCAGTCGTG	22	2	872	chr1	-	36360950	36361091	tactgtatagctgtttatattttaaaactgatttaaaatattagttttttttaaaaaataATTGTTCAGTTGCTCAGTCGTG	0				3'	0
93	107	PC-3p-17718_68	AAAATCTGAATGAACTTTTTGG	22	68	827	chr1	-	42467080	42467221	ggacaaaaagttcattcaggtttttccataacatcttcagaAAAATCTGAATGAACTTTTTGGtc	0				3'	0
94	108	PC-3p-184230_3	TTGCTCAGTCATGTCCCACTCT	22	3	853	chr1	-	43196277	43196418	aagactggagagatgcagagcttcgtggtagtataattcattgaaaaaatgtgtgctcatTTGCTCAGTCATGTCCCACTCTttat	0				3'	0
95	109	PC-3p-1506067_2	CTGTGCAGTGAGGCTGGAGTCTCTG	25	2	797	chr1	-	47484946	47485090	ggcagcagaggcgtagcctgagcgtcaccgccaaacctcttcccggtacaggCTGTGCAGTGAGGCTGGAGTCTCTGttatc	0				3'	0
96	110	PC-3p-201197_3	AAAATCTGAATGAACTTTCTGG	22	3	816	chr1	-	71050273	71050414	gatatattgggttgaccaaaaagttcattctggtttttcggtaagctgttacagaAAAATCTGAATGAACTTTCTGGccaacccaatattat	0				3'	0
97	111	PC-3p-17718_68	AAAATCTGAATGAACTTTTTGG	22	68	827	chr1	-	71621284	71621425	gcttggccagagagttctttcaaggttttctgtaacatggtatgggAAAATCTGAATGAACTTTTTGGccaacc	0				3'	0
98	112	PC-3p-1282169_1	TGATGGACAGATCTTCTTGGA	21	1	822	chr1	-	72164735	72164875	tgcgtctgcttacattccaaggaatatcattttcatcccTGATGGACAGATCTTCTTGGAaacagactga	0				3'	0
99	113	PC-5p-254234_2	AAGTTTGTCACTGTTTCCA	19	2	652	chr1	-	80901876	80902014	nnnAAGTTTGTCACTGTTTCCAttgtttcctcatgtatttgccatgaggtaatgggaccagatgccatgatcttagt	0				5'	0
100	114	PC-5p-1573251_1	TCTCAGTTCAGTTGCTCAG	19	1	741	chr1	-	85906146	85906289	tcagtctaacagccatttttggtatTCTCAGTTCAGTTGCTCAGtcacgtccaactctttGCGACCCCATGGACTGTAGCATGCcaggaggtaagatagtctgtta	0				5'	0
100	115	PC-3p-724622_1	GCGACCCCATGGACTGTAGCATGC	24	1	871	chr1	-	85906146	85906289	tcagtctaacagccatttttggtatTCTCAGTTCAGTTGCTCAGtcacgtccaactctttGCGACCCCATGGACTGTAGCATGCcaggaggtaagatagtctgtta	0				3'	0
101	116	PC-5p-184347_3	AAAAAGTTCGTTCAGGTTTTT	21	3	802	chr1	-	91942909	91943049	ttgagttggccAAAAAGTTCGTTCAGGTTTTTtgataaagatgttatggaaaaagccaaagaacttttgtctaactatt	0				5'	0
102	117	PC-3p-277382_2	CTGATCAACTGCCAGGCAGATG	22	2	872	chr1	-	102838547	102838688	atggcactacacccctgatcctggctgcccggctggctgtggagggaatggtggcagagCTGATCAACTGCCAGGCAGATGtgaatgcann	0				3'	0
103	118	PC-3p-462749_1	TCCCTGTCCTAAGGCCGCCTC	21	1	667	chr1	-	107255123	107255263	aggggactcccggccctagggcaggctgctggggcttagttaggctctgtgaccaccagcTCCCTGTCCTAAGGCCGCCTCttcctatgtgtcctccaggcccggatcctgtgcagg	0				3'	0
104	119	PC-5p-258673_2	AAAAAGTTTGTTTGGGTTTTTCT	23	2	900	chr1	-	108352946	108353088	aaatattgggttggcaAAAAAGTTTGTTTGGGTTTTTCTgtaacatcctacggaataatccaaatgaactttttgaccaaaccaatacaa	0				5'	0
105	120	PC-5p-693075_1	GCGGTGAGGCAGGGCGAGCGTG	22	1	763	chr1	-	111471084	111471225	ggcggGCGGTGAGGCAGGGCGAGCGTGcagttggcgccgcggctcggcacccccgcctcgccgcccctc	0				5'	0
106	121	PC-5p-1346011_1	AGGCCAAGGGCTGTGGGAGCT	21	1	792	chr1	-	112572503	112572643	cgtctccctccctcccttgcattcctgggccaagcAGGCCAAGGGCTGTGGGAGCTgcgggggagcggctctcctagagttgATCGGTGGGCCTGTCAGAG	0				5'	0
106	122	PC-3p-1604012_1	ATCGGTGGGCCTGTCAGAG	19	1	659	chr1	-	112572503	112572643	cgtctccctccctcccttgcattcctgggccaagcAGGCCAAGGGCTGTGGGAGCTgcgggggagcggctctcctagagttgATCGGTGGGCCTGTCAGAG	0				3'	0
107	123	PC-5p-1698099_2	ATGGACGAGCGCGCTGGA	18	2	667	chr1	-	117203236	117203373	ggcgcaATGGACGAGCGCGCTGGActtctaatccagaggttccgggttcgagtcccggcaga	0				5'	0
108	124	PC-5p-288570_2	AGAAAGTTTGTTTGGGTTTTTC	22	2	823	chr1	-	125250425	125250566	nccAGAAAGTTTGTTTGGGTTTTTCtgtcacatttaacagaaaagcccaaacgaactttttggt	0				5'	0
109	125	PC-3p-1308848_1	AAAACCTGAATGAACTTTTGGG	22	1	824	chr1	-	134150846	134150987	actgagttggcttccagaaagtttgtttgtatttttctatagtaacttccggaAAAACCTGAATGAACTTTTGGGccaacttttg	0				3'	0
110	126	PC-3p-17718_68	AAAATCTGAATGAACTTTTTGG	22	68	827	chr1	-	137345101	137345242	tgtgattatgaatagtggattggccaaaaagttcatgcaggattgtccataagattttggaAAAATCTGAATGAACTTTTTGGccaacataatacatacca	0				3'	0
111	127	PC-5p-311108_2	CAGCAGTTGGCTTTAGAG	18	2	718	chr1	-	149726245	149726382	tCAGCAGTTGGCTTTAGAGagaacacataatcgtgctttgaaatttgccaactgccct	0				5'	0
112	128	PC-5p-271279_2	CGGACATGACTGAGTGACTTTCACTTT	27	2	1047	chr1	-	168679960	168680106	cacaaagagtCGGACATGACTGAGTGACTTTCACTTTcactttccatgagttttaggaacttggaagttatgtggcatggatgatctttttact	0				5'	0
113	129	PC-3p-383284_2	CTTTGGAGCAAATTTCTAACC	21	2	807	chr1	-	174029923	174030063	ttgatggtcataaagagtggaaatttgggggagggatatagatgCTTTGGAGCAAATTTCTAACCtctatgactgtatt	0				3'	0
114	130	PC-5p-1091720_2	ATATACTGTCTAGGTTGG	18	2	575	chr1	-	183392895	183393032	tctgctttttaATATACTGTCTAGGTTGGtcataactttccttccattgatagatatcaagtcac	0				5'	0
115	131	PC-5p-306288_2	CATATTTGCTTGTAGAGAGGCC	22	2	779	chr1	-	185336040	185336181	gcttagataCATATTTGCTTGTAGAGAGGCCtctatacaagtaagtaaatctattt	0				5'	0
116	132	PC-5p-191680_3	TTGTTGTCGTTCAGTTGCTAAG	22	3	869	chr1	-	189070532	189070673	atcTTGTTGTCGTTCAGTTGCTAAGtcatgttggactctgtgaccctatgagctgcagcaaacc	0				5'	0
117	133	PC-3p-1848146_1	ACTTATGTGATGTTCTGGTAGAAA	24	1	941	chr1	-	190564251	190564394	gttgatttttaacattgctgttacatctgaaaataaACTTATGTGATGTTCTGGTAGAAAtctgt	0				3'	0
118	134	PC-5p-292654_2	AGCGGTGAGCTAGGGTGTGG	20	2	762	chr1	-	200160072	200160211	agtcgggaggAGCGGTGAGCTAGGGTGTGGctggaggtttccgcgacaagccatccccgaggtccccgacttcccgggc	0				5'	0
119	135	PC-5p-99486_8	AAAAAGTTCGTTTGGGTTTT	20	8	761	chr1	-	216942045	216942187	aattattgggttggccAAAAAGTTCGTTTGGGTTTTcctataagatgttatggaaaaacccaaacaaactttctggccaatctaatata	0				5'	0
120	136	PC-3p-1817022_1	CCATCGATTTGTTTACACGG	20	1	796	chr1	-	222667508	222667647	tacgtccatactgacgcatgcttatttctgtgtagatacgatgcagCCATCGATTTGTTTACACGGtcgtgtgctggatatt	0				3'	0
121	137	PC-5p-194550_3	TTTGGACTGTGGTCTTGG	18	3	693	chr1	-	227222463	227222603	ggaggtgtTTTGGACTGTGGTCTTGGttgtgtgctgtcttagcttgggctactgtaacaaaatatcata	0				5'	0
122	138	PC-5p-257644_2	AATGAAGCTAATGACATGGCA	21	2	808	chr1	-	229951467	229951607	aattaagaaaaAATGAAGCTAATGACATGGCAttgctaagaaatatagctgcattgagcttacta	0				5'	0
123	139	PC-3p-1146318_1	TAATTTGAGTCTGAAGATGACCT	23	1	919	chr1	-	229955595	229955737	gaattattttcctgggatttaaaagggtgaaacatggccTAATTTGAGTCTGAAGATGACCT	0				3'	0
124	140	PC-3p-1407056_1	TGTGCTACACGTTAGGAA	18	1	685	chr1	-	229993725	229993862	tgctcctaaatgtgtctcaccgggtctgtttctctccagcgggtatagccaagaggtggTGTGCTACACGTTAGGAAacattcctcagatgccctcggcaccaagacttgttcgagctgggg	0				3'	0
125	141	PC-3p-17718_68	AAAATCTGAATGAACTTTTTGG	22	68	827	chr1	-	233408049	233408190	ttactgtgttgcccaaaaagttcaattgggtttttctgtaagatcttattgaaAAAATCTGAATGAACTTTTTGGttaacccaacagaag	0				3'	0
126	142	PC-3p-63859_14	AAAATCTGAACAAACTTTTTGG	22	14	840	chr1	-	241320654	241320796	tcagccaaaaagtttgtgtttttctgcaagatgttatggaAAAATCTGAACAAACTTTTTGGtcag	0				3'	0
127	143	PC-5p-592_3212	TAGCAGCACGTAAATATTGGGGT	23	3212	850	chr1	-	242627758	242627904	atacttgttccgctcTAGCAGCACGTAAATATTGGGGTagtaaaataaatattaaacaccaatattattgtgctgctttagcgtgacagggac	0				5'	0
128	144	PC-5p-1622284_1	CTCGCTGTCATCTCTCGGTCTC	22	1	736	chr1	-	244353494	244353634	cttcctcctggagttgcaCTCGCTGTCATCTCTCGGTCTCccgcgggctcGATGGAGGACGAGGATGAGGAagcgagggcgctgctgccagggggctc	0				5'	0
128	145	PC-3p-2020868_1	GATGGAGGACGAGGATGAGGA	21	1	767	chr1	-	244353494	244353634	cttcctcctggagttgcaCTCGCTGTCATCTCTCGGTCTCccgcgggctcGATGGAGGACGAGGATGAGGAagcgagggcgctgctgccagggggctc	0				3'	0
129	146	PC-3p-17718_68	AAAATCTGAATGAACTTTTTGG	22	68	827	chr1	-	246347833	246347974	atatgtgtttatgtattgggttggccaaaaacttcatctgggtttttctgtaatatatggaAAAATCTGAATGAACTTTTTGGccaatccaataagcagtacatgcac	0				3'	0
130	147	PC-5p-272682_2	AATAAAACTTCTCTTTCTTAAG	22	2	809	chr1	-	251737180	251737321	agtgaaattgccctAATAAAACTTCTCTTTCTTAAGtatgtttgtgtacctgagattgaagtgttattatttttgcgcgtttcatg	0				5'	0
131	148	PC-3p-363562_2	GAAAAACCCAGATGAACTTTTT	22	2	807	chr1	-	258960392	258960533	tatgtgttgggttggcaaaaaagttcatttgggtttttctgtaacagcgaatgGAAAAACCCAGATGAACTTTTTggccaatccaatatgtc	0				3'	0
132	149	PC-3p-1230527_1	CAGAGCGTGCTCCTGGTGAAC	21	1	831	chr1	-	271340132	271340272	agctcactgcgcatgcctgactccccactttactgctttctgtaCAGAGCGTGCTCCTGGTGAACc	0				3'	0
133	150	PC-5p-619007_1	TCAAGGACATGAAGATCAAGT	21	1	824	chr1	-	274705467	274705607	gTCAAGGACATGAAGATCAAGTtcctggaggaggtctacctcttctctttgcccatcaaggaatctgagatcattgtctttt	0				5'	0
134	151	PC-5p-1350550_1	AAAGTTCGTTTGGGTTTTTCT	21	1	777	chr1	-	283498003	283498144	atattgagttggccagAAAGTTCGTTTGGGTTTTTCTgtaagatgttaCAGAAAAACCCAAATGAACTTTctggctgacccaacat	0				5'	0
134	152	PC-3p-1476375_1	CAGAAAAACCCAAATGAACTTT	22	1	846	chr1	-	283498003	283498144	atattgagttggccagAAAGTTCGTTTGGGTTTTTCTgtaagatgttaCAGAAAAACCCAAATGAACTTTctggctgacccaacat	0				3'	0
135	153	PC-3p-90507_9	AAAACCTGAACAAACTTTTGG	21	9	811	chr1	-	290004896	290005037	acatattgggttggccaaaaatttcgctcgggtttttccaagcatcttatggaAAAACCTGAACAAACTTTTGGccaacccaataatt	0				3'	0
136	154	PC-3p-1706930_1	TCATGATTATCTGGGTCGT	19	1	756	chr1	-	290257449	290257587	cttgacttcacattccaggatgtctggctctaggtgagtgaacacaccaTCATGATTATCTGGGTCGTgaagatcttttttgtacggttcttctgtgta	0				3'	0
137	155	PC-5p-546794_1	GCTGACTGGGGCGCCCGG	18	1	671	chr1	-	292873621	292873758	aggggaacctaggaactGCTGACTGGGGCGCCCGGcgcgcggtggactaggctcacgcgggtcgCCGCCGCCCCTCGCGgctgggcggcccggcg	0				5'	0
137	156	PC-3p-87299_10	CCGCCGCCCCTCGCG	15	10	547	chr1	-	292873621	292873758	aggggaacctaggaactGCTGACTGGGGCGCCCGGcgcgcggtggactaggctcacgcgggtcgCCGCCGCCCCTCGCGgctgggcggcccggcg	0				3'	0
138	157	PC-3p-361214_2	TGCGACTCCATGAACTGC	18	2	684	chr1	-	296541955	296542092	acagttcagttcagtacaggcgctcagtcctgtccgactcttTGCGACTCCATGAACTGCagcaca	0				3'	0
139	158	PC-3p-17718_68	AAAATCTGAATGAACTTTTTGG	22	68	827	chr1	-	296759425	296759566	acagggttggccaaaaatttcctttgggtttttccataacgttttatgaaaAAAATCTGAATGAACTTTTTGGccaacccaat	0				3'	0
140	159	PC-5p-1727347_1	TTCAGTTCAGTTCGGTTGCTCAG	23	1	869	chr10	+	6214133	6214275	attttatggctTTCAGTTCAGTTCGGTTGCTCAGtcatgtccaattctttgcaACCGCATGGACTGCAGCATGccacggcct	0				5'	0
140	160	PC-3p-460534_1	ACCGCATGGACTGCAGCATG	20	1	794	chr10	+	6214133	6214275	attttatggctTTCAGTTCAGTTCGGTTGCTCAGtcatgtccaattctttgcaACCGCATGGACTGCAGCATGccacggcct	0				3'	0
141	161	PC-5p-1079554_1	CTGTCGTCCCTTTCTCCTCCT	21	1	827	chr10	+	25700420	25700560	CTGTCGTCCCTTTCTCCTCCTgccatcaccttggggctaagctaggtgaggaagggcggtg	0				5'	0
142	162	PC-5p-1973730_1	TCTTTGCGACCCCATGGACGGT	22	1	861	chr10	+	27702518	27702662	gctcaatcatctccgacTCTTTGCGACCCCATGGACGGTagcctaccacgctcctctGTCCATGGGATTTGCCAGGCAAGAGtactggagtggttgcca	0				5'	0
142	163	PC-3p-1163530_1	GTCCATGGGATTTGCCAGGCAAGAG	25	1	993	chr10	+	27702518	27702662	gctcaatcatctccgacTCTTTGCGACCCCATGGACGGTagcctaccacgctcctctGTCCATGGGATTTGCCAGGCAAGAGtactggagtggttgcca	0				3'	0
143	164	PC-3p-1818407_1	AAAAACCTGAACAAACTTTTTGG	23	1	918	chr10	+	29086713	29086855	tactgggttggccaaaaagcttatttgggtttttcataacattgtactgAAAAACCTGAACAAACTTTTTGGccaacctaaaa	0				3'	0
144	165	PC-3p-522925_1	TGAACTATGATGAAGAGG	18	1	712	chr10	+	41268201	41268338	atggccatgttcataaattcagtgacgtagtcagtggaatgttcacaaaTGAACTATGATGAAGAGGtgaaacaatggcaaa	0				3'	0
145	166	PC-5p-599955_1	GTCCTGGATCCTGACTTAGAGAA	23	1	898	chr10	+	52262400	52262542	gccaGTCCTGGATCCTGACTTAGAGAAtgatgacttctttgtcagaaagactagggctttc	0				5'	0
146	167	PC-5p-349619_2	CGGGGATTGAACCTGCATC	19	2	704	chr10	+	52783647	52783785	tCGGGGATTGAACCTGCATCtcctgcattggcagacggagaagcctttggtcccttt	0				5'	0
147	168	PC-3p-82734_10	AAAAATCTGAATGAACTTTTTG	22	10	828	chr10	+	56080888	56081029	tattgggctggccaaagagtttgtatgggtgttttcataggatgttatggAAAAATCTGAATGAACTTTTTGccaatccacca	0				3'	0
148	169	PC-5p-369978_2	GGAGCGGGCGGGCGG	15	2	496	chr10	+	70523901	70524042	cGGAGCGGGCGGGGGGaaggtgtgcgtctccggctgcctcattgtgtgtgcacacgcgggagcgccctccttccctccctccctcc	0				5'	0
149	170	PC-5p-252560_2	TGGACTTGATCCCTGAGTC	19	2	741	chr10	+	70958018	70958156	taTGGACTTGATCCCTGAGTCaggaagattccctggagtaggaaaggcaacctgctcaagtattctggcttagaaaattcc	0				5'	0
150	171	PC-5p-16032_75	AAAAAGTTCGTTTGGGTTTTTC	22	75	822	chr10	+	82965252	82965394	caggcatcatatattgggttggcgAAAAAGTTCGTTTGGGTTTTTCtgtatcagcatatggaaaaacccgaaggaagttttttgaacaacccaatatgatatgttca	0				5'	0
151	172	PC-3p-703486_1	GGAACGAATGAAAAGACTGAATGAAA	26	1	973	chr10	+	85449660	85449805	ttcttatttcttcttttctttcctcctcaGGAACGAATGAAAAGACTGAATGAAAtt	0				3'	0
152	173	PC-5p-309784_2	AGGAAGTAGAATATTGGAT	19	2	723	chr10	+	85627269	85627408	ccacAGGAAGTAGAATATTGGATcttaattggagaatcgagtagaaaacatcctgcta	0				5'	0
153	174	PC-5p-2016645_1	CAAAGGAGAGGCAGGG	16	1	586	chr10	+	92123135	92123278	catgctcggcctcaagggcagacccgggctcccgggaatCAAAGGAGAGGCAGGGTTTTTCGGAATTCCGGGGCTGAAgggcctggctggtgagccgggtgtg	0				5'	0
153	175	PC-3p-1854267_1	GTTTTTCGGAATTCCGGGGCTGAA	24	1	753	chr10	+	92123135	92123278	catgctcggcctcaagggcagacccgggctcccgggaatCAAAGGAGAGGCAGGGTTTTTCGGAATTCCGGGGCTGAAgggcctggctggtgagccgggtgtg	0				3'	0
154	176	PC-3p-183753_4	TGGCCACTTGCTCAGCCCGGGC	22	4	806	chr10	+	93621963	93622104	cgtgttcctccgccacggcgcgggctgtctgcagggcagggccaggacagcttcctgcTGGCCACTTGCTCAGCCCGGGCcgtggggatgggctct	0				3'	0
155	177	PC-3p-1308848_1	AAAACCTGAATGAACTTTTGGG	22	1	824	chr10	+	94143919	94144060	nnnttggtcaaaaagttcttttgaattttcccatgatatgttacggAAAACCTGAATGAACTTTTGGGccaaccc	0				3'	0
156	178	PC-5p-236430_3	GTGCTTCATCCAGCCTGGCATT	22	3	838	chr10	-	7127845	7127987	gattctagcttGTGCTTCATCCAGCCTGGCATTtcgcatgatgtactttgcatatatgttaaataggctgggtgataatatacagcttaaggt	0				5'	0
157	179	PC-5p-317127_2	AATGGATTACTTCTGATTGCTGCT	24	2	852	chr10	-	10019958	10020101	atatgatctggatgtatctttttaAATGGATTACTTCTGATTGCTGCTttgagagtagattgtagagaaaatcagaaataatccatttaaaaagatacatcaggccac	0				5'	0
158	180	PC-3p-37756_27	AGAAAAACCTGAATGAACTTTT	22	27	825	chr10	-	10550693	10550834	gcattggccagaaagttcatttggatttttccataagatgttacAGAAAAACCTGAATGAACTTTTaggccaaccc	0				3'	0
159	181	PC-3p-69095_12	AAACCCGAATGAACTTTTTGG	21	12	793	chr10	-	15375655	15375795	nnncaaaaagttcattcgagtgaagcttaaggacAAACCCGAATGAACTTTTTGGcc	0				3'	0
160	182	PC-5p-264973_2	AAAAAGTTCGTTCGGGTTTTTC	22	2	805	chr10	-	16102358	16102499	gactatgtgttggattggccAAAAAGTTCGTTCGGGTTTTTCcatatgattgaataagcttgaacgaacgtttggccaacccaatacatgtgg	0				5'	0
161	183	PC-3p-126090_6	AGAAAAACCTGAATGAACTTT	21	6	764	chr10	-	25962668	25962808	aaaatatctggggttggctaaaaggtttgttcaggtttttccataatactttacAGAAAAACCTGAATGAACTTTcagaccaacccaaatatgac	0				3'	0
162	184	PC-3p-439790_1	GTACTTGTAGGACTTCGCACCGGAAGCT	28	1	1058	chr10	-	27900052	27900199	ccgagctttcgccctgccgagttctcacgcaggagGTACTTGTAGGACTTCGCACCGGAAGCTtct	0				3'	0
163	185	PC-3p-265929_2	AAAAATCTGAATGAACTTTT	20	2	741	chr10	-	29165395	29165533	caagttggccaaaaagttcatttggagtttctgtaaaatgttgtggAAAAATCTGAATGAACTTTTgggtcagccca	0				3'	0
164	186	PC-5p-16032_75	AAAAAGTTCGTTTGGGTTTTTC	22	75	822	chr10	-	31843679	31843821	ataaatattgggttggccAAAAAGTTCGTTTGGGTTTTTCcataagctgtcatggaaaaaatccaaacaaactttttggcacctaatatta	0				5'	0
165	187	PC-3p-312824_2	AAACCCGAACGAACTTTTGGGC	22	2	837	chr10	-	32449880	32450021	ttgattgggttggccaaaaagtctatttggatttttcctttacgtcctatggaaaAAACCCGAACGAACTTTTGGGCcaacccaatact	0				3'	0
166	188	PC-3p-1666676_1	GACGGGGAATCAGGGTTCA	19	1	657	chr10	-	32761950	32762088	gatggattcctggtttggtgccaggtacgtgaatactGACGGGGAATCAGGGTCCAag	0				3'	0
167	189	PC-5p-128252_5	AACAAGTTCGTTCGGGTTTTT	21	5	788	chr10	-	50237663	50237804	catctgtatgtattgggttgatcAACAAGTTCGTTCGGGTTTTTctgtaggatgatatggaAAAACCTGAATGAACTTTTGGGtcaactcagtatttaaaatagt	0				5'	0
167	190	PC-3p-1308848_1	AAAACCTGAATGAACTTTTGGG	22	1	824	chr10	-	50237663	50237804	catctgtatgtattgggttgatcAACAAGTTCGTTCGGGTTTTTctgtaggatgatatggaAAAACCTGAATGAACTTTTGGGtcaactcagtatttaaaatagt	0				3'	0
168	191	PC-5p-756198_1	TATTGTTCCATGTCCAGTTCT	21	1	809	chr10	-	57123848	57123988	gatttggaaccagtaTATTGTTCCATGTCCAGTTCTaaaaaccccagttccatgtctagttcTGAGAACCCCATGAACAGTATGAGgatctgatag	0				5'	0
168	192	PC-3p-1310789_1	TGAGAACCCCATGAACAGTATGAG	24	1	757	chr10	-	57123848	57123988	gatttggaaccagtaTATTGTTCCATGTCCAGTTCTaaaaaccccagttccatgtctagttcTGAGAACCCCATGAACAGTATGAGgatctgatag	0				3'	0
169	193	PC-3p-88243_9	AAAGGCCTGAATGAACTTTTTG	22	9	822	chr10	-	60977715	60977857	aaatattgagttggccttagagtttacttgcatttttctgtaatggtttatggAAAGGCCTGAATGAACTTTTTGgccaacccaatacaa	0				3'	0
170	194	PC-3p-322412_2	GTGTGCACTAAGTCGCTTCAG	21	2	816	chr10	-	72942026	72942166	tcaggacactgttattgtagctaagctgatacacatgatctccagcctacttttttgtatGTGTGCACTAAGTCGCTTCAGtcgtgtcccac	0				3'	0
171	195	PC-5p-671441_1	TGGTAGCTCAGCTGGGA	17	1	671	chr10	-	83207573	83207709	ccTGGTAGCTCAGCTGGGAaagaatccgcctgcaatgcaggagaccccagttcagctccttg	0				5'	0
172	196	PC-5p-874723_1	TGTCAGGATGGCCGAGTGG	19	1	746	chr10	-	83844069	83844207	aggccagcagggcgcagcTGTCAGGATGGCCGAGTGGgacgccagtctggaccacatcatcccatcctctgttcttcctcccttctgggca	0				5'	0
173	197	PC-3p-327373_2	ACGGTAGACTCACAAGATGAAA	22	2	835	chr10	-	93700242	93700383	atatccaagtttttaacttatttttccgttaattttaACGGTAGACTCACAAGATGAAAataaaattggaatt	0				3'	0
174	198	PC-5p-383486_2	AAAAAGTTCACTTGGGTTTTTGT	23	2	881	chr11	+	9993950	9994092	actggattggtcAAAAAGTTCACTTGGGTTTTTGTactattgtatggaaaaacccaaatgaactttttggccagcctaa	0				5'	0
175	199	PC-3p-363562_2	GAAAAACCCAGATGAACTTTTT	22	2	807	chr11	+	16738394	16738535	caagtagtgtgttggcccgaaaggtcattcaggttttcggtaacatcttaagGAAAAACCCAGATGAACTTTTTggccaacccaataccac	0				3'	0
176	200	PC-3p-1172512_1	ATGTATTTCGTTCTGGTTGGTTCATGC	27	1	1050	chr11	+	18235944	18236090	tcaaacttttaccagaactccagtacaggcagctggtaaggacacattcatgctgattacATGTATTTCGTTCTGGTTGGTTCATGC	0				3'	0
177	201	PC-3p-1904697_1	AAAACCCGAATGAACATTTTGG	22	1	848	chr11	+	18397665	18397806	agttctgggttagccaaaaagttcatttgggttttcctgtaagatgttacaggatgaacaAAAACCCGAATGAACATTTTGGccaaccccataacagg	0				3'	0
178	202	PC-5p-546065_1	GTTTCCATTGTTTCTCCA	18	1	667	chr11	+	19617315	19617452	ccaagaaaataaagcctgtccctGTTTCCATTGTTTCTCCATCTATTTGCCGTGAAgtgatgggactagatgccgtgatctttgttttttgaa	0				5'	0
178	203	PC-3p-634901_1	ATCTATTTGCCGTGAA	16	1	636	chr11	+	19617315	19617452	ccaagaaaataaagcctgtccctGTTTCCATTGTTTCTCCATCTATTTGCCGTGAAgtgatgggactagatgccgtgatctttgttttttgaa	0				3'	0
179	204	PC-5p-16032_75	AAAAAGTTCGTTTGGGTTTTTC	22	75	822	chr11	+	21697545	21697686	ttggccAAAAAGTTCGTTTGGGTTTTTCcataggatgttacgaaaaacctgaatgaactttcggttca	0				5'	0
180	205	PC-3p-801735_1	TAGGATGGAGGCACATGGCTCA	22	1	836	chr11	+	23619867	23620008	agccctgagccgtgtgcctccatcattggccatgtctcagcctggatggaagccTAGGATGGAGGCACATGGCTCAggacc	0				3'	0
181	206	PC-5p-1365406_1	TACTTCTGAGCCTCAGTTTCCTG	23	1	884	chr11	+	26816564	26816706	TACTTCTGAGCCTCAGTTTCCTGatctgccaagtgggagcgatgatactTACAGGGTCGGAGTCATGAGGctcagagca	0				5'	0
181	207	PC-3p-894918_1	TACAGGGTCGGAGTCATGAGG	21	1	792	chr11	+	26816564	26816706	TACTTCTGAGCCTCAGTTTCCTGatctgccaagtgggagcgatgatactTACAGGGTCGGAGTCATGAGGctcagagca	0				3'	0
182	208	PC-5p-1870289_1	CTCGGTGATCAGGAGACTCGGC	22	1	827	chr11	+	27294471	27294615	ccaagatggcggacctactgggctccatcctgagctccatggagaagccacccagcCTCGGTGATCAGGAGACTCGGCGCAAGGCccgaggtgaggatcccaaattcatagccggctttcttcgcccggttctccggatcgcaat	0				5'	0
182	209	PC-3p-1276671_1	GTGATCAGGAGACTCGGCGCAAGGC	25	1	890	chr11	+	27294471	27294615	ccaagatggcggacctactgggctccatcctgagctccatggagaagccacccagcCTCGGTGATCAGGAGACTCGGCGCAAGGCccgaggtgaggatcccaaattcatagccggctttcttcgcccggttctccggatcgcaat	0				3'	0
183	210	PC-3p-363867_2	AGAGGAGGAGGAAGAAGA	18	2	651	chr11	+	28387763	28387900	acgcctccctgtccctcggccctcttttgatgcctcagctagtgaAGAGGAGGAGGAAGAAGAggacgacgaagatgaagatgaggaggagg	0				3'	0
184	211	PC-5p-1146843_2	TTGGGGAAGCCAGGGAACTCAGA	23	2	754	chr11	+	28409405	28409546	ccttgctgggaaggcaggcTTGGGGAAGCCAGGGAACTCAGAagttgacaaggactccttatttccctgtctcccaggtgttgctttcctagcgtgc	0				5'	0
185	212	PC-3p-42614_23	AAAACCCGCATGAACTTTTTGG	22	23	810	chr11	+	29616033	29616175	ttctattgggttagttaaaaagttcactggggattttctgtaAAAACCCGCATGAACTTTTTGGtcaacccaatacaa	0				3'	0
186	213	PC-5p-184347_3	AAAAAGTTCGTTCAGGTTTTT	21	3	802	chr11	+	30480432	30480572	tactgggtgggccAAAAAGTTCGTTCAGGTTTTTccatcagatgttatggaaaaaccctaatggactgtttggccaacccaata	0				5'	0
187	214	PC-3p-334413_2	CGTGTCCATTGAGTCGGTGATG	22	2	847	chr11	+	30511106	30511247	gtccatcaccagctcctggagtccacccaaaccCGTGTCCATTGAGTCGGTGATGcca	0				3'	0
188	215	PC-5p-295621_2	TTTACCTAAAGGGCTCTGAGATCTG	25	2	881	chr11	+	32124891	32125036	naacaTTTACCTAAAGGGCTCTGAGATCTGtcttatgccgtgtgtcgttaggtttgacatttcttgagtcttttggatttatgcga	0				5'	0
189	216	PC-5p-237284_3	AGCGTGCCCGTGCCTGTCTTCTGC	24	3	768	chr11	+	35949213	35949356	caggcggatggcgtgtacctcatctacccctcaggccccAGCGTGCCCGTGCCTGTCTTCTGCgacatgaccacggagggcgggaagtggacggtgagtggaggggggacagggggcacatt	0				5'	0
190	217	PC-5p-245469_2	GAAGTTAGCTGATAAAACCTGGT	23	2	870	chr11	+	35983096	35983238	gtcacaGAAGTTAGCTGATAAAACCTGGTgagtcacattcatatgttagattttgtctttaacttcatgttgg	0				5'	0
191	218	PC-3p-386386_2	TAAGAGGGACTGAAATAG	18	2	710	chr11	+	37723798	37723935	attgtgcaatacttgaaaaaatggtataaaagtattttgagtcagtgtcttatatgtTAAGAGGGACTGAAATAGtttatattaagtttgtattaa	0				3'	0
192	219	PC-5p-77965_10	TAGGTAGTTTTATGTTGTTGGG	22	10	807	chr11	+	39838946	39839087	cctggagcgtgaactggaactgctgagtgaatTAGGTAGTTTTATGTTGTTGGGcctgggtttctgaacacaacgacattaaaccacccgactcacggcagttactgctcctcg	0				5'	0
193	220	PC-3p-361214_2	TGCGACTCCATGAACTGC	18	2	684	chr11	+	40909702	40909839	tcagctcagttcagttgctcagtcgtgtccggctctcTGCGACTCCATGAACTGCagcaag	0				3'	0
194	221	PC-5p-232645_3	ATGGGGTTGTGAGGGGTCAGGGTC	24	3	935	chr11	+	41331043	41331187	ccgcagtATGGGGTTGTGAGGGGTCAGGGTCtctggctggccatcgcagctgaggctggccccacaccgccccaggctgggc	0				5'	0
195	222	PC-5p-719510_1	TTGCGAGGCTCAAGCAAGTGCTG	23	1	909	chr11	+	45394966	45395108	TTGCGAGGCTCAAGCAAGTGCTGataaatgtcgccgggtgaagtggcgttgaggcttgcttgatcctcgggc	0				5'	0
196	223	PC-5p-258673_2	AAAAAGTTTGTTTGGGTTTTTCT	23	2	900	chr11	+	45875910	45876052	gagctatgtgggttgaccAAAAAGTTTGTTTGGGTTTTTCTgcaacattgtaatggaaaaacctgaaccaacattttggccaacccaatagaaa	0				5'	0
197	224	PC-5p-1004747_2	ACCAGTGGCCGTCTGTGCT	19	2	690	chr11	+	46347968	46348106	ttcccaggACCAGTGGCCGTCTGTGCTgagccagcgtctgggccgaccctgccaggctgatggccactgtgctcctggcta	0				5'	0
198	225	PC-3p-39408_25	GAAAACCTGAACAAACTTTGT	21	25	780	chr11	+	50025899	50026040	ttttattgtgttggccaaaaagtttgttcagattttttataggccattgtgGAAAACCTGAACAAACTTTGTggccagcccagtattt	0				3'	0
199	226	PC-5p-187121_3	TGGCCAAAAAGTTCGTTTGGGT	22	3	829	chr11	+	51501205	51501347	aattactgggtTGGCCAAAAAGTTCGTTTGGGTctttctgtacgatgttatgAAAAAACCAAATGAACTTTTtggccaacccagtattt	0				5'	0
199	227	PC-3p-415250_1	AAAAAACCAAATGAACTTTT	20	1	767	chr11	+	51501205	51501347	aattactgggtTGGCCAAAAAGTTCGTTTGGGTctttctgtacgatgttatgAAAAAACCAAATGAACTTTTtggccaacccagtattt	0				3'	0
200	228	PC-3p-855841_1	GTGAGAGAGGGTGTGCTGG	19	1	657	chr11	+	53399342	53399480	ntccagagggcgcgcgcttttgtcgcagtcatggaggaaaccggagctgtcttccggaaaGTGAGAGAGGGTGTGCTGGctgggcgggctgggggcgg	0				3'	0
201	229	PC-5p-282714_2	GCCCATCACCAACTCCTGGAGC	22	2	856	chr11	+	53955337	53955478	GCCCATCACCAACTCCTGGAGCttgctcaaactcaTGTCCATCGAGTAGGTGATGcca	0				5'	0
201	230	PC-3p-945095_1	TGTCCATCGAGTAGGTGATG	20	1	769	chr11	+	53955337	53955478	GCCCATCACCAACTCCTGGAGCttgctcaaactcaTGTCCATCGAGTAGGTGATGcca	0				3'	0
202	231	PC-3p-256982_2	TCCCCAGAAGTCCCCCTGCA	20	2	703	chr11	+	57388390	57388529	gcccagaattacagctgttggggctctgcctggggtccagccaggctctggTCCCCAGAAGTCCCCCTGCAaatggagctgacc	0				3'	0
203	232	PC-3p-135231_5	ATCATGTATGATACTGCAAACAGAAC	26	5	994	chr11	+	57584289	57584435	tgggttttgaatttgcagtaacaggtgtgaacattctagcagcagtttgatgATCATGTATGATACTGCAAACAGAACgtt	0				3'	0
204	233	PC-5p-1664733_1	CAAGGCAGAGCTCAATGGGAAAGACGG	27	1	1061	chr11	+	59136192	59136338	aCAAGGCAGAGCTCAATGGGAAAGACGGcttcatccccaagaactacatagaaatgaaaccacatccgtaagttgggctctgcttgac	0				5'	0
205	234	PC-3p-1727347_1	TTCAGTTCAGTTCGGTTGCTCAG	23	1	869	chr11	-	11823426	11823568	ctgtagtgactcagggcagcactgattggataaaggactctcctcacccggggacaggagTTCAGTTCAGTTCGGTTGCTCAGtggtctccttgcgacc	0				3'	0
206	235	PC-3p-127823_5	AAACTGGAATGAACTTTTTGG	21	5	768	chr11	-	17141199	17141339	cttttattcggtcggccaagaagttcgttcaaattttcccgtaatatcttccgcaaAAACTGGAATGAACTTTTTGGccaacccagtagtta	0				3'	0
207	236	PC-5p-1142545_1	ATGGGGTAAGGATGGAGAGGACC	23	1	875	chr11	-	20098316	20098458	tacccttgctcaccacATGGGGTAAGGATGGAGAGGACCtttgagcgctactagatacctctccgttctcatccccagaggcttagagaggagg	0				5'	0
208	237	PC-5p-1210429_1	GTCAAAAAATTCATTTGGGTTT	22	1	802	chr11	-	21928483	21928623	atatatatatagggttgGTCAAAAAGTTCATTTGGGTTTttcagtaggatgttaatggaAAACCTGAAAGAACTTTTTGGccaactcaatatatagtt	0				5'	0
208	238	PC-3p-1071147_1	AAACCTGAAAGAACTTTTTGG	21	1	798	chr11	-	21928483	21928623	atatatatatagggttgGTCAAAAAGTTCATTTGGGTTTttcagtaggatgttaatggaAAACCTGAAAGAACTTTTTGGccaactcaatatatagtt	0				3'	0
209	239	PC-5p-400339_2	GAACGGGGATCTGGTGGAGA	20	2	793	chr11	-	23154475	23154614	GAACGGGGATCTGGTGGAGAaaagatgttttggggaaatcctgcccttttcttctcgcccccatt	0				5'	0
210	240	PC-3p-121163_7	GCCCCACCCCGCTGC	15	7	552	chr11	-	23850772	23850911	accgtagggggtggggggtgctgggcgtggctcgtttcccacaggggaacccatgaaatacGCCCCACCCCGCTGCgcgc	0				3'	0
211	241	PC-5p-4553_341	TAGCAGCACAGAAATGTTGGTA	22	341	830	chr11	-	27667184	27667328	tcccctggctcTAGCAGCACAGAAATGTTGGTActgggaagagagcctgccaatattggctgtgctgctccaggcag	0				5'	0
212	242	PC-3p-228869_3	AAAACTCAAATGAACTTTTTGG	22	3	827	chr11	-	29648856	29648997	tccagcaaagcattgggttgacaaaaaagtttgtttgggttttctgtaagatgtgatggaAAAACTCAAATGAACTTTTTGGtcagcccaatatcctgtggtca	0				3'	0
213	243	PC-3p-1432489_1	GCTGGCCATGGTGGAGCGCA	20	1	728	chr11	-	30593148	30593287	ccagctgcacctggatgatgccctgaggagcaacgaggatctcaaggagcaGCTGGCCATGGTGGAGCGCA	0				3'	0
214	244	PC-5p-167604_5	CTGCCTACCTCCAGGGTCTG	20	5	790	chr11	-	30727507	30727658	gctgacaaggCTGCCTACCTCCAGGGTCTGaactctgctgacctgctcaaagctctttgctaccccagggtcaaagttggcaatgagtatgtcaCCAAAGGCCAGACTGTAGAGCAG	0				5'	0
214	245	PC-3p-150460_5	CCAAAGGCCAGACTGTAGAGCAG	23	5	900	chr11	-	30727507	30727658	gctgacaaggCTGCCTACCTCCAGGGTCTGaactctgctgacctgctcaaagctctttgctaccccagggtcaaagttggcaatgagtatgtcaCCAAAGGCCAGACTGTAGAGCAG	0				3'	0
215	246	PC-5p-167604_5	CTGCCTACCTCCAGGGTCTG	20	5	790	chr11	-	30786744	30786895	cactctatcctttcttcctttcagtggctgacaaggCTGCCTACCTCCAGGGTCTGaactctgctgacctgctcaaagctctttgctaccccagggtcaaagttggcaatgagtatgtcaCCAAAGGCCAGACTGTAGAGCAG	0				5'	0
215	247	PC-3p-150460_5	CCAAAGGCCAGACTGTAGAGCAG	23	5	900	chr11	-	30786744	30786895	cactctatcctttcttcctttcagtggctgacaaggCTGCCTACCTCCAGGGTCTGaactctgctgacctgctcaaagctctttgctaccccagggtcaaagttggcaatgagtatgtcaCCAAAGGCCAGACTGTAGAGCAG	0				3'	0
216	248	PC-5p-1282512_1	TCCCCAAGGACTGCAGCAGACC	22	1	838	chr11	-	37913304	37913445	tccgactatttgcgaTCCCCAAGGACTGCAGCAGACCaggcttccctgtccattaccaagcttggtatgctgcagcccctggggtcataaacagttg	0				5'	0
217	249	PC-3p-326025_2	TGTGCATGCCAAGTTGCTTCAG	22	2	782	chr11	-	37998610	37998751	acagaagtaaacttggcttatgtaagtacgcatgcgtgTGTGCATGCCAAGTTGCTTCAGt	0				3'	0
218	250	PC-5p-365908_2	GAGAATTCCAAGGACTGTATA	21	2	757	chr11	-	39313471	39313610	ctccagtattctggcctgGAGAATTCCAAGGACTGTATAgtctgtggagttgccaagagtcagacactactgagc	0				5'	0
219	251	PC-5p-1302896_1	TGAGAGCAGAGAGGCAAAGCTG	22	1	857	chr11	-	40469546	40469687	gaagctggTGAGAGCAGAGAGGCAAAGCTGcccagtttgcgcagaacgaggcCCCTTTGCCTTCTGCCTCCCGccca	0				5'	0
219	252	PC-3p-1352279_1	CCCTTTGCCTTCTGCCTCCCG	21	1	840	chr11	-	40469546	40469687	gaagctggTGAGAGCAGAGAGGCAAAGCTGcccagtttgcgcagaacgaggcCCCTTTGCCTTCTGCCTCCCGccca	0				3'	0
220	253	PC-3p-91431_9	CTCAATCAGTTGTGGGACAGAC	22	9	823	chr11	-	41467846	41467996	ttatccatcactgtgggtgagatggcagcagggcatgctgtctgtCTCAATCAGTTGTGGGACAGAC	0				3'	0
221	254	PC-5p-1108558_1	CTGGGGTGGGAGAGGGGAGCCTG	23	1	888	chr11	-	46117034	46117178	agtCTGGGGTGGGAGAGGGGAGCCTGgtatcctaacagtaatgcttgCTCCCCTTCCCCCACCTCACAGT	0				5'	0
221	255	PC-3p-132687_5	CTCCCCTTCCCCCACCTCACAGT	23	5	850	chr11	-	46117034	46117178	agtCTGGGGTGGGAGAGGGGAGCCTGgtatcctaacagtaatgcttgCTCCCCTTCCCCCACCTCACAGT	0				3'	0
222	256	PC-5p-192403_4	CGGCAAAATGGCGGACCG	18	4	682	chr11	-	46480350	46480490	cgaaccggagagtgtcgtcctgagaggagtgaaggCGGCAAAATGGCGGACCGcttctcCCGCTTCAACGAGGACCGAGActttcaggtaaa	0				5'	0
222	257	PC-3p-1095554_1	CCGCTTCAACGAGGACCGAGA	21	1	801	chr11	-	46480350	46480490	cgaaccggagagtgtcgtcctgagaggagtgaaggCGGCAAAATGGCGGACCGcttctcCCGCTTCAACGAGGACCGAGActttcaggtaaa	0				3'	0
223	258	PC-3p-769977_1	CGGGTGGGCGTGGGAGGAG	19	1	619	chr11	-	46480482	46480620	gccgtcggggctctggtcgggatacgcattctcgcttcctccctccctcgcctgcgcgcgCGGGTGGGCGTGGGAGGAGgcggggagcacagaaggagagcgagggggcggg	0				3'	0
224	259	PC-3p-1818407_1	AAAAACCTGAACAAACTTTTTGG	23	1	918	chr11	-	47656390	47656532	atgtattggactggccaaaacgtttgtttgggtttttctgtaagatgttatggAAAAACCTGAACAAACTTTTTGGccaacccagtagaa	0				3'	0
225	260	PC-3p-37756_27	AGAAAAACCTGAATGAACTTTT	22	27	825	chr11	-	49642433	49642574	tatactgtcttatattgggttggccaaacagttggtttgggttttcatgtaacAGAAAAACCTGAATGAACTTTTtgggccaactcaatataatcttcacagtctt	0				3'	0
226	261	PC-3p-381764_2	AAAATCTGAACGAACTTTTTGG	22	2	712	chr11	-	49797693	49797833	tctgttgggttgaccaataaattcattctggtttttccataagatgtattgaAAAATCTGAACGAACTTTTTGGcctacctaatact	0				3'	0
227	262	PC-3p-63859_14	AAAATCTGAACAAACTTTTTGG	22	14	840	chr11	-	50025861	50026003	tactgggctggccacaaagtttgttcaggttttccacaatggcctataaAAAATCTGAACAAACTTTTTGGccaacacaata	0				3'	0
228	263	PC-5p-736447_1	CTGCCTGGTCAGGCTGTGTCCTAGAGG	27	1	1064	chr11	-	50439125	50439271	CTGCCTGGTCAGGCTGTGTCCTAGAGGcgtcgtggcagtgaagtcgcgttgaccctgcaggcggtggccgggaccagagg	0				5'	0
229	264	PC-5p-315863_2	CGGGCCAGGGGGTTGAGAGC	20	2	770	chr11	-	50666502	50666641	CGGGCCAGGGGGTTGAGAGCcgaggccagagtcaccacacactttgtgcaggcttttatgtttctcctggcaga	0				5'	0
230	265	PC-5p-1144994_1	TATGGACGGAGGTTCATGACATTGTA	26	1	981	chr11	-	50864902	50865047	gaacTATGGACGGAGGTTCATGACATTGTAcgggaGACAGGGATCAAGAGCatccccataggaa	0				5'	0
230	266	PC-3p-933347_1	GACAGGGATCAAGAGC	16	1	593	chr11	-	50864902	50865047	gaacTATGGACGGAGGTTCATGACATTGTAcgggaGACAGGGATCAAGAGCatccccataggaa	0				3'	0
231	267	PC-3p-222398_4	AAAACCAGAACGAACTTTTTGT	22	4	836	chr11	-	53420285	53420425	gaagtgttgggttggcccaaaagctcattcgggtttttctgtaagatattatgggAAAACCAGAACGAACTTTTTGTccaacccagtacagc	0				3'	0
232	268	PC-3p-1600207_1	CGGCTGGGGCAGATGGAC	18	1	654	chr11	-	57502223	57502360	gcttgtcctttccctgcagacggccggcccctctacgtgctcCGGCTGGGGCAGATGGACacca	0				3'	0
233	269	PC-3p-1790850_1	AAAAACCTGAAGGAACTTTTT	21	1	826	chr11	-	62767852	62767992	taatcttgggttgcgaaaaagttcatttgcgttttcctataaaatgttatggAAAAACCTGAAGGAACTTTTTaactaactcagtagaatc	0				3'	0
234	270	PC-5p-1907385_1	GTGGACAGACCTGGGCATTTGGA	23	1	850	chr12	+	2887924	2888066	ccagcacgttactgtgaacaggtcagaattctgctgtccacactcacgtGTGGACAGACCTGGGCATTTGGAtgcaggtttcttccagcctctctgtccatagcctgcccttcagctctccccctctgtccg	0				5'	0
235	271	PC-5p-303824_2	AAAAGTTCATTCGAGTTTTT	20	2	739	chr12	+	21011241	21011380	gctatatatatggttcaccaaAAAAGTTCATTCGAGTTTTTccataacatcttgtgggaaaactcaaatgaattttttggctgagccaatatgttta	0				5'	0
236	272	PC-3p-313073_2	CTTTGCTTCCAGTCCACCAACTGA	24	2	883	chr12	+	23054280	23054423	aaattgtttcagatggtggggaaatgttcaggtgagaCTTTGCTTCCAGTCCACCAACTGAattcaaatg	0				3'	0
237	273	PC-5p-1450169_1	TTGGATTGGAAGCTGGTC	18	1	694	chr12	+	23317168	23317305	actcttaTTGGATTGGAAGCTGGTCcatgtgacccagcagggtccattttccataataaggct	0				5'	0
238	274	PC-5p-113007_7	AGTAACAGCATCTCCACTGGA	21	7	800	chr12	+	24880860	24881002	agttggcagccatcaaaAGTAACAGCATCTCCACTGGAagttgacgcacagtcCACATGGAGTTGCTGTTACAatcgatgatgccatta	0				5'	0
238	275	PC-3p-121783_8	CACATGGAGTTGCTGTTACA	20	8	760	chr12	+	24880860	24881002	agttggcagccatcaaaAGTAACAGCATCTCCACTGGAagttgacgcacagtcCACATGGAGTTGCTGTTACAatcgatgatgccatta	0				3'	0
239	276	PC-3p-299157_2	ATACGTTCTTCCCTCCTGTAGA	22	2	859	chr12	+	27617545	27617686	ggtggggggccatggagttgtgtgctggaggggaacttgtcattgagctttgccagcccaATACGTTCTTCCCTCCTGTAGAcccacagccaccactgga	0				3'	0
240	277	PC-3p-1346778_1	AGTGTGCTATTTAGGATCTGAGA	23	1	806	chr12	+	28693984	28694126	ggttctcaggaagtggttcccaagtttttttaaaaaAGTGTGCTATTTAGGATCTGAGAcaaaacattaaggtatggctcactgtcctcc	0				3'	0
241	278	PC-3p-148770_4	GCGGGGCCGGGGGTGG	16	4	596	chr12	+	33628128	33628267	ctaccttgcccaggcctggggtgtccttcaccttgctgacagctctcagcaggcaggGCGGGGCCGGGGGTGGggacg	0				3'	0
242	279	PC-5p-1475894_1	ACCGGCACAGAGGGAACA	18	1	716	chr12	+	34255748	34255885	tctACCGGCACAGAGGGAACAgttatgaatgcagcttctgtcccccatccttgctagttat	0				5'	0
243	280	PC-5p-16032_75	AAAAAGTTCGTTTGGGTTTTTC	22	75	822	chr12	+	42157884	42158026	ataattgggttggccaAAAAAGTTCGTTTGGGTTTTTCtattacattttatgggaaaaaatccaaataaactttttggtcaactcaataat	0				5'	0
244	281	PC-5p-310580_2	CCAGTATTTCTTGCCTGGGA	20	2	781	chr12	+	45716038	45716177	CCAGTATTTCTTGCCTGGGAaatcccatggacagaggcctgtctggctagagtccatgaagtcgcaaagagtcagatacg	0				5'	0
245	282	PC-5p-1466996_2	AAGAACCAGTTGCTGAC	17	2	535	chr12	+	60965580	60965717	AAGAACCAGTTGCTGATttagacaaagattagcaaaagcacagtgTTTCCCCAGTGGCTCAGCtggtaaagaacctgcctgccagtgcaggagatgcagg	0				5'	0
245	283	PC-3p-578562_1	TTTCCCCAGTGGCTCAGC	18	1	684	chr12	+	60965580	60965717	AAGAACCAGTTGCTGATttagacaaagattagcaaaagcacagtgTTTCCCCAGTGGCTCAGCtggtaaagaacctgcctgccagtgcaggagatgcagg	0				3'	0
246	284	PC-3p-265929_2	AAAAATCTGAATGAACTTTT	20	2	741	chr12	+	63311601	63311740	taaggttataaagttggccaaaaattttgtttttttctataacatcttatggAAAAATCTGAATGAACTTTTttgccaaccaaataccata	0				3'	0
247	285	PC-5p-18907_62	AAAAGTTCGTTTGGGTTTTTC	21	62	773	chr12	+	65963431	65963572	gaggcagagtattgggttggcgatAAAAGTTCGTTTGGGTTTTTCtctaagatggtttggaaaaatccaaatgaactttctgaccaacccaatgatttgttaa	0				5'	0
248	286	PC-3p-795451_1	CTGGTCGGCCATGGGTCTCCGA	22	1	855	chr12	+	69034206	69034347	agccgcagacccagggcaggccagctccaccaggcatcctgggccttggagCTGGTCGGCCATGGGTCTCCGAtg	0				3'	0
249	287	PC-5p-1761669_1	GAAGTTCATGGTTCACATATTGCT	24	1	950	chr12	+	70179798	70179941	ctgGAAGTTCATGGTTCACATATTGCTgaagcctggcttggagaattttgagctttagt	0				5'	0
250	288	PC-3p-196347_3	AAAAACCTGAATGAACTTGTTG	22	3	857	chr12	+	82725337	82725478	tagcctgatacactaaattggccaaaaagtttatttgggttttccattaacatcttatggAAAAACCTGAATGAACTTGTTGgccaaccaacagttgtgagactcac	0				3'	0
251	289	PC-5p-1827874_2	CGCCGGCAGGCGGAGAG	17	2	513	chr12	+	85973822	85973956	gagggcCGCCGGCAGGAGGAGAGcctgaacagcgagccaggcgcctcctcctgtgctccgtgtgtggccagg	0				5'	0
252	290	PC-5p-1043802_1	ATCCCATGGACTGCGGCC	18	1	713	chr12	-	9710586	9710723	aaagtgaaatcgctcagttgtgcccgactcttagcgATCCCATGGACTGCGGCCtaccaggctcctctgtccacaggattttccaagaaaaagtactggagtgggttgc	0				5'	0
253	291	PC-3p-334413_2	CGTGTCCATTGAGTCGGTGATG	22	2	847	chr12	-	13662156	13662297	gtccatcaccaactcccggtgtttactcaaactCGTGTCCATTGAGTCGGTGATGcca	0				3'	0
254	292	PC-3p-1818407_1	AAAAACCTGAACAAACTTTTTGG	23	1	918	chr12	-	22894417	22894559	tactgggttggccaaaaagttcatttgggtttatcctaccAAAAACCTGAACAAACTTTTTGGccaactcaaca	0				3'	0
255	293	PC-3p-1536277_1	AAAACCTGAATGAACTTTTGG	21	1	677	chr12	-	24702729	24702869	catattgggttgaccaaaaagttctctggggttcttccataacatcttggaAAAACCTGAATGAACTTTTGGccaactcaatggc	0				3'	0
256	294	PC-5p-187121_3	TGGCCAAAAAGTTCGTTTGGGT	22	3	829	chr12	-	26650454	26650596	ttctgggtTGGCCAAAAAGTTCGTTTGGGTatttgtatattctgagaacccgaacgaactttttggccaacacaata	0				5'	0
257	295	PC-3p-687562_1	GTGGATCACAACAAACTGTGGAACA	25	1	933	chr12	-	27702107	27702251	ctttatttaatgtcacttaaggaaaaagttccacagtttgttgtgactgtGTGGATCACAACAAACTGTGGAACAttctgaaagagatgggaatacca	0				3'	0
258	296	PC-3p-1536277_1	AAAACCTGAATGAACTTTTGG	21	1	677	chr12	-	31900953	31901093	tagtaaatttgtactgagtggccaaaagtttgtttgggtttttccagaacatctcacaaaAAAACCTGAATGAACTTTTGGccaatccattattttgccattttcccttttt	0				3'	0
259	297	PC-5p-119925_6	ATAAGTTCATTCGGAGTTGTCC	22	6	851	chr12	-	33717596	33717738	ttctattgggttggccaATAAGTTCATTCGGAGTTGTCCacacgctcatctggaaaactctgaatgaactttatggtcaacctgatattt	0				5'	0
260	298	PC-5p-240649_2	ATCCATGCCAAAAGGTCCTTGC	22	2	844	chr12	-	39190980	39191121	aaggcatttgATCCATGCCAAAAGGTCCTTGCtatttttcctgtgcaaaaccatttggcatgaaccaaatatgcatt	0				5'	0
261	299	PC-3p-361214_2	TGCGACTCCATGAACTGC	18	2	684	chr12	-	41094730	41094867	tcagttcagttcagttcagttgctcagtcgtgtccaactcTGCGACTCCATGAACTGCagcacg	0				3'	0
262	300	PC-5p-1181065_1	TGGGGCTGTGATTAGA	16	1	501	chr12	-	45779304	45779442	ggcaaaagcagaccttcctcggaagcacacacacataagagtcTGGGGCTGTGAGTAGAgGGGTGTGTGTGTGTGTGTAtgagtcgaggttcaagttgcctgc	0				5'	0
262	301	PC-3p-1639728_1	GGGTGTGTGTGTGTGTGTA	19	1	658	chr12	-	45779304	45779442	ggcaaaagcagaccttcctcggaagcacacacacataagagtcTGGGGCTGTGAGTAGAgGGGTGTGTGTGTGTGTGTAtgagtcgaggttcaagttgcctgc	0				3'	0
263	302	PC-5p-138639_5	TCTTGGTCTGGGCTCTGTGCGT	22	5	828	chr12	-	45820128	45820269	tgtcagctcccaggatcgcagctTCTTGGTCTGGGCTCTGTGCGTgtgtgtcacagtcttccggacacagcctggcccaggagacagtggtccacggcgtctgc	0				5'	0
264	303	PC-5p-1940646_1	TTGGACAAAACACTGAGA	18	1	712	chr12	-	46104421	46104561	ttgtttgtataccgtgagtgggcagtttctggaattTTGGACAAAACACTGAGAcctcccTTGTTTTTCTGAGACTGTCCTcctttcttggtgcatagataatat	0				5'	0
264	304	PC-3p-1164995_1	TTGTTTTTCTGAGACTGTCCT	21	1	808	chr12	-	46104421	46104561	ttgtttgtataccgtgagtgggcagtttctggaattTTGGACAAAACACTGAGAcctcccTTGTTTTTCTGAGACTGTCCTcctttcttggtgcatagataatat	0				3'	0
265	305	PC-3p-1133377_1	CCCAGCCCATCCCTCCACCTCA	22	1	875	chr12	-	54872644	54872785	gtggaggtggagggaggctggtggtgggtcgaccCCCAGCCCATCCCTCCACCTCAgg	0				3'	0
266	306	PC-3p-363562_2	GAAAAACCCAGATGAACTTTTT	22	2	807	chr12	-	55458261	55458402	atattgggttggataaaaagttaatttaggttttaccattaaaatgttatgGAAAAACCCAGATGAACTTTTTggccagtgcagcac	0				3'	0
267	307	PC-3p-874716_1	AATCTGAACAAACTTTATGGCCAAC	25	1	971	chr12	-	57505079	57505223	atagattaagttggccaaaaagttcgttaaggtttttaccgtaagatcttacagaaaAATCTGAACAAACTTTATGGCCAACacaatcattcagtgaatgtcagaagctgtaattgtctttgtttttgtc	0				3'	0
268	308	PC-3p-426281_1	ACTGCGTCTGGGGACTTACC	20	1	781	chr12	-	64690403	64690542	aaaaagtctatgcagaatatagcagtttccgcctggaaccggaaagtgaattctatagACTGCGTCTGGGGACTTACCaggggaatgctggggattcc	0				3'	0
269	309	PC-5p-950134_1	CCTCTCTGGATCTGTTTC	18	1	700	chr12	-	65888357	65888494	catgagcacctcacgtctCCTCTCTGGATCTGTTTCcttacaggtcaaagagggccgagatgaaggtctctca	0				5'	0
270	310	PC-3p-956025_1	ATTAGCCTTAGACTGTGCAGAGA	23	1	871	chr12	-	70447638	70447780	tgaggcaaggaaatttctttggcatgtttaaggctgaaagccttccaaATTAGCCTTAGACTGTGCAGAGAaagagcttagctaaa	0				3'	0
271	311	PC-5p-1110449_2	TTGGAAATGCAGATTCACGGGCTCT	25	2	989	chr12	-	75318050	75318194	gcagctcagcatcacctggtagcttcTTGGAAATGCAGATTCACGGGCTCTaccacagacggactgagtctgaatctccattttcatcaagtcctcaggtaatgcgcatgc	0				5'	0
272	312	PC-3p-582885_2	AAACCTGAATAAACTTTTTGGC	22	2	822	chr12	-	82053124	82053265	gtatagtggtgggttggccaaaaagtctgtttgggtttttcctgacaggttatggtaAAACCTGAATAAACTTTTTGGCcaacccaatagctacgt	0				3'	0
273	313	PC-3p-188884_3	TTCCAGGCAAGAGGACTGGAG	21	3	810	chr12	-	85152416	85152556	accccatgggcttcagcccaccaggctcctccatccatgggagtTTCCAGGCAAGAGGACTGGAGtgggttgccattgctcctggaca	0				3'	0
274	314	PC-3p-393994_2	ACCGCGCTGAAGAACCAGA	19	2	722	chr12	-	86161516	86161654	gagggttctttgtgcggtcagcggccccattagaagtgagctgcagaggacACCGCGCTGAAGAACCAGAcgctcgc	0				3'	0
275	315	PC-3p-117771_6	TGCGCTCTGTCTGTCCCTGCAG	22	6	836	chr13	+	4023924	4024065	gcacggcctggccgccctcatcctggggccgcgcggaccgccgccgggcacctcctgagcTGCGCTCTGTCTGTCCCTGCAGgtgtggtgtggcccccgcccttgctca	0				3'	0
276	316	PC-5p-288570_2	AGAAAGTTTGTTTGGGTTTTTC	22	2	823	chr13	+	5758873	5759014	gaagtattgggttggacaAGAAAGTTTGTTTGGGTTTTTCtgtaacatcatcttatagcaaaatccaaacaaactttttggccaacccaatacata	0				5'	0
277	317	PC-5p-319851_2	CATAGGACAAGTCTAGGGACAG	22	2	865	chr13	+	8836322	8836463	agacttaaCATAGGACAAGTCTAGGGACAGcaacagtcagaagacaattcacaatttgcaagctcccttgatacctatgaaaatgaggaa	0				5'	0
278	318	PC-5p-313917_2	GAGGAGGAGGAGGAGGAAGG	20	2	703	chr13	+	12833489	12833628	aacatatgGAGGAGGAGGAGGAGGAAGGcaccataacctggactacacttcctcccatttctctgtgtacc	0				5'	0
279	319	PC-5p-259914_2	AAACACTTCTCTGACATTT	19	2	697	chr13	+	20901570	20901708	aAAACACTTCTCTGACATTTacccttaaattagatgaaaaatcatctcaagataagctaatttgttggagaacagtgtgt	0				5'	0
280	320	PC-3p-182496_3	TAATATGCATATTCTGGA	18	3	702	chr13	+	21714136	21714273	aaagtctgtaaatgatatattagtcaaatcacacgtttctgaaTAATATGCATATTCTGGAtaac	0				3'	0
281	321	PC-5p-288570_2	AGAAAGTTTGTTTGGGTTTTTC	22	2	823	chr13	+	22219156	22219297	agagaaatattgggttggccAGAAAGTTTGTTTGGGTTTTTCcattccattttatggtaaaacctgaatgaactttttgaccaacccagcattttatg	0				5'	0
282	322	PC-5p-99486_8	AAAAAGTTCGTTTGGGTTTT	20	8	761	chr13	+	24748458	24748598	gctacatatttattgggttgggcAAAAAGTTCGTTTGGGTTTTaagatcatatagaaaaacccaagagaactttttagtcaacccaatacttcatgttga	0				5'	0
283	323	PC-5p-187121_3	TGGCCAAAAAGTTCGTTTGGGT	22	3	829	chr13	+	32419974	32420116	ttaagtattgggtTGGCCAAAAAGTTCGTTTGGGTtcttctgtaacgtgtcatggaataagccaaatgagctttttggctaactcaatact	0				5'	0
284	324	PC-5p-2017044_1	GTCAAAAAATTCATTTGGGTT	21	1	825	chr13	+	33565487	33565627	atctattgagttgGTCAAAAAATTCATTTGGGTTtttccataggctattatggaaaaacacaaacaaaatttttggtccaatccaatacaa	0				5'	0
285	325	PC-5p-303824_2	AAAAGTTCATTCGAGTTTTT	20	2	739	chr13	+	35171041	35171180	gtaagtattcggttggccaAAAAGTTCATTCGAGTTTTTccataacatgaacaactcaaacattttggtaaacccagtactata	0				5'	0
286	326	PC-3p-1818407_1	AAAAACCTGAACAAACTTTTTGG	23	1	918	chr13	+	35261364	35261506	aaacaggaaaacggattgaccagaaattttgttcagatttttcggtaagatgctgcagAAAAACCTGAACAAACTTTTTGGccaacccagtatcttgagg	0				3'	0
287	327	PC-3p-1818407_1	AAAAACCTGAACAAACTTTTTGG	23	1	918	chr13	+	38219031	38219173	ataggttggccagaaatttcatttgggttttctatttgatcttatgtAAAAACCTGAACAAACTTTTTGGccaacccaa	0				3'	0
288	328	PC-5p-921476_1	CGGACTTCTGACCTTCCACTGGG	23	1	915	chr13	+	41964719	41964861	aaggacctgCGGACTTCTGACCTTCCACTGGGgaagatacccattcaagccctttcaggatggtgagcaggtgga	0				5'	0
289	329	PC-3p-870028_1	CAAGAACACTGCAGTGGGTTGCC	23	1	901	chr13	+	45492309	45492451	gatggcagcccaccaggttcccccacccctgggactctccaggCAAGAACACTGCAGTGGGTTGCCatt	0				3'	0
290	330	PC-3p-1575391_1	GTTCAGTTCAGTTCAGCCGCTCAG	24	1	945	chr13	+	46555491	46555634	atagggtggctgagacttaacgctagtgctaataaagaataGTTCAGTTCAGTTCAGCCGCTCAGt	0				3'	0
291	331	PC-5p-1582420_1	AAATCTAGCTTGAACATCTGGA	22	1	870	chr13	+	48228656	48228797	ctggttcctctgccttttctAAATCTAGCTTGAACATCTGGAagttcacggttcacgtactgttgaagcctgacttggagaattttgaacatt	0				5'	0
292	332	PC-3p-350270_2	TGGACGCGAAGGTTGGCT	18	2	662	chr13	+	49007414	49007551	ggaccggccagcaccgctattgtttccgtgcgcTGGACGCGAAGGTTGGCTggaac	0				3'	0
293	333	PC-3p-700828_2	GACTGGACCTTTCTTT	16	2	492	chr13	+	49175592	49175729	gctggagagggagaacagctccaccctggtgatgagcaccatgcttagtcacaggcaagaGACTGGACCTTTCTTCtttgggca	0				3'	0
294	334	PC-5p-2003176_1	ATGGTCGATGAGCTGCGA	18	1	712	chr13	+	49931953	49932090	tgggcgggaATGGTCGATGAGCTGCGAcgctgtgctgcctcatcagcctcccgcgtg	0				5'	0
295	335	PC-5p-989195_1	AAAAGTTCGTTCGGGTTTTC	20	1	594	chr13	+	57527398	57527539	attggttggccaAAAAGTTCGTTCGGGTCTTCtgtactatctaaTGGAAAAACCCGAATGAACTTTtcagccagcccaa	0				5'	0
295	336	PC-3p-213846_3	TGGAAAAACCCGAATGAACTTT	22	3	819	chr13	+	57527398	57527539	attggttggccaAAAAGTTCGTTCGGGTCTTCtgtactatctaaTGGAAAAACCCGAATGAACTTTtcagccagcccaa	0				3'	0
296	337	PC-3p-1143204_2	GTGGTGGGCTCAGAGCCGGCA	21	2	732	chr13	+	61837535	61837675	aaacccggcagtcgcccggcttgagctcccatcgcagtcgctgtagcgcGTGGTGGGCTCAGAGCCGGCAgggata	0				3'	0
297	338	PC-5p-1432522_1	GTGGGGTGGGGTCGGGG	17	1	600	chr13	+	68558787	68558928	gcggggcaggGTGGGGCGGGGTCGGGGccgcccctcgggtacccgcggggCGGAACCTCGGCCCGGCCTCATccccgcccgct	0				5'	0
297	339	PC-3p-310860_2	CGGAACCTCGGCCCGGCCTCAT	22	2	695	chr13	+	68558787	68558928	gcggggcaggGTGGGGCGGGGTCGGGGccgcccctcgggtacccgcggggCGGAACCTCGGCCCGGCCTCATccccgcccgct	0				3'	0
298	340	PC-5p-1386148_2	CGTGTCTCTTGTGTCTCCTG	20	2	795	chr13	+	80641576	80641715	atcggaccCGTGTCTCTTGTGTCTCCTGcattagcaggcggattcttaaccactctagtgccacctgggacgctaagtgacagtctaa	0				5'	0
299	341	PC-3p-69095_12	AAACCCGAATGAACTTTTTGG	21	12	793	chr13	+	81639934	81640075	tcaggttggtcaaaaaatttgttcgggttttcccagagcatcggctggcAAACCCGAATGAACTTTTTGGtcaactcac	0				3'	0
300	342	PC-3p-1818407_1	AAAAACCTGAACAAACTTTTTGG	23	1	918	chr13	-	2700084	2700226	ggtggccaaaaagtttgttcaggttttgccataacatatacagAAAAACCTGAACAAACTTTTTGGccaac	0				3'	0
301	343	PC-3p-84783_9	AAAACTTGAATGAACTTTCTGG	22	9	838	chr13	-	12578393	12578534	ctgtatattgggttggccagagagttcattcgggtttttccataagatggtacagnAAAACTTGAATGAACTTTCTGGccaacccaatataaaa	0				3'	0
302	344	PC-5p-821469_1	AGCATCTCTGTAATTGCCCT	20	1	643	chr13	-	13776501	13776648	taatttcctctcccAGCATCTCTGTAATTGCCCTttcttgtattatcctaaaaggAGTTTGCGGGGAACATGTGGAGTGGGAAgta	0				5'	0
302	345	PC-3p-738650_1	AGTTTGCGGGGAACATGTGGAGTGGGAA	28	1	1112	chr13	-	13776501	13776648	taatttcctctcccAGCATCTCTGTAATTGCCCTttcttgtattatcctaaaaggAGTTTGCGGGGAACATGTGGAGTGGGAAgta	0				3'	0
303	346	PC-3p-228869_3	AAAACTCAAATGAACTTTTTGG	22	3	827	chr13	-	22566010	22566151	gggttggccaaaaacctcatttgagtttttctatagtgtttttcataagatgttatggaAAAACTCAAATGAACTTTTTGGctaatccaca	0				3'	0
304	347	PC-3p-198981_3	CTTGGTCGTCCTGGGC	16	3	567	chr13	-	24759167	24759310	cggaaaggagggggtggggcgggctctgaccaggttttctccgagggagcccggctcgcggggcaagaCTTGGTCGTCCTGGGCtcggctgccgtcctctgtccgann	0				3'	0
305	348	PC-3p-90507_9	AAAACCTGAACAAACTTTTGG	21	9	811	chr13	-	26864987	26865128	ctaccagtgtatcaggttggcccataagttcgtttaatttttttccataagatataatggaAAAACCTGAACAAACTTTTGGaccaactcaatatatggacc	0				3'	0
306	349	PC-3p-1818407_1	AAAAACCTGAACAAACTTTTTGG	23	1	918	chr13	-	28052030	28052172	atgtattgggttagccaaaagttcgttctggttgttctgcaccagagtatagAAAAACCTGAACAAACTTTTTGGccaatccaatagtt	0				3'	0
307	350	PC-3p-228869_3	AAAACTCAAATGAACTTTTTGG	22	3	827	chr13	-	29656874	29657015	ggggaaattgtactaggttggccaaaaagttcttttgctttctctgtaagatgttgtggAAAACTCAAATGAACTTTTTGGccaacccaataacagactcttat	0				3'	0
308	351	PC-5p-106375_7	TATGTGTGTATGTGTATATATG	22	7	834	chr13	-	29957136	29957278	aTATGTGTGTATGTGTATATATGtacgtatacatacacattcatatatatacacaata	0				5'	0
309	352	PC-5p-99486_8	AAAAAGTTCGTTTGGGTTTT	20	8	761	chr13	-	31499141	31499281	tattgggttagccAAAAAGTTCGTTTGGGTTTTctgtatgatctgatggaagaacccaaacaaatattttggccaactcattt	0				5'	0
310	353	PC-3p-336256_2	AAACTAGAATGAACTTTTTGGC	22	2	843	chr13	-	33399598	33399739	ttttatgtattgggttagccaaaaagtccattcaggtttttctgtaagatggtgtggaaAAACTAGAATGAACTTTTTGGCcaactcagtatatacgt	0				3'	0
311	354	PC-5p-16032_75	AAAAAGTTCGTTTGGGTTTTTC	22	75	822	chr13	-	34595041	34595183	taagtggtagttaagtatcgggtagaccAAAAAGTTCGTTTGGGTTTTTCtgtaacatcttacaggaaaacccaatgaattttttggctaacccaatacattgctatatt	0				5'	0
312	355	PC-3p-1818407_1	AAAAACCTGAACAAACTTTTTGG	23	1	918	chr13	-	35200201	35200343	tacaatactgggttggccaaaaacttcgtttggatttttccattgcatattacagAAAAACCTGAACAAACTTTTTGGctaacccactatttct	0				3'	0
313	356	PC-3p-179841_3	AAAAACCCAAGTGAACTTTTTGG	23	3	861	chr13	-	35228421	35228563	ttaattgggttgggcaaaaaactcacttaggtttttctataagatgctaccaAAAAACCCAAGTGAACTTTTTGGccaacctaatact	0				3'	0
314	357	PC-5p-349248_2	TTGGTCAAAAAGTTTGTTTGG	21	2	810	chr13	-	36461437	36461577	atttattgggTTGGTCAAAAAGTTTGTTTGGgtttttccataaaatcttatggaaaagccaaaatgaacattttggtcaacccaatacat	0				5'	0
315	358	PC-5p-168861_6	GTGGCCTTCCCTGGTAGCTCAGC	23	6	738	chr13	-	44413602	44413744	attgaGTGGGCTTCCCTGGTAGCTCAGCtggtaaagaacccacctgcactgcaagagaccccacttnnn	0				5'	0
316	359	PC-5p-130571_5	CAGCCTGCCCACCCTGGA	18	5	693	chr13	-	48602969	48603106	ctcgggaggagcCAGCCTGCCCACCCTGGAtatcggacatccagtctccaggactgggcagtgatgaacacctgctact	0				5'	0
317	360	PC-3p-528141_1	AAAGCTATAGTTTTTCCAGTAG	22	1	767	chr13	-	51500813	51500954	gtaacatttgctgacaaaggtccatatagtcAAAGCTATAGTTTTTCCAGTAGtgatgtacn	0				3'	0
318	361	PC-3p-226713_3	CAAACCTGAATGAACTTTTTGG	22	3	787	chr13	-	54998592	54998733	gtattgggttgacaaaaaattcgtttgtttttttctgtagcaacttatgggCAAACCTGAATGAACTTTTTGGccaacctaacag	0				3'	0
319	362	PC-5p-243663_2	CTCTATATGGATTTTCAGCCCTC	23	2	773	chr13	-	56072725	56072867	atgttggccttgtgtcaCTCTATATGGATTTTCAGCCCTCtcgtataaagtccctatggcagaagatgctgtgtcagtgc	0				5'	0
320	363	PC-5p-465644_1	GAAAAGTTCATTCGGGTTTTTC	22	1	808	chr13	-	57527400	57527541	ttctattgggctggctGAAAAGTTCATTCGGGTTTTTCcattagatagtacagaagacCCGAACGAACTTTTTGGCCAACCaatacat	0				5'	0
320	364	PC-3p-1986644_1	CCGAACGAACTTTTTGGCCAAGC	23	1	671	chr13	-	57527400	57527541	ttctattgggctggctGAAAAGTTCATTCGGGTTTTTCcattagatagtacagaagacCCGAACGAACTTTTTGGCCAACCaatacat	0				3'	0
321	365	PC-3p-1046623_1	CAGGACAGTGACCTGGGC	18	1	719	chr13	-	58237794	58237931	gcagccacatggacactgggcaaacacactggggccagggtgcggctggCAGGACAGTGACCTGGGCaca	0				3'	0
322	366	PC-3p-154695_5	AAAAACCTGAATGAACTTTTTT	22	5	811	chr13	-	62016659	62016801	tcctgtttttgttgggttggtggaaaagtctgtttgggttttcctgtagcatcttatggAAAAACCTGAATGAACTTTTTTggccaactcaatacttccatggatga	0				3'	0
323	367	PC-3p-1505878_1	ACCTCGCAGGGCTGAGTGGGGAT	23	1	749	chr13	-	63195477	63195619	tcggggtcaggcccacccccttctccccttctgcagggtggggatcgtgtcagtgccACCTCGCAGGGCTGAGTGGGGATgggcctgcgcctgca	0				3'	0
324	368	PC-3p-1015927_1	ATTGCTCTGGACTCTGTTGG	20	1	789	chr13	-	63940602	63940741	gaagtgagtccaacagtcgccggggactccggaagttgctgctgtaggtgATTGCTCTGGACTCTGTTGGcttgcgatgggttgcgacggaggaac	0				3'	0
325	369	PC-3p-1536277_1	AAAACCTGAATGAACTTTTGG	21	1	677	chr13	-	64117248	64117388	ttgggttggccacaaagttcatttgggctttttccattagatggtacagAAAACCTGAATGAACTTTTGGccaaccaat	0				3'	0
326	370	PC-3p-319511_2	AGGGCTCAGCGAGCGCGGCCGCTT	24	2	874	chr13	-	65950304	65950447	cctttccgcgacgaggaggaggtgcgcgcgctgctgccgctgtgcaagcgttgccggcAGGGCTCAGCGAGCGCGGCCGCTTccccggcgcncaactc	0				3'	0
327	371	PC-3p-247239_2	AAAAACCTGAATGAACTTTTTGGT	24	2	930	chr13	-	74324472	74324615	tgagttggccaaacgttttgttcaggtgttccatcttatggAAAAACCTGAATGAACTTTTTGGTcaaccca	0				3'	0
328	372	PC-3p-393021_2	AAAACTTGAATGAACTTTTTGG	22	2	835	chr13	-	75947376	75947517	tgatgggttggccagaaaaattcatttaaggttttgcattacctcttataggAAAACTTGAATGAACTTTTTGGtcaacccaata	0				3'	0
329	373	PC-3p-1788988_1	GAAAACCTGAATGAACTTGTTG	22	1	877	chr13	-	76508037	76508178	attattgagttggcccaaaagttccttcaggtttttccgtaagatgtcgtgggGAAAACCTGAATGAACTTGTTGgtcaactcaatcta	0				3'	0
330	374	PC-3p-379539_2	TTGGTGATGTGTAGATCTGT	20	2	787	chr13	-	81136206	81136345	cacacaggtacacacgtgctcatacttgattattTTGGTGATGTGTAGATCTGTtcg	0				3'	0
331	375	PC-3p-1518435_1	GGACCGGGGACTGCAGTT	18	1	476	chr13	-	83991731	83991868	agagtgaacagcggtccttggcggccacctggcccggGGACCGGGGACTGCAGTTcacaca	0				3'	0
332	376	PC-5p-842490_1	GCACAGCTAGGAGCCTCTGACATTGTC	27	1	54	chr13	-	86415102	86415240	GCACAGCAAGGAGCCTGGGCTCTCGGGgacccctgggtgggtgctgctcaGGGAACCCGGGGGCCCGGCtcacc	0				5'	0
332	377	PC-3p-969374_1	GGGCACCCGGGGGCCCGGC	19	1	443	chr13	-	86415102	86415240	GCACAGCAAGGAGCCTGGGCTCTCGGGgacccctgggtgggtgctgctcaGGGAACCCGGGGGCCCGGCtcacc	0				3'	0
333	378	PC-5p-1468571_1	AACAGTTCGTTTGGGTTTTTC	21	1	680	chr14	+	7177758	7177899	tcttggagatattgggttggccaAAGAGTTCGTTTGGGTTTTTCcatagcatcttaCAGAAAAACCCAAATGAACTTTtcagccagtccaacacaattcatca	0				5'	0
333	379	PC-3p-1476375_1	CAGAAAAACCCAAATGAACTTT	22	1	846	chr14	+	7177758	7177899	tcttggagatattgggttggccaAAGAGTTCGTTTGGGTTTTTCcatagcatcttaCAGAAAAACCCAAATGAACTTTtcagccagtccaacacaattcatca	0				3'	0
334	380	PC-3p-403105_2	CAAGGAACAGCCAGCGCCCGGT	22	2	859	chr14	+	9218249	9218390	tgcttgttctcacagttggacctggcggtgtgccgtcctttgtgtgggtccctgttcacaCAAGGAACAGCCAGCGCCCGGTggagctgtgggcttttgagacc	0				3'	0
335	381	PC-5p-339205_2	ATGGTCTGATGGTGGGCAAGAGGAC	25	2	874	chr14	+	10347529	10347673	caccctATGGTCTGATGGTGGGCAAGAGGACttacagcaaacacagcttcatgctaaacatcagaatgtaggact	0				5'	0
336	382	PC-3p-226336_3	GGAAGAATTTGGTCTGACTGTCAGA	25	3	984	chr14	+	10837386	10837530	gtaagtactgactgtccgactccaaatgtcagagtGGAAGAATTTGGTCTGACTGTCAGAtactcat	0				3'	0
337	383	PC-3p-400817_2	TCTCTACTCTGTCATCAGGCAGCA	24	2	959	chr14	+	13366885	13367028	ggcgcctggttatggagccggggtatttgtgggtcaggcgattataacctagtgggatgTCTCTACTCTGTCATCAGGCAGCA	0				3'	0
338	384	PC-3p-37756_27	AGAAAAACCTGAATGAACTTTT	22	27	825	chr14	+	16133721	16133862	ttaggttggccaaaaattccttcagatttccccagaagatggtacAGAAAAACCTGAATGAACTTTTtggctaactcaa	0				3'	0
339	385	PC-5p-382243_3	GTTGGAGGACTTTTTGTTTGGTA	23	3	875	chr14	+	22454221	22454364	nnnGTTGGAGGACTTTTTGTTTGGTAgagatttgacatctagtaatgctacgtcagggctgctgctgagattgaaggtttacagcct	0				5'	0
340	386	PC-3p-582885_2	AAACCTGAATAAACTTTTTGGC	22	2	822	chr14	+	22494973	22495114	ccagtattgggttggccaaaaagttcattccagttttttttggtaacactgatggaaAAACCTGAATAAACTTTTTGGCcaacccaatatgaa	0				3'	0
341	387	PC-3p-42438_25	TCAGCACCATCCTTCCCTGGCA	22	25	855	chr14	+	25397873	25398014	actggggtcagcagtgagggagaaggatggagttgggtggccacagctcttagccTCAGCACCATCCTTCCCTGGCAccactgccccttc	0				3'	0
342	388	PC-3p-127823_5	AAACTGGAATGAACTTTTTGG	21	5	768	chr14	+	28128880	28129021	ttcatatcgggtgggccaaaaacttcattggggtttttcccgtaacaccttgcggaAAACTGGAATGAACTTTTTGGtcacccagtgtatc	0				3'	0
343	389	PC-3p-1398183_1	CTCTTTCCTCCTTCGCCCAAAT	22	1	847	chr14	+	33585610	33585751	tgagggcggcagaggaaagctggggagggctccggggcccCTCTTTCCTCCTTCGCCCAAATccgctcca	0				3'	0
344	390	PC-5p-460108_1	TCCTGGACCAGTGATTGAAC	20	1	750	chr14	+	35759864	35760003	gtggcatgtgggatctTCCTGGACCAGTGATTGAACctgtgtctcctgcattggcaggtggattcttaaccactggactaccagggaagtccccaa	0				5'	0
345	391	PC-5p-461783_1	ACCGTCCCTGCTGCGGCGCGGC	22	1	846	chr14	+	35917036	35917177	ctACCGTCCCTGCTGCGGCGCGGCcgccgccattgcccgtctCCGCCGCGGCCGGGCcgggcc	0				5'	0
345	392	PC-3p-907528_1	CCGCCGCGGCCGGGC	15	1	552	chr14	+	35917036	35917177	ctACCGTCCCTGCTGCGGCGCGGCcgccgccattgcccgtctCCGCCGCGGCCGGGCcgggcc	0				3'	0
346	393	PC-5p-99486_8	AAAAAGTTCGTTTGGGTTTT	20	8	761	chr14	+	36565019	36565159	tcttattgggttggccaAAAAAGTTCGTTTGGGTTTTcataccatcttctgaaAAAACCTGAGCAAACTTTTTGGccaacccaatacct	0				5'	0
346	394	PC-3p-951996_1	AAAACCTGAGCAAACGTTTTGG	22	1	682	chr14	+	36565019	36565159	tcttattgggttggccaAAAAAGTTCGTTTGGGTTTTcataccatcttctgaaAAAACCTGAGCAAACTTTTTGGccaacccaatacct	0				3'	0
347	395	PC-5p-1406643_1	GTGGGCTGCTGTCTCTGG	18	1	699	chr14	+	37386586	37386723	ggcctgGTGGGCTGCTGTCTCTGGggttgcacagggtcgacacaactgaagcgaggtagcagcagcagcagcagctctttagtt	0				5'	0
348	396	PC-5p-525396_1	CAGGATTTGCCTCTGAAGCAGGG	23	1	750	chr14	+	37531121	37531260	CAGGATTTGCCTCTGAAGCAGGGagtgtctgcattaaaaatgacctgtAGTTCTCTGCTTCATAGGTTa	0				5'	0
348	397	PC-3p-561453_1	AGTTCTCTGCTTCATAGGTT	20	1	800	chr14	+	37531121	37531260	CAGGATTTGCCTCTGAAGCAGGGagtgtctgcattaaaaatgacctgtAGTTCTCTGCTTCATAGGTTa	0				3'	0
349	398	PC-5p-288570_2	AGAAAGTTTGTTTGGGTTTTTC	22	2	823	chr14	+	44891379	44891520	attgggttggccAGAAAGTTTGTTTGGGTTTTTCcataagaagttacagaaaaagctgaatgaactttctggtcaaccctac	0				5'	0
350	399	PC-3p-193699_3	AAAACCTGAATAAACTTTTTGA	22	3	816	chr14	+	45622807	45622948	taagtattgctttggccaaaaagttcattcaggcatttctgtaagatcttacgcaAAAACCTGAATAAACTTTTTGAccaacccaatacgtc	0				3'	0
351	400	PC-3p-373533_3	GCACTGTCCTTCTCTGTCGCCCAGCCG	27	3	1073	chr14	+	47182198	47182344	caagggacccagaggaatgcaggcagccccctGCACTGTCCTTCTCTGTCGCCCAGCCG	0				3'	0
352	401	PC-5p-696436_2	CCGAGGGTCGGGGTAGGGAGGC	22	2	798	chr14	+	47184082	47184224	ggCCGAGGGTCGGGGTAGGGAGGCtggtgctgactccTGGCTCCCGCCTTGACCCTGCAG	0				5'	0
352	402	PC-3p-401696_2	TGGCTCCCGCCTTGACCCTGCAG	23	2	857	chr14	+	47184082	47184224	ggCCGAGGGTCGGGGTAGGGAGGCtggtgctgactccTGGCTCCCGCCTTGACCCTGCAG	0				3'	0
353	403	PC-5p-287791_2	TGTGCGTGCCATGCGTGAGATGA	23	2	880	chr14	+	47785146	47785288	taTGTGCGTGCCATGCGTGAGATGAatggtgagtgcggtctccctagggtcattgggcatggcagacatctg	0				5'	0
354	404	PC-3p-360334_2	ACTAAAGAACCTCTTGATG	19	2	727	chr14	+	49103082	49103220	agttacctttgtttatgggttttcatagtttcaagaggaACTAAAGAACCTCTTGATGagggtgaga	0				3'	0
355	405	PC-5p-605263_1	AGCACGACGGAGATGGCGCTGGCGCT	26	1	1011	chr14	+	49874408	49874553	tcAGCACGACGGAGATGGCGCTGGCGCTgaaccgctacctgtgcctggcagtgctgCCGCTCATCACCAAGTGTGCGCC	0				5'	0
355	406	PC-3p-1207665_1	CCGCTCATCACCAAGTGTGCGCC	23	1	771	chr14	+	49874408	49874553	tcAGCACGACGGAGATGGCGCTGGCGCTgaaccgctacctgtgcctggcagtgctgCCGCTCATCACCAAGTGTGCGCC	0				3'	0
356	407	PC-3p-1473693_1	CATGTCCATGGAGTCAGTGATG	22	1	841	chr14	+	50155733	50155874	ccaggtttccctgtccatcaccaactcctggagcttgctcaaactCATGTCCATGGAGTCAGTGATGccatccaaccatctcattctctgtca	0				3'	0
357	408	PC-3p-627756_2	ATCTAAGGCTCTGTGATTTT	20	2	556	chr14	+	52234340	52234479	ccatgaaattttaggttacaaagctctaagattctatttctagaATCTAAGGCTCTGTGATTTTagattttattt	0				3'	0
358	409	PC-3p-168013_5	AAAATCTGAAATGAACTTTTTGG	23	5	858	chr14	+	54112912	54113054	cttgtactgggttggccaaaaagtttgttcagatattactgtatgatggtatggAAAATCTGAAATGAACTTTTTGGctaacccagtatttt	0				3'	0
359	410	PC-3p-1527618_1	GACGGACAACATGAACCAGATCTATGGCT	29	1	1143	chr14	+	55617579	55617727	tgctaggtttcatttcatgctgctgtcggccaggcaaccatgaGACGGACAACATGAACCAGATCTATGGCT	0				3'	0
360	411	PC-5p-704243_1	ATCCAGCCCAGCGTTTC	17	1	627	chr14	+	55962892	55963032	ATCCAGCCCAGCGTTTCtcatgatgtactctgcatataagttaaaTAAGCAAGGTGACAATATACAgccttgatgtactccctttcttatttgga	0				5'	0
360	412	PC-3p-1956894_1	TAAGCAAGGTGACAATATACA	21	1	823	chr14	+	55962892	55963032	ATCCAGCCCAGCGTTTCtcatgatgtactctgcatataagttaaaTAAGCAAGGTGACAATATACAgccttgatgtactccctttcttatttgga	0				3'	0
361	413	PC-3p-271148_2	TACATGACTGAGCAACTGA	19	2	722	chr14	+	56868308	56868446	nnnaggagcctggcgggctacagtcagtggggtcgcaaaagagccaTACATGACTGAGCAACTGAacactgcctattttattctgta	0				3'	0
362	414	PC-3p-228869_3	AAAACTCAAATGAACTTTTTGG	22	3	827	chr14	+	62408166	62408307	accaaagaggctacatatgagcagtatatcggttggccaaaaagttcgttcagattagaAAAACTCAAATGAACTTTTTGGccaatgcaatactaatgtgggccaaggaggtgta	0				3'	0
363	415	PC-5p-258673_2	AAAAAGTTTGTTTGGGTTTTTCT	23	2	900	chr14	+	67081368	67081510	actgggttagccAAAAAGTTTGTTTGGGTTTTTCTgtaaaatgttatggaaaaactcaagtgaatcgtttgatcaacccaat	0				5'	0
364	416	PC-3p-15573_78	TCCCTGTCTTCAATCCTGTAGT	22	78	844	chr14	-	1421477	1421618	ccaggctcgggagttggggacggggtggcgtggtctgtgacctcTCCCTGTCTTCAATCCTGTAGTcggg	0				3'	0
365	417	PC-5p-392124_2	GTCTGCCCAGCGCTTCGTCAGCT	23	2	825	chr14	-	1475750	1475892	tGTCTGCCCAGCGCTTCGTCAGCTccaagccggtggagctgccggcgcctgggcagtgg	0				5'	0
366	418	PC-3p-240407_2	GCTTTATTGAGATAAAAT	18	2	681	chr14	-	12740101	12740238	gagatgcttggggtgcaggaggagatgttttattttttaaacaGCTTTATTGAGATAAAATtcatctaccatacaatttacctgtctacagtataca	0				3'	0
367	419	PC-5p-1995216_1	GATGTTCTGTAGATATTCTAAAAGC	25	1	968	chr14	-	17970391	17970535	ctatacatgtgttaGATGTTCTGTAGATATTCTAAAAGCtcgtattttatcgtatcaccacagttcatcttttgcaatgtgcgt	0				5'	0
368	420	PC-3p-1543793_1	ATCCAGGGATTGAACCTGTGT	21	1	804	chr14	-	20064999	20065139	nnnggaatactggagcgggttgccatttcctgcttcagggaattttcctgATCCAGGGATTGAACCTGTGTctcctatgtctctgg	0				3'	0
369	421	PC-3p-127823_5	AAACTGGAATGAACTTTTTGG	21	5	768	chr14	-	22494931	22495071	tgtttcatattgggttggccaaaaagtttattcaggtttttccatcagtgttaccaaaaaAAACTGGAATGAACTTTTTGGccaacccaatactggtttaaaa	0				3'	0
370	422	PC-5p-786659_1	GCATGTGAGATCTAGTTCCCTGACCA	26	1	1005	chr14	-	26997750	26997895	GCATGTGAGATCTAGTTCCCTGACCAgggattgaacccaggccCCCTGCTTTGGGAACATGGAGgcttagcc	0				5'	0
370	423	PC-3p-476491_1	CCCTGCTTTGGGAACATGGAG	21	1	656	chr14	-	26997750	26997895	GCATGTGAGATCTAGTTCCCTGACCAgggattgaacccaggccCCCTGCTTTGGGAACATGGAGgcttagcc	0				3'	0
371	424	PC-5p-1406643_1	GTGGGCTGCTGTCTCTGG	18	1	699	chr14	-	30885307	30885444	cctgGTGGGCTGCTGTCTCTGGggttgcacagaatcagacacgactgaagcaactcagcagcagcagcagccatg	0				5'	0
372	425	PC-5p-1793294_1	GACTTTTGTTGGCAAAGTAAT	21	1	829	chr14	-	31800626	31800766	acaGACTTTTGTTGGCAAAGTAATgtgtagagatcctcttaatactgaagtccccaggagtctctctttgcctcacatttagtc	0				5'	0
373	426	PC-5p-366199_2	AAAAAGTTTGTTTGGGGTTTTC	22	2	840	chr14	-	35045460	35045601	atcttgggttggccAAAAAGTTTGTTTGGGGTTTTCtataacatcttatggaaaaaactgagcaatctttttggctaacccaatgt	0				5'	0
374	427	PC-3p-268187_2	TCATTCTCTGTCCTCTGCTGCAG	23	2	889	chr14	-	36112682	36112824	gaagcagggaggtactggatgtgggaatgctggcgctgattctcTCATTCTCTGTCCTCTGCTGCAGg	0				3'	0
375	428	PC-5p-163985_4	TTTAGGAACAGTAGCATTTGGGT	23	4	877	chr14	-	41258985	41259127	TTTAGGAACAGTAGCATTTGGGTggaaaggcccttcactcattgcaactgtccttag	0				5'	0
376	429	PC-3p-1785463_1	AACGGACGACAGTGGGGCCTG	21	1	786	chr14	-	52372225	52372365	gggatccggacgggcgctgggagtctgggAACGGACGACAGTGGGGCCTGcaaaggatgag	0				3'	0
377	430	PC-3p-17718_68	AAAATCTGAATGAACTTTTTGG	22	68	827	chr14	-	54482341	54482482	tcggtcataaagtttgtttgggtttttccataagatcttatggaAAAATCTGAATGAACTTTTTGGcgac	0				3'	0
378	431	PC-3p-928630_1	CCCTCTACCCCTCGCCTCTGCA	22	1	746	chr14	-	55800550	55800691	tgcgcagaggcgggaggtatgacctccatacgccctgagaCCCTCTACCCCTCGCCTCTGCAgg	0				3'	0
379	432	PC-5p-303824_2	AAAAGTTCATTCGAGTTTTT	20	2	739	chr14	-	56391290	56391429	taagttggccaAAAAGTTCATTCGAGTTTTTccgtaggctgctatgaaaaacccaaatgaatttctttgccaaccca	0				5'	0
380	433	PC-5p-381271_2	ATTTTGGAGGGACACACTG	19	2	744	chr14	-	57488817	57488955	ccagATTTTGGAGGGACACACTGcagttctagtagctggttggcactttgactgatttttgtcccttacagagtcatt	0				5'	0
381	434	PC-5p-1506307_1	CGGAGCCGCGGTGCT	15	1	572	chr14	-	57695141	57695275	caggaggagaactacggccgcccgccccgtgcctCGGAGCCGCGGTGCTctcacctcccggatggcagagcagaagcggctctgcaggact	0				5'	0
382	435	PC-5p-1630728_1	CGGGGAGGGAGGGAAGGGG	19	1	722	chr14	-	58044117	58044259	ttgtggaggcacctggaggCGGGGAGGGAGGGAAGGGGtaggggatgcaaggcctgactCTGCTTCTTTGTCCCTCCCTTCAggtctctagtcacatccaggt	0				5'	0
382	436	PC-3p-922606_1	CTGCTTCTTTGTCCCTCCCTTCA	23	1	796	chr14	-	58044117	58044259	ttgtggaggcacctggaggCGGGGAGGGAGGGAAGGGGtaggggatgcaaggcctgactCTGCTTCTTTGTCCCTCCCTTCAggtctctagtcacatccaggt	0				3'	0
383	437	PC-3p-276626_2	CTATGCTAAGTCGCTTCAG	19	2	756	chr14	-	62447428	62447566	acaggatgtagaagagagtgttttagtacatatgCTATGCTAAGTCGCTTCAGttgtgtccaac	0				3'	0
384	438	PC-5p-540744_1	GATTGAACACATGCTCCGAG	20	1	710	chr14	-	67544324	67544463	gccgtgGATTGAACACATGCTCCGAGtcatGGTGGGACTTGAAACGTGtagtgtcgtccacagg	0				5'	0
384	439	PC-3p-456670_1	GGTGGGACTTGAAACGTG	18	1	615	chr14	-	67544324	67544463	gccgtgGATTGAACACATGCTCCGAGtcatGGTGGGACTTGAAACGTGtagtgtcgtccacagg	0				3'	0
385	440	PC-3p-1249451_1	AAAATCTGAATGAACCTTTTGG	22	1	812	chr15	+	1814123	1814264	agctattgggtcagccaaaatttgtttgggtttttctgttacatcttatggaAAAATCTGAATGAACCTTTTGGccaactcaatatac	0				3'	0
386	441	PC-3p-1959248_1	ACGACTGAAGTGACTTAGTAGT	22	1	854	chr15	+	5942988	5943129	taggctncagtctatggggtcgcacagagtcgaacACGACTGAAGTGACTTAGTAGTagcagg	0				3'	0
387	442	PC-5p-1569104_2	TGAGGTCGCACAGAGTCGGAA	21	2	596	chr15	+	7060878	7061017	nnacgggggagcctggtgggctgccatctaTGGGGTCGCACAGAGTCGGAAACGACTGAAGTGACTtagtagcagcagcagggaaccatagccctttacccgacc	0				5'	0
387	443	PC-3p-385583_2	TCGGAAACGACTGAAGTGACT	21	2	787	chr15	+	7060878	7061017	nnacgggggagcctggtgggctgccatctaTGGGGTCGCACAGAGTCGGAAACGACTGAAGTGACTtagtagcagcagcagggaaccatagccctttacccgacc	0				3'	0
388	444	PC-5p-254234_2	AAGTTTGTCACTGTTTCCA	19	2	652	chr15	+	16644269	16644406	AAGTTTGTCACTGTTTCCAttgtttctccatcaatggagtgatgggaccggatgccatga	0				5'	0
389	445	PC-5p-322210_2	TCAGATACGACTGAGTGACTT	21	2	775	chr15	+	18798602	18798742	tcacagagTCAGATACGACTGAGTGACTTtcactagtgcaaaatgaaactcatctttctcaatctggttctgctc	0				5'	0
390	446	PC-5p-595374_1	GGCTGGGACTGTCACTCATTCTCCG	25	1	869	chr15	+	24000223	24000368	gatctccgagttgcgagtgtgctgaGGCTGGGACTGTCACTCATTCTCCGatcAGCGCGTGAACGCATCTCGGCAGCGG	0				5'	0
390	447	PC-3p-647554_1	AGCGCGTGAACGCATCTCGGCAGCGG	26	1	917	chr15	+	24000223	24000368	gatctccgagttgcgagtgtgctgaGGCTGGGACTGTCACTCATTCTCCGatcAGCGCGTGAACGCATCTCGGCAGCGG	0				3'	0
391	448	PC-5p-2013005_1	ATGTTGTTGTCGTTCAGGGGCTAAG	25	1	989	chr15	+	24022912	24023056	ATGTTGTTGTCGTTCAGGGGCTAAGtcgtgtgtctgactctttgcgaccccgtggactgcagcatg	0				5'	0
392	449	PC-3p-388217_2	TGGAGGACCTCTGAGGTG	18	2	672	chr15	+	24107859	24107996	gtcactttggctgccagctgtgtctccgagtcctcacctgtaaatacaaggctgagaTGGAGGACCTCTGAGGTGccttctggttctttaagtctg	0				3'	0
393	450	PC-3p-202072_3	TGATAATGCCTGTGT	15	3	562	chr15	+	24843473	24843611	attcagtgtgaagtcactggcaattactgttcgtcccagagaatggcTGATAATGCCTGTGTtcttttttgctgtct	0				3'	0
394	451	PC-5p-99486_8	AAAAAGTTCGTTTGGGTTTT	20	8	761	chr15	+	26469652	26469793	agattgtccaAAAAAGTTCGTTTGGGTTTTccctgtaagccatggaaaaacccaaatgaattttttggccaaccc	0				5'	0
395	452	PC-5p-1181914_1	GCTGTGGTGCACGGGCTTC	19	1	715	chr15	+	28617289	28617427	cctaGCTGTGGTGCACGGGCTTCtcagtgtggtggcttctcttgttgcaggacagaggctcttgttgggcggcttcg	0				5'	0
396	453	PC-3p-201114_3	AAATCTGAACAAACTTTTTGG	21	3	795	chr15	+	29052519	29052659	aactattggttgaccccagagtttgggtttttcataccatcttatggacAAATCTGAACAAACTTTTTGGtcaactcaatataa	0				3'	0
397	454	PC-5p-785380_4	GGCGCGCGCCGCGGC	15	4	525	chr15	+	30364936	30365077	cccacggccaagtgcggcgaggggcctGGCGCGCGCCGCGGCggggaccgaggttgcaggTCTGCACCGGGCGCCGCCAGGCaggagccccggggacc	0				5'	0
397	455	PC-3p-991302_1	TCTGCACCGGGCGCCGCCAGGC	22	1	877	chr15	+	30364936	30365077	cccacggccaagtgcggcgaggggcctGGCGCGCGCCGCGGCggggaccgaggttgcaggTCTGCACCGGGCGCCGCCAGGCaggagccccggggacc	0				3'	0
398	456	PC-5p-252961_2	TGGAGTATAGTTGTTTTACAATG	23	2	795	chr15	+	32239609	32239751	TGGAGTATAGTTGTTTTAAAATGttgcattagtttctactgtacagcaaaatgagtcaactgtacata	0				5'	0
399	457	PC-5p-1272561_1	CAGAGCCCGGACTGGAGTCAGTT	23	1	868	chr15	+	36131849	36131991	CAGAGCCCGGACTGGAGTCAGTTgggaagggcctggctccctcctggctccagcctggggcaga	0				5'	0
400	458	PC-3p-1818407_1	AAAAACCTGAACAAACTTTTTGG	23	1	918	chr15	+	39825864	39826006	ttagtttttggagaacttttatgtattggcttgtccagaaagttcgttgggtaggAAAAACCTGAACAAACTTTTTGGtcaacccagtacatgatttcctcttatagtagcatc	0				3'	0
401	459	PC-3p-228869_3	AAAACTCAAATGAACTTTTTGG	22	3	827	chr15	+	41112481	41112622	ttggtcaaaaagtttgttcacgtttttccataaaatcttgtggaAAAACTCAAATGAACTTTTTGGcnnn	0				3'	0
402	460	PC-3p-1082020_1	AATCTAGGTGTAACTGTAGGA	21	1	835	chr15	+	48697553	48697693	atgtatagttacaccagtcggcccaatggtgtggttatctctgcctgctcaggAATCTAGGTGTAACTGTAGGA	0				3'	0
403	461	PC-3p-1338073_1	CGCGCCCGAGATCTCACCCCCG	22	1	836	chr15	+	48882808	48882949	gacgcggagtgggcggggcgcgcccgggacctgcccagactCGCGCCCGAGATCTCACCCCCGcctggactgcggctgggggccgctgtcgccgcccggc	0				3'	0
404	462	PC-5p-187121_3	TGGCCAAAAAGTTCGTTTGGGT	22	3	829	chr15	+	49214505	49214647	cgttgtattgggtTGGCCAAAAAGTTCGTTTGGGTttccatattctatagggaagaaccaaacaagctgtttttggccaatccaatataca	0				5'	0
405	463	PC-5p-1155050_1	CTCTGTGGGCTCCTGGGATGCGGGCAGAGG	30	1	1039	chr15	+	54512273	54512422	atttgtttcCTCTGTGGGCTCCTGGGATGCGGGCAGAGGctgcttctgacccacctCTGTATCTCTGTCAGCCAAGCAGggcccatgggggggcattc	0				5'	0
405	464	PC-3p-1921938_1	CTGTATCTCTGTCAGCCAAGCAG	23	1	779	chr15	+	54512273	54512422	atttgtttcCTCTGTGGGCTCCTGGGATGCGGGCAGAGGctgcttctgacccacctCTGTATCTCTGTCAGCCAAGCAGggcccatgggggggcattc	0				3'	0
406	465	PC-3p-1151821_1	CGCGGTGCTGGCCGGAGAGGGCGG	24	1	843	chr15	+	55254331	55254474	gccggccgcgcctccctcgactagaaccgcgCGCGGTGCTGGCCGGAGAGGGCGGccatg	0				3'	0
407	466	PC-5p-138389_5	AAGTAGCAATTTGGCAGATCTG	22	5	841	chr15	+	58789414	58789556	gctggtaacatgaaatgaataatgccaagAAGTAGCAATTTGGCAGATCTGttggcacatacaCTTCTGTCCGTCTTGCTACCAacggcgttattaccttctaccttt	0				5'	0
407	467	PC-3p-38780_30	CTTCTGTCCGTCTTGCTACCA	21	30	798	chr15	+	58789414	58789556	gctggtaacatgaaatgaataatgccaagAAGTAGCAATTTGGCAGATCTGttggcacatacaCTTCTGTCCGTCTTGCTACCAacggcgttattaccttctaccttt	0				3'	0
408	468	PC-3p-126090_6	AGAAAAACCTGAATGAACTTT	21	6	764	chr15	+	60844973	60845113	atagtatacattgggttggccaaaaagttcattccggtttccataatatcttacAGAAAAACCTGAATGAACTTTctgtgcagcctattggaaaacact	0				3'	0
409	469	PC-3p-248362_2	GAAAACCCAAATGAACTTTTTGA	23	2	865	chr15	+	61498322	61498464	cttataagcacatttattggactggccaaaaacttcatttgggttttccataagttatggGAAAACCCAAATGAACTTTTTGAccaacaaaatatttgtaaatgtagctggtttataatct	0				3'	0
410	470	PC-3p-265929_2	AAAAATCTGAATGAACTTTT	20	2	741	chr15	+	62987809	62987950	gagtattgggttggccaaaaagttcatctgggttttctgttaacagctgaaggAAAAATCTGAATGAACTTTTggccaacttagtggga	0				3'	0
411	471	PC-5p-1032724_1	ATTGGGTTGGTCAAAAAGTTCAT	23	1	879	chr15	+	63565890	63566032	taagcATTGGGTTGGTCAAAAAGTTCATtcaggtttttccataatgttttatAGAAAAACCTGAATGAACTTTTtggccaaccctgta	0				5'	0
411	472	PC-3p-37756_27	AGAAAAACCTGAATGAACTTTT	22	27	825	chr15	+	63565890	63566032	taagcATTGGGTTGGTCAAAAAGTTCATtcaggtttttccataatgttttatAGAAAAACCTGAATGAACTTTTtggccaaccctgta	0				3'	0
412	473	PC-5p-747276_1	GAGAGTCCTGAGAATTCTGGATATG	25	1	923	chr15	+	70070576	70070720	ctggaagGAGAGTCCTGAGAATTCTGGATATGtcgtaggtctgctgcaagttcagatggctcatcgcagtctcttttgcc	0				5'	0
413	474	PC-5p-1652426_1	TCATTCACTAGTTTGTCA	18	1	710	chr15	+	70110579	70110716	cTCATTCACTAGTTTGTCAtcgtgagcctcagtttcttcacctgtaaaatggggataaa	0				5'	0
414	475	PC-5p-1546710_1	AAAAGTTTGTTTGGGTTTCTCT	22	1	817	chr15	+	74516269	74516410	actgagttggccaAAAAGTTTGTTTGGGTTTCTCTatgatgttacagaaaaactcgaatgaactttttggccaactcaat	0				5'	0
415	476	PC-5p-1726292_1	TGCTGCTGTTCAGTTGCTAAG	21	1	838	chr15	+	76216262	76216402	tcagaatttggcatagtcttgttgtTGCTGCTGTTCAGTTGCTAAGtcctgtccagttctttgcgacgtcatggactgcagcatgccaggctcccc	0				5'	0
416	477	PC-3p-264157_2	GGTGGGGTGGGGTCGGG	17	2	556	chr15	+	78677721	78677858	ggccgggctgtggacacttctggagtcaacctctccgcccagagcccaggggtgggggtgggGGTGGGGTGGGGTCGGGgtggggtgagggtggggn	0				3'	0
417	478	PC-3p-379168_2	TGGCGGCACTGGGAAGCGAC	20	2	708	chr15	+	81119150	81119290	tcctcccccggccgtcaccgaagcggatgaaaacaaacactaacgaTGGCGGCACTGGGAAGCGACcg	0				3'	0
418	479	PC-3p-17718_68	AAAATCTGAATGAACTTTTTGG	22	68	827	chr15	+	82057125	82057266	agggcaagtattgggttggacacaaagttcgttctggtttttccgtaagctgttacagaAAAATCTGAATGAACTTTTTGGctaacccaatagttcatgcaag	0				3'	0
419	480	PC-3p-202242_3	TTGCTCTTCCCCTTCTCC	18	3	625	chr15	+	86986002	86986139	atatgatgatctgctctttctcacagttctgggggttaggggcttggggcacaTTGCTCTTCCCCTTCTCCtggtacagacggaggtcactg	0				3'	0
420	481	PC-5p-1386148_2	CGTGTCTCTTGTGTCTCCTG	20	2	795	chr15	+	89657762	89657901	CGTGTCTCTTGTGTCTCCTGcactggcaggcgggttcttcaccagtagtgccacctggaaggcaggagatgcgtccagac	0				5'	0
421	482	PC-3p-8440_161	AAAAACCCGAATGAACTTTTGG	22	161	819	chr15	-	20536015	20536156	aactattgggttggccagaaagttcagatttttccatgagatgttatggAAAAACCCGAATGAACTTTTGGccaacctcagtattt	0				3'	0
422	483	PC-5p-80208_10	TGGCAGTGGAACTAGTGATTGT	22	10	769	chr15	-	22169724	22169866	gctgtgccttgttttgaTGGCAGTGGAACTAGTGATTGTaagcatgagagtacaatcagctaattacactgcctacaaaccgagcaccgg	0				5'	0
423	484	PC-3p-1648794_1	CAAATGAACTTTCTGGCCAACCC	23	1	902	chr15	-	25173246	25173388	tgtattgggttggccaaaaggtttgaatttgggtttttctgtatgagtgtgtggaaaaccCAAATGAACTTTCTGGCCAACCCaatatatgt	0				3'	0
424	485	PC-5p-1223565_1	GGGGGATGGGTGGGCCTGGG	20	1	720	chr15	-	30829344	30829485	tacccaggtgggcccaaggctctgGGGGGATGGGTGGGCCTGGGagtgaccccTGACCCATCTCTCACCCCAGAcaggcaagttactggcaa	0				5'	0
424	486	PC-3p-236776_3	TGACCCATCTCTCACCCCAGA	21	3	788	chr15	-	30829344	30829485	tacccaggtgggcccaaggctctgGGGGGATGGGTGGGCCTGGGagtgaccccTGACCCATCTCTCACCCCAGAcaggcaagttactggcaa	0				3'	0
425	487	PC-3p-185194_3	TTCTCCCCTTCCTCCCTGCCCAG	23	3	852	chr15	-	30830284	30830426	gatgccacagggtggggatggaggcggagcggagactcaccgaaccgTTCTCCCCTTCCTCCCTGCCCAGgggtcca	0				3'	0
426	488	PC-5p-379303_2	AAAAGGTTCATTTGGGTTCT	20	2	757	chr15	-	30968582	30968723	taatattgggttggccAAAAGGTTCATTTGGGTTCTtcttacagaacatcttgcagaaaaaacccaaatgaactttttggccaacccaataata	0				5'	0
427	489	PC-3p-37756_27	AGAAAAACCTGAATGAACTTTT	22	27	825	chr15	-	33179825	33179966	cttggccaaaaagttcatttgggttgttggtgccagcttacAGAAAAACCTGAATGAACTTTTtggccaat	0				3'	0
428	490	PC-3p-381361_2	ATGGATCTGATGGACATTTGAGGAGA	26	2	975	chr15	-	33946383	33946528	gaatgattatttctcatgatcaagggaccgtcagctgatcaatgaagtgtgtATGGATCTGATGGACATTTGAGGAGAaatgcttcagga	0				3'	0
429	491	PC-3p-941505_2	CACGGACTTCACCACTCAC	19	2	758	chr15	-	34339318	34339456	tctagtgggagtttctgcaggcattttagtcttcttctgccttatctttattCACGGACTTCACCACTCAC	0				3'	0
430	492	PC-5p-723694_2	GCTGAGACGGGAGAGGAGCA	20	2	689	chr15	-	35170102	35170241	aaagacaagctctctGCTGAGACGGGAGAGGAGCAgggtgagtgccagcctccttcctgcttcagctttgtcact	0				5'	0
431	493	PC-3p-1574100_1	CCTGGTGCATGGTGGTCGGA	20	1	778	chr15	-	44874117	44874256	agagctactatgcgggttgcggggcttgggggccgggcggctgtttcctgtCCTGGTGCATGGTGGTCGGAcgaaggaattgttggaaaattttctcggaggt	0				3'	0
432	494	PC-5p-445993_1	GACGGATCTTTGTTGGCAAAG	21	1	660	chr15	-	44977379	44977519	nnttgactaGACGGATCTTTGTTGGCAAAGtaatgtctctgctttttaatatgctgtccaggttggtcatag	0				5'	0
433	495	PC-5p-105629_7	TCCGAGACTAGAGTCACATCCCGACAGC	28	7	1050	chr15	-	45603851	45603998	agctctgTCCGAGACTAGAGTCACATCCCGACAGCttttgtcctggtgtgctagagtactcggatagaacc	0				5'	0
434	496	PC-5p-313590_2	GTAAGGCCTGCTCAGACA	18	2	677	chr15	-	55427196	55427333	ctcctttgatttttgcttctcttcttttcacagctatttGTAAGGCCTGCTCAGACAggaagtcttgagctagaggttatataatgtatagatgtgaaagattggccttcagagcat	0				5'	0
435	497	PC-5p-1999373_1	CCGGGCGGGCGGGAGGTGC	19	1	725	chr15	-	59286344	59286484	CCGGGCGGGCGGGAGGTGCaccagcggcggcggcggcggTAAATCCTCCCGGCCGCTCAC	0				5'	0
435	498	PC-3p-1965977_1	TAAATCCTCCCGGCCGCTCAC	21	1	808	chr15	-	59286344	59286484	CCGGGCGGGCGGGAGGTGCaccagcggcggcggcggcggTAAATCCTCCCGGCCGCTCAC	0				3'	0
436	499	PC-5p-1512711_1	GACTGAAGTGACTTAGAAGCA	21	1	769	chr15	-	76505894	76506034	tcgcacggagttggacatGACTGAAGTGACTTAGAAGCAgcagcagcagcagcatgctctttaaaagcataagtcagacatctacgctatgagt	0				5'	0
437	500	PC-5p-258673_2	AAAAAGTTTGTTTGGGTTTTTCT	23	2	900	chr15	-	78384031	78384173	tactgggttggccAAAAAGTTTGTTTGGGTTTTTCTattacagattatggaaagcccaaacgaaatttttggccaacccaatc	0				5'	0
438	501	PC-5p-226257_3	TCCTGAGTGGAAGAAGAAGGTC	22	3	825	chr15	-	81633565	81633706	gTCCTGAGTGGAAGAAGAAGGTCttgtcctcatcagagTCCCTCCTCTCCCCACCCAGAtg	0				5'	0
438	502	PC-3p-1139950_1	TCCCTCCTCTCCCCACCCAGA	21	1	811	chr15	-	81633565	81633706	gTCCTGAGTGGAAGAAGAAGGTCttgtcctcatcagagTCCCTCCTCTCCCCACCCAGAtg	0				3'	0
439	503	PC-5p-1797936_1	CGTCTGCTCTCCATTCGG	18	1	447	chr15	-	81831000	81831141	aggctttgttcccagggtggCGTCTGCTCTCCATTCGGgcccggcgcctgttCGGGGCTGGGTGGGCAGTGGGCaccaggagtagggggg	0				5'	0
439	504	PC-3p-296243_2	CGGGGCTGGGTGGGCAGTGGGC	22	2	822	chr15	-	81831000	81831141	aggctttgttcccagggtggCGTCTGCTCTCCATTCGGgcccggcgcctgttCGGGGCTGGGTGGGCAGTGGGCaccaggagtagggggg	0				3'	0
440	505	PC-5p-262393_2	CGGTGCTTGACAGAACCATGT	21	2	831	chr16	+	311344	311484	gagcgcggtgctttccgCGGTGCTTGACAGAACCATGTtccgtttccatcgttccaccacatggttagatcaagcacaaaggaaagccccgcggcg	0				5'	0
441	506	PC-3p-688330_2	TGGGCTGCCGTCTATGGGGTCT	22	2	758	chr16	+	9722889	9723030	ctggaaaatcccatggacggaggagcctggTGGGCTGCCGTCTATGGGGTCTcaca	0				3'	0
442	507	PC-3p-1870067_1	GAAAACCTGAACAAACTTTTTG	22	1	836	chr16	+	19179763	19179904	ggccaaaaagtacatttgggtttttctatatcactttgtgaGAAAACCTGAACAAACTTTTTGatc	0				3'	0
443	508	PC-3p-722358_1	TTAAGGAGACCTCAGAAGCAGAACATAGGG	30	1	879	chr16	+	22193098	22193247	aaagtcctcttatatttcttctcaggacttcttaaaatgataaTTAAGGAGACCTCAGAAGCAGAACATAGGGcagggcagt	0				3'	0
444	509	PC-3p-361214_2	TGCGACTCCATGAACTGC	18	2	684	chr16	+	28898397	28898534	acatgctgtttttgttcagttgctgtcgtgtctgactcatTGCGACTCCATGAACTGCagcacac	0				3'	0
445	510	PC-5p-710045_1	CACAGAGTCGGACACAGCTGA	21	1	781	chr16	+	31863106	31863246	tcgCACAGAGTCGGACACAGCTGAagtgacttagaagcagcagtagcagcagcagtgtttgcttatctgtgaaa	0				5'	0
446	511	PC-3p-1585255_1	AATAGGAATTGGATTTGTGCAAA	23	1	880	chr16	+	34462672	34462814	acattcccagcatttgtataagctacctaattaatagtgattcaaaAATAGGAATTGGATTTGTGCAAAcatggagaaatt	0				3'	0
447	512	PC-5p-337715_2	CCTGGGCAAGAATACTGGAGTGG	23	2	902	chr16	+	37498238	37498380	gatttCCTGGGCAAGAATACTGGAGTGGgttgccatttcctcttccaaaggacctttctgacccagggatca	0				5'	0
448	513	PC-3p-1406643_1	GTGGGCTGCTGTCTCTGG	18	1	699	chr16	+	40231422	40231559	nnncttgcttggagaatcccagggacagaggagtctaGTGGGCTGCTGTCTCTGGggtcacacagagtcagaca	0				3'	0
449	514	PC-5p-1075591_1	CTTGGAAGAGATGGG	15	1	599	chr16	+	40831421	40831555	ggaggtggCTTGGAAGAGATGGGaatggGGTGTAGGCAGCAGGATGGCTCAGCCTCtctcacttttccatgaaccttt	0				5'	0
449	515	PC-3p-559055_1	GGTGTAGGCAGCAGGCCAGCTCACCGGG	28	1	411	chr16	+	40831421	40831555	ggaggtggCTTGGAAGAGATGGGaatggGGTGTAGGCAGCAGGATGGCTCAGCCTCtctcacttttccatgaaccttt	0				3'	0
450	516	PC-5p-1005006_1	GTTGGACAGAACTGAGCAAC	20	1	779	chr16	+	51718496	51718635	gcaaagaGTTGGACAGAACTGAGCAACttttacactccattagatgtgcctaaatgtgtgtgtgtctgtctccttattgttcaattt	0				5'	0
451	517	PC-5p-512213_1	GCATTACTTTACTAGCATGTGAGATG	26	1	979	chr16	+	56316369	56316514	ctgaagcctggcttggagaattttaaGCATTACTTTACTAGCATGTGAGATGttatattatgctaaataaggaatgagctaacataatcagcatcctggaaaacaagtaact	0				5'	0
452	518	PC-3p-916127_1	CAGTTCAGTTGCTCAC	16	1	579	chr16	+	57440635	57440770	atagggtgatagactgatatgtttacacctgataatctcaaagtgtatcagttcagtaCAGTTCAGTTGCTCACtcgtgtccgactc	0				3'	0
453	519	PC-3p-361807_2	TAAAGTGAAGTCACTCAG	18	2	632	chr16	+	57782507	57782644	acaacaacaactggtgattgttccaattattctatcaaaaaatctaaaTAAAGTGAAGTCACTCAGtcctgtcca	0				3'	0
454	520	PC-5p-715666_1	GTGGACTGTAGCCTGCCAGACTC	23	1	884	chr16	+	58950977	58951119	cGTGGACTGTAGCCTGCCAGACTCctctgtcCATGGAATTCTCCAGGCAATactctttt	0				5'	0
454	521	PC-3p-1761926_1	CATGGAATTCTCCAGGCAAT	20	1	631	chr16	+	58950977	58951119	cGTGGACTGTAGCCTGCCAGACTCctctgtcCATGGAATTCTCCAGGCAATactctttt	0				3'	0
455	522	PC-3p-1188869_2	GTAGACTGTAGATTCTGCCCTGTC	24	2	912	chr16	+	61541946	61542093	ataccctttactgaaagtattttaggagcaagacagaaagattcgcttataatttatttaatgaGTAGACTGTAGATTCTGCCCTGTCtcaaggctgtctgtactgaatgaaggggaa	0				3'	0
456	523	PC-3p-1349066_1	GTGTTTGCCTGGGACTCGGGGAC	23	1	870	chr16	+	62028494	62028636	attgttgtgggtgttgactgggctcagttaagcaGTGTTTGCCTGGGACTCGGGGACtccttatgccgt	0				3'	0
457	524	PC-5p-449916_1	CCAGGAGGCCCACCAGCA	18	1	662	chr16	+	63823442	63823579	ctcgaaggtgtCCAGGAGGCCCACCAGCAgtgggtgctggaggttctgcaggatcccaagctcgtgggtgacctggtcacgcttcatc	0				5'	0
458	525	PC-3p-355899_2	TCCTTTAGGGTGGACTGGTTGGATC	25	2	978	chr16	-	4730889	4731033	atcgatccttccagtgaacacccaggactgatcTCCTTTAGGGTGGACTGGTTGGATCtcc	0				3'	0
459	526	PC-3p-588198_1	CCCGAAGCAAGTCCTCGTGCTG	22	1	767	chr16	-	10222078	10222219	cccctccccggctcccacacttggtgcggcccggaacagcatggcggctgcctttaggtcCCCGAAGCAAGTCCTCGTGCTGcaggcgctgcggagtttggtgtatccctgggtgggagg	0				3'	0
460	527	PC-5p-852079_1	CGGCAGGCGGAGAGGCGCG	19	1	555	chr16	-	11095326	11095464	ctccaggctttggactcgCGGCAGCCGGAGAGGCGCGgggcggcgaagagagccgcgcccggccagctcggagcctgcctcctgggtcgaggggctg	0				5'	0
461	528	PC-3p-207102_3	AAAACCTGAACAAACTGTTTGG	22	3	833	chr16	-	14589485	14589626	tatcttaagtattgggttgaccagatagtttgtgtgggtttttcataacatcttatggaAAAACCTGAACAAACTGTTTGGctaatccaatatttaggttg	0				3'	0
462	529	PC-3p-240117_2	AGAGGGCCTGAGATTCTAGA	20	2	771	chr16	-	28499159	28499298	ctggggaatttgttgggatgtagattctgattcaggaaatctggAGAGGGCCTGAGATTCTAGAtccctcgcaagctcccacg	0				3'	0
463	530	PC-5p-111189_8	GGATGGTTTAGTGAGGCC	18	8	558	chr16	-	36180663	36180800	tcttacatccaaagtGGATGGTTTATTGAGGCCatcaggtggtgattttaatgagactcacactacatatgtaaaa	0				5'	0
464	531	PC-5p-261434_2	AGTCTGTTGTTCCATGTCTAGT	22	2	857	chr16	-	37962539	37962680	gccAGTCTGTTGTTCCATGTCTAGTtctagctgttgcctcctgaactgagacacaaaacaattaactaat	0				5'	0
465	532	PC-3p-1648794_1	CAAATGAACTTTCTGGCCAACCC	23	1	902	chr16	-	37993226	37993368	atatattgtgttggccaaaaacttcattcagatttttaagatgttatggaaaaatcCAAATGAACTTTCTGGCCAACCCaatacta	0				3'	0
466	533	PC-3p-327026_2	TGAACTTTTTGGCCAACCCATT	22	2	847	chr16	-	39697249	39697390	nnnggttggtcagaaagttcatttaggtttttccaaaacatcatatggcaagcctgaaTGAACTTTTTGGCCAACCCATT	0				3'	0
467	534	PC-5p-339335_2	CAAGGACTGAACCCACATC	19	2	665	chr16	-	42448678	42448816	ccCAAGGACTGAACCCACATCttttatgtctcctgcattagcagggccggggggtgggggcggttctttta	0				5'	0
468	535	PC-3p-265929_2	AAAAATCTGAATGAACTTTT	20	2	741	chr16	-	59326852	59326990	gacaaaaatattaggttggccaaaaaggtcattcttattttcataccatcctgaggAAAAATCTGAATGAACTTTTgggctacccagtgactttgtgaa	0				3'	0
469	536	PC-3p-1936474_1	TTGAGCTTGACTCTA	15	1	442	chr16	-	62382869	62383010	tgactccagcccggtttggTTGAGCTTGGCTCTAagctnnnggttgagcttggctctaagctgcaggttggggcct	0				3'	0
470	537	PC-5p-1934330_1	AGTTGCCGGAGGACGTGGGACATTGCTT	28	1	996	chr16	-	63934839	63934986	AGTTGCCGGAGGACGTGGGACATTGCTTtgtaacctgggtaatgaaacctcagcagcttgttctgtcactactgtttggtggcttt	0				5'	0
471	538	PC-5p-64027_14	AATAAGTTCGTTTGGGTTTTTC	22	14	809	chr17	+	13690980	13691121	ctgtcatcatattgggttggccAATAAGTTCGTTTGGGTTTTTCcataagatacagcaggaaaaacccaagcaaacgttttggccaacccaatagtttgaggt	0				5'	0
472	539	PC-3p-247714_2	TCGGACACGACTGAAGCAACTCA	23	2	861	chr17	+	14578210	14578352	gcagcctggcaggctacagtctgtagagtcacaaagagTCGGACACGACTGAAGCAACTCAgcaca	0				3'	0
473	540	PC-5p-928270_1	CACAGAGTCGGACACGAGTGAAG	23	1	867	chr17	+	16902269	16902411	gggtctCACAGAGTCGGACACGAGTGAAGcggcttagcagcagcagcagcagcccttggggtatttgtgtgtgtttggtgaggtag	0				5'	0
474	541	PC-3p-393021_2	AAAACTTGAATGAACTTTTTGG	22	2	835	chr17	+	30420275	30420416	tattgagttggctaaaaggtttatttgggtttcttataacatcttatggAAAACTTGAATGAACTTTTTGGccaacccacta	0				3'	0
475	542	PC-5p-647521_1	AACGCTGGAAATCTGGAGAAGCAT	24	1	951	chr17	+	35758235	35758378	tAACGCTGGAAATCTGGAGAAGCATtttatacaaattgaaagattgggctttctcttcagttttccagatg	0				5'	0
476	543	PC-5p-363487_2	TTGTTTTCTGTCTTTGCA	18	2	703	chr17	+	42149283	42149420	gtagctgagatcacaggcTTGTTTTCTGTCTTTGCAttattctaatgtaaaagcagtcgtggggaacagagaagagagagagtgatttcagcagt	0				5'	0
477	544	PC-5p-552134_1	TTTCTCAGGCTCCAAAATCACT	22	1	851	chr17	+	51998219	51998360	ttattatTTTCTCAGGCTCCAAAATCACTtCAGATGGTGACTGTAGCcatgaaattaaaag	0				5'	0
477	545	PC-3p-286939_2	CAGATGGTGACTGTAGC	17	2	612	chr17	+	51998219	51998360	ttattatTTTCTCAGGCTCCAAAATCACTtCAGATGGTGACTGTAGCcatgaaattaaaag	0				3'	0
478	546	PC-3p-1648794_1	CAAATGAACTTTCTGGCCAACCC	23	1	902	chr17	+	53372670	53372812	aagtattggattggccaaaaggttcatttctttatttccataacatcttacagaaaaactCAAATGAACTTTCTGGCCAACCCagcatattggc	0				3'	0
479	547	PC-3p-420174_1	TTGTGGTGTGAGGGCTTC	18	1	600	chr17	+	56998075	56998212	gggtcttcatcaccacactttggcttcctctagttgcggagagcggggactatgctctagTTGTGGTGTGAGGGCTTCt	0				3'	0
480	548	PC-5p-821479_1	CATAGGTCGTTGTAGGAATTTTATTT	26	1	1004	chr17	+	58606286	58606431	ttctgctgCATAGGTCGTTGTAGGAATTTTATTTttggtatataggcactaattgtcatctgtgatacatttttatgcaagtttctgctggcct	0				5'	0
481	549	PC-5p-1597955_1	AGTAATGCTGCTGTGAACAT	20	1	685	chr17	+	64208642	64208781	cttggctattgtgAGTAATGCTGCTGTGAACATttgtgtttaagtatctcttcctgccttt	0				5'	0
482	550	PC-5p-1838783_1	TTGATGGCTGATCCTCTCAT	20	1	733	chr17	+	67150037	67150176	tatgcttcactTTGATGGCTGTTCCTCTCATtgcttggagctctgagtagtgggattttagtccatcatgtgtttaagctga	0				5'	0
483	551	PC-3p-369052_2	TTTCCTCTCGCTCCTGTCTCGT	22	2	803	chr17	+	68217239	68217380	gcagagaaacagggatgtgatgggtctccagtcacttgacctcaagcttctgaTTTCCTCTCGCTCCTGTCTCGTa	0				3'	0
484	552	PC-5p-142291_5	TAAGGGGCTGAGACCTACTCTGTT	24	5	880	chr17	+	70717946	70718089	ccagctgcatctcaggtTAAGGGGCTGAGACCTACTCTGTTctccacgagcgccagaaggaagcagccccttggtctgaattgtcagcagt	0				5'	0
485	553	PC-5p-1514834_1	CGGGCTGGGGCGTGAACC	18	1	422	chr17	+	77189056	77189193	tgacggcgacagcccaggaagagcaaCGGGCTGGGGCGGGAACCgcaatgggccacgtgcggcggccgctccagcccctccgagtcggggactgtggccgctg	0				5'	0
486	554	PC-3p-418690_1	CCGGCTGGCAGCAACCCTCTG	21	1	735	chr17	+	78538088	78538228	agcccgggctctgagagggctgctcctgccccggaaaggcctgcgatgtccCCGGCTGGCAGCAACCCTCTGcaggggccggcca	0				3'	0
487	555	PC-5p-345719_2	CTACTGCTAAGTTGCTTCAG	20	2	734	chr17	-	10622435	10622574	aaaggcggtgctgCTACTGCTAAGTTGCTTCAGttgtgtccgactctgtgcgaccccacagatggcagcccaccagg	0				5'	0
488	556	PC-3p-228869_3	AAAACTCAAATGAACTTTTTGG	22	3	827	chr17	-	10936751	10936892	atctattgggttggccaaaaagtttgtttgagtttttccagaagccataacagaAAAACTCAAATGAACTTTTTGGccatcccagtacct	0				3'	0
489	557	PC-3p-1818407_1	AAAAACCTGAACAAACTTTTTGG	23	1	918	chr17	-	15294040	15294182	tcaggttggtccaaaggtcgttcaatttttttctgtaccatcttatagAAAAACCTGAACAAACTTTTTGGccaacccat	0				3'	0
490	558	PC-3p-265929_2	AAAAATCTGAATGAACTTTT	20	2	741	chr17	-	17361701	17361840	tctgaaaagtactggattggccaaaatgtttggctgggttttcccatatgctcttaaggAAAAATCTGAATGAACTTTTttggtcgactcagtatttttctct	0				3'	0
491	559	PC-3p-644056_1	AGAACCTGAATGAACTTTTTGG	22	1	787	chr17	-	17929218	17929359	aggaccagttaggttggccaaaaagtgtgttcaggtttttctgtaacatattatggaAGAACCTGAATGAACATTTTGGtcgactcagtatattttagctggtgtg	0				3'	0
492	560	PC-5p-107920_7	AAAAGATTTGTTTGGGTTTTT	21	7	813	chr17	-	36052902	36053042	cacataatattgggctggccAAAAGATTTGTTTGGGTTTTTacataacatgttacagaaaaagctagatgaactgtttggccaacccaagttttattaa	0				5'	0
493	561	PC-5p-1029515_2	CGGCTCCGTGACTCGTCCGTGGACG	25	2	863	chr17	-	37065853	37065997	cgCGGCTCCGTGACTCGTCCGTGGACGccggttcgagccccgtcccgggcgccgcggagcctca	0				5'	0
494	562	PC-5p-428003_1	ACGTGAGTGGACCCTCTGAGA	21	1	661	chr17	-	47258108	47258249	ctttggggtttgactccttggaACGTGAGTGGACCCTCTGAGAgcacactggcatggtGGTGAGCTGAGGATCAGTACTAacatttcaggagccaagtcaccatct	0				5'	0
494	563	PC-3p-557686_1	GGTGAGCTGAGGATCAGTACTA	22	1	780	chr17	-	47258108	47258249	ctttggggtttgactccttggaACGTGAGTGGACCCTCTGAGAgcacactggcatggtGGTGAGCTGAGGATCAGTACTAacatttcaggagccaagtcaccatct	0				3'	0
495	564	PC-3p-1536277_1	AAAACCTGAATGAACTTTTGG	21	1	677	chr17	-	50693387	50693527	ctattgggtagcaaaaagttcttttggggttttccgtaacatcgtatgatAAAACCTGAATGAACTTTTGGccaacccaacac	0				3'	0
496	565	PC-5p-104280_11	ACAGAGGGAATGGCTGGGAAC	21	11	773	chr17	-	52721053	52721194	gtaaacatggctcagtaagtggACAGAGGGAATGGCTGGGAACgttttccaaagcaggcgTTCTCAGCGTGTCCCTCCTACccctgcctgagcctttactgt	0				5'	0
496	566	PC-3p-255434_2	TTCTCAGCGTGTCCCTCCTAC	21	2	818	chr17	-	52721053	52721194	gtaaacatggctcagtaagtggACAGAGGGAATGGCTGGGAACgttttccaaagcaggcgTTCTCAGCGTGTCCCTCCTACccctgcctgagcctttactgt	0				3'	0
497	567	PC-5p-1878415_1	GAACTTGTACGTGGCGCG	18	1	621	chr17	-	56769936	56770073	cccggcgcttctgccgctgcgcttgcttttgctcagaGAACTTGTACGTGGCGCGctacgGGCTGCACGTGCGCTtccggagcgaacagcagctgcgccaggactacgagcccgt	0				5'	0
497	568	PC-3p-1992168_1	GGCTGCACGTGCGCT	15	1	557	chr17	-	56769936	56770073	cccggcgcttctgccgctgcgcttgcttttgctcagaGAACTTGTACGTGGCGCGctacgGGCTGCACGTGCGCTtccggagcgaacagcagctgcgccaggactacgagcccgt	0				3'	0
498	569	PC-3p-971465_1	TCCATGGACGGAGGAGCCTGGTG	23	1	868	chr17	-	63220164	63220306	accccctccagtcttcttatctggagaatTCCATGGACGGAGGAGCCTGGTGggnnn	0				3'	0
499	570	PC-3p-303004_2	AAACCCGAAGGAACATTTTGG	21	2	784	chr17	-	65313464	65313604	gcgggccaacaggttcatttgggtttttctgctacagcctatggacgAAACCCGAAGGAACATTTTGGccaag	0				3'	0
500	571	PC-5p-377535_2	AGGGCCGGGACTCTTTGGAGC	21	2	819	chr17	-	72975548	72975688	ggtgccagagcctggagccacattagggaAGGGCCGGGACTCTTTGGAGCccccagccctcgctggctctgagagtggcggtccctcccttgcggggcgctggctgc	0				5'	0
501	572	PC-3p-997453_1	CAGGGTTCGGATGATGAAGA	20	1	754	chr17	-	75088912	75089051	gcttctcgttcctgccctgagtcacactactgccttgcttttCAGGGTTCGGATGATGAAGAggaagggca	0				3'	0
502	573	PC-5p-87952_9	CCGCTCTCCACCCCC	15	9	527	chr17	-	75315817	75315960	ccgagggagcCCGCTCTCCACCCCCtgcctcaccgcatcctgttttgggggatgccgggtcaggtcaggtgagggccgggaggtggggaggtc	0				5'	0
503	574	PC-5p-258673_2	AAAAAGTTTGTTTGGGTTTTTCT	23	2	900	chr17	-	76266446	76266588	aatgatagtattgggttagccAAAAAGTTTGTTTGGGTTTTTCTgtaagatgttggacaaacacaaatgaacttcttggtcaacccaattatattttt	0				5'	0
504	575	PC-3p-308652_2	CAGCATGTGACTGTATTTGGA	21	2	826	chr18	+	2877554	2877694	tccttccaaattcatatgttgaaatcctaaatcctcagtacctCAGCATGTGACTGTATTTGGAgata	0				3'	0
505	576	PC-5p-409328_2	CAGTTCAGTTCAGTTCAGTCGTTCAG	26	2	896	chr18	+	6925260	6925405	caggccttCAGTTCAGTTCAGTTCAGTCGTTCAGttgtgtccaactcttagcgaccccactggactgcagcccaccaggcnnn	0				5'	0
506	577	PC-3p-399847_2	ATGATGGTTGGATGGCA	17	2	660	chr18	+	13711849	13711990	ctggccaccaccccgcttcacagctaagtctagggctacccttgagttggATGATGGTTGGATGGCAtca	0				3'	0
507	578	PC-3p-1933048_1	TACCAGGACCACACCGGGTCTTCA	24	1	956	chr18	+	15436374	15436517	aatgcagagtcacatctgtgctgggaacccggagttggaacttggctgTACCAGGACCACACCGGGTCTTCAtcattggtgttcttctgctca	0				3'	0
508	579	PC-3p-1537201_1	CAGCCTGCTTGTGTTTGGGCCCAGC	25	1	848	chr18	+	22209496	22209640	tcatctacgggctggaacccatcttcgagtcaggccgcacgtgcatcatcaaggtgtcCAGCCTGCTTGTGTTTGGGCCCAGCagcgagacttctctcctgggcagaaactatgatgtcaccatccagg	0				3'	0
509	580	PC-3p-688330_2	TGGGCTGCCGTCTATGGGGTCT	22	2	758	chr18	+	26251491	26251632	cactccactgttcttgcctggggaatcccagggacgagggagtctggTGGGCTGCCGTCTATGGGGTCTcccagatgtaattttcaggaaaagtgagacga	0				3'	0
510	581	PC-3p-17718_68	AAAATCTGAATGAACTTTTTGG	22	68	827	chr18	+	28364590	28364731	caagaaaatattggactggccaaaaagtccatttgggtttttccatatgatcttatggaAAAATCTGAATGAACTTTTTGGtcaatccaatacttgaaa	0				3'	0
511	582	PC-5p-391360_2	TGCGACCCTATGGACTGTAGCT	22	2	861	chr18	+	29042238	29042379	actgtgtgctaagtcacttagtcgtgtctgaatcTGCGACCCTATGGACTGTAGCTttccaggctcttctgtccatgagagttgtcaggcaagaatactggagtgggttgccactt	0				5'	0
512	583	PC-5p-1504368_1	CGTGGGGCCCCTGGTG	16	1	558	chr18	+	34971403	34971548	aaaggcactttggtaccCGTGGGGCCCCTGGTGgtgtaggcagtgtctgtgggtgctgtcagtagggcccctggggccatgccagt	0				5'	0
513	584	PC-3p-244048_2	TCTCTAGGCAAGAATGCTGG	20	2	758	chr18	+	35666252	35666391	gaccccttggagtgcagccctccaggatcctctgtccttggaatTCTCTAGGCAAGAATGCTGGagtggatttgccatttccttctccaggggatt	0				3'	0
514	585	PC-5p-1543017_1	AAGTAATGCTCAAAATCC	18	1	677	chr18	+	45419791	45419930	cactcatctcacatgctagcaAAGTAATGCTCAAAATCCtccaaGCCAGGCTTCAACAGTATGTgaaccatgaact	0				5'	0
514	586	PC-3p-825883_1	GCCAGGCTTCAACAGTATGT	20	1	752	chr18	+	45419791	45419930	cactcatctcacatgctagcaAAGTAATGCTCAAAATCCtccaaGCCAGGCTTCAACAGTATGTgaaccatgaact	0				3'	0
515	587	PC-5p-310580_2	CCAGTATTTCTTGCCTGGGA	20	2	781	chr18	+	49367500	49367639	atggcagcccactCCAGTATTTCTTGCCTGGGAaatcccatggacagaggctacagttcatagggctgcgaa	0				5'	0
516	588	PC-5p-99486_8	AAAAAGTTCGTTTGGGTTTT	20	8	761	chr18	+	59606091	59606233	nnnagtattgggttggccAAAAAGTTCGTTTGGGTTTTgccgtaagatgttatgggaaaagccaaatgaacattttggccaacctgctgct	0				5'	0
517	589	PC-3p-179841_3	AAAAACCCAAGTGAACTTTTTGG	23	3	861	chr18	+	61880587	61880729	tcaaccgaaatattgggttggtcaaaaagattgtttgaatttttccataacatcctatggAAAAACCCAAGTGAACTTTTTGGccaactcaataggtaaa	0				3'	0
518	590	PC-5p-1321171_1	TATAGATAGATCTTAGTAGCATTCAAGAA	29	1	1141	chr18	+	68406458	68406606	tgttactagttctataggaaatgagcaTATAGATAGATCTTAGTAGCATTCAAGAAtcatattttgagggTTTTATGATGAATCTGTAGTGATTatgttattactggactagtgaa	0				5'	0
518	591	PC-3p-597253_1	TTTTATGATGAATCTGTAGTGATT	24	1	956	chr18	+	68406458	68406606	tgttactagttctataggaaatgagcaTATAGATAGATCTTAGTAGCATTCAAGAAtcatattttgagggTTTTATGATGAATCTGTAGTGATTatgttattactggactagtgaa	0				3'	0
519	592	PC-3p-5651_256	TATGTCACATGGTCCACTAAT	21	256	797	chr18	+	68501512	68501653	ttcgctgtatgtggagagatggtcgaccataaaacgtacgtgtgctttatgacgTATGTCACATGGTCCACTAATtctcagcatcagtcag	0				3'	0
520	593	PC-3p-72195_13	TCTGGGCTGCCTCGTCACCAACC	23	13	866	chr18	+	68529988	68530130	accgttcagggtgtgtgactggttgaccagaggggcaagcactccgttcacccTCTGGGCTGCCTCGTCACCAACCctcagcacc	0				3'	0
521	594	PC-3p-970_1815	ATCACACAAAGGCAACTTTCGT	22	1815	829	chr18	+	68537199	68537342	gacgtttgatccttgagcagaggttgcctttggtgaattcgctttatttatgttgaATCACACAAAGGCAACTTTCGTttgagtatcaaatcct	0				3'	0
522	595	PC-5p-202029_4	CCCCCCACCCCACACCACCCC	21	4	725	chr18	+	68990676	68990816	ccttccccactccCCCCCCACCCCACCCCACCCCacaacggctgggcatggccagggcggaggagaggggacca	0				5'	0
523	596	PC-5p-1079881_1	AAAAGTTGATTCAGTTTTTTCT	22	1	803	chr18	+	69705066	69705208	ctagctaAAAAGTTGATTCAGTTTTTTCTgttaagattgtacagAAAAACCTGAACAAACTTTTTGGccaa	0				5'	0
523	597	PC-3p-1818407_1	AAAAACCTGAACAAACTTTTTGG	23	1	918	chr18	+	69705066	69705208	ctagctaAAAAGTTGATTCAGTTTTTTCTgttaagattgtacagAAAAACCTGAACAAACTTTTTGGccaa	0				3'	0
524	598	PC-3p-995132_1	CCCTGCATGGGAGGAAGGCTGCGCC	25	1	994	chr18	+	72098391	72098535	nnngcagcttctcttccgtggagcccaggcctgcatggaCCCTGCATGGGAGGAAGGCTGCGCC	0				3'	0
525	599	PC-3p-30232_43	AAAGCTGAACGAACTTTTTGGC	22	43	818	chr18	+	72333708	72333850	attatgatattgagttggccgaaaagtttgttcgaatttttctgaagacgttgtggaaAAAGCTGAACGAACTTTTTGGCcaaaccaatacatctg	0				3'	0
526	600	PC-3p-403271_2	TTCTTGCCTGGAGAATTCCCT	21	2	748	chr18	-	7220767	7220909	tcacctagagaagggaatggctacccacgcagtaTTCTTGCCTGGAGAATTCCCTggacagaggagc	0				3'	0
527	601	PC-5p-288570_2	AGAAAGTTTGTTTGGGTTTTTC	22	2	823	chr18	-	15348331	15348472	ctgtattgggctggccAGAAAGTTTGTTTGGGTTTTTCcataccatcttcgacATAAACCTGAATGAACTTTTTagccaacccaataaaa	0				5'	0
527	602	PC-3p-1494952_1	ATAAACCTGAACGAACTTTTT	21	1	576	chr18	-	15348331	15348472	ctgtattgggctggccAGAAAGTTTGTTTGGGTTTTTCcataccatcttcgacATAAACCTGAATGAACTTTTTagccaacccaataaaa	0				3'	0
528	603	PC-5p-1335331_2	CTTGCGACTCCATGGACTG	19	2	738	chr18	-	15591123	15591261	ctcCTTGCGACTCCATGGACTGcagcccnccaggctcctctgtccgtaggattctccaggcaa	0				5'	0
529	604	PC-5p-2044850_1	TGGGTTGGCCAAAAAGTTCGTTT	23	1	879	chr18	-	19359407	19359549	atgtatTGGGTTGGCCAAAAAGTTCGTTTggggttttttccgtgacatgccatagaaagagcagaatacacttttcggccaacccaata	0				5'	0
530	605	PC-3p-63859_14	AAAATCTGAACAAACTTTTTGG	22	14	840	chr18	-	20273495	20273637	gtattggggtggccaaaaatttcattcggatttttctgcaccatcttaAAAATCTGAACAAACTTTTTGGccaccccaaatc	0				3'	0
531	606	PC-3p-1965562_1	TGGCAGCACTCGTCCCTGGGG	21	1	723	chr18	-	21397854	21397994	gttaggagcgagctgtcgccgtcccagactaaaaagaaggacTGGCAGCACTCGTCCCTGGGG	0				3'	0
532	607	PC-3p-323148_2	TGGTTTGATGTCTCTGCTGGA	21	2	835	chr18	-	21477638	21477778	gaatttcagcggagccatcagtgcctgctacaggagcTGGTTTGATGTCTCTGCTGGAaaga	0				3'	0
533	608	PC-5p-348285_2	ATGAAGGACTGACCACTAGCAG	22	2	836	chr18	-	21683347	21683488	gcaacagcatccATGAAGGACTGACCACTAGCAGctcagaagctgagTAGTTAGTGGCTTTGTTTTTCAgatggtgtcct	0				5'	0
533	609	PC-3p-1041652_1	TAGTTAGTGGCTTTGTTTTTCA	22	1	834	chr18	-	21683347	21683488	gcaacagcatccATGAAGGACTGACCACTAGCAGctcagaagctgagTAGTTAGTGGCTTTGTTTTTCAgatggtgtcct	0				3'	0
534	610	PC-5p-99486_8	AAAAAGTTCGTTTGGGTTTT	20	8	761	chr18	-	22845915	22846056	aaaagcagatgtgttggcttggccAAAAAGTTCGTTTGGGTTTTctgtaagatggaaaaacacgaaccttttggccagcccaatacaatatcattctgtt	0				5'	0
535	611	PC-3p-74901_12	TGCCGCCCAGCTGGAATGCAGA	22	12	831	chr18	-	24795890	24796032	tgggtcaatggtcacctctgtgctccctgggccacaggggaatggttttgttccTGCCGCCCAGCTGGAATGCAGAtgtggccttggcagc	0				3'	0
536	612	PC-3p-363562_2	GAAAAACCCAGATGAACTTTTT	22	2	807	chr18	-	26280928	26281069	ttaggttggccaaaaggtttgttcgtgtttttccataacatcatacaGAAAAACCCAGATGAACTTTTTgaccaacccaa	0				3'	0
537	613	PC-5p-1483505_1	CCCAGGGATTGAACCCACCTC	21	1	767	chr18	-	27111376	27111516	ctccatgggatcttcctgaCCCAGGGATTGAACCCACCTCtcctgcattggcaggtgggttcttttccactgggccaccagagaagaccctgaat	0				5'	0
538	614	PC-5p-312539_2	CAGATTCCTGGTGCTTCCT	19	2	759	chr18	-	34029074	34029212	tgcagctctaggtggggagaCAGATTCCTGGTGCTTCCTattttgatgtcatcctagaatcttcctctatacctggtgctttt	0				5'	0
539	615	PC-5p-843930_1	TCTTCCCCTTCTCCTCCT	18	1	635	chr18	-	46720440	46720577	tctcatcctctgTCTTCCCCTTCTCCTCCTgcaaccaaaagagggcttgtggtctcaggggtcggggacggcagcccggtgccc	0				5'	0
540	616	PC-5p-1045218_1	CCCCGCGGGCCGGTCGCCGTGTCCT	25	1	934	chr18	-	53542471	53542617	cccCCCCGCGGGCCGGTCGCCGTGTCCTcgccccccggcctcccccgccctgctctggggTGGGTGGACGGACGGACGCCGAGGGCGcgcgtcggccgtccccggtgtggnnn	0				5'	0
540	617	PC-3p-1896135_2	TGGGTGGACGGACGGACGCCGAGGGCG	27	2	1024	chr18	-	53542471	53542617	cccCCCCGCGGGCCGGTCGCCGTGTCCTcgccccccggcctcccccgccctgctctggggTGGGTGGACGGACGGACGCCGAGGGCGcgcgtcggccgtccccggtgtggnnn	0				3'	0
541	618	PC-5p-1003333_1	CAAGGGGAGCAGGTATGGACC	21	1	825	chr18	-	58806148	58806288	aCAAGGGGAGCAGGTATGGACCtggcgtctgatcagTCCCATGCTTTTCCCTCCCCCAG	0				5'	0
541	619	PC-3p-1400748_1	TCCCATGCTTTTCCCTCCCCCAG	23	1	748	chr18	-	58806148	58806288	aCAAGGGGAGCAGGTATGGACCtggcgtctgatcagTCCCATGCTTTTCCCTCCCCCAG	0				3'	0
542	620	PC-3p-1179404_1	AAATCCGAACGAACTTTTTGGC	22	1	831	chr18	-	60010097	60010238	tattggattggccaagaagtttgttcaggtccgccccAAATCCGAACGAACTTTTTGGCcaacccagca	0				3'	0
543	621	PC-3p-312824_2	AAACCCGAACGAACTTTTGGGC	22	2	837	chr18	-	62973802	62973943	gaattggccaaaaagttcattcgggttgtctgtaccagctaatggaaAAACCCGAACGAACTTTTGGGCcaaccc	0				3'	0
544	622	PC-3p-1186868_1	AGTGCCTGAGAAGAAAA	17	1	643	chr18	-	63036854	63036990	gaatttctttttttcattttaatgattgccctttctggaaaattcacaaAGTGCCTGAGAAGAAAAat	0				3'	0
545	623	PC-5p-269260_2	AGGGACCAAGCAGGCAGG	18	2	684	chr18	-	67840771	67840908	ccggggctgcctggtgcAGGGACCAAGCAGGCAGGcgcccgacggctgtgcctgggtcccaggcctgaagggcagcccgca	0				5'	0
546	624	PC-5p-30147_36	AAGTACAGGATGCCCAATGAAT	22	36	812	chr18	-	68046117	68046261	ctggggctgccggatgAAGTACAGGATGCCCAATGAATtaaatccatctaaatacattTCACTGGGCATCCTCTGCTTTAttgggctgcccaat	0				5'	0
546	625	PC-3p-30485_40	TCACTGGGCATCCTCTGCTTTA	22	40	843	chr18	-	68046117	68046261	ctggggctgccggatgAAGTACAGGATGCCCAATGAATtaaatccatctaaatacattTCACTGGGCATCCTCTGCTTTAttgggctgcccaat	0				3'	0
547	626	PC-5p-911225_1	CAACGACTGGGAGGACCACTTGGCGGTCA	29	1	1085	chr18	-	69528584	69528732	acaagagcctgacCAACGACTGGGAGGACCACTTGGCGGTCAaggtgagtgactgctaagtgcttccttctctgcagatgttggaggctgca	0				5'	0
548	627	PC-5p-1325123_1	AGGAGACATGCAGGCACTTATC	22	1	844	chr18	-	71185981	71186122	tgaacaacaAGGAGACATGCAGGCACTTATCttgtgtgctctcggggctgatggctgacctggatgctctcgat	0				5'	0
549	628	PC-3p-1142707_2	GCCGTCACTGAGAGCATGACAGC	23	2	893	chr19	+	7712965	7713107	ttttcatgcccttctggggttttaaatagggtggtcagggaaGCCGTCACTGAGAGCATGACAGC	0				3'	0
550	629	PC-3p-1346669_2	TCTGTGACTCCATGAACTG	19	2	665	chr19	+	9777002	9777140	ttctgctgtggttgttgagtcgctaagtaatccctgacTCTGTGACTCCATGAACTGcagcaacc	0				3'	0
551	630	PC-3p-312125_2	GAGAGGTGACGAGAGCCTGAACT	23	2	844	chr19	+	10641685	10641827	aaatgagttaggaggctttgttgtcatcggGAGAGGTGACGAGAGCCTGAACTcaggc	0				3'	0
552	631	PC-3p-1610810_1	CCACACCTTGTCTCTTCCCTACA	23	1	909	chr19	+	11953053	11953195	tgtgggtagaggcatggggtaccgctggggagctagCCACACCTTGTCTCTTCCCTACA	0				3'	0
553	632	PC-5p-238145_2	GGGCTCCATGTCTGACCGCTATG	23	2	871	chr19	+	13785162	13785304	cttccttctcgccgaacgccgccaacatggtgagtatcgccggcgcGGGCTCCATGTCTGACCGCTATGccgctccagctttgcctgggcnnggggttggaggcgagcagcggcgctcagtggatct	0				5'	0
554	633	PC-3p-339335_2	CAAGGACTGAACCCACATC	19	2	665	chr19	+	14676150	14676288	ctagagtgaggggctctttccttctgcaggggatcttcccgaccCAAGGACTGAACCCACATCtcctg	0				3'	0
555	634	PC-5p-18907_62	AAAAGTTCGTTTGGGTTTTTC	21	62	773	chr19	+	18726618	18726759	aagtctttgtattaggttggcccAAAAGTTCGTTTGGGTTTTTCcatctgtagcatcttatggaAAAAGCTGAACGAACttttcggccaatccagtatgaggaac	0				5'	0
555	635	PC-3p-760564_1	AAAAGCTGAACGAAC	15	1	512	chr19	+	18726618	18726759	aagtctttgtattaggttggcccAAAAGTTCGTTTGGGTTTTTCcatctgtagcatcttatggaAAAAGCTGAACGAACttttcggccaatccagtatgaggaac	0				3'	0
556	636	PC-5p-288570_2	AGAAAGTTTGTTTGGGTTTTTC	22	2	823	chr19	+	22438544	22438685	aaatattgggttggccAGAAAGTTTGTTTGGGTTTTTCtgtaacatcttacagaacttacgaactttttggccaacccaatagca	0				5'	0
557	637	PC-3p-25594_43	AAAAACCTGAAGGAACTTTTTG	22	43	833	chr19	+	23085311	23085452	actttagtgtattgggttggccaaaaagtttgttcttttttaaatcaagatggAAAAACCTGAAGGAACTTTTTGgccaaccaagtaatgataatgt	0				3'	0
558	638	PC-3p-369909_2	TAAACTGGAACGAACTTTTTGGC	23	2	366	chr19	+	30114735	30114877	ggctggcctaaaagtttgttccagtttttctaTAAACCGGAACGAACTTTTTGGCcaacc	0				3'	0
559	639	PC-3p-353277_2	CACTTAGTAGAAGGCTCATGAA	22	2	786	chr19	+	34144778	34144919	acaccacagactgtactattcaaacttcattttacttcttaaggaaaataaatcttCACTTAGTAGAAGGCTCATGAAaatactatacttcgtggatg	0				3'	0
560	640	PC-5p-1546710_1	AAAAGTTTGTTTGGGTTTCTCT	22	1	817	chr19	+	34839167	34839308	tatgctgtagatattgtgttggccaAAAAGTTTGTTTGGGTTTCTCTgtaagctgtttcagaatgacctgaaggaaatttttggccaactcgctatttatggttat	0				5'	0
561	641	PC-3p-1346669_2	TCTGTGACTCCATGAACTG	19	2	665	chr19	+	38288642	38288780	ccaggtagagcaaaagtgcagttcagttcagttgctcagtcgtgtccaacTCTGTGACTCCATGAACTGcagcacaccann	0				3'	0
562	642	PC-5p-107920_7	AAAAGATTTGTTTGGGTTTTT	21	7	813	chr19	+	38608500	38608640	gataatattgggttggccAAAAGATTTGTTTGGGTTTTTctgtaagatgggctggaAAACCCGAATGAACTTTTTGGccaacccagtattttt	0				5'	0
562	643	PC-3p-69095_12	AAACCCGAATGAACTTTTTGG	21	12	793	chr19	+	38608500	38608640	gataatattgggttggccAAAAGATTTGTTTGGGTTTTTctgtaagatgggctggaAAACCCGAATGAACTTTTTGGccaacccagtattttt	0				3'	0
563	644	PC-3p-82734_10	AAAAATCTGAATGAACTTTTTG	22	10	828	chr19	+	41667174	41667315	gctgatgatatattggattgcccaaacagttcatttgggtttttccatacaatggtacagAAAAATCTGAATGAACTTTTTGtctaatgcaatactttgaaagttcg	0				3'	0
564	645	PC-5p-1351747_1	AAAGTAATGTGTCTGCTTT	19	1	751	chr19	+	44894593	44894731	tttttggcAAAGTAATGTGTCTGCTTTtcaatatgctgtctagggaattaagatgattcaaatgacaggtggacttcacagttactg	0				5'	0
565	646	PC-3p-63859_14	AAAATCTGAACAAACTTTTTGG	22	14	840	chr19	+	49281626	49281768	agtacctcataatgcgttagccaaaaagttcattcgaattcttctgttacatcatatgaaAAAATCTGAACAAACTTTTTGGccaacccaatgcataacaaacggtacaga	0				3'	0
566	647	PC-5p-22990_53	TGTGGGGACCTCTCATGTCTGT	22	53	829	chr19	+	55468677	55468819	ataggtcaggagacctagggcTGTGGGGACCTCTCATGTCTGTgctttgtcatgttgtcaGTCCTGAGTGGTCCCTTCAGCtctggccctgtgtccctctccacn	0				5'	0
566	648	PC-3p-2014494_1	GTCCTGAGTGGTCCCTTCAGC	21	1	746	chr19	+	55468677	55468819	ataggtcaggagacctagggcTGTGGGGACCTCTCATGTCTGTgctttgtcatgttgtcaGTCCTGAGTGGTCCCTTCAGCtctggccctgtgtccctctccacn	0				3'	0
567	649	PC-3p-1904697_1	AAAACCCGAATGAACATTTTGG	22	1	848	chr19	+	63154503	63154644	tattgttgggttggccaaaacgttcatttgagtttttccatgagattttacagAAAACCCGAATGAACATTTTGGccaactcaatacat	0				3'	0
568	650	PC-5p-315801_2	AGGCTGTATATTGTCACTCTGCTT	24	2	908	chr19	-	463350	463493	attaggaaaggaataggtcaAGGCTGTATATTGTCACTCTGCTTatttaacttatatgcagagtacatcatgcgaaatgccctgctgcatgttccttcttctct	0				5'	0
569	651	PC-3p-1652248_1	AGAGAGTGACCTGTGTGGCTGC	22	1	830	chr19	-	739216	739357	ctttgcagactgctggtgctgcccaggtcacagctctgtgcttgagtgattctagtccccAGAGAGTGACCTGTGTGGCTGCcacagtcctaggaagtct	0				3'	0
570	652	PC-5p-1839814_1	CCGTCTATGGGGTCGCT	17	1	654	chr19	-	12752592	12752733	gcgggagcctggtgggctgCCGTCTATGGGGTCGCTcaaagttggacACGACTGAAGTGACTTAGTAGTagtagcacctacccgtttcaaa	0				5'	0
570	653	PC-3p-1959248_1	ACGACTGAAGTGACTTAGTAGT	22	1	854	chr19	-	12752592	12752733	gcgggagcctggtgggctgCCGTCTATGGGGTCGCTcaaagttggacACGACTGAAGTGACTTAGTAGTagtagcacctacccgtttcaaa	0				3'	0
571	654	PC-3p-655157_1	GTCACCCTGGAGCTCAGTGAGT	22	1	874	chr19	-	17698933	17699074	cacagtagtgggctctgtgctgggttctaggaggacaggtgactgagacagtcctGTCACCCTGGAGCTCAGTGAGTggggaaggcagagctatgaacttga	0				3'	0
572	655	PC-3p-1968832_1	CTGGCTCTGGCCCTGG	16	1	635	chr19	-	17841884	17842019	acaaggtgccagaggattgggtctggtcgacaagaaacaagacttgtggtcacgaCTGGCTCTGGCCCTGGa	0				3'	0
573	656	PC-5p-691894_1	AGTTCGTTCAGCTTTTTCCAT	21	1	728	chr19	-	18726654	18726794	gattggccgaaaAGTTCGTTCAGCTTTTTCCATaagatgctacagatggaaaaacccaaacgaacttttgggccaacc	0				5'	0
574	657	PC-5p-129523_5	AAGAGTCGGACACTACTGAGT	21	5	780	chr19	-	23526543	23526683	cacagactgtatagtccttggggtcgcaAAGAGTCGGACACTACTGAGTttctttcactcacatttgcctactttatggatccatcactggatgtagtatccaagtctc	0				5'	0
575	658	PC-3p-305701_2	TTGGGTATGTGTGTGTGTG	19	2	709	chr19	-	25846879	25847017	ctaacaaacacagctcattttattcatgaaaggctcaatggctctgtttctggaggtgTTGGGTATGTGTGTGTGTG	0				3'	0
576	659	PC-5p-613734_1	AAAAAGTTTGTTGGGGTTTTTCT	23	1	662	chr19	-	30212579	30212721	attgtattgagttggtaAAAAAGTTTGTTCGGGTTTTTCTgtaacattctactggaaactcccgaaggacctttttggccaattttgctgg	0				5'	0
577	660	PC-3p-350003_2	AAAAAGCCCAAACGAACTTTTTGT	24	2	856	chr19	-	30416530	30416673	tctgggaaatacattgggatggtcagaggttcctttgggcttttccataagatggtacggAAAAAGCCCAAACGAACTTTTTGTccaacccaatacttaactctta	0				3'	0
578	661	PC-3p-285529_3	GGGGGTGTGTGGGGG	15	3	511	chr19	-	32263773	32263912	tcagtcatgtgcagaggaccccctctacaagaccagatacatcatgctgagcaggaggGGGGGTGTGTGGGGGggggccaatgtcaatgggaagcaagacaga	0				3'	0
579	662	PC-3p-594448_1	AAACCCTGAATGAACTTTTTGG	22	1	843	chr19	-	36853096	36853237	gtgtagtgttgtccaaagaaatttgttcgggttttcccattacatcatatggaAAACCCTGAATGAACTTTTTGGccaacctagta	0				3'	0
580	663	PC-3p-656563_1	CGGAAAGCGGAGAGTTCAGG	20	1	756	chr19	-	42215511	42215650	ctcccagaagcctccgcggtccgggccaccggcgagaagatggagcCGGAAAGCGGAGAGTTCAGGcac	0				3'	0
581	664	PC-3p-404437_2	TTGACCCGTGACTCTGCATCCCAG	24	2	949	chr19	-	50271716	50271859	gtgtggggttggggagagttaggggataaggaaggggctggagctggcatgtgacctTTGACCCGTGACTCTGCATCCCAGttccagaa	0				3'	0
582	665	PC-3p-601910_1	GAAAACCTGAATGAACTTTTTG	22	1	666	chr19	-	50521223	50521364	tggttcgttcaggttttactactaaaagtttgttctaggtttttctgtatgctcttacagGAAAACCTGAATGAACTTTTTGgctaacctgatttcacaccattt	0				3'	0
583	666	PC-5p-400740_4	TTGCGGGCAAGAGGCTAGAGC	21	4	773	chr19	-	52687142	52687283	gggTTGCGGGCAAGAGGCTAGAGCtgagctgcgtgccctggcctgtgcctgcagggt	0				5'	0
584	667	PC-5p-1711695_1	GGGTTGGCTGAAGAGTTTGGGTTTCT	26	1	900	chr19	-	53196922	53197067	gtaGGGTTGGCTGAAGAGTTTGGGTTTCTtcatatgctgtaatgggaaaacccaaatgagctttttggccaacccaat	0				5'	0
585	668	PC-3p-206342_3	TCTGTGTGAGCTCTGGCACGG	21	3	791	chr19	-	56664086	56664226	tgaggaccgcaggcctgtttgcttgtgttcacactgtggccgttctgctttatctcctggTCTGTGTGAGCTCTGGCACGGctctgctggctccaaa	0				3'	0
586	669	PC-5p-835504_1	GCTAGAACTTCCAGAACT	18	1	489	chr19	-	58809435	58809572	tccggctggaggaggcgcgGCTAGAACTTGCAGAACTccggagtgtccggggctgaacttctcaccagcctccccctttgccttc	0				5'	0
587	670	PC-5p-1336298_1	TGTCAGTTACAGTCCTAGA	19	1	756	chr19	-	58825215	58825353	tttTGTCAGTTACAGTCCTAGAtatacttactgctggtacagttgtactctaagatttgtatttgatatcc	0				5'	0
588	671	PC-3p-248287_2	GTGGGGCTGGAACCCAGCAGG	21	2	812	chr19	-	62660643	62660783	ccagctcggtgcctcctccccgcgtccgcagcgaccccctgccacagGTGGGGCTGGAACCCAGCAGG	0				3'	0
589	672	PC-3p-835448_2	CTGCTGCTGTTGCTGCTAAGTTGCT	25	2	803	chr2	+	1019577	1019721	aaagaggcacactgagaagttctgtagtaaagggactctttcctgCTGCTGCTGTTGCTGCTAAGTTGCTtcagt	0				3'	0
590	673	PC-3p-214014_3	AAAAACCTGAACGAACTTTTTT	22	3	861	chr2	+	9492248	9492389	nnnaaagtctgtttgggtttttccataacatgttacAAAAACCTGAACGAACTTTTTT	0				3'	0
591	674	PC-3p-93335_8	GAAACCTGAATGAACTTTTTGG	22	8	804	chr2	+	11185986	11186127	gggtggccaaagtttgttcagacttttccatgccactgtactgaaGAAACCTGAATGAACTTTTTGGccagcc	0				3'	0
592	675	PC-3p-343425_2	TGTAAGCTGTGGGAAAGGAGTGAGC	25	2	956	chr2	+	13291012	13291156	gacgttcattcctctttccccggggcatgctccttctctctggaagcagcaagaggaaccTGTAAGCTGTGGGAAAGGAGTGAGCaca	0				3'	0
593	676	PC-3p-349404_2	GCATTCCTCATCTCTCCTTTTA	22	2	799	chr2	+	16223088	16223229	agcagggagagattcctcaggtgttacccactttatcataGCATTCCTCATCTCTCCTTTTA	0				3'	0
594	677	PC-5p-917320_1	AAAAGTTCGTTCAGGTTTTTCT	22	1	810	chr2	+	16784121	16784262	atatattcggttagccAAAAGTTCGTTCAGGTTTTTCTgtaagatggtatggaaaaaatccaaacaaaatttttggccaatccagtacta	0				5'	0
595	678	PC-3p-265929_2	AAAAATCTGAATGAACTTTT	20	2	741	chr2	+	24479959	24480097	gagatatactgggtaagccaaaaagtttatttggctttttctgtaacattttatgcAAAAATCTGAATGAACTTTTgggaccacccaataaatattagg	0				3'	0
596	679	PC-5p-1484879_1	CTGGATAACTCTGAAGA	17	1	634	chr2	+	29729639	29729784	aaactgtctccttaaatatgcacagaCTGGATAACTCTGAAGAacACATCTTGTATAACTGAATAGGCAGAtcattaa	0				5'	0
596	680	PC-3p-996740_1	ACATCTTGTATAACTGAATAGGCAGA	26	1	1030	chr2	+	29729639	29729784	aaactgtctccttaaatatgcacagaCTGGATAACTCTGAAGAacACATCTTGTATAACTGAATAGGCAGAtcattaa	0				3'	0
597	681	PC-3p-1481745_1	CATGGACTGTAGACCACTAGGC	22	1	848	chr2	+	35573872	35574013	aggggtggctctgagttctaataacaaaagggggttttatcctcatttttCATGGACTGTAGACCACTAGGCtcctct	0				3'	0
598	682	PC-3p-1015779_2	TGGACCTGACCCTGCTCCAC	20	2	627	chr2	+	38047967	38048106	ctaggaagtgtgagaggtggcagcaggcctgtccctctgaggaaagttcacccagggtccTGGACCTGACCCTGCTCCACactacacactacccagctc	0				3'	0
599	683	PC-5p-265687_2	TCACTGCTGTGGCCTGGGTTCA	22	2	843	chr2	+	38915872	38916013	ttggtgtttTCACTGCTGTGGCCTGGGTTCAatccctggtcagggagtgaagatcacgga	0				5'	0
600	684	PC-3p-361214_2	TGCGACTCCATGAACTGC	18	2	684	chr2	+	42939732	42939869	ttttgttgttgttcagttgccaagtcatanntcTGCGACTCCATGAACTGCagcacac	0				3'	0
601	685	PC-5p-18907_62	AAAAGTTCGTTTGGGTTTTTC	21	62	773	chr2	+	43724019	43724161	aaataatattgggttggctgAAAAGTTCGTTTGGGTTTTTCcagaacatcttatggaaaaatccaaaggaatttttcagccaacacaatattaact	0				5'	0
602	686	PC-3p-332732_2	CCATGGACTGCACAGGCACG	20	2	773	chr2	+	44174555	44174694	cctgtctcgtcttccgcaggatgtttgccgcccgcaagaagcagcgctactggccatactCCATGGACTGCACAGGCACG	0				3'	0
603	687	PC-3p-63859_14	AAAATCTGAACAAACTTTTTGG	22	14	840	chr2	+	65692682	65692824	aggtgttggattggccaaaaagttcccccaggtttttccatcagatcttatggaaaAAAATCTGAACAAACTTTTTGGccaagccaatannn	0				3'	0
604	688	PC-5p-799772_1	TGAATATGCTGTCTAGGTTGG	21	1	789	chr2	+	66007179	66007319	nnaagtactgtctctgctttTGAATATGCTGTCTAGGTTGGtcataactttccttctcttggttcatgtttaatatacatgtagggtattggctcct	0				5'	0
605	689	PC-5p-266040_2	CCCCTTCGCCGCCTCCTCCG	20	2	792	chr2	+	68206332	68206471	ccccttgcccgccgcaccCCCCTTCGCCGCCTCCTCCGaccctttcggggccgggggtcggcgagggaccggcagggtgagagg	0				5'	0
606	690	PC-5p-349248_2	TTGGTCAAAAAGTTTGTTTGG	21	2	810	chr2	+	75111835	75111975	aaatattgggTTGGTCAAAAAGTTTGTTTGGgtttttcataagctattatcaaaaaacccaaacaaactttttggtcaagctggtactt	0				5'	0
607	691	PC-5p-72963_12	TATATGTGTGTATGTGTATATA	22	12	809	chr2	+	78341052	78341194	ggaagactttaacacatttacaTATATGTGTGTATGTGTATATAtgtatatacacacacatacactatatgctacactgtagttaacagtttaac	0				5'	0
608	692	PC-5p-107920_7	AAAAGATTTGTTTGGGTTTTT	21	7	813	chr2	+	80810298	80810438	atcattgggttggccAAAAGATTTGTTTGGGTTTTTctataatagcttacagaaaagcctaaactttttggccagctcaatagt	0				5'	0
609	693	PC-3p-347960_2	TGAAAGTGAAGTTGTTCAG	19	2	694	chr2	+	85847410	85847548	tcatgggtaagcatctgaaaacatactctagcctcttaccattttacaaaggaaaggagaTGAAAGTGAAGTTGTTCAGtcgcatccgann	0				3'	0
610	694	PC-3p-688330_2	TGGGCTGCCGTCTATGGGGTCT	22	2	758	chr2	+	87218912	87219053	ctggagaatcccagagacgggggagcctagTGGGCTGCCGTCTATGGGGTCTcaca	0				3'	0
611	695	PC-5p-965760_1	GCTTTGCGGGTGTTAGGCGGCG	22	1	822	chr2	+	94100331	94100472	nnggggctgagcttgtggcagaagggaggtaaGCTTTGCGGGTGTTAGGCGGCGggctgcgggcctctgcctcctgcacagaggtcgcccgatggcactcgcctatggcctgac	0				5'	0
612	696	PC-3p-355804_2	TTCTTTAGGATGGACTGGTTGGATC	25	2	985	chr2	+	100553219	100553366	ttcagcttcaacatcagtccttccaatgaatattcaggactaatTTCTTTAGGATGGACTGGTTGGATCtcct	0				3'	0
613	697	PC-3p-1726292_1	TGCTGCTGTTCAGTTGCTAAG	21	1	838	chr2	+	105514565	105514705	attgatttagtagaagaattacacaatcacattgtTGCTGCTGTTCAGTTGCTAAGttgta	0				3'	0
614	698	PC-5p-702308_1	CTCGGTCAGGAAGATCCCCTGGA	23	1	907	chr2	+	107416054	107416196	tccCTCGGTCAGGAAGATCCCCTGGAgaaggaaacagcaacccactccagtattcttgactgggaaa	0				5'	0
615	699	PC-5p-1406643_1	GTGGGCTGCTGTCTCTGG	18	1	699	chr2	+	107766521	107766658	agcctgGTGGGCTGCTGTCTCTGGggtcacacagagttggacacgactgaagtgacttagcagcagcagcagcagcagtag	0				5'	0
616	700	PC-3p-179841_3	AAAAACCCAAGTGAACTTTTTGG	23	3	861	chr2	+	108929923	108930065	aagtttgtaatattgggctggccaaaaagtttgtctaggtttttccataaactgtcaaggAAAAACCCAAGTGAACTTTTTGGccaacccgattagtgtcacgtgcagc	0				3'	0
617	701	PC-5p-99486_8	AAAAAGTTCGTTTGGGTTTT	20	8	761	chr2	+	110075608	110075749	tgtattggcttggccAAAAAGTTCGTTTGGGTTTTcataagatgttataacaaacccaaagtaactttttggccaactcaatgct	0				5'	0
618	702	PC-5p-391504_2	TCTCCTGTTCTCAAGGTCCTC	21	2	836	chr2	+	111032417	111032557	TCTCCTGTTCTCAAGGTCCTCtcaggtgctgcttcctctacaaagccctccctgagtacgagaccttgagaagaggcat	0				5'	0
619	703	PC-5p-1364942_1	TGCATGCTAAGTCACTGAAG	20	1	708	chr2	+	122145061	122145200	atcaacactggcaTGCATGCTAAGTCACTGAAGtcgtatctgactctttgtgactctaTAGACTGTAGCCTGCCAGGTtcct	0				5'	0
619	704	PC-3p-2033713_1	TAGACTGTAGCCTGCCAGGT	20	1	754	chr2	+	122145061	122145200	atcaacactggcaTGCATGCTAAGTCACTGAAGtcgtatctgactctttgtgactctaTAGACTGTAGCCTGCCAGGTtcct	0				3'	0
620	705	PC-5p-1424101_1	TAGCTGTGGCACGTGGGAT	19	1	646	chr2	+	124922314	124922452	tTAGCTGTGGCACGTGGGATccttagttacagcatgtggggtttttcgtTCTGGCATGCTAACTctcagttgcggtata	0				5'	0
620	706	PC-3p-629892_1	TCTGGCATGCTAACT	15	1	587	chr2	+	124922314	124922452	tTAGCTGTGGCACGTGGGATccttagttacagcatgtggggtttttcgtTCTGGCATGCTAACTctcagttgcggtata	0				3'	0
621	707	PC-5p-682661_1	AAGAGTCGTGTTGTCCCTGATGCAGATG	28	1	1048	chr2	+	124964091	124964238	AAGAGTCGTGTTGTCTCTGATGCAGATGactctgacagtgatGTTATATCGGACAAATCAGGCAAAAGagagaagacgatagc	0				5'	0
621	708	PC-3p-362873_2	GTTATATCGGACAAATCAGGCAAAAG	26	2	915	chr2	+	124964091	124964238	AAGAGTCGTGTTGTCTCTGATGCAGATGactctgacagtgatGTTATATCGGACAAATCAGGCAAAAGagagaagacgatagc	0				3'	0
622	709	PC-3p-1396992_1	CTGGCAAAGCAGCTTAAACTTCAA	24	1	944	chr2	+	129229754	129229897	ttagctgaattaaagatttaagttgctctagctactatttttagaactccCTGGCAAAGCAGCTTAAACTTCAAtcgtaggcatt	0				3'	0
623	710	PC-3p-359696_2	TTAGGCGAGTGTTGGACCATAC	22	2	787	chr2	+	130093465	130093607	ncatgtttnatnacgtatggtccaacactcgcctaaaggaaatnncnnnnngnnatttcctTTAGGCGAGTGTTGGACCATACgtnatnaaacatgnnn	0				3'	0
624	711	PC-3p-1523353_1	CCCGAGGAACAGCAGAGG	18	1	703	chr2	+	143444777	143444914	aggggagcgccagctcctgtttctcgcgtccgggggaggCCCGAGGAACAGCAGAGGcgtcttnn	0				3'	0
625	712	PC-5p-1392422_1	GTTGTTGTTCAGTAGGTAAG	20	1	701	chr2	+	161940170	161940309	attgcttGTTGTTGTTCAGTAGGTAAGctatgtctgactctttgcagccccatggactacagcatgccag	0				5'	0
626	713	PC-5p-1581704_2	GCAGCCAAGGCCTCCAGAGAC	21	2	713	chr2	+	166144641	166144781	attcctatcaggGCAGCCAAGGCCTCCAGAGACattgcaagtgaagtaagtgcacctgcagagctctttgctcggctttggttcctctcaggg	0				5'	0
627	714	PC-3p-188884_3	TTCCAGGCAAGAGGACTGGAG	21	3	810	chr2	+	168907406	168907546	nnntggactgcagccctccaggctcctccatccatgggattTTCCAGGCAAGAGGACTGGAGtgggtgccaccgccatca	0				3'	0
628	715	PC-5p-1016889_1	TGCCAGGCCTCTCTGTCCCT	20	1	613	chr2	+	172356086	172356229	ctttgcaaccccatggactgcagtaTGCCAGGCCTCTCTGTCCCTcaccatcTCCTGAAGTTTGCCCAAGTTCATGtccattgcatca	0				5'	0
628	716	PC-3p-553747_1	TCCTGAAGTTTGCCCAAGTTCATG	24	1	845	chr2	+	172356086	172356229	ctttgcaaccccatggactgcagtaTGCCAGGCCTCTCTGTCCCTcaccatcTCCTGAAGTTTGCCCAAGTTCATGtccattgcatca	0				3'	0
629	717	PC-5p-1495942_2	AAAAAAGTTCATTCAGGTTTTTT	23	2	628	chr2	+	181898792	181898933	ttgggttggcAAAAAAGTTCATTCAGGTTTTTTtaataatatcttatggaaAAACCCGAATGAACTTTTTGGtcaaccgat	0				5'	0
629	718	PC-3p-69095_12	AAACCCGAATGAACTTTTTGG	21	12	793	chr2	+	181898792	181898933	ttgggttggcAAAAAAGTTCATTCAGGTTTTTTtaataatatcttatggaaAAACCCGAATGAACTTTTTGGtcaaccgat	0				3'	0
630	719	PC-5p-68984_14	CGGCGGCGACTCTGG	15	14	505	chr2	+	183288253	183288389	ccagcgtctggcaaccCGGCGGCGACTCTGGctcctcagcactgaaggaagaggaggaggaggaaggaacagcgcagtcggacgccatctgc	0				5'	0
631	720	PC-3p-393021_2	AAAACTTGAATGAACTTTTTGG	22	2	835	chr2	+	189006599	189006740	ctaattggactggccaaaaagtttgttcagtttttctagaagatgttatggaAAAACTTGAATGAACTTTTTGGccaactcaatata	0				3'	0
632	721	PC-5p-225436_4	TTATCCAGTCTGGCATT	17	4	643	chr2	+	194542337	194542475	tcctggcaatcttgattccagcttgtgctTTATCCAGTCTGGCATTtcacacggatgtactctgcatacaagttaaataggtggtggaacttcaaaaatgtcactt	0				5'	0
633	722	PC-3p-348551_2	AAACTCAAATGAACTTTTTGGC	22	2	846	chr2	+	202975798	202975939	actattgggtcggccaaaaatttcattcaggtttttAAACTCAAATGAACTTTTTGGCcaatctaataga	0				3'	0
634	723	PC-3p-228869_3	AAAACTCAAATGAACTTTTTGG	22	3	827	chr2	+	213234632	213234773	ggaaagtattgggctggccagaaagttactttgggtttttctgtaacatcttatggaAAAACTCAAATGAACTTTTTGGccaacccaatacttggg	0				3'	0
635	724	PC-5p-509991_1	NTGGCATGTGGGATCTTCCTGGAC	24	1	458	chr2	+	214216670	214216813	nnagcacacgggcttcgctgccccATGGCATGTGGGATCTTCCTGGACcagggatcgaACCCATGTGCCCTGCAttggcaagtgaattcttaaccgcagg	0				5'	0
635	725	PC-3p-2031055_1	ACCCATGTGCCCTGCA	16	1	599	chr2	+	214216670	214216813	nnagcacacgggcttcgctgccccATGGCATGTGGGATCTTCCTGGACcagggatcgaACCCATGTGCCCTGCAttggcaagtgaattcttaaccgcagg	0				3'	0
636	726	PC-5p-544045_1	TATGGAGCTGTATATAAAGG	20	1	767	chr2	+	215437040	215437183	taaaacaaacttacagctgattggccggggtcgaTATGGAGCTGTATATAAAGGttccttAGATGAACGTCCAGTTGCTGTAAAagtgttttcct	0				5'	0
636	727	PC-3p-1339771_1	AGATGAACGTCCAGTTGCTGTAAA	24	1	949	chr2	+	215437040	215437183	taaaacaaacttacagctgattggccggggtcgaTATGGAGCTGTATATAAAGGttccttAGATGAACGTCCAGTTGCTGTAAAagtgttttcct	0				3'	0
637	728	PC-3p-324198_2	CCTTTTAAATATATACTG	18	2	662	chr2	+	215623989	215624126	tagagtatgaggtttattgaggtataatttacatacactaaaattcatCCTTTTAAATATATACTGtc	0				3'	0
638	729	PC-5p-397971_2	ATGTGTAACATGGTCAGAAGC	21	2	798	chr2	+	217733942	217734082	gaagttgttgtatctagaaATGTGTAACATGGTCAGAAGCcaggcaagctctgtctttctgattgcatgttcatcaacctattgacagccacaag	0				5'	0
639	730	PC-3p-26052_43	AAAACTCAGATGAACTTTTTGG	22	43	813	chr2	+	219448302	219448444	cttgtattgggttggccaaaaaatttgttcaggttttctgtaacatcttacaaAAAACTCAGATGAACTTTTTGGccaatccaatacttt	0				3'	0
640	731	PC-5p-363747_2	AAGTTCGTTTGGGTTTTTCTGG	22	2	762	chr2	+	219693172	219693312	aattggccacaAAGTTCGTTTGGGTTTTTCTAGaagatgttatggacaaacctgaacaaactttttggccagcc	0				5'	0
641	732	PC-3p-51594_22	GACCGCGCTCTCTCCCGGCAGT	22	22	823	chr2	+	220957715	220957859	agcgcctttcagtcgggaggcggcggcggaaggaggaggagctccGACCGCGCTCTCTCCCGGCAGTggctgc	0				3'	0
642	733	PC-3p-1818407_1	AAAAACCTGAACAAACTTTTTGG	23	1	918	chr2	+	222690228	222690370	gaagtattaacttggccaaaaatttcattcagatttttctattcatcttagggAAAAACCTGAACAAACTTTTTGGccagtacggt	0				3'	0
643	734	PC-3p-590667_1	AAAACCTGAATGAACTTTTTAGC	23	1	750	chr2	+	227563633	227563775	caaaatattgggctgaccaaaaagtttgtgcaggtttttctgtatcataAAAACCTGAATGAACTTTTTAGCaacccagtattaca	0				3'	0
644	735	PC-3p-373908_2	CTGACTCTTAGCAACCACATGGAC	24	2	934	chr2	+	227768334	227768477	atagtagaaatgaatatgccttgtgtgtgttagtagctcagttatgtCTGACTCTTAGCAACCACATGGACtgtagtctgccag	0				3'	0
645	736	PC-3p-393021_2	AAAACTTGAATGAACTTTTTGG	22	2	835	chr2	+	229428931	229429072	gattattgggttggccaagaagttcaaggtttttccataagatgttccaggAAAACTTGAATGAACTTTTTGGccaacccaatattt	0				3'	0
646	737	PC-5p-833807_1	GTTGCACAGAGTCGGACACGACC	23	1	871	chr2	+	234083126	234083268	tccatgggGTTGCACAGAGTCGGACACGACCgagtgactaaacatgtatgcatgctggtcattctctttagtgtcaccagttttgatgctg	0				5'	0
647	738	PC-3p-63859_14	AAAATCTGAACAAACTTTTTGG	22	14	840	chr2	+	236537670	236537812	ttttctgaaatattgggttggccaaaaagttctttaaggttttctataacatcgtactgaAAAATCTGAACAAACTTTTTGGtcaacccaatagaaagaaagaaa	0				3'	0
648	739	PC-5p-835804_1	CTCTTGCTTCTGTGATCGCTG	21	1	840	chr2	+	248078442	248078582	tcgCTCTTGCTTCTGTGATCGCTGtcgtcatgccgtgctgcctggccttaggctcagtgagacagtgagaaggagcacagagag	0				5'	0
649	740	PC-5p-1013398_1	GTCCCGGTGGCCGGCCCTCT	20	1	752	chr2	+	255713957	255714096	gcatgtcgggaataaccgccgcgGTCCCGGTGGCCGGCCCTCTgcgggcgcccgggtgacactgtcctcTCCCGGGAGGCGCCCGCCcggccaggctcggtac	0				5'	0
649	741	PC-3p-867409_1	TCCCGGGAGGCGCCCGCC	18	1	629	chr2	+	255713957	255714096	gcatgtcgggaataaccgccgcgGTCCCGGTGGCCGGCCCTCTgcgggcgcccgggtgacactgtcctcTCCCGGGAGGCGCCCGCCcggccaggctcggtac	0				3'	0
650	742	PC-5p-16032_75	AAAAAGTTCGTTTGGGTTTTTC	22	75	822	chr2	+	257017218	257017359	tcttatttggttggccAAAAAGTTCGTTTGGGTTTTTCaaaactatcttgataactttttggccagcgtaatattg	0				5'	0
651	743	PC-5p-368034_2	TGCAAGGCGGGCTTCTTCGGGGAC	24	2	900	chr2	+	257754626	257754774	agggaccgcagtgcaacaaaTGCAAGGCGGGCTTCTTCGGGGACgccaccaaggccacagCCACTGCCTGCCGGCCCTGCCCTTGCCCAtacatcgacgcctcccgcaggtcaggcccggctcaggaggggcaggcgggcggggagcgc	0				5'	0
651	744	PC-3p-1329912_1	CCACTGCCTGCCGGCCCTGCCCTTGCCCA	29	1	1052	chr2	+	257754626	257754774	agggaccgcagtgcaacaaaTGCAAGGCGGGCTTCTTCGGGGACgccaccaaggccacagCCACTGCCTGCCGGCCCTGCCCTTGCCCAtacatcgacgcctcccgcaggtcaggcccggctcaggaggggcaggcgggcggggagcgc	0				3'	0
652	745	PC-5p-1937408_1	CAGCGAGGAGGCTGTCGGT	19	1	630	chr2	+	257777885	257778026	caaagggagCAGCGAGGAGGCTGTCGGTgcgggtcccgcccctccctgacccCACACGCTGTCTCCTCGCTCCTcagcctcgg	0				5'	0
652	746	PC-3p-364684_2	CACACGCTGTCTCCTCGCTCCT	22	2	864	chr2	+	257777885	257778026	caaagggagCAGCGAGGAGGCTGTCGGTgcgggtcccgcccctccctgacccCACACGCTGTCTCCTCGCTCCTcagcctcgg	0				3'	0
653	747	PC-3p-1423918_1	ACTATCCAGCAGCGCCGTGG	20	1	734	chr2	+	257784158	257784297	agtacgtgtgccgcgtggtcagcggctcaggcacccaggaagcctcagtcctcgtcACTATCCAGCAGCGCCGTGGc	0				3'	0
654	748	PC-5p-299586_2	TGACCAGATGGACCTTTGCTGGCAAAG	27	2	996	chr2	-	1836881	1837027	tgaccactggaaaaaccacagcttTGACCAGATGGACCTTTGCTGGCAAAGtaatgtctctgcttttaatatgctgtctaggttggtcacagctttccttccaaggagc	0				5'	0
655	749	PC-3p-348551_2	AAACTCAAATGAACTTTTTGGC	22	2	846	chr2	-	3816051	3816192	gttggccaaaaatttttttcaggttttcctgtaacaccttccagaagatattacagacAAACTCAAATGAACTTTTTGGCcagt	0				3'	0
656	750	PC-3p-323535_2	CCTTGGGCCTCTGGGCATCCCTG	23	2	890	chr2	-	8445622	8445764	gagctggggctggtcctatcctcctacccatggacttgtgtttggcttctcctagggtgaCCTTGGGCCTCTGGGCATCCCTGgggagcagggcctcattgggcagc	0				3'	0
657	751	PC-5p-184347_3	AAAAAGTTCGTTCAGGTTTTT	21	3	802	chr2	-	9492248	9492388	aAAAAAGTTCGTTCAGGTTTTTgtaacatgttatggaaaaacccaaacagactttnnn	0				5'	0
658	752	PC-3p-228869_3	AAAACTCAAATGAACTTTTTGG	22	3	827	chr2	-	11665458	11665599	tactggattgggccaaaagttcattcaggtttttccatatgctcttatgaAAAACTCAAATGAACTTTTTGGgccaaatgcaaca	0				3'	0
659	753	PC-5p-1463042_1	TTCGGTTCAATCACTCAG	18	1	531	chr2	-	17114163	17114299	tcttttcagttcagTTCGGTTCAATCACTCAGtcatgtccgactctttGTGACCCCGTGGACTGGagcac	0				5'	0
659	754	PC-3p-955316_1	GTGACCCCGTGGACTGG	17	1	628	chr2	-	17114163	17114299	tcttttcagttcagTTCGGTTCAATCACTCAGtcatgtccgactctttGTGACCCCGTGGACTGGagcac	0				3'	0
660	755	PC-5p-799504_1	AAAAAGTTTGTTCGAGTTTTT	21	1	585	chr2	-	27148253	27148395	gcaagtattgggttggctAAAAAGTTTGTTCAAGTTTTTcctataatgtccttagagaaaAAAATCTGAACAAACTTTTTGGccaacctaatagttcta	0				5'	0
660	756	PC-3p-63859_14	AAAATCTGAACAAACTTTTTGG	22	14	840	chr2	-	27148253	27148395	gcaagtattgggttggctAAAAAGTTTGTTCAAGTTTTTcctataatgtccttagagaaaAAAATCTGAACAAACTTTTTGGccaacctaatagttcta	0				3'	0
661	757	PC-3p-1198018_1	GATACCTCGGACTTGGATGCC	21	1	768	chr2	-	28963101	28963241	caaggctgtggctgactatgttcgcaacatccagGATACCTCGGACTTGGATGCCatagctaaag	0				3'	0
662	758	PC-5p-1209474_1	CCCGCGGGCAGGCGGCTGAGAC	22	1	657	chr2	-	32723374	32723516	CCCGCGGGCAGGCGGCTGAGACaggtaacctgttcgctcCCTGTTGGGTCCCTGCCTTCATCtccaacggcaccgggatggcggcggggccggcagcgt	0				5'	0
662	759	PC-3p-2014813_1	CCTGTTGGGTCCCTGCCTTCATC	23	1	914	chr2	-	32723374	32723516	CCCGCGGGCAGGCGGCTGAGACaggtaacctgttcgctcCCTGTTGGGTCCCTGCCTTCATCtccaacggcaccgggatggcggcggggccggcagcgt	0				3'	0
663	760	PC-5p-18907_62	AAAAGTTCGTTTGGGTTTTTC	21	62	773	chr2	-	40454609	40454750	cgtatactgggttggtccAAAAGTTCGTTTGGGTTTTTCcatacatctgtggaaaaactcgaataaagcttttggccaacccagtatttt	0				5'	0
664	761	PC-3p-1818407_1	AAAAACCTGAACAAACTTTTTGG	23	1	918	chr2	-	41507145	41507287	tgattggttaaaaagtttttgtttttgttttttccataagatattatggAAAAACCTGAACAAACTTTTTGGccaactc	0				3'	0
665	762	PC-3p-348551_2	AAACTCAAATGAACTTTTTGGC	22	2	846	chr2	-	41622632	41622773	tactgggttggccaaaaagttcattcaggatttctatatgtgcatggAAACTCAAATGAACTTTTTGGCcaatccgaat	0				3'	0
666	763	PC-5p-374017_2	TTTGTTGTTGTTCAGTTGCTAAA	23	2	860	chr2	-	45644646	45644788	aTTTGTTGTTGTTCAGTTGCTAAAttgtgtctgactctttgcaaccccatgaactgcagcacac	0				5'	0
667	764	PC-5p-603422_1	CACGTACTGTTGAAGCCTAGCT	22	1	863	chr2	-	48742984	48743125	ctagcttgtacatctggaagatctcagttCACGTACTGTTGAAGCCTAGCTtggaggattttgagcatgaccttgttagcatgtgaaatgagtttccccctctactggtct	0				5'	0
668	765	PC-5p-372400_2	TTTGCTGCTGTTTTCCTTGGAGC	23	2	893	chr2	-	54242018	54242160	aaattgcagttaaatcTTTGCTGCTGTTTTCCTTGGAGCacgctttagttgcccaggtgaagagcagctgaattgcaaatc	0				5'	0
669	766	PC-3p-1108561_1	AGAAAAACCTGAATGACCTTTT	22	1	774	chr2	-	58149784	58149925	attgttgggttggccaaaaagtttgtttgagtttttccataatatcttacAGAAAAACCTGAATGACCTTTTtggccaacccaatata	0				3'	0
670	767	PC-3p-869103_1	AGCTGCGCGGCTGCGGCGCCGGG	23	1	858	chr2	-	61087373	61087515	gcgggcgctggggcgcggagctcgcactttcccgtcccgggtgAGCTGCGCGGCTGCGGCGCCGGGctcggcgggcgcgcctcagcggagcgaacgtcggagcgttgc	0				3'	0
671	768	PC-5p-1503360_1	CTTCCCAGGTCGGTC	15	1	476	chr2	-	63597543	63597684	ggggaggtacaggcggaacccgggcagtgctggCTTCCCAGGTCAGTCcagcctgagtgtCTGGATGCCTGTAACTGCCCCGtt	0				5'	0
671	769	PC-3p-1827591_1	CTGGATGCCTGTAACTGCCCCG	22	1	720	chr2	-	63597543	63597684	ggggaggtacaggcggaacccgggcagtgctggCTTCCCAGGTCAGTCcagcctgagtgtCTGGATGCCTGTAACTGCCCCGtt	0				3'	0
672	770	PC-5p-77472_11	AAAGGTTCATTCAGGTTTTTT	21	11	755	chr2	-	69340917	69341057	tattgaattggccaAAAGGTTCATTCAGGTTTTTTctgtatctgacagaaaaactcaaatgaatttttttggacaactcaaaa	0				5'	0
673	771	PC-5p-349248_2	TTGGTCAAAAAGTTTGTTTGG	21	2	810	chr2	-	71069645	71069786	ctgggTTGGTCAAAAAGTTTGTTTGGgtcttactgccccatcagtcaggAAAACTCAAATGAACTTTTTGGccaaccaaa	0				5'	0
673	772	PC-3p-228869_3	AAAACTCAAATGAACTTTTTGG	22	3	827	chr2	-	71069645	71069786	ctgggTTGGTCAAAAAGTTTGTTTGGgtcttactgccccatcagtcaggAAAACTCAAATGAACTTTTTGGccaaccaaa	0				3'	0
674	773	PC-5p-130200_5	TAGAAAGTTTCTTTGGGGTTTT	22	5	799	chr2	-	75287009	75287149	agagtttgatgtattgggttagcTAGAAAGTTTCTTTGGGGTTTTtcagtaagatcagatagaaaacctcaaacgaactttttggccaacccaacacgtttgac	0				5'	0
675	774	PC-5p-1068241_1	ATTGCGGAGAGGCCTGGGAGC	21	1	794	chr2	-	77297180	77297324	gctggaggagcttcggggaggggggtggATTGCGGAGAGGCCTGGGAGCggACGCTCTGTAACACACCCTCTCTGCcagtttcttcggg	0				5'	0
675	775	PC-3p-832316_1	ACGCTCTGTAACACACCCTCTCTGC	25	1	956	chr2	-	77297180	77297324	gctggaggagcttcggggaggggggtggATTGCGGAGAGGCCTGGGAGCggACGCTCTGTAACACACCCTCTCTGCcagtttcttcggg	0				3'	0
676	776	PC-3p-17718_68	AAAATCTGAATGAACTTTTTGG	22	68	827	chr2	-	77571765	77571906	aagtattgggttggccaaaaagttcattcccactttcccatatgatgttataggAAAATCTGAATGAACTTTTTGGccaacccaataatt	0				3'	0
677	777	PC-5p-917320_1	AAAAGTTCGTTCAGGTTTTTCT	22	1	810	chr2	-	77933706	77933847	gaagtatttggttggcagAAAAGTTCGTTCAGGTTTTTCCacatcttatgaaaaaccctaaatgaactttttgaccaacccgttacatt	0				5'	0
678	778	PC-5p-77472_11	AAAGGTTCATTCAGGTTTTTT	21	11	755	chr2	-	86205391	86205533	cttatattgagttggccaAAAGGTTCATTCAGGTTTTTTtgcaccatcttacagAAAAACCCAGATGAACTTTTTTgccaacccagtatttc	0				5'	0
678	779	PC-3p-101783_8	AAAAACCCAGATGAACTTTTTT	22	8	779	chr2	-	86205391	86205533	cttatattgagttggccaAAAGGTTCATTCAGGTTTTTTtgcaccatcttacagAAAAACCCAGATGAACTTTTTTgccaacccagtatttc	0				3'	0
679	780	PC-5p-258673_2	AAAAAGTTTGTTTGGGTTTTTCT	23	2	900	chr2	-	87638797	87638939	tattgggttagctAAAAAGTTTGTTTGGGTTTTTCTgtaacatcttatggaaaaacctgaatgaatttcttggccagcccagca	0				5'	0
680	781	PC-5p-352640_2	TGCCATCCAACCATCTCC	18	2	673	chr2	-	94362658	94362796	gaTGCCATCCAACCATCTCCtcctctgtctgcattgctaatcaagatagctgttgacaatagctggtgattctgatggtt	0				5'	0
681	782	PC-3p-349769_2	GCCGAACACGAATTGCTCC	19	2	712	chr2	-	109307244	109307389	ggcgggggagttggtggtggtggtggaatgaaaacctccctgtcctctatttttcttcttcaGCCGAACACGAATTGCTCCtgg	0				3'	0
682	783	PC-3p-685439_1	TCGCTCAGTCGTGTCTGACTCC	22	1	879	chr2	-	111304006	111304147	ctctcaggcacctgaggtgactgcggtatgtgtgtgtgctcagTCGCTCAGTCGTGTCTGACTCCt	0				3'	0
683	784	PC-5p-1724655_1	AAAAGTTCATTTGGGTTTTCCG	22	1	802	chr2	-	111383880	111384021	tcgtgagttggtcaAAAAGTTCATTTGGGTTTTCCGtaagacggaatggaAAAACTGGAACGAACTTTTGCCCaacccagta	0				5'	0
683	785	PC-3p-1757039_1	CAAACTGGAACGAACTTCTTGGT	23	1	406	chr2	-	111383880	111384021	tcgtgagttggtcaAAAAGTTCATTTGGGTTTTCCGtaagacggaatggaAAAACTGGAACGAACTTTTGCCCaacccagta	0				3'	0
684	786	PC-5p-99486_8	AAAAAGTTCGTTTGGGTTTT	20	8	761	chr2	-	114272617	114272758	nnnccAAAAAGTTCGTTTGGGTTTTccatgcaatggcacagaaAAACCCGAATGAACTTTTTGGcca	0				5'	0
684	787	PC-3p-69095_12	AAACCCGAATGAACTTTTTGG	21	12	793	chr2	-	114272617	114272758	nnnccAAAAAGTTCGTTTGGGTTTTccatgcaatggcacagaaAAACCCGAATGAACTTTTTGGcca	0				3'	0
685	788	PC-5p-1024974_1	TGCGCACGCGACGCCAGT	18	1	695	chr2	-	119119315	119119452	ttcctgtaaaccagcggaggcTGCGCACGCGACGCCAGTaggcgcacgccttgcgcagaatccacactcatcagccagttcagact	0				5'	0
686	789	PC-5p-711214_1	TTCAGGTTCGGGTCCTGCCGCGCTCGCCA	29	1	58	chr2	-	119246829	119246968	TTCAGGTTCGGGTGCTCAGGACAGAGGCAtctgggtgtctgcaggcgggggctgagcCTGCCCACCCTGCCACCAGGtcagagcttggtgctgggcagtgggattttcgtggcccgcagt	0				5'	0
686	790	PC-3p-578617_1	CTGCCCACCCTGCCACCAGG	20	1	797	chr2	-	119246829	119246968	TTCAGGTTCGGGTGCTCAGGACAGAGGCAtctgggtgtctgcaggcgggggctgagcCTGCCCACCCTGCCACCAGGtcagagcttggtgctgggcagtgggattttcgtggcccgcagt	0				3'	0
687	791	PC-5p-846901_1	CCGAAGAACTGATGCTTTTGAACT	24	1	852	chr2	-	123559510	123559653	acaCCGAAGAACTGATGCTTTTGAACTgtggtgttggagaaggttCTTGAGAGTTCCTTGGACT	0				5'	0
687	792	PC-3p-441670_1	CTTGAGAGTTCCTTGGACT	19	1	756	chr2	-	123559510	123559653	acaCCGAAGAACTGATGCTTTTGAACTgtggtgttggagaaggttCTTGAGAGTTCCTTGGACT	0				3'	0
688	793	PC-5p-351912_3	GCGGGCTTCCCTGGTGGCT	19	3	737	chr2	-	124508641	124508779	aaGCGGGCTTCCCTGGTGGCTtagtggtaaagaatccacctgccaatgcaggagaggcctgatc	0				5'	0
689	794	PC-3p-1243054_1	GACACTAGGGCACAGCAGAGC	21	1	825	chr2	-	125431567	125431707	gcagatgctgcaggctcggctggcagtggagggggacagcacatccctgcagGACACTAGGGCACAGCAGAGCggggcggagtcaac	0				3'	0
690	795	PC-3p-359696_2	TTAGGCGAGTGTTGGACCATAC	22	2	787	chr2	-	130093419	130093561	ncatgtttnatnacgtatggtccaacactcgcctaaaggaaatnncnnnnngnnatttcctTTAGGCGAGTGTTGGACCATACgtnatnaaacatgnnn	0				3'	0
691	796	PC-5p-107920_7	AAAAGATTTGTTTGGGTTTTT	21	7	813	chr2	-	132388145	132388285	ttctgaaattaggactgggtttgccAAAAGATTTGTTTGGGTTTTTccatatcatcttatggaaaaatccaaatgaaacttttgggcaacccaatatttcaccc	0				5'	0
692	797	PC-3p-188884_3	TTCCAGGCAAGAGGACTGGAG	21	3	810	chr2	-	136709922	136710062	ccctatggactgcagcccaccaggctcctccgtccatgggattTTCCAGGCAAGAGGACTGGAGtgggctgccttctccatatga	0				3'	0
693	798	PC-5p-549778_1	TGATGTTTGCAACCTATAAGCAGGTGA	27	1	817	chr2	-	140171424	140171570	gtaagtTGATGTTTGCAACCTATAAGCAGGTGAaatctgtgtatgtgacctgtttataagttgtattgttagcttag	0				5'	0
694	799	PC-5p-72529_13	TGGGGCACCTGGTGC	15	13	564	chr2	-	144708639	144708783	tcaTGGGGCACCTGGTGCgccagattttcacacgtggtggagaaattgaggcgcagtggggggagccccagcc	0				5'	0
695	800	PC-5p-514297_1	GCCGCCTCGCGAGCTCCTTCGCC	23	1	904	chr2	-	145777425	145777567	cagtacccgggggccGCCGCCTCGCGAGCTCCTTCGCCgccagcgcgcggagtatggggcgctgatggccatggagggctacaggggnnn	0				5'	0
696	801	PC-5p-258673_2	AAAAAGTTTGTTTGGGTTTTTCT	23	2	900	chr2	-	152409959	152410101	cagggttggtcaAAAAAGTTTGTTTGGGTTTTTCTataacagcttatggaaaaatctaaatgaattttttggtcaacttaa	0				5'	0
697	802	PC-5p-1952195_1	GGAGAATCCCAGGGACAGC	19	1	752	chr2	-	159886467	159886605	ccagtgttcttgcctGGAGAATCCCAGGGACAGCagagcctggtgggctgccgtctatggggtcgcacagagttcgacacgnn	0				5'	0
698	803	PC-3p-1406643_1	GTGGGCTGCTGTCTCTGG	18	1	699	chr2	-	165937120	165937257	ncacttcagtgttcttgcctggagaatcccagggatgggggagcctgGTGGGCTGCTGTCTCTGGggtctcacagagtcagacacgactgaagcaa	0				3'	0
699	804	PC-3p-63859_14	AAAATCTGAACAAACTTTTTGG	22	14	840	chr2	-	183688431	183688573	ggttggccaaaaggttcattcaaatttttccattacagcttacagaAAAATCTGAACAAACTTTTTGGccaatg	0				3'	0
700	805	PC-3p-265929_2	AAAAATCTGAATGAACTTTT	20	2	741	chr2	-	186786731	186786870	cccaaaagttccatttgggattttctgtacaccttatggAAAAATCTGAATGAACTTTTttg	0				3'	0
701	806	PC-5p-1734818_1	ACTCAAGATCTGGGACGGAGAAGA	24	1	952	chr2	-	188614728	188614871	atcACTCAAGATCTGGGACGGAGAAGAcacttagaaacaggcgcgtgtctagacactgtcccggggttgggtacc	0				5'	0
702	807	PC-3p-1412568_1	AACAAAGAGGCCGCCTCCGGGGG	23	1	861	chr2	-	197004179	197004321	tccccggattgcatctttgacacacaagctcttagtaaccttcagcaAACAAAGAGGCCGCCTCCGGGGGccgct	0				3'	0
703	808	PC-5p-1032724_1	ATTGGGTTGGTCAAAAAGTTCAT	23	1	879	chr2	-	197333959	197334101	atatATTGGGTTGGTCAAAAAGTTCATttgggttttttcttaccatcttaaggaaaaccccaaatgaactttttgactaacccaatg	0				5'	0
704	809	PC-5p-282714_2	GCCCATCACCAACTCCTGGAGC	22	2	856	chr2	-	199031200	199031341	GCCCATCACCAACTCCTGGAGCttgctcaaactcaggtccgttgagttggtgatgcca	0				5'	0
705	810	PC-3p-63859_14	AAAATCTGAACAAACTTTTTGG	22	14	840	chr2	-	199607581	199607723	aattattgagtaggccaaaatatttgttgggcttttcccattggaAAAATCTGAACAAACTTTTTGGccaacccaatatca	0				3'	0
706	811	PC-3p-688330_2	TGGGCTGCCGTCTATGGGGTCT	22	2	758	chr2	-	203464405	203464546	ctccagtactcttgcctggaaaatcccatggatggaggagcctggTGGGCTGCCGTCTATGGGGTCTcacagactgaag	0				3'	0
707	812	PC-3p-327026_2	TGAACTTTTTGGCCAACCCATT	22	2	847	chr2	-	205766456	205766597	attgagttgataaaaaagttcctttgggtttttccataatatcatatagaaaaatacaaaTGAACTTTTTGGCCAACCCATTa	0				3'	0
708	813	PC-3p-80173_10	GGACTTCCCTGGTAGCTCAGC	21	10	806	chr2	-	210947366	210947507	aaagagttaacattgaggcataattaaaagtgcattaccttatttttaGGACTTCCCTGGTAGCTCAGCtgg	0				3'	0
709	814	PC-5p-1032724_1	ATTGGGTTGGTCAAAAAGTTCAT	23	1	879	chr2	-	213826664	213826806	tcttATTGGGTTGGTCAAAAAGTTCATttgggtttttcataacatctatggaaaatcccaaacagagtgtttggccagcccagtatt	0				5'	0
710	815	PC-5p-233130_3	TAGCCCTCCAGTCTCCTCTGTCC	23	3	893	chr2	-	214641894	214642036	ctaTAGCCCTCCAGTCTCCTCTGTCCatgggcttttcccagcaagagtactggagtgggttgcca	0				5'	0
711	816	PC-5p-782746_1	TGTTCTCTATGTCTGTGTC	19	1	734	chr2	-	219445840	219445978	cctaagtcTGTTCTCTATGTCTGTGTCtccttctcttctctgtaaacaaggttcatggacgcaaataaagaggttgaagt	0				5'	0
712	817	PC-5p-1139509_1	AGCTTTAAATTTGGCCTAAGTCTCTGT	27	1	972	chr2	-	223182242	223182391	tcagatttcagtagccatcAGCTTTAAATTTGGCCTAAGTCTCTGTaGCCAAGATAAGGTTGGGACATTGCAATCATt	0				5'	0
712	818	PC-3p-1627903_1	GCCAAGATAAGGTTGGGACATTGCAATCAT	30	1	1089	chr2	-	223182242	223182391	tcagatttcagtagccatcAGCTTTAAATTTGGCCTAAGTCTCTGTaGCCAAGATAAGGTTGGGACATTGCAATCATt	0				3'	0
713	819	PC-5p-303824_2	AAAAGTTCATTCGAGTTTTT	20	2	739	chr2	-	228850431	228850573	atatattgggttggccAAAAGTTCATTCGAGTTTTTcagtaacaccttagagaAAAACCCGCATGAACTTTTTGGccaacccaatagct	0				5'	0
713	820	PC-3p-42614_23	AAAACCCGCATGAACTTTTTGG	22	23	810	chr2	-	228850431	228850573	atatattgggttggccAAAAGTTCATTCGAGTTTTTcagtaacaccttagagaAAAACCCGCATGAACTTTTTGGccaacccaatagct	0				3'	0
714	821	PC-3p-277154_2	GTGGAGGAGGAGCGGTCCGG	20	2	695	chr2	-	236707199	236707338	ggggagctggactgtgcggccgggacgtagGTGGAGGAGGAGCGGTCCGGctcggt	0				3'	0
715	822	PC-5p-1962687_1	AAGTTCGTTCAGGCTTTTCTGT	22	1	783	chr2	-	243023294	243023436	ttattgggttagccaagAAGTTCGTTCAGGCTTTTCTATtccatcttacggaAAAACCTGAATGAAGTTCTTGGCcatcccaannn	0				5'	0
715	823	PC-3p-1913747_1	AAAACCTGAATGAAGTTCTTGGC	23	1	905	chr2	-	243023294	243023436	ttattgggttagccaagAAGTTCGTTCAGGCTTTTCTATtccatcttacggaAAAACCTGAATGAAGTTCTTGGCcatcccaannn	0				3'	0
716	824	PC-5p-812162_1	GACCCAGTCCTCTGTCCTTGTTC	23	1	844	chr2	-	246335431	246335573	ggcctccgtccccactctcaggctcagttGACCCAGTCCTCTGTCCTTGTTCcagccgggggcgtgaggacagagctggggagtagatgagcatgggacagaaaggcggagc	0				5'	0
717	825	PC-3p-296344_2	TAGCATCAGTCCTTCCAATGAAC	23	2	880	chr2	-	246660036	246660178	aatgagtcagctcttcacatcaggtggccaaagcactgaagcttcagctttTAGCATCAGTCCTTCCAATGAACattcagggttgatttccc	0				3'	0
718	826	PC-3p-380266_2	AGAGACACAGATGTAAAGAAC	21	2	801	chr2	-	249352283	249352424	tagctttacaatattttgatgttgcagggcaccaaaAGAGACACAGATGTAAAGAAC	0				3'	0
719	827	PC-3p-1836627_1	ACGGGCAAGTGAGGACTC	18	1	719	chr2	-	255859906	255860043	cgtttctgttccttctcggcagattccttagccctcgtttctgagcgccttttgtgtgcgACGGGCAAGTGAGGACTCtataaagatgaacaaaaattca	0				3'	0
720	828	PC-3p-37756_27	AGAAAAACCTGAATGAACTTTT	22	27	825	chr2	-	256560833	256560974	ttttattgagttggccaaaaagttcatttgggtttttgtacggtgttatAGAAAAACCTGAATGAACTTTTtcgcctacccaatattt	0				3'	0
721	829	PC-3p-1335331_2	CTTGCGACTCCATGGACTG	19	2	738	chr2	-	258564690	258564829	ccagcatctaatatagtccggtggtggtggtttagacactaagtcatgtctgactCTTGCGACTCCATGGACTGtaatctgccag	0				3'	0
722	830	PC-5p-1785158_1	TTGGAACTGAAGCAGAACTTGATAGAA	27	1	1060	chr2	-	260446945	260447091	ctccctaaccaaaactgccaagaaaggcTTGGAACTGAAGCAGAACTTGATAGAAgaggtaagagcttgttttttattattatttttcttattttcccagccctcgtatttggtt	0				5'	0
723	831	PC-5p-258658_2	TGGGATGGCAAGGCTCTGAGGCTGG	25	2	971	chr2	-	261016336	261016480	atTGGGATGGCAAGGCTCTGAGGCTGGgcaaggtctggtatcagaagtaccttgaacctatcctgca	0				5'	0
724	832	PC-3p-349547_2	CTGGGCTCACCCACCTCTCCAGCCTCC	27	2	1010	chr2	-	261523945	261524091	ctcggaagtgtcaggattgggatcatgaccccagcagcCTGGGCTCACCCACCTCTCCAGCCTCCtct	0				3'	0
725	833	PC-5p-220171_3	AGATCTGTCCTGAAACCAGCA	21	3	766	chr20	+	2835014	2835155	caaaccagcttgtgggagAGATCTGTCCTGAAACCAGCAtggcagctgctagtctatGCTGGTTTCAGGACAGATCTCTcccacaagctggtctc	0				5'	0
725	834	PC-3p-660685_1	GCTGGTTTCAGGACAGATCTCT	22	1	792	chr20	+	2835014	2835155	caaaccagcttgtgggagAGATCTGTCCTGAAACCAGCAtggcagctgctagtctatGCTGGTTTCAGGACAGATCTCTcccacaagctggtctc	0				3'	0
726	835	PC-3p-87730_9	TTTTTTGCTGGAACATTTCTGG	22	9	815	chr20	+	13690068	13690209	cctggagcccagctggaaatgttctagccaaaaaagtttgccgagaaccactgtgtctttTTTTTTGCTGGAACATTTCTGGttgtgcttctgc	0				3'	0
727	836	PC-3p-256601_2	AAAACCTGAATGAACTTATTGG	22	2	837	chr20	+	14516385	14516526	acttctcagtaaatattgggttggccacagagtttgttcaggtttttcttatgggAAAACCTGAATGAACTTATTGGctaagccggtatcttgtgggatga	0				3'	0
728	837	PC-5p-1530666_1	AGGCTGGGGCACGGGGGCTGTGT	23	1	883	chr20	+	16383154	16383296	ctgtgaaagttgggggaggggcagggacgtgggggAGGCTGGGGCACGGGGGCTGTGTgcttctctacctctCACTGCCCCTGTGCCTGCCTCCcctgccccccatcccaggcttcga	0				5'	0
728	838	PC-3p-207594_3	CACTGCCCCTGTGCCTGCCTCC	22	3	789	chr20	+	16383154	16383296	ctgtgaaagttgggggaggggcagggacgtgggggAGGCTGGGGCACGGGGGCTGTGTgcttctctacctctCACTGCCCCTGTGCCTGCCTCCcctgccccccatcccaggcttcga	0				3'	0
729	839	PC-5p-375359_2	TCACTGTTGGACCAGTATC	19	2	642	chr20	+	20284146	20284284	gaagtagttttctagattcatcccttttctgtgcctaacaTCACTGTTGGACCAGTATCttgggtgctgccttcagtgaataggaatatgagaaaggtcattcttgctctctacaag	0				5'	0
730	840	PC-5p-1496915_1	TTCGGTTCCTGTAAGGCGCC	20	1	748	chr20	+	30043757	30043904	tgcgttttcaagccgtTTCGGTTCCTGTAAGGCGCCgcccgcatgCAGTCCGGAGCTGGAGTGAAGACAGTGGtctcg	0				5'	0
730	841	PC-3p-924238_1	CAGTCCGGAGCTGGAGTGAAGACAGTGG	28	1	1019	chr20	+	30043757	30043904	tgcgttttcaagccgtTTCGGTTCCTGTAAGGCGCCgcccgcatgCAGTCCGGAGCTGGAGTGAAGACAGTGGtctcg	0				3'	0
731	842	PC-5p-817722_1	CTTTCTCTCCTCTTCCACGCG	21	1	773	chr20	+	32003126	32003267	CTTTCTCTCCTCTTCCACGCGcacgtctcggtggttctcgagacccGAGGTTAAAAGCTCGGGAGACGcagccaccatgcgtgttcccgactctgagtcttgacgcgggagct	0				5'	0
731	843	PC-3p-1515734_1	GAGGTTAAAAGCTCGGGAGACG	22	1	853	chr20	+	32003126	32003267	CTTTCTCTCCTCTTCCACGCGcacgtctcggtggttctcgagacccGAGGTTAAAAGCTCGGGAGACGcagccaccatgcgtgttcccgactctgagtcttgacgcgggagct	0				3'	0
732	844	PC-3p-1765045_1	GATCGATGCCCGCATCCTCC	20	1	731	chr20	+	33356312	33356451	gtagtggGATCGATGCCCACATCCTCCagttttacgcgagaggtagtgggatcgatgcccacatcctcc	0				3'	0
733	845	PC-5p-325928_2	TTGGCCAAAAAGTTCATTCTCG	22	2	859	chr20	+	34518968	34519109	acctgggTTGGCCAAAAAGTTCATTCTCGtttttcatagatggtagaaaacaccaaatgaaacattggccaatctaata	0				5'	0
734	846	PC-5p-1311578_1	GGAGTATAGTTGTTTTACAATG	22	1	869	chr20	+	36230854	36230995	GGAGTATAGTTGTTTTACAATGttgtgttagtttccgctgtacagcaaagtccacagctatatata	0				5'	0
735	847	PC-5p-264973_2	AAAAAGTTCGTTCGGGTTTTTC	22	2	805	chr20	+	40161738	40161879	ttccataggagctgataaacattgggctggccAAAAAGTTCGTTCGGGTTTTTCcatgtgctgttacggaaaagccagatgagctttttggccagtccaacagctgctccgtga	0				5'	0
736	848	PC-3p-1353933_1	AGTTCTGTTCAGTTGCTCAG	20	1	764	chr20	+	43710650	43710789	tccctgagctactccacctaaaattgtgctcctcatcacctggttcAGTTCTGTTCAGTTGCTCAGtca	0				3'	0
737	849	PC-5p-220171_3	AGATCTGTCCTGAAACCAGCA	21	3	766	chr20	-	2835051	2835192	ctgagaccagcttgtgggagAGATCTGTCCTGAAACCAGCAtagactagcagctgccatGCTGGTTTCAGGACAGATCTCTcccacaagctggtttgac	0				5'	0
737	850	PC-3p-660685_1	GCTGGTTTCAGGACAGATCTCT	22	1	792	chr20	-	2835051	2835192	ctgagaccagcttgtgggagAGATCTGTCCTGAAACCAGCAtagactagcagctgccatGCTGGTTTCAGGACAGATCTCTcccacaagctggtttgac	0				3'	0
738	851	PC-5p-16032_75	AAAAAGTTCGTTTGGGTTTTTC	22	75	822	chr20	-	3768147	3768288	cactgagttggccAAAAAGTTCGTTTGGGTTTTTCcatgcgatggtatggaaaagctcgagtggactttttggccgatccaata	0				5'	0
739	852	PC-5p-16032_75	AAAAAGTTCGTTTGGGTTTTTC	22	75	822	chr20	-	3793812	3793953	tcatattgggctggccAAAAAGTTCGTTTGGGTTTTTCcgtaacgtcgtacgggcaaacccaggagaactttttagccaacccaataata	0				5'	0
740	853	PC-5p-714077_1	CCTCTCCAAGCCTTT	15	1	568	chr20	-	9692553	9692691	gcgttcatcatggacttccgcttcccactttgcCCTCTCCAAGCCTTTgccatcTGCTTGTCCAGTTTCGATGggaagctggcatgtgagtnn	0				5'	0
740	854	PC-3p-1540799_1	TGCTTGTCCAGTTTCGATG	19	1	760	chr20	-	9692553	9692691	gcgttcatcatggacttccgcttcccactttgcCCTCTCCAAGCCTTTgccatcTGCTTGTCCAGTTTCGATGggaagctggcatgtgagtnn	0				3'	0
741	855	PC-3p-582885_2	AAACCTGAATAAACTTTTTGGC	22	2	822	chr20	-	13618202	13618343	ccatgtattgggttggccaaaaatttcgtttgggttttttgataagatggtacagaaAAACCTGAATAAACTTTTTGGCcaacccagtataatt	0				3'	0
742	856	PC-3p-293075_2	TTATTGGAGTGGGTTGCCA	19	2	710	chr20	-	15750071	15750209	tttgtagcccaccaggctcctctgtccagtgggattttccaggcaagaTTATTGGAGTGGGTTGCCAn	0				3'	0
743	857	PC-5p-303824_2	AAAAGTTCATTCGAGTTTTT	20	2	739	chr20	-	17135027	17135166	caAAAAGTTCATTCGAGTTTTTccataccatcttatgggaaaactcagaagaactttnnn	0				5'	0
744	858	PC-5p-1557256_1	CCCTGTGGAGGCGAGAGGGTGAAGATG	27	1	992	chr20	-	17488644	17488790	agaggggcaCCCTGTGGAGGCGAGAGGGTGAAGATGcaccatgcactctcaTTTTCACTCCCTCCTTCGCAGggtggtgtctcagc	0				5'	0
744	859	PC-3p-1919513_1	TTTTCACTCCCTCCTTCGCAG	21	1	786	chr20	-	17488644	17488790	agaggggcaCCCTGTGGAGGCGAGAGGGTGAAGATGcaccatgcactctcaTTTTCACTCCCTCCTTCGCAGggtggtgtctcagc	0				3'	0
745	860	PC-3p-251972_2	TCCTCGTCGTCGTCC	15	2	556	chr20	-	18707263	18707402	cacgggaaagtagagggcgtcgtggtagggcggcggcggcccggcctccTCCTCGTCGTCGTCCtcctcgtcgtcccccatg	0				3'	0
746	861	PC-5p-260246_3	GAGGGGTTTGGGCTGTGCTTCT	22	3	853	chr20	-	28773863	28774005	tgttgacctgggctgcgtcccatgGAGGGGTTTGGGCTGTGCTTCTctgccctttcacagAAGTGGAGCCAGAAACCTTGCCaaggccgtggctgctgtctttcatgc	0				5'	0
746	862	PC-3p-138076_5	AAGTGGAGCCAGAAACCTTGCC	22	5	845	chr20	-	28773863	28774005	tgttgacctgggctgcgtcccatgGAGGGGTTTGGGCTGTGCTTCTctgccctttcacagAAGTGGAGCCAGAAACCTTGCCaaggccgtggctgctgtctttcatgc	0				3'	0
747	863	PC-3p-1045466_1	GAGCTTTTCGAGTCAGCGACCTGGC	25	1	929	chr20	-	29060647	29060791	tgagccagagagctaaggatttgagcaagcgGAGCTTTTCGAGTCAGCGACCTGGCatggaga	0				3'	0
748	864	PC-5p-1701937_1	ATGTCTGTAAACGGGGCCTCGGG	23	1	874	chr20	-	29068252	29068394	aagggagagaagctttctaagagaagaggttggggATGTCTGTAAACGGGGCCTCGGGtcggatgctgtcagatttcccattagaggcattttccattctctctccatcttttctcca	0				5'	0
749	865	PC-3p-261262_2	GACACGACTGAGGTGACTTAGCA	23	2	809	chr20	-	32285346	32285491	tgggctgccgtctgtggggtcgcacagagtcaGACACGACTGAGGTGACTTAGCAgcagcagcagt	0				3'	0
750	866	PC-5p-396613_2	GTTGCTGTTCAATTGCTAAG	20	2	735	chr20	-	39067273	39067412	tcttGTTGCTGTTCAATTGCTAAGtcgtgtccaactctttgtggtcccatgaacCGCAGCACGTCAGGCCT	0				5'	0
750	867	PC-3p-700238_1	CGCAGCACGTCAGGCCT	17	1	677	chr20	-	39067273	39067412	tcttGTTGCTGTTCAATTGCTAAGtcgtgtccaactctttgtggtcccatgaacCGCAGCACGTCAGGCCT	0				3'	0
751	868	PC-3p-917320_1	AAAAGTTCGTTCAGGTTTTTCT	22	1	810	chr20	-	41561206	41561347	gggtgacagaaagacaagaatcagattggcccAAAAGTTCGTTCAGGTTTTTCTgttagta	0				3'	0
752	869	PC-5p-188677_3	CTGCTGCTGCTAAGTCGCTTCAT	23	3	855	chr20	-	45729726	45729868	CTGCTGCTGCTAAGTCGCTTCATtcgtgtccgactcTGTGCGACCCCATAGACGGCAGGcc	0				5'	0
752	870	PC-3p-604242_1	TGTGCGACCCCATAGACGGCAGG	23	1	833	chr20	-	45729726	45729868	CTGCTGCTGCTAAGTCGCTTCATtcgtgtccgactcTGTGCGACCCCATAGACGGCAGGcc	0				3'	0
753	871	PC-3p-192979_4	GAGCCGCGGGCTGGACCTCGA	21	4	764	chr20	-	53740125	53740266	nnccggggccagcctgcggtgtccgcgccgcgtcagccctcgGAGCCGCGGGCTGGACCTCGAgc	0				3'	0
754	872	PC-3p-42614_23	AAAACCCGCATGAACTTTTTGG	22	23	810	chr21	+	10095893	10096035	atcgggttagccaaaaatgttcattcgggtttctccctgtggcttaAAAACCCGCATGAACTTTTTGGccaacccaac	0				3'	0
755	873	PC-5p-2025414_1	CTCGCTGCTTCCAGCTCCCTT	21	1	783	chr21	+	10726258	10726398	cgagtcatcgctgggcCTCGCTGCTTCCAGCTCCCTTccctgccccccgccccggcgcggggggtcgactagccaagcggggcgggaggcgacgcgg	0				5'	0
756	874	PC-3p-1648794_1	CAAATGAACTTTCTGGCCAACCC	23	1	902	chr21	+	14052161	14052303	atgtattgtgttggccaaaaagtttgttttttttcctataacatcttacagagaatccCAAATGAACTTTCTGGCCAACCCaataact	0				3'	0
757	875	PC-5p-323387_2	ATATATTGTCACTCTGCTTATTTAAC	26	2	969	chr21	+	28562101	28562246	aatgtattaaATATATTGTCACTCTGCTTATTTAACtttgtatatatgcagagtaCATCATGTGAAATGCTGGG	0				5'	0
757	876	PC-3p-1501699_1	CATCATGTGAAATGCTGGG	19	1	730	chr21	+	28562101	28562246	aatgtattaaATATATTGTCACTCTGCTTATTTAACtttgtatatatgcagagtaCATCATGTGAAATGCTGGG	0				3'	0
758	877	PC-5p-234172_3	GGTTAGGACTCTGTGG	16	3	522	chr21	+	31731828	31731966	gaagggttgaagaatccccctggtggtccagtGGTTAGGACTCTGTGGtttccctgcagaagccccaggttcaatccctggtcagggagctaggattcctcaaaccata	0				5'	0
759	878	PC-5p-16032_75	AAAAAGTTCGTTTGGGTTTTTC	22	75	822	chr21	+	32521294	32521436	tcagatgtttatattggattggctAAAAAGTTCGTTTGGGTTTTTCtggaagatgttataaaaacccaaacgaactttttggccatcccaataaaatatctgc	0				5'	0
760	879	PC-5p-294890_2	CGACTCCATGGATTGTAG	18	2	683	chr21	+	34911900	34912037	gcgtctgactctgCGACTCCATGGATTGTAGcccaccaggctcccctgtccatggaatttcccagacaagaata	0				5'	0
761	880	PC-5p-349248_2	TTGGTCAAAAAGTTTGTTTGG	21	2	810	chr21	+	36655398	36655538	tggtgatggggagggaggcctggtgtgctgcctatatattaggTTGGTCAAAAAGTTTGTTTGGgtttccccatgagatgttatggaaaaacacaaacaatgcttttgaccaacccaa	0				5'	0
762	881	PC-5p-184347_3	AAAAAGTTCGTTCAGGTTTTT	21	3	802	chr21	+	38730154	38730294	taatattggattggccAAAAAGTTCGTTCAGGTTTTTccatgaaacagaaaaacccaaacaaactttttggccagcccaatacgt	0				5'	0
763	882	PC-5p-842372_1	CTCACACACCCTCACC	16	1	598	chr21	+	43136403	43136542	gatttgactctcaaaCTCACACACCCTCACCttctccatttctgaagaggTGAGGTCGTAGGATTGATGTtaatga	0				5'	0
763	883	PC-3p-1537853_1	TGAGGTCGTAGGATTGATGT	20	1	639	chr21	+	43136403	43136542	gatttgactctcaaaCTCACACACCCTCACCttctccatttctgaagaggTGAGGTCGTAGGATTGATGTtaatga	0				3'	0
764	884	PC-5p-289468_2	CAGGCTGTAGGGCTCCTGGCA	21	2	779	chr21	+	44581437	44581577	tgcagcaggggtgcatctgtggaggggcgatgatgccgCAGGCTGTAGGGCTCCTGGCAggtgccaccagaccagcaggctctcctgcaccttcatgtccccctaagcacccttcttct	0				5'	0
765	885	PC-3p-486516_1	CCTTGGGCGTTGTGGGAGCCGCTGA	25	1	900	chr21	+	46274775	46274919	cgtctccggatgctcagctcctgacttccttatgCCTTGGGCGTTGTGGGAGCCGCTGAgggattctccggggtcc	0				3'	0
766	886	PC-5p-265929_2	AAAAATCTGAATGAACTTTT	20	2	741	chr21	+	49935235	49935374	AAAAATCTGAATGAACTTTTaaccatcccaatatgtagtaccacctgtgaagtgggatttctgaaaagtcatatctggtt	0				5'	0
767	887	PC-3p-970343_1	GGGCGGGCGGGCGGCG	16	1	563	chr21	+	54886304	54886439	tgaccgctggctgctggtctcgtgacgctcggacggtcctctgcctgcgtgtcggctGGGCGGGCGGGCGGCGgggagcagggggc	0				3'	0
768	888	PC-3p-126598_6	AAAACCTGAACGAACTTTTTGG	22	6	840	chr21	-	7362831	7362972	cgttgtattgggttggccaaaaagttgatttgggttgctgttaagatcttaccgggAAAACCTGAACGAACTTTTTGGccaccccaatacattg	0				3'	0
769	889	PC-3p-381764_2	AAAATCTGAACGAACTTTTTGG	22	2	712	chr21	-	12643140	12643280	tgataatttgttggaacatagtattggggtggccaaaaagttcgagtttttctaaaggcAAAATCTGAACGAACTTTTTGGccaaccctatacatctgttgcacatcatattttt	0				3'	0
770	890	PC-3p-201197_3	AAAATCTGAATGAACTTTCTGG	22	3	816	chr21	-	17186780	17186922	gacattatactgggctggccagaaactttgttctggtttttctttatgcttttatggaAAAATCTGAATGAACTTTCTGGtcaacccaatgtaatata	0				3'	0
771	891	PC-3p-157925_6	GGGGCCGGGGGTGGGGT	17	6	619	chr21	-	18511460	18511597	ggaccacttttgtctcgtcaccaggatgtccgcagtgtcGGGGCCGGGGGTGGGGTggg	0				3'	0
772	892	PC-3p-247935_2	AAACCTGAACGAACTTTTTGGC	22	2	851	chr21	-	18839770	18839911	taggttggccgaaaagttcattcgggttttccataacatcttccagacAAACCTGAACGAACTTTTTGGCcaatgca	0				3'	0
773	893	PC-5p-1701969_1	GAGGATGGGAAACTTTTGCA	20	1	760	chr21	-	23937296	23937435	gcatgttatggtccgcgtgggagGAGGATGGGAAACTTTTGCAgggtatttgttgaaacacgacccctgccggatgctgcagatatcccgtgtg	0				5'	0
774	894	PC-3p-265929_2	AAAAATCTGAATGAACTTTT	20	2	741	chr21	-	25021280	25021419	ttttatcaggttggtaaaagagatcttttgggtttttccaaaacatcttactgAAAAATCTGAATGAACTTTTttgccaacccaatatta	0				3'	0
775	895	PC-5p-20944_56	AAAAAGTTCGTTTGGGTTTTT	21	56	806	chr21	-	32521328	32521470	tagcagatattttattgggatggccAAAAAGTTCGTTTGGGTTTTTataacatcttccagaaaaacccaaacgaactttttagccaatccaatataaacatctgaca	0				5'	0
776	896	PC-3p-1138487_1	AGGGATTGAACTCTCATC	18	1	659	chr21	-	33645717	33645854	cctggggcatgtgggatcctagttcctcatccAGGGATTGAACTCTCATCccctgc	0				3'	0
777	897	PC-5p-258673_2	AAAAAGTTTGTTTGGGTTTTTCT	23	2	900	chr21	-	38730184	38730326	gaaggggacgtattgggctggccAAAAAGTTTGTTTGGGTTTTTCTgtttcatggAAAAACCTGAACGAACTTTTTGgccaatccaatattatttgacatttcccc	0				5'	0
777	898	PC-3p-119692_7	AAAAACCTGAACGAACTTTTTG	22	7	846	chr21	-	38730184	38730326	gaaggggacgtattgggctggccAAAAAGTTTGTTTGGGTTTTTCTgtttcatggAAAAACCTGAACGAACTTTTTGgccaatccaatattatttgacatttcccc	0				3'	0
778	899	PC-5p-1569104_2	TGAGGTCGCACAGAGTCGGAA	21	2	596	chr21	-	39778314	39778455	gtgggctgctgtctgTGGGGTCGCACAGAGTCGGAAactactgaagcaacttagcagcagcagcagc	0				5'	0
779	900	PC-5p-1749399_1	ACTTTCTTCTGTGGCAA	17	1	678	chr21	-	43174953	43175089	tttgtggacgatcagcagACTTTCTTCTGTGGCAAcgtggctcatcaacaacttatccaggtagtaactgaggaaagagcagg	0				5'	0
780	901	PC-3p-1324034_1	TGCAGCCCCTAGTCCCTGCCTCACC	25	1	780	chr21	-	45900829	45900973	ataggtcagggcctggggaagctgtgggtgggggtagacagcgctccTGCAGCCCCTAGTCCCTGCCTCACC	0				3'	0
781	902	PC-5p-124291_7	AGGCCACACTTTCCTCAGCT	20	7	759	chr21	-	47613250	47613392	atatgAGGCCACACTTTCCTCAGCTctgatcgcagcTGAGGAAAGTGTGGGCCCACAC	0				5'	0
781	903	PC-3p-277016_2	TGAGGAAAGTGTGGGCCCACAC	22	2	776	chr21	-	47613250	47613392	atatgAGGCCACACTTTCCTCAGCTctgatcgcagcTGAGGAAAGTGTGGGCCCACAC	0				3'	0
782	904	PC-5p-78712_15	CGGCGCGCCGGGCCCGGG	18	15	648	chr21	-	47895755	47895892	ggcggCGGCGCGCCGGGCCCGGGcagtgctcgctcctgctggggcgctgcggtagcgcccgggtccgggcgtcgccatg	0				5'	0
783	905	PC-5p-209377_3	GGGATTGCCTGTGGGATAAGGAC	23	3	869	chr21	-	49354125	49354267	GGGATTGCCTGTGGGATAAGGACtggaggtgccctgttggcctgaactcactgccctgttctcttttgacttaggcaatgaa	0				5'	0
784	906	PC-5p-957025_1	CCGGATGCCATGATCTTAGTTTTCTGA	27	1	1052	chr21	-	52064564	52064710	cctatttgccatgaagtgatgggaCCGGATGCCATGATCTTAGTTTTCTGAacaagatttagggtccacgttagagccagggtcatcccatcttga	0				5'	0
785	907	PC-5p-357736_2	CAGGACCCCAGCTTCAACCCAGC	23	2	794	chr21	-	53281973	53282115	cacgctgggccatggggaccCAGGACCCCAGCTTCAACCCAGCtaggctgagtggctgagcatcggtgacctgtcccctctgcctgcccagcagt	0				5'	0
786	908	PC-3p-260907_2	NAAATCTGAATGAACTTTTTGG	22	2	431	chr22	+	5553375	5553516	atttattgggttggctaaaaagcacatttgggttttttgtaacatcttaaaGAAATCTGAATGAACTTTTTGGgcaacccaatacat	0				3'	0
787	909	PC-5p-62879_15	AAAAGTTCATTAGGGTTTTTCT	22	15	758	chr22	+	5910494	5910636	gttggccaAAAAGTTCATTAGGGTTTTTCTacaacatcttttccacaacatccatgacatcactggaaaaatctgaatgaactttttgacc	0				5'	0
788	910	PC-3p-71924_12	AAAAATCTGAATGAACTTTTTGA	23	12	853	chr22	+	5910552	5910694	caaaaagttcattagggtttttctacaacatcttttccacaacatccatgacatcactggAAAAATCTGAATGAACTTTTTGAcc	0				3'	0
789	911	PC-5p-62879_15	AAAAGTTCATTAGGGTTTTTCT	22	15	758	chr22	+	14208101	14208243	aatgttgggttggtgcAAAAGTTCATTAGGGTTTTTCTgtaagatgttatggaaagtctgaaggaactttttggccaacccagctac	0				5'	0
790	912	PC-3p-1249451_1	AAAATCTGAATGAACCTTTTGG	22	1	812	chr22	+	17742550	17742691	ttcataatattgggttggccaaaaaattcgtttgggtttttccttaacagctatgaaAAAATCTGAATGAACCTTTTGGccaacccaatagttatcta	0				3'	0
791	913	PC-5p-731132_1	TGTGGGAAGGACCTGAAGACGG	22	1	879	chr22	+	21958936	21959077	tgccttcctgcttggcctcccactgcttctccagaTGTGGGAAGGACCTGAAGACGGCTCCACACCATCTTCTGctcccttccaggacccgggctgtgggcaaggccatctgaagtt	0				5'	0
791	914	PC-3p-1205097_1	CGGCTCCACACCATCTTCTG	20	1	750	chr22	+	21958936	21959077	tgccttcctgcttggcctcccactgcttctccagaTGTGGGAAGGACCTGAAGACGGCTCCACACCATCTTCTGctcccttccaggacccgggctgtgggcaaggccatctgaagtt	0				3'	0
792	915	PC-5p-305808_2	CACCCGGACGGGTAGCTGGAGGAGA	25	2	960	chr22	+	26191974	26192118	CACCCGGACGGGTAGCTGGAGGAGAtcggaccctcccctaaatttgggcccctctctccccccaactcccgtcctga	0				5'	0
793	916	PC-3p-870028_1	CAAGAACACTGCAGTGGGTTGCC	23	1	901	chr22	+	28050711	28050853	actgtagcccaccaggctcctctgtccatgggattctccaggCAAGAACACTGCAGTGGGTTGCCnn	0				3'	0
794	917	PC-3p-1818407_1	AAAAACCTGAACAAACTTTTTGG	23	1	918	chr22	+	30610856	30610998	aaatggttggccaaaaagtacgtttgattttttctgtcacatcatatgtAAAAACCTGAACAAACTTTTTGGccaaaccaata	0				3'	0
795	918	PC-3p-1536277_1	AAAACCTGAATGAACTTTTGG	21	1	677	chr22	+	33545580	33545720	aaaaatattggcttggtcaaaaagttcattcaggtttctccttcacatcttacagAAAACCTGAATGAACTTTTGGccaacccaatgttaca	0				3'	0
796	919	PC-5p-1963103_1	CTCAGTCCGGCGGATCCTGA	20	1	752	chr22	+	34309839	34309978	gttagttccggctcggactggggagtccgtttgttattttaggtctgggCTCAGTCCGGCGGATCCTGAGGTTCTCagggtgctgggtggcaggtttaatacagaattcttcctagaggctggttctca	0				5'	0
796	920	PC-3p-894788_1	CCGGCGGATCCTGAGGTTCTC	21	1	747	chr22	+	34309839	34309978	gttagttccggctcggactggggagtccgtttgttattttaggtctgggCTCAGTCCGGCGGATCCTGAGGTTCTCagggtgctgggtggcaggtttaatacagaattcttcctagaggctggttctca	0				3'	0
797	921	PC-3p-2018799_1	AGCGGGTGGCCTGGTGCTGTG	21	1	824	chr22	+	37214756	37214896	gtgggcattgtaggaatactcggtgtcttgtgattttaattgtggacatAGCGGGTGGCCTGGTGCTGTGacatcagattgagaagacatttctgaact	0				3'	0
798	922	PC-5p-303824_2	AAAAGTTCATTCGAGTTTTT	20	2	739	chr22	+	42349686	42349825	agtatattgggttggctgAAAAGTTCATTCGAGTTTTTccctaagacggtacagaaaactctgaacaaacctttttggccaccccaatatttg	0				5'	0
799	923	PC-3p-362663_2	CAGTTCAGTTTAGTTGCTCAT	21	2	824	chr22	+	45982954	45983094	ataggtcatatttcaaaatgagtattagattctatgaattatactggcaattcagttCAGTTCAGTTTAGTTGCTCATttgtgtctgactctt	0				3'	0
800	924	PC-5p-812713_1	TGCATGACGGTGGATCTGGAGGCTGA	26	1	895	chr22	+	46063642	46063787	ggacgTGCATGACGGTGGATCTGGAGGCTGAcaaacaggactacccccagccctcggacctgtccacctttgtgaacgaga	0				5'	0
801	925	PC-5p-222074_3	GGATGGACTGGTTGGATTTCCTTG	24	3	845	chr22	+	46647122	46647265	gatttccttcaGGATGGACTGGTTGGATTTCCTTGctgtccaagggactcttgagtcttctcctaca	0				5'	0
802	926	PC-3p-242852_2	GGCGGCGGCTCTGGAC	16	2	395	chr22	+	48516266	48516401	cagagccagggcctgggctctcggacaaaggtggccagaaagagcggacctgggggccagGGCGGGGGCTCTGGACcacagacac	0				3'	0
803	927	PC-5p-613734_1	AAAAAGTTTGTTGGGGTTTTTCT	23	1	662	chr22	+	50236496	50236637	atcgggttggccAAAAAGTTTGTTAGGGTTTTTCTttcacatcttttagaacAAAACCTGAATGAACCTTTTGGccaacccaat	0				5'	0
803	928	PC-3p-872053_1	AAAACCTGAATGAACCTTTTGG	22	1	782	chr22	+	50236496	50236637	atcgggttggccAAAAAGTTTGTTAGGGTTTTTCTttcacatcttttagaacAAAACCTGAATGAACCTTTTGGccaacccaat	0				3'	0
804	929	PC-5p-421141_1	TGGTCCCCCTTGCAGCCATCT	21	1	795	chr22	+	51505581	51505721	tccaaacccacttcctctcctgggctcctttcTGGTCCCCCTTGCAGCCATCTgattgagatctagtgaatgcatggtgggtgccgagg	0				5'	0
805	930	PC-3p-212698_3	CGGCCCTGGCGGAGCG	16	3	532	chr22	+	53485679	53485814	gaaccctccaggccacggttaggtcagcgagctgcttCGGCCCTGGCGGAGGGcagtgaggac	0				3'	0
806	931	PC-5p-86793_27	CGCGCCGCGGCTGGAC	16	27	555	chr22	+	55067353	55067487	gctggagggcctgcttcgcccgcCGCGCCGCGGCTGGACacgggggacgcgcgtgggcaccgcaggcaccgtccgcg	0				5'	0
807	932	PC-5p-258673_2	AAAAAGTTTGTTTGGGTTTTTCT	23	2	900	chr22	-	19807977	19808119	tgattggattggctAAAAAGTTTGTTTGGGTTTTTCTctaatagcttacggaaaactctgaatgaactttttggcaaacccaatat	0				5'	0
808	933	PC-3p-242796_2	CTCGTCGTGGAGTGTGCTTCCCTGTG	26	2	1021	chr22	-	24080145	24080290	ggaacagggaagtagcactgtgaagttttcgagaaaggacttttgtttaaaCTCGTCGTGGAGTGTGCTTCCCTGTGct	0				3'	0
809	934	PC-5p-348037_2	TAACCCCCAAGTCTTGGCCCT	21	2	717	chr22	-	24849833	24849973	cTAACCCCCAAGTCTTGGCCCTgcgtcctggcacaagtcgggggccgacgcttggtgggtgcc	0				5'	0
810	935	PC-3p-1012871_1	TTGGAATGACTGATGCTGAAG	21	1	785	chr22	-	28476743	28476883	atacagtattattcaaattcattgttttattactattcaTTGGAATGACTGATGCTGAAGctg	0				3'	0
811	936	PC-5p-374017_2	TTTGTTGTTGTTCAGTTGCTAAA	23	2	860	chr22	-	35008964	35009106	gtaacaggaagatagatcTTTGTTGTTGTTCAGTTGCTAAAttgtatctgagtatttgcaactccacagactgcacggatctttaattgtgag	0				5'	0
812	937	PC-5p-295424_2	AGGAGGGTGTGTGTGTGTGTGT	22	2	752	chr22	-	40279470	40279611	AGGAGGGTGTGTGTGTGTGTGTgtgtgtgtgttagaaagagacagagataggcagacacagacagcccaag	0				5'	0
813	938	PC-5p-1692367_1	TTGCCCCCTTTGGTAAAATA	20	1	782	chr22	-	43563725	43563864	agatatcaaatcagcatTTGCCCCCTTTGGTAAAATAtcgtaagtatcataatcaatactatattcaatagcaataggcaaaattgtatatgatgaa	0				5'	0
814	939	PC-3p-30232_43	AAAGCTGAACGAACTTTTTGGC	22	43	818	chr22	-	44444560	44444702	ttggccaaaaagctcgttcatttgggggtttcattctgtcttaccaaaaAAAGCTGAACGAACTTTTTGGCata	0				3'	0
815	940	PC-3p-407769_2	GGGGTGGGGGCGGCGGGGGAC	21	2	573	chr22	-	48459890	48460030	ccagctcagcatcccctgtggtgcctccccaGGGGCGGGGGCGGCGGGGGACgccacctcgagcaca	0				3'	0
816	941	PC-5p-1526874_1	CTGGCCTGAAGAATCCCATG	20	1	765	chr22	-	53451872	53452011	cattCTGGCCTGAAGAATCCCATGgagaatcccatggggtccTAAAGAGCTGGACATGAC	0				5'	0
816	942	PC-3p-1571735_1	TAAAGAGCTGGACATGAC	18	1	655	chr22	-	53451872	53452011	cattCTGGCCTGAAGAATCCCATGgagaatcccatggggtccTAAAGAGCTGGACATGAC	0				3'	0
817	943	PC-3p-1606345_1	TCTCTGCAGAAGCTCTGGTTCTA	23	1	915	chr22	-	55699585	55699727	cacagctggagcagctgcagaggcagggcctgctgTCTCTGCAGAAGCTCTGGTTCTA	0				3'	0
818	944	PC-3p-1648794_1	CAAATGAACTTTCTGGCCAACCC	23	1	902	chr23	+	4254956	4255098	tctatattgggttggccaaagggttcgtttaagttttctgtaagagcttatggaaaacccCAAATGAACTTTCTGGCCAACCCaatatgtg	0				3'	0
819	945	PC-3p-363562_2	GAAAAACCCAGATGAACTTTTT	22	2	807	chr23	+	10575313	10575454	aaattatatcaggttttccaaagtgttcataatggcttttgaataacattttacaGAAAAACCCAGATGAACTTTTTggacaacccaatataaaat	0				3'	0
820	946	PC-3p-348127_2	CTGCGTGACTGAACTGAACTG	21	2	825	chr23	+	19359559	19359699	gggtgctgcagttcatggggtcacaaaagtcagacacgaCTGCGTGACTGAACTGAACTGcacagtt	0				3'	0
821	947	PC-5p-1144954_1	TATAGTTCTGTGTATTCTTGC	21	1	801	chr23	+	25312771	25312911	atctttttttgTATAGTTCTGTGTATTCTTGCcacaatataaatttaaaattgctgtaatttacatttttattatcaaagaaaaaa	0				5'	0
822	948	PC-3p-1818407_1	AAAAACCTGAACAAACTTTTTGG	23	1	918	chr23	+	26330761	26330903	gaagtactgggctggccaaaaagttcatttgggtttttcattacatcttacagAAAAACCTGAACAAACTTTTTGGccaactcaatacagt	0				3'	0
823	949	PC-3p-265929_2	AAAAATCTGAATGAACTTTT	20	2	741	chr23	+	27396829	27396969	taaatattgggttagccacagagttcattggggtttcttctgtaacagcctatggAAAAATCTGAATGAACTTTTtagccaatccaatatatt	0				3'	0
824	950	PC-3p-381764_2	AAAATCTGAACGAACTTTTTGG	22	2	712	chr23	+	30427633	30427773	aggattgggttagcagaaaagttaattccgggttttcccataaaatagtactgaAAAATCTGAACGAACTTTTTGGccaacccaatatt	0				3'	0
825	951	PC-3p-1986644_1	CCGAACGAACTTTTTGGCCAAGC	23	1	671	chr23	+	32679640	32679782	tgggttagccgaaaagttcgtttggattttcccctaaggtgttatattaatatgaaaaacCCGAACGAACTTTTTGGCCAACCcagta	0				3'	0
826	952	PC-5p-1690371_1	AACATGGATGCATAGACACTGA	22	1	837	chr23	+	33540171	33540312	gacagctgatagaaaAACATGGATGCATAGACACTGActatttttattcagatctctaatactccatgctttatgaatagttaca	0				5'	0
827	953	PC-3p-213846_3	TGGAAAAACCCGAATGAACTTT	22	3	819	chr23	+	35774604	35774745	gtttaggtgggccaaaaaatttgtttgggtttttctgtaagatggtaTGGAAAAACCCGAATGAACTTTcgggccaacctannn	0				3'	0
828	954	PC-5p-1613129_1	GTCGAACCAGCCTTGCCGGGAGA	23	1	897	chr23	+	38045080	38045222	gGTCGAACCAGCCTTGCCGGGAGAggggaccgaagccgagttctgttggcgattctcccggtaatggtggtttgggc	0				5'	0
829	955	PC-3p-582885_2	AAACCTGAATAAACTTTTTGGC	22	2	822	chr23	+	38430603	38430744	tggtttgtccaaaaatttcatttgggttttttatataatttgcataatatcttgctagaaAAACCTGAATAAACTTTTTGGCcaaaccagtg	0				3'	0
830	956	PC-5p-902012_1	TGTTGTTTAGTCTCTTAG	18	1	617	chr23	+	42597673	42597812	aaaaagtatttgtTGTTGTTTAGTCTCTTAGtcgtgtccgactctttgcgacCCAGGGACTGCAGCATGCCAggcttccn	0				5'	0
830	957	PC-3p-1756414_1	CCAGGGACTGCAGCATGCCA	20	1	785	chr23	+	42597673	42597812	aaaaagtatttgtTGTTGTTTAGTCTCTTAGtcgtgtccgactctttgcgacCCAGGGACTGCAGCATGCCAggcttccn	0				3'	0
831	958	PC-5p-315983_2	AGAGTTGGCTGTAAGACAGAAAG	23	2	896	chr23	+	43202160	43202302	taaAGAGTTGGCTGTAAGACAGAAAGcttcctatgtatggattctcttttaaagtggattctgtc	0				5'	0
832	959	PC-3p-114728_7	GAAACCCGAACGAACTTTTGG	21	7	781	chr23	+	43743073	43743214	ctctgtattgggttggcccaaaagttcattcgagcttttccgtaacaccctacgGAAACCCGAACGAACTTTTGGgctaactcagtatatcg	0				3'	0
833	960	PC-3p-228869_3	AAAACTCAAATGAACTTTTTGG	22	3	827	chr23	+	44480858	44480999	tattgggttggccggaaagttcaggttttcctgtacaatgttacagaAAAACTCAAATGAACTTTTTGGccaccccagta	0				3'	0
834	961	PC-5p-2044850_1	TGGGTTGGCCAAAAAGTTCGTTT	23	1	879	chr23	+	45544042	45544184	tacTGGGTTGGCCAAAAAGTTCGTTTgggaaacccaaacgaactttttgaccaacccaata	0				5'	0
835	962	PC-3p-228869_3	AAAACTCAAATGAACTTTTTGG	22	3	827	chr23	+	52828631	52828772	taatattgagttggccaaacatttcattccagtttttccatgttatagaAAAACTCAAATGAACTTTTTGGccagatcaatacct	0				3'	0
836	963	PC-3p-212743_3	AAAAACCTGAATGAACTTCTGG	22	3	836	chr23	+	53338549	53338690	tgcgttggctcaaaagtttcattctggttttcccgtaacatcttatggAAAAACCTGAATGAACTTCTGGgccaaccta	0				3'	0
837	964	PC-5p-1893282_1	TACAGAGAACATTGGACGGAAGGCTTC	27	1	1066	chr23	+	53733047	53733193	ccaTACAGAGAACATTGGACGGAAGGCTTCaggttagtcttgttccaaggtttcttctgtactt	0				5'	0
838	965	PC-3p-1313286_1	TGCGATGCCATGGACTGTAGCC	22	1	874	chr23	+	57363027	57363168	cccgcagtctgtgtgtgcatgcgcagtcacacagcctgtccaactcTGCGATGCCATGGACTGTAGCC	0				3'	0
839	966	PC-3p-198676_3	TATGTGTGTATGTGTATATAT	21	3	781	chr23	+	58614805	58614946	caaatatgcacaatccatccatatacatatatatgtgtgtatatgtgtatatgtgTATGTGTGTATGTGTATATATt	0				3'	0
840	967	PC-5p-710948_1	TTAGCCGATTTTAGAAAATA	20	1	776	chr23	+	61317037	61317176	gaagtccatgaaactagTTAGCCGATTTTAGAAAATAtcgtagccttaggtcttcaaagtcacataactctgttttgaaaaatctggacaac	0				5'	0
841	968	PC-5p-1456364_1	GTCTACGCGCCGGTCCGGAC	20	1	774	chr23	+	65875064	65875203	ccatgtcggaggcggcggcccagggttGTCTACGCGCCGGTCCGGACctcccggtgtcgctccagcgcgggaagcccggcatc	0				5'	0
842	969	PC-5p-300494_2	AGGGGGCTGATGGAGTGT	18	2	694	chr23	-	533306	533443	ggcAGGGGGCTGATGGAGTGTtcgtatgccatgtggtatttgtgcccggtgtgacaactccccttctcccccagg	0				5'	0
843	970	PC-3p-380004_2	AACTGACTGGAAGCTGAAAGT	21	2	746	chr23	-	1052130	1052270	tttcttctcttattccaaggttcagttttatttcgaactgatcaactcgatggtgaAACTGACTGGAAGCTGAAAGTgg	0				3'	0
844	971	PC-5p-337003_3	TGGAGTCAGGACGCAGCAGGC	21	3	822	chr23	-	2551590	2551730	taagcaatgtggcTGGAGTCAGGACGCAGCAGGCtgtccctgtaaaagcgtctgctgcggcttcctgtccccactgcagg	0				5'	0
845	972	PC-5p-888665_1	ATTGGATCTCCTTGCAGTCCA	21	1	834	chr23	-	22361078	22361218	ttcaggactgatctcctttaggatgactgATTGGATCTCCTTGCAGTCCAaggggctctcaaggagtcttcaacaCCACAGTTCAAAAGCACCAATTCT	0				5'	0
845	973	PC-3p-1669633_1	CCACAGTTCAAAAGCACCAATTCT	24	1	819	chr23	-	22361078	22361218	ttcaggactgatctcctttaggatgactgATTGGATCTCCTTGCAGTCCAaggggctctcaaggagtcttcaacaCCACAGTTCAAAAGCACCAATTCT	0				3'	0
846	974	PC-3p-1308848_1	AAAACCTGAATGAACTTTTGGG	22	1	824	chr23	-	23148695	23148836	agagttggccaaaaagcttgtttcaatttttccctaagaccttatggaAAAACCTGAATGAACTTTTGGGccaaccca	0				3'	0
847	975	PC-5p-347660_2	AATGGGGCTGTGCTATAACC	20	2	739	chr23	-	23498397	23498536	gctggcctaactctcaagagaAATGGGGCTGTGCTATAACCcaggagctggaaaattaaaatctgggtcagtgcccagctccatcttccttgattgggcct	0				5'	0
848	976	PC-3p-303609_2	TGGAGTTGGAAAGAGTCAGACA	22	2	816	chr23	-	29278975	29279116	tattctggccctggagaattccatggactatatagtccaTGGAGTTGGAAAGAGTCAGACAc	0				3'	0
849	977	PC-5p-143120_5	AAAAGTTCGTTCGGGTTTTTCA	22	5	806	chr23	-	32679632	32679773	tactgggttggccaAAAAGTTCGTTCGGGTTTTTCAtattaatataacaccttaggggaaaatccaaacgaacttttcggctaacccaatc	0				5'	0
850	978	PC-3p-345959_2	ATCTGAACAAACTTTTTGGCCA	22	2	839	chr23	-	39853141	39853283	gtatatattgagttggccaaaaaattcctttgggatttttctataagatgtaatggaaaaATCTGAACAAGCTTTTTGGCCAtgccaatatgttaa	0				3'	0
851	979	PC-5p-1093221_1	AGCCGTAAACCAGGCGGGTGTCGG	24	1	861	chr23	-	39890077	39890220	gagggtgagagctacgtgttccgagttcgAGCCGTAAACCAGGCGGGTGTCGGgaagccttctgacctcgctgggcctgttgtagccgaaacccgtccaggtgggcttttacc	0				5'	0
852	980	PC-3p-239396_2	GAGCAGGCTGTCCACCGCA	19	2	670	chr23	-	48686520	48686663	tgctcctcagagtcactgtctgcttatctgttttggtcctcttttgtctcataactacaaaggcaaagaagaactatgagcagaaatgccgagacaaagatgaagcaGAGCAGGCTGTCCACCGCA	0				3'	0
853	981	PC-3p-1154280_1	ACAGCAGAATGGTAAGGAC	19	1	728	chr23	-	49552610	49552748	atatcctgaaatatcctgattgtggtatagaccttccctACAGCAGAATGGTAAGGACtt	0				3'	0
854	982	PC-5p-374760_2	GTGGGGTCACAGAGTCGGA	19	2	737	chr23	-	50665810	50665948	attccatGTGGGGTCACAGAGTCGGAcacaattgagcgacttttgcttcactttgtagaagatggtta	0				5'	0
855	983	PC-3p-240407_2	GCTTTATTGAGATAAAAT	18	2	681	chr23	-	58320575	58320712	ttagaatttctagctcaaataatactgctgcaactttgcctttttttaaacaGCTTTATTGAGATAAAATttaac	0				3'	0
856	984	PC-5p-379303_2	AAAAGGTTCATTTGGGTTCT	20	2	757	chr24	+	7508446	7508587	tgaccAAAAGGTTCATTTGGGTTCTtctgtaagatgttatgaAAAACCTGAATGAACCTTATGGctg	0				5'	0
856	985	PC-3p-390291_2	AAAACCTGAATGAACCTTATGG	22	2	852	chr24	+	7508446	7508587	tgaccAAAAGGTTCATTTGGGTTCTtctgtaagatgttatgaAAAACCTGAATGAACCTTATGGctg	0				3'	0
857	986	PC-3p-1738877_1	GTGCATGCAGTAAGATCGGTTGGA	24	1	951	chr24	+	7744008	7744151	gtgatccagcttttctcttgtcatccaatGTGCATGCAGTAAGATCGGTTGGAtatt	0				3'	0
858	987	PC-5p-967308_1	ATCGAGGACCTCCAGAACGACCT	23	1	853	chr24	+	14770654	14770797	ttctccctgATCGAGGACCTCCAGAACGACCTgctgagcCACTCAGGCGTGCTGGACCCCTCGcactcacccatggaaac	0				5'	0
858	988	PC-3p-531410_1	CACTCAGGCGTGCTGGACCCCTCG	24	1	909	chr24	+	14770654	14770797	ttctccctgATCGAGGACCTCCAGAACGACCTgctgagcCACTCAGGCGTGCTGGACCCCTCGcactcacccatggaaac	0				3'	0
859	989	PC-5p-382750_2	AGCTGATGTCTTTCGCGACGCCAC	24	2	823	chr24	+	15922918	15923061	tgtgcaggatgcccaAGCTGATGTCTTTCGCGACGCCACcttctacatttactttggcctcgtgctgatccagctcgtgttgtcctgcttc	0				5'	0
860	990	PC-3p-14023_92	CTCCAGTCTGACCTTTT	17	92	646	chr24	+	16784214	16784351	cccaagctgcaggctgaactttctgaaattgccaaaaggtctctctctgggtcctgctgcCTCCAGTCTGACCTTTTcagtaagagtgaaaaatgttcagtgcctcatctttgggtcc	0				3'	0
861	991	PC-5p-2017044_1	GTCAAAAAATTCATTTGGGTT	21	1	825	chr24	+	21653135	21653275	attaagtattgggttgGTCAAAAAATTCATTTGGGTTttccccattaggtctatgaaaaaacccaaacgaactttttggccaacccagtattttca	0				5'	0
862	992	PC-5p-1726292_1	TGCTGCTGTTCAGTTGCTAAG	21	1	838	chr24	+	28090794	28090934	ggtggatacttgttttgtTGCTGCTGTTCAGTTGCTAAGttgtgtccaagtctttgcaatgctaatggctgtagcccaccaggttcctct	0				5'	0
863	993	PC-3p-1172122_1	CTCCGGGCCCAGGCAGGG	18	1	612	chr24	+	28290721	28290858	agcggctcggggccccctgcccgggcccgacccccgaggggaggCTCCGGGCCCAGGCAGGGgctccccggcccccgcgttcagaaacggcggcgggcccggcc	0				3'	0
864	994	PC-3p-864402_1	AGGACAGGATGCTGAGGGCT	20	1	753	chr24	+	28510976	28511115	gcaagtcagcgtcatccctctccctcagttctagtctgtAGGACAGGATGCTGAGGGCTtggaccaaaggagccgctgatttgg	0				3'	0
865	995	PC-3p-927961_1	TCTGGACAGCAATCTGTGAGGA	22	1	853	chr24	+	28784823	28784964	ggccctcaacaggctgtcaagagaagtaaatcTCTGGACAGCAATCTGTGAGGAaggaaggac	0				3'	0
866	996	PC-5p-334571_2	CTCTCTGAGCAGTTGGATGTGA	22	2	790	chr24	+	35663503	35663644	aatgggcaccagcacttcCTCTCTGAGCAGTTGGATGTGAaagatgagtctgagaccagtccagccggcatcagaggagaagtgggtgtctgac	0				5'	0
867	997	PC-3p-126090_6	AGAAAAACCTGAATGAACTTT	21	6	764	chr24	+	35738231	35738371	gatatagaaaatattgggttagccaaaaaagttcatttagatttttccataccatcttatAGAAAAACCTGAATGAACTTTctggccagcccaatattttgcccatcaca	0				3'	0
868	998	PC-3p-347960_2	TGAAAGTGAAGTTGTTCAG	19	2	694	chr24	+	36856851	36856992	gagcaagttgtttttcttttttgacctgacagtccttccatttttttggtagtgaagttaaagTGAAAGTGAAGTTGTTCAGt	0				3'	0
869	999	PC-5p-1035295_1	TGGAGGACTTGGGGAGGTGATCT	23	1	898	chr24	+	38975296	38975438	gttcTGGAGGACTTGGGGAGGTGATCTggcaggtttcccacgcacccctccactcctccaggcc	0				5'	0
870	1000	PC-5p-575320_1	GAGGCGCCCCCCCGC	15	1	337	chr24	+	44344439	44344573	gggggtcatcccggGAGGCGCCCCCCCGCcgcggtggagggcggctcagatctgggggaatcagc	0				5'	0
871	1001	PC-5p-219440_3	TGAGAGGTACTGGGTGAAGGC	21	3	761	chr24	+	44555784	44555926	cgggaagctggcctgggctccTGAGAGGTACTGGGTGAAGGCagttaaagtggtcTTCTCCCCTTGCCCTCGTCAGcccctcgtccatgtcttcgca	0				5'	0
871	1002	PC-3p-1699934_1	TTCTCCCCTTGCCCTCGTCAG	21	1	839	chr24	+	44555784	44555926	cgggaagctggcctgggctccTGAGAGGTACTGGGTGAAGGCagttaaagtggtcTTCTCCCCTTGCCCTCGTCAGcccctcgtccatgtcttcgca	0				3'	0
872	1003	PC-3p-1002402_2	CTCAGGGCTGGGTCGGTC	18	2	511	chr24	+	44859645	44859782	cgaggagcttgaggcagccctgcgctcgaggagacggagccagaccttCTCAGGCCTGGGTCGGTCcttcacagaggcccgctggggctgcctccagcaccatg	0				3'	0
873	1004	PC-5p-1910903_1	CACGGGCCAGTGTTCCTCATGC	22	1	666	chr24	+	44905837	44905979	agcccgaggacggccCACGGGCCAGTGTTCCTCATGCgcatcgaagctcttgCAGAGGACAGCTGACGCCTGTTggctccctggatg	0				5'	0
873	1005	PC-3p-407763_2	CAGAGGACAGCTGACGCCTGTT	22	2	831	chr24	+	44905837	44905979	agcccgaggacggccCACGGGCCAGTGTTCCTCATGCgcatcgaagctcttgCAGAGGACAGCTGACGCCTGTTggctccctggatg	0				3'	0
874	1006	PC-5p-21583_56	TTCAGAACGGACTGCTGAGTGC	22	56	835	chr24	-	1519467	1519609	ccaggccctcctcctgagggacagggcccTTCAGAACGGACTGCTGAGTGCccgatcctcggcaaaagcagccggtctgcaaggccctgccctgaagagccccc	0				5'	0
875	1007	PC-5p-223602_3	TCACGCCATCTCTGAGGGG	19	3	700	chr24	-	1869893	1870034	cccgagccccTCACGCCATCTCTGAGGGGctggaaggtgggttcacaagCCTCCTCAGAGCTGGCGTGTTTggctctgt	0				5'	0
875	1008	PC-3p-233534_3	CCTCCTCAGAGCTGGCGTGTTT	22	3	815	chr24	-	1869893	1870034	cccgagccccTCACGCCATCTCTGAGGGGctggaaggtgggttcacaagCCTCCTCAGAGCTGGCGTGTTTggctctgt	0				3'	0
876	1009	PC-5p-396613_2	GTTGCTGTTCAATTGCTAAG	20	2	735	chr24	-	5537114	5537253	ttttGTTGCTGTTCAATTGCTAAGtcatgtctgactctgaaagcccatggactacaacacac	0				5'	0
877	1010	PC-3p-437523_1	GACGGTGATTGCAGCCATGA	20	1	700	chr24	-	12639023	12639162	gactttattttcttgggctccaaaatcactgcaGACGGTGATTGCAGCCATGAaattaaaaga	0				3'	0
878	1011	PC-5p-20944_56	AAAAAGTTCGTTTGGGTTTTT	21	56	806	chr24	-	21653183	21653325	tactgggttggccAAAAAGTTCGTTTGGGTTTTTtcatagacctaatggggaaaacccaaatgaattttttgaccaacccaata	0				5'	0
879	1012	PC-3p-688330_2	TGGGCTGCCGTCTATGGGGTCT	22	2	758	chr24	-	32065486	32065625	caagtgtttacactcctggaacctggTGGGCTGCCGTCTATGGGGTCTcacagagttggacacgac	0				3'	0
880	1013	PC-5p-191680_3	TTGTTGTCGTTCAGTTGCTAAG	22	3	869	chr24	-	32540820	32540963	cggggggggcagtaaTTGTTGTCGTTCAGTTGCTAAGtcgtatcagtgtctgacaccttacaacccatggactgcagcacaccaggcctccctgt	0				5'	0
881	1014	PC-3p-104742_7	TTGGGACACAGCTTCCTTGTGT	22	7	842	chr24	-	32669528	32669669	ccactggactaccggggaagtccctgtcccaaagagtcttttgtaaccTTGGGACACAGCTTCCTTGTGTtccggaac	0				3'	0
882	1015	PC-3p-127823_5	AAACTGGAATGAACTTTTTGG	21	5	768	chr24	-	34267730	34267871	attgggttgggtcaaaaagtttgttcagattttttccataagatggtatgagaAAACTGGAATGAACTTTTTGGtcaacccnnn	0				3'	0
883	1016	PC-5p-1777489_1	TGTGGTCCGGGATGAGCGG	19	1	735	chr24	-	38536670	38536808	gccctTGTGGTCCGGGATGAGCGGgattcttcttgctaatccttaaaccagagacg	0				5'	0
884	1017	PC-3p-347481_2	AGTGATATAGGCCTGTATACTTGGGA	26	2	974	chr24	-	41546390	41546535	cctggtgtcaatctatatgccttatgaatcagaatctgaaagtaAGTGATATAGGCCTGTATACTTGGGA	0				3'	0
885	1018	PC-5p-659766_1	TTGGCCCTCTTCAAACAGCTGGT	23	1	337	chr24	-	42580467	42580606	gaatcggaactcccgcTTGGCCCTCTTCAAAGCCGAGGCtGGAGGAGGCCTGGGGGAGTGagcagagca	0				5'	0
885	1019	PC-3p-418298_1	GGAGGAGGCCTGGGTGAGTG	20	1	664	chr24	-	42580467	42580606	gaatcggaactcccgcTTGGCCCTCTTCAAAGCCGAGGCtGGAGGAGGCCTGGGGGAGTGagcagagca	0				3'	0
886	1020	PC-3p-285966_2	TAGCACGAATAATAAGCTTTTAGGA	25	2	939	chr24	-	42787090	42787234	tttaaagcttgttaaaagcagacaaagatactatcTAGCACGAATAATAAGCTTTTAGGA	0				3'	0
887	1021	PC-3p-216526_3	CGCGGCCGCCCCCGG	15	3	557	chr24	-	44489071	44489209	ggagcgggcgctcggctcagcggggcagagggggtcctggtcggggctcCGCGGCCGCCCCCGGagcgcccctgccccgcgcgccactgccccgcgcg	0				3'	0
888	1022	PC-3p-1789526_1	GACTTGACCTGTAGGCGGAG	20	1	738	chr24	-	44980679	44980818	tgccacagggaaaggtctcctgaatcatctgagcagctgtttccgcttaggtacaagccgGACTTGACCTGTAGGCGGAG	0				3'	0
889	1023	PC-3p-37756_27	AGAAAAACCTGAATGAACTTTT	22	27	825	chr25	+	7783162	7783304	aaattattggcttggccaaaaaagtcatttgggtctttccataagatgttatAGAAAAACCTGAATGAACTTTTtggacaacccaataaatt	0				3'	0
890	1024	PC-3p-25594_43	AAAAACCTGAAGGAACTTTTTG	22	43	833	chr25	+	10485076	10485217	ctcttgggttggcaaaaagtcctacctggtttttccataaaatctcacagAAAAACCTGAAGGAACTTTTTGgcccactcaatac	0				3'	0
891	1025	PC-3p-1436746_1	AAAGATCTGACTCATAAGGCAGT	23	1	870	chr25	+	12974309	12974451	gattagtgccttggttcagatcagttagtggcgaagactaAAAGATCTGACTCATAAGGCAGTatta	0				3'	0
892	1026	PC-5p-1123366_1	AGTAAGTTCGTTTGGGTTTTTC	22	1	723	chr25	+	14546151	14546292	ttgttatgtactgggttagtcAGTAAGTTCGTTTGGGTTTTTCcataagaggtaacggaaAAACCTGAGTGATCTTTCTGGCcaacccagtataaaccat	0				5'	0
892	1027	PC-3p-434226_1	AAACCTGAGTGATCTTTCTGGC	22	1	845	chr25	+	14546151	14546292	ttgttatgtactgggttagtcAGTAAGTTCGTTTGGGTTTTTCcataagaggtaacggaaAAACCTGAGTGATCTTTCTGGCcaacccagtataaaccat	0				3'	0
893	1028	PC-5p-99486_8	AAAAAGTTCGTTTGGGTTTT	20	8	761	chr25	+	14787664	14787805	gctaagtattgggttggtAAAAAGTTCGTTTGGGTTTTcccataggatagtgcagaaaacccaaacaaaacttccagccaaccccaaactttcc	0				5'	0
894	1029	PC-3p-1684008_1	ATCCCAGGGACTAATGAAGAAAAA	24	1	868	chr25	+	25580699	25580842	ggcttttcatgagtgacttaggggtgaattaattttacaggccATCCCAGGGACTAATGAAGAAAAAtaca	0				3'	0
895	1030	PC-5p-1540696_1	TAAGCCACCAGGGAATC	17	1	679	chr25	+	27742117	27742254	cgcTAAGCCACCAGGGAATCccctctcttggtttttgactaagaccaaaagcagattgaaactttcctaggtggcttact	0				5'	0
896	1031	PC-3p-336444_2	CCAGGCGAGAACCGTGAGCAAT	22	2	711	chr25	+	32405703	32405844	cgtgtaatgaattgtgggtgcttgcctggcttcCCAGGCGAGAACCGTGAGCAATtattaa	0				3'	0
897	1032	PC-5p-187121_3	TGGCCAAAAAGTTCGTTTGGGT	22	3	829	chr25	+	34657986	34658127	caggaaggtggtcacagcccagagggttcttgatttattgagtTGGCCAAAAAGTTCGTTTGGGTttgccaaatgaactttttggccaacccagtactagccttctaagtggctatactttgct	0				5'	0
898	1033	PC-3p-37756_27	AGAAAAACCTGAATGAACTTTT	22	27	825	chr25	-	9669771	9669912	tactgggttgaccataaaggccatttgaatttttccataacatcttatAGAAAAACCTGAATGAACTTTTtggccaacccaata	0				3'	0
899	1034	PC-5p-1219416_2	TTGCTGCTGCTGCTAAGTTGCTTCAG	26	2	958	chr25	-	12863982	12864127	tTTGCTGCTGCTGCTAAGTTGCTTCAGtcgtgtccgcctctgtgcgactccacagacggcagccca	0				5'	0
900	1035	PC-3p-265929_2	AAAAATCTGAATGAACTTTT	20	2	741	chr25	-	16299020	16299159	tttgggtgggccaaagagttcattcgaggttttccgtaacacattatggAAAAATCTGAATGAACTTTTgaccaaccctgt	0				3'	0
901	1036	PC-3p-17718_68	AAAATCTGAATGAACTTTTTGG	22	68	827	chr25	-	17144064	17144205	atggcattgggttggccaaaagttttgtttgggtttttctataagatgttatggaaAAAATCTGAATGAACTTTTTGGccaatctattagtacc	0				3'	0
902	1037	PC-5p-366199_2	AAAAAGTTTGTTTGGGGTTTTC	22	2	840	chr25	-	31258341	31258482	atatattgggatggccAAAAAGTTTGTTTGGGGTTTTCggtagccaccatacagaaaacaccgaatgaactttttggccaacccaatacat	0				5'	0
903	1038	PC-3p-261169_2	TCAAAGCCTCTACTCCTTCGCTC	23	2	860	chr25	-	36184681	36184823	acacggaggagntgaggatttggcctcgggtctgtttgatgTCAAAGCCTCTACTCCTTCGCTC	0				3'	0
904	1039	PC-3p-843929_1	ATTAATTCCATCAGGTTTAGAGTTCTG	27	1	1057	chr25	-	47031634	47031780	tttcaggactttccttggaaagaataattaaaagggagagATTAATTCCATCAGGTTTAGAGTTCTGtcgtagac	0				3'	0
905	1040	PC-5p-771752_1	CATTCAAGGCTGTCCTGG	18	1	663	chr26	+	1532167	1532310	ttctgtttttttttttttcctttaaatattggatttagCATTCAAGGCTGTCCTGGAAGAGGCTGAATTTCAAAgaaaggagttcctcaggaaacaagg	0				5'	0
905	1041	PC-3p-1408495_1	TCCTGGAAGAGGCTGAATTTCAAA	24	1	888	chr26	+	1532167	1532310	ttctgtttttttttttttcctttaaatattggatttagCATTCAAGGCTGTCCTGGAAGAGGCTGAATTTCAAAgaaaggagttcctcaggaaacaagg	0				3'	0
906	1042	PC-3p-497408_1	TTGTTGATTTCTCACT	16	1	624	chr26	+	2683334	2683469	gtgagagtaaccaccttgattcagtcagtctttggaaggacttcaggcttcttttcaaggTTGTTGATTTCTCACTgcttatgccctcttctgccacaattcagggacaa	0				3'	0
907	1043	PC-3p-921611_1	CTGCCTGCTTCCTCTCGT	18	1	636	chr26	+	15907018	15907155	caggggcggcggcggaaggggcgacggacccagcctccccggcggcgttctgtgacatctCTGCCTGCTTCCTCTCGT	0				3'	0
908	1044	PC-5p-782746_1	TGTTCTCTATGTCTGTGTC	19	1	734	chr26	+	17389050	17389188	acatcccaccctctctttcctcccctgccagctgtgtccataagccTGTTCTCTATGTCTGTGTCtccactggggtatggagcatattttttatgtggcaaggatctaagggcggctttgggaag	0				5'	0
909	1045	PC-5p-525417_2	CAAAGAAGTGAGAGCAGAT	19	2	645	chr26	+	18328626	18328764	ttagatccaaggagacacaaagaggaggCAAAGAAGTGAGAGCAGATattaagcgtttcttcactttccatttttctgacctcttggaagttacaatcaagggattt	0				5'	0
910	1046	PC-3p-37756_27	AGAAAAACCTGAATGAACTTTT	22	27	825	chr26	+	30659693	30659834	ccaaaagtttgttcagatttttccttaacagcttacAGAAAAACCTGAATGAACTTTTggg	0				3'	0
911	1047	PC-5p-349248_2	TTGGTCAAAAAGTTTGTTTGG	21	2	810	chr26	+	38372947	38373087	tgctggtTTGGTCAAAAAGTTTGTTTGGgtttttcataacatcttatgggaaaaacccaaacaaaatttttagccaaaccaatt	0				5'	0
912	1048	PC-3p-393021_2	AAAACTTGAATGAACTTTTTGG	22	2	835	chr26	+	39183777	39183918	gctgggtgtgccaaaagatttgtttgagttttttggtaacatcttactgaAAAACTTGAATGAACTTTTTGGccaacccaat	0				3'	0
913	1049	PC-5p-350027_2	TTCTCCTATAGATGCCGTCACAG	23	2	914	chr26	+	40700442	40700584	tccctcttccaggaggTTCTCCTATAGATGCCGTCACAGctgtgccctcagtccctgtgggtgtccctaggggaccctcctgactggagcgg	0				5'	0
914	1050	PC-3p-548618_1	AGCGACTGAACCGAACTGAACTG	23	1	887	chr26	-	6499307	6499449	gtgctgcagttcttggggttgcaaagagtcggacatgactgAGCGACTGAACCGAACTGAACTGaaagaga	0				3'	0
915	1051	PC-3p-65786_13	AAAACCTGAATGAACATTTTGG	22	13	794	chr26	-	13755982	13756123	ctaccaaaaagtttgttcgagcttttttgtaacatcctatggaAAAACCTGAATGAACATTTTGGcca	0				3'	0
916	1052	PC-3p-226713_3	CAAACCTGAATGAACTTTTTGG	22	3	787	chr26	-	17604234	17604375	gtgctagcaatattgcattggccaaaaagttcattgaggtttttggtaccatcttagagaCAAACCTGAATGAACTTTTTGGgcaacccaatattattagcagtc	0				3'	0
917	1053	PC-3p-601910_1	GAAAACCTGAATGAACTTTTTG	22	1	666	chr26	-	19139313	19139454	ttatgtattgggttggccaacaagtttgtttgggtttttccatgctagcttatagGAAAACCTGAATGAACTTTTTGgccaatccaatacaaat	0				3'	0
918	1054	PC-3p-1138812_1	TGTGGTGTGTGGGCTTCTCA	20	1	684	chr26	-	20977944	20978083	ttcctagttgtggtgagcaggagctactcttcatTGTGGTGTGTGGGCTTCTCActgcagtggctt	0				3'	0
919	1055	PC-3p-835311_2	TTGACAGAGATACAGATG	18	2	597	chr26	-	35417949	35418086	aaggtctttcccctgattcctgctgatatttcctgatggaaatttcttccaTTGACAGAGATACAGATGgagtttagcgacatgggactgcagacaca	0				3'	0
920	1056	PC-3p-1691648_1	GTCGGCCAGAGCAGATTCC	19	1	697	chr26	-	35989365	35989503	ggggctggtccatccccctccgcttttccaggggccgggttccgcgtggacaggccacagGTCGGCCAGAGCAGATTCCtgcccggggaccaggaagcaaggaggtgcagggaggctccccccacc	0				3'	0
921	1057	PC-3p-37756_27	AGAAAAACCTGAATGAACTTTT	22	27	825	chr26	-	38862070	38862211	aggaaaaaatatatattgggttggccaaaaagttcattgggtctttctataccatcttacAGAAAAACCTGAATGAACTTTTtgccaacccagtaattcttcctctt	0				3'	0
922	1058	PC-3p-1717172_1	CAGTGGGTCGGTGGGTGGA	19	1	680	chr26	-	39611747	39611885	tccagtccccccttcccCAGTGGGTCGGTGGGTGGAatcccattccagtccccccttccccagtgggtcggtgggtggaatccggtctggacca	0				3'	0
923	1059	PC-3p-1337694_1	GATATTGGCAATTTGATCTCTGGT	24	1	922	chr26	-	48155154	48155297	ttcaacaaccaagatctctaaaggaagggtaccatggatattttttccgatgatccaacgGATATTGGCAATTTGATCTCTGGTtcttctgccttttcgaaatctagcttgaaaacctggaagttcac	0				3'	0
924	1060	PC-3p-2042798_1	CGCCTCCCGCAGATGCCCTCCCGA	24	1	907	chr3	+	2815225	2815368	ccactcgggagggcagctggaggaggtcagaggttgctcagactgcacCGCCTCCCGCAGATGCCCTCCCGAgcag	0				3'	0
925	1061	PC-3p-1242997_1	AAGCTGAGACTCGTCTGCCTGGCGGC	26	1	960	chr3	+	4122670	4122815	atcccagccggtctcgagcagcatgtggtggtggtccccagcAAGCTGAGACTCGTCTGCCTGGCGGC	0				3'	0
926	1062	PC-5p-1257770_1	TAGCGACCCCGTGGACTGCAGC	22	1	846	chr3	+	9500870	9501011	agtcactcagtcgtgtccgattccTAGCGACCCCGTGGACTGCAGCccaccaggctcctccgtccatgggattttctgggcaa	0				5'	0
927	1063	PC-5p-384144_2	CTACTCCAAGCCTCCGCCGC	20	2	787	chr3	+	11342427	11342566	tctccgcCTACTCCAAGCCTCCGCCGCctcagcttcccgagcgagccctacggccgccggagcagctcccgcggcggagcaggagcc	0				5'	0
928	1064	PC-5p-159108_4	TGAGTGTGTGTGTGAGTGTGTG	22	4	855	chr3	+	19258140	19258281	taagaatgtgtgtatgTGAGTGTGTGTGTGAGTGTGTGtgcgtgcatgttcacagcataaaacaataccacccattccag	0				5'	0
929	1065	PC-3p-261610_2	ATCAGGGACTGAACCCATGT	20	2	790	chr3	+	23182595	23182734	gtagtgggttgccatgcccttcttaaggggatcttcccaaATCAGGGACTGAACCCATGTc	0				3'	0
930	1066	PC-5p-283503_2	GTAGAGCTGTTGATTTTTGAA	21	2	807	chr3	+	35290835	35290975	tctagaatttagagttacacttattagaataattgactcagttttaagtgctaGTAGAGCTGTTGATTTTTGAActgtatcagaaaagtcatcaggtttattaccatttctgtgttaatgtgtggactattctt	0				5'	0
931	1067	PC-5p-1820093_1	AATTTCTGAATCGTCATGA	19	1	741	chr3	+	38244521	38244661	gctgatgtagtcagtaAATTTCTGAATCGTCATGAtttagacttGATTTGTCGAGCTCATCAGGT	0				5'	0
931	1068	PC-3p-693351_1	GATTTGTCGAGCTCATCAGGT	21	1	806	chr3	+	38244521	38244661	gctgatgtagtcagtaAATTTCTGAATCGTCATGAtttagacttGATTTGTCGAGCTCATCAGGT	0				3'	0
932	1069	PC-3p-237799_2	ATCGCGAGGCTGTATACCC	19	2	709	chr3	+	41058246	41058384	actgtgttcagtgctcgccacccagcgtttttttttctctccccagaaagcactggaATCGCGAGGCTGTATACCCc	0				3'	0
933	1070	PC-3p-1876877_1	CGACTGAGCGACTGAATTGAACT	23	1	851	chr3	+	46641054	46641196	ctggtagtgctgcggttcatggggttgcaaagagttggacaCGACTGAGCGACTGAATTGAACTgacttcattcttgggattacagt	0				3'	0
934	1071	PC-3p-65786_13	AAAACCTGAATGAACATTTTGG	22	13	794	chr3	+	47225537	47225678	ataatacaattgggttagccaaaaaattcattcagattttttgtgatatcatacagaAAAACCTGAATGAACATTTTGGccaacccaatatttgtgtgtg	0				3'	0
935	1072	PC-5p-188063_3	GTTTCCGGTCGCTGTGCTCTCGC	23	3	807	chr3	+	49107021	49107164	cgtGTTTCCGGTCGCTGTGCTCTCGCcggagcagtacggCGAGGTTCGGCGATCCGGGAACTtt	0				5'	0
935	1073	PC-3p-329674_2	CGAGGTTCGGCGATCCGGGAACT	23	2	861	chr3	+	49107021	49107164	cgtGTTTCCGGTCGCTGTGCTCTCGCcggagcagtacggCGAGGTTCGGCGATCCGGGAACTtt	0				3'	0
936	1074	PC-5p-184347_3	AAAAAGTTCGTTCAGGTTTTT	21	3	802	chr3	+	54254686	54254827	ttagccAAAAAGTTCGTTCAGGTTTTTctacaccatcttacagaaaaacccaaacaaactttttggccaa	0				5'	0
937	1075	PC-3p-404531_2	TTTAATTTGCTACGATTACGA	21	2	814	chr3	+	59997168	59997308	taaaaggaaattttcgaggtcgcagatacaagtgTTTAATTTGCTACGATTACGAtctttgtg	0				3'	0
938	1076	PC-3p-164236_4	AAAACCTGAATGAACTTTTTTGG	23	4	843	chr3	+	60497088	60497230	tcacatagtattggactggccaaaaaagttcatttgggtttctctgtaagatgttacagcAAAACCTGAATGAACTTTTTTGGccaacccaatatttgtttc	0				3'	0
939	1077	PC-5p-319000_2	AAAAGTTCGTTTGGGCTTTTC	21	2	615	chr3	+	60974894	60975035	ttggggttggccaAAAAGTTCGTTTGGGCTTTTCtgtaagatattatgggaaattccaaatgaactttttggtcaacccact	0				5'	0
940	1078	PC-3p-1691222_1	CCAGGAAAGATTCAAAGAA	19	1	740	chr3	+	62719350	62719488	acatctgttgtacttctgactcttttctttCCAGGAAAGATTCAAAGAAcctcggggat	0				3'	0
941	1079	PC-5p-78491_10	AAAAGTTCGTTTGGGTTTTT	20	10	772	chr3	+	64341381	64341520	tttaacttttgggttgacccAAAAGTTCGTTTGGGTTTTTtctacaagatcttctggaaaaactcaaatgaacctttgggccaacccaatagtttgg	0				5'	0
942	1080	PC-5p-590493_2	CAGAGCTTCAGAAAGTGCAGGAGGCGC	27	2	914	chr3	+	65542463	65542610	tCAGAGCTTCAGAAAGTGCAGGAGGCGCaagtaagactgtctctggcattccttctgactcagt	0				5'	0
943	1081	PC-3p-65786_13	AAAACCTGAATGAACATTTTGG	22	13	794	chr3	+	68131455	68131596	ttgggttggccaaaaacttcatttggggttttctgtatcatcttatggaAAAACCTGAATGAACATTTTGGccaatcaaa	0				3'	0
944	1082	PC-5p-581248_4	GTTCCTGGCCACCTGAGACGGC	22	4	817	chr3	+	82149285	82149426	gGTTCCTGGCCACCTGAGACGGCacctgaccagagtcgtccttggctggccaggacct	0				5'	0
945	1083	PC-5p-258673_2	AAAAAGTTTGTTTGGGTTTTTCT	23	2	900	chr3	+	90020512	90020654	taaagtgttgtgttggcaAAAAAGTTTGTTTGGGTTTTTCTgtaacatcttacaaacccaaatgaactttttggccaacccaatgctaaa	0				5'	0
946	1084	PC-3p-346777_2	CGCCCGCCGCGCCGG	15	2	568	chr3	+	91420290	91420424	gcggcccgacggggacggcgcggtcaagcggcttctcctccgccagagtcccCGCCCGCCGCGCCGGagccttgccgggttag	0				3'	0
947	1085	PC-3p-1316928_1	AATATCTGAATGAACTTTTTGGC	23	1	848	chr3	+	93932387	93932529	taagttggccaaaatgttcatctggatttttctattatgaaAATATCTGAATGAACTTTTTGGCcaatcaa	0				3'	0
948	1086	PC-3p-109470_9	TCATGGACAAGCTGTGTGGCA	21	9	769	chr3	+	108596365	108596506	tatgtgtgctgtagtccagctgaaccagattgaaaatgtgcatctgctgtgacaggctTCATGGACAAGCTGTGTGGCAgcgtgccnn	0				3'	0
949	1087	PC-5p-1855861_1	ATGAGCCCGTGCTGCG	16	1	556	chr3	+	110155759	110155903	gttcaggcttgtaATGAGCCCGTGCTGCGtcgtgttgccgtggacaagtgtgcgaggagaGTGCGGCAGGCTCTGGCAAGTGTGAgctgg	0				5'	0
949	1088	PC-3p-835254_1	GTGCGGCAGGCTCTGGCAAGTGTGA	25	1	908	chr3	+	110155759	110155903	gttcaggcttgtaATGAGCCCGTGCTGCGtcgtgttgccgtggacaagtgtgcgaggagaGTGCGGCAGGCTCTGGCAAGTGTGAgctgg	0				3'	0
950	1089	PC-5p-475753_2	TGGGCATCCGTGGAACCTCGCGG	23	2	765	chr3	+	110815102	110815244	tggccaggctacattctgcgctcggggcTGGGCATCCGTGGAACCTCGCGGctgtgctggGTCCCTAGAGGTGCTCAGCCCCTcggagagctccttcctggacg	0				5'	0
950	1090	PC-3p-1872904_1	GTCCCTAGAGGTGCTCAGCCCCT	23	1	900	chr3	+	110815102	110815244	tggccaggctacattctgcgctcggggcTGGGCATCCGTGGAACCTCGCGGctgtgctggGTCCCTAGAGGTGCTCAGCCCCTcggagagctccttcctggacg	0				3'	0
951	1091	PC-5p-653914_1	GTTGGACCTCCTTGCAGTC	19	1	689	chr3	+	110978666	110978804	ggatggactgGTTGGACCTCCTTGCAGTCcaagggactctcaggagtcttctccaacaccacagttcaaaa	0				5'	0
952	1092	PC-5p-1526218_1	TGGCTGAGCGACTGAACTGAACTGA	25	1	980	chr3	+	125246379	125246523	gaatcggacaTGGCTGAGCGACTGAACTGAACTGAacatgcccaatattctttttgattcatttctgttgttttctccaatatctgaaat	0				5'	0
953	1093	PC-5p-111681_7	AGAGAGAGTTCAAGAGG	17	7	634	chr3	+	138568717	138568854	ttgaagtcattcAGAGAGAGTTCAAGAGGgaattactgattttctttttgtttttaatgaatacttaat	0				5'	0
954	1094	PC-3p-394471_2	CTTGCCTGGTCCCTCCCTAGC	21	2	786	chr3	+	141153371	141153511	agtgagagggggcccaggagggccaggctgcccCTTGCCTGGTCCCTCCCTAGCtgccttctcttg	0				3'	0
955	1095	PC-5p-574720_1	ACCAGGGTACGGATCCATGAAC	22	1	758	chr3	+	145742761	145742902	nnnaggaaaagtctcaggcattgagggACCAGGGTACGGATCCATGAACtaggcttcttaccacgttcctagaccctgccctgcgccctccagcctcctctgccttct	0				5'	0
956	1096	PC-3p-370322_2	CTGAGCCACAGAAGATGG	18	2	664	chr3	+	146440791	146440932	ctcacctccttcccagtgctctcctgccttgccactgtcggttccttccccgctgagtcccatggacaaggcagtggaggtctcagaagaggCTGAGCCACAGAAGATGG	0				3'	0
957	1097	PC-5p-244133_2	CACCCCCCTCCCCACCCC	18	2	602	chr3	+	146521129	146521266	CACCCCCCTCCCCACCCCtgctcccggctcactgcaatgggctcaggcccaggcctggggtcagtggcggagggggag	0				5'	0
958	1098	PC-5p-1722743_1	GGTTTAGTCCCTAAG	15	1	600	chr3	+	150951540	150951679	gtggtaGGTTTAGTCCCTAAGtcatgtccaactcttgcgacCCCATGGACTGCAGCCTGCAag	0				5'	0
958	1099	PC-3p-480883_1	CCCATGGACTGCAGCATGCA	20	1	666	chr3	+	150951540	150951679	gtggtaGGTTTAGTCCCTAAGtcatgtccaactcttgcgacCCCATGGACTGCAGCCTGCAag	0				3'	0
959	1100	PC-5p-75892_11	GAAAGTTGAAAAGAAC	16	11	583	chr3	+	151076134	151076269	tccttGAAAGTTGAAAAGAACtagtagggaaaatcctgaaagttttctatttttaaaaa	0				5'	0
960	1101	PC-5p-1320649_1	GCAAAAAGTTCGTTCAGGTTTT	22	1	815	chr3	+	155247067	155247208	tctattgggttgGCAAAAAGTTCGTTCAGGTTTTgctgtaatagcatatgcagaaacccaaatgaactttttggccaacccaattca	0				5'	0
961	1102	PC-3p-109120_7	AAAACCTGAAGGAACTTTTTGG	22	7	816	chr3	+	182591082	182591223	gaggtattggattggcaaaaaatttgtttgggtttttagtaagagcttacagAAAACCTGAAGGAACTTTTTGGccaacccagtatact	0				3'	0
962	1103	PC-3p-1334819_1	CTCTGTCTGATTTATTTCACTTA	23	1	733	chr3	+	186352320	186352462	ccgtatataagtgatatcagacggcatttgtctttCTCTGTCTGATTTATTTCACTTAgcgtagta	0				3'	0
963	1104	PC-5p-989651_1	AAAAATTTGTTCGGGTTTTTCT	22	1	832	chr3	+	189834321	189834462	acacacgcacttacatattgggttggctaaAAAAATTTGTTCGGGTTTTTCTataagatcgtaccagaaacctgaaaatttttttggtcaacccaacatatctgtgtgaga	0				5'	0
964	1105	PC-3p-228010_3	AAAAACTCAAATGAACTTTTGG	22	3	828	chr3	+	189978848	189978989	ctcttgggttggccaaaaatttgtttgggttttagtatgctgctatggAAAAACTCAAATGAACTTTTGGggcaacccaatat	0				3'	0
965	1106	PC-3p-336256_2	AAACTAGAATGAACTTTTTGGC	22	2	843	chr3	+	201254155	201254296	caatgggttggtcaaaaagtttattcatgttttcccctaatatctaacggaaAAACTAGAATGAACTTTTTGGCcaatgccaaat	0				3'	0
966	1107	PC-5p-172208_4	AAAAAGGTCTTTCGAGTTTTTC	22	4	837	chr3	+	202761378	202761520	agttattgggttggctAAAAAGGTCTTTCGAGTTTTTCtgtaagatgtaatggAAAACTCCAAATGACCTTTTTGGccaattcagtatgt	0				5'	0
966	1108	PC-3p-336521_2	AAAACTCCAAATGACCTTTTTGG	23	2	867	chr3	+	202761378	202761520	agttattgggttggctAAAAAGGTCTTTCGAGTTTTTCtgtaagatgtaatggAAAACTCCAAATGACCTTTTTGGccaattcagtatgt	0				3'	0
967	1109	PC-3p-213846_3	TGGAAAAACCCGAATGAACTTT	22	3	819	chr3	+	204678373	204678514	aaacatctgttcaggtttttccacaagatgtaaTGGAAAAACCCGAATGAACTTTggaa	0				3'	0
968	1110	PC-3p-127823_5	AAACTGGAATGAACTTTTTGG	21	5	768	chr3	+	205421526	205421666	gtcagaagctcttgagttgaccaaaaatttgtttgggtttttccgtaatatgttaaaggaAAACTGGAATGAACTTTTTGGccaacccaaaatttagactgt	0				3'	0
969	1111	PC-5p-184347_3	AAAAAGTTCGTTCAGGTTTTT	21	3	802	chr3	+	215384629	215384770	ctatattgggttggccAAAAAGTTCGTTCAGGTTTTTctatacactgtgatggaaaaacctgaagaaactttttcgccaacccaatacaa	0				5'	0
970	1112	PC-3p-1082626_1	AGAGAAGGGCTGTTAGTCTCAGGA	24	1	933	chr3	+	215989249	215989392	tccacttgccgccctcctggttctcccatcctcttcttttagggaAGAGAAGGGCTGTTAGTCTCAGGAtcgtgtgtcagtttc	0				3'	0
971	1113	PC-5p-235268_3	ACAAGTTCGTTTGGGTTTTTCC	22	3	842	chr3	+	216002586	216002728	tacgagaggtattggtttgggtgACAAGTTCGTTTGGGTTTTTCCttaacatcttatggAAAAACCTGAATGAACTTGTTGaccaatccaatagctatccaa	0				5'	0
971	1114	PC-3p-196347_3	AAAAACCTGAATGAACTTGTTG	22	3	857	chr3	+	216002586	216002728	tacgagaggtattggtttgggtgACAAGTTCGTTTGGGTTTTTCCttaacatcttatggAAAAACCTGAATGAACTTGTTGaccaatccaatagctatccaa	0				3'	0
972	1115	PC-5p-239481_2	TCGGTTGGTCAGAAAGTTCGTT	22	2	774	chr3	+	217384427	217384569	tTCGGTTGGTCAGAAAGTTCGTTcggagttttccaggcgatcctacggaaaagcccaaacgagctttttggtcaacccag	0				5'	0
973	1116	PC-3p-268938_2	TGGAGTCTGGAAAGAGGT	18	2	699	chr3	+	220483091	220483228	aaaatccagctttttttcagcctgttgggatcTGGAGTCTGGAAAGAGGTgggatggg	0				3'	0
974	1117	PC-3p-321578_2	AAAATCCGAACGAACTTTT	19	2	702	chr3	+	221807355	221807495	tgagaggtattgggttgggccaaaagttcgtaagatggtatgtAAAATCCGAACGAACTTTTgggccaacccagtatttcaaa	0				3'	0
975	1118	PC-3p-1482638_1	TGTGAGCGGATGCTGTGCGC	20	1	682	chr3	+	225865275	225865414	acggcctccgtgttcgcccgctgccacgccctggtggaccccgagcctttcgtggccctgTGTGAGCGGATGCTGTGCGC	0				3'	0
976	1119	PC-5p-351661_2	TTTGGAACTCATATTTTAA	19	2	598	chr3	+	229342778	229342916	atgacatcagtTTTGGAACTCATATTTTAAtcgtaagttagcatgtaaaacacttgaattctacttgagtatg	0				5'	0
977	1120	PC-5p-1617109_1	TGGACTGGGAGTCAGCAGGC	20	1	667	chr3	+	231686211	231686350	gagaagatgagagagcacTGGACTGGGAGTCAGGAGGCctgggcctaatcttggttccctcagtgattcattttnnn	0				5'	0
978	1121	PC-5p-123940_6	TTTTGTTCCAGATTTCCAGCTGT	23	6	879	chr3	+	232297423	232297566	ttggagttggatgactTTTTGTTCCAGATTTCCAGCTGTatttgtacaaattcggctgcaaacaggaacaagaagttgtcgcttaactcaag	0				5'	0
979	1122	PC-5p-9339_153	ATGTCCGCGGGTTCCCTATCC	21	153	790	chr3	+	233633585	233633727	actgtgggccctccATGTCCGCGGGTTCCCTATCCcaggttggtcgagttcacggATGCGGCACCTGCGGATACGGagggccgactgg	0				5'	0
979	1123	PC-3p-3741_642	ATGCGGCACCTGCGGATACGG	21	642	770	chr3	+	233633585	233633727	actgtgggccctccATGTCCGCGGGTTCCCTATCCcaggttggtcgagttcacggATGCGGCACCTGCGGATACGGagggccgactgg	0				3'	0
980	1124	PC-5p-397786_2	TATCTTAACCACTGGACCACCAGG	24	2	810	chr3	+	233634708	233634851	tgtTATCTTAACCACTGGACCACCAGGaagtcccaaggatccccagattctttttgttttcctttggttctgttgagatgtaa	0				5'	0
981	1125	PC-3p-286974_2	TTGGCACCGTGGAGGCGACG	20	2	737	chr3	+	233770968	233771107	gcagccaagcgctgacaggggccgagccgcgcgagccagtgcagggTTGGCACCGTGGAGGCGACGgcggg	0				3'	0
982	1126	PC-3p-85451_9	TCCGTCCCTTCTTGCCCACCAGT	23	9	898	chr3	+	234570573	234570716	gtcgtgggacagagtggagggaggatccatgctcaccaggcccTCCGTCCCTTCTTGCCCACCAGT	0				3'	0
983	1127	PC-3p-361214_2	TGCGACTCCATGAACTGC	18	2	684	chr3	+	235607552	235607689	aaccttcagttcagtcgctcagtcgtgtccgactcttTGCGACTCCATGAACTGCagcnn	0				3'	0
984	1128	PC-5p-325096_2	GGTGACAAGCTGATTCTGAAGT	22	2	750	chr3	+	238664848	238664989	aaagaggGGTGACAAGCTGATTCTGAAGTcaactagcgacacgcctcagctggtaagtattcaggaggaggactagttccccttcagt	0				5'	0
985	1129	PC-5p-488447_1	GGCACCCGGGCCCGGNCCTGCT	22	1	777	chr3	+	238957240	238957381	ncccgggggctGGCACCCGGGCCCGGCCCTGCTctgccggccgcggggcctggccggggcgacggccgccgtgt	0				5'	0
986	1130	PC-5p-31035_34	TGAGGTAGTAGGTTGTATAT	20	34	745	chr3	+	238986150	238986291	gagactgacggccctttggggTGAGGTAGTAGGTTGTATATttggggctctgccctgctatgggttaactatacaatctactgtctttcctgaagtggctgta	0				5'	0
987	1131	PC-3p-1060498_1	GGGGTCCTGGGCGCTTCTGA	20	1	795	chr3	+	239543379	239543518	gcagccaggggacacagccctggacccccgccgtgttgaccccggccactgccatgccagGGGGTCCTGGGCGCTTCTGAtcctccccttctgcttgagctgcctccctgtggccc	0				3'	0
988	1132	PC-5p-1018154_1	GAGGGCGGGCGGGCGGCG	18	1	607	chr3	+	240478503	240478640	ggtgcaggcaGAGGGCGGGCGGGCGGCGctgcgggtggagggcatggccgggcggcgctggacgagagcatctctgcacgtggc	0				5'	0
989	1133	PC-5p-1674524_1	ACCTGTAGGCTGGACGTG	18	1	648	chr3	-	5315348	5315485	tcagctgtgtgactgcagACCTGTAGGCTGGACGTGgggcagaggttatgtcccaggcccagctcagggcttggacacatggcagt	0				5'	0
990	1134	PC-5p-319000_2	AAAAGTTCGTTTGGGCTTTTC	21	2	615	chr3	-	5500010	5500150	tcaggttgcccaAAAAGTTCGTTTGGGGTTTTCcataacatcttacagaaatgcctaaatgaactttttgaccaatccaa	0				5'	0
991	1135	PC-5p-1014951_1	CCGGGCGCGCCCCCGGGG	18	1	566	chr3	-	5699932	5700069	cggggagcgcggcgccgggcaggccCCGGGGGCGCCCCCGGGGggccttcgggcgtctccggggagcggcgccgcgctcctcc	0				5'	0
992	1136	PC-3p-319245_2	CCCCCGTGTGTCCCTTCCTGA	21	2	798	chr3	-	7736656	7736796	tcagttaggaaaaaggacactgccggcagccagaagtCCCCCGTGTGTCCCTTCCTGAtcgt	0				3'	0
993	1137	PC-3p-69095_12	AAACCCGAATGAACTTTTTGG	21	12	793	chr3	-	14211828	14211969	ttatagagttggccaaaatttcatttggggttttccataagatggtatggaaAAACCCGAATGAACTTTTTGGtcagcctaata	0				3'	0
994	1138	PC-3p-88243_9	AAAGGCCTGAATGAACTTTTTG	22	9	822	chr3	-	19640538	19640680	attatattgggttggtcaaaaagtttgttcaagctttgccataagatggaatggAAAGGCCTGAATGAACTTTTTGaccaacccaatatttt	0				3'	0
995	1139	PC-5p-384006_2	TATGCTGATCTTTTTATTGTAGA	23	2	878	chr3	-	21717567	21717709	TATGCTGATCTTTTTATTGTAGAtgagaaaattgtgaaaaagataagaggtttacagatgaaggcagaag	0				5'	0
996	1140	PC-5p-311887_2	ATTAGTTGGCATTTTACTGTAAGGAAG	27	2	1051	chr3	-	21729662	21729808	tttATTAGTTGGCATTTTACTGTAAGGAAGagaattaattaatatctaaacttatacagtgatatatctattaattaa	0				5'	0
997	1141	PC-5p-350066_2	AGGCTGTCTGGAAACTGG	18	2	649	chr3	-	23138504	23138641	gcaagggAGGCTGTCTGGAAACTGGaaaacaccctgttcaccaaaggcatccagtgaccatttagagccttacctctt	0				5'	0
998	1142	PC-5p-861555_2	TGAGATGAAGAACTGCAGCT	20	2	468	chr3	-	34689676	34689815	tctgattccatgacatttgtatttagttagcaagtaaacTGAGATGAAGAACTGCACCTttgtttagttctttattgatatttgagaaattatgtagagatggaatcgta	0				5'	0
999	1143	PC-5p-917320_1	AAAAGTTCGTTCAGGTTTTTCT	22	1	810	chr3	-	35962641	35962782	aaatattaggttggtcgAAAAGTTCGTTCAGGTTTTTCCataacatcttacaaactttttggccaacccaataaga	0				5'	0
1000	1144	PC-3p-558170_1	AAGCGACTTAGTAGCAGCAGCAG	23	1	853	chr3	-	40719833	40719975	tgggctgccgtctatggggtcgcacagagtctacacgaccgAAGCGACTTAGTAGCAGCAGCAGt	0				3'	0
1001	1145	PC-5p-1990174_1	TGTCAGGCCTCCTTGT	16	1	599	chr3	-	51864080	51864223	tttgtgatcacatggattgcagcaTGTCAGGCCTCCTTGTccctcaccgtctcctggagtTTGCCCAAGTTCATGTTCATTGCA	0				5'	0
1001	1146	PC-3p-267879_2	TTGCCCAAGTTCATGTTCATTGCA	24	2	936	chr3	-	51864080	51864223	tttgtgatcacatggattgcagcaTGTCAGGCCTCCTTGTccctcaccgtctcctggagtTTGCCCAAGTTCATGTTCATTGCA	0				3'	0
1002	1147	PC-5p-258673_2	AAAAAGTTTGTTTGGGTTTTTCT	23	2	900	chr3	-	54254720	54254862	atattggccAAAAAGTTTGTTTGGGTTTTTCTgtaagatggtgtagAAAAACCTGAACGAACTTTTTGgctaaccc	0				5'	0
1002	1148	PC-3p-119692_7	AAAAACCTGAACGAACTTTTTG	22	7	846	chr3	-	54254720	54254862	atattggccAAAAAGTTTGTTTGGGTTTTTCTgtaagatggtgtagAAAAACCTGAACGAACTTTTTGgctaaccc	0				3'	0
1003	1149	PC-3p-63859_14	AAAATCTGAACAAACTTTTTGG	22	14	840	chr3	-	54365203	54365345	ctaatgtattgggttggccaaaaagttcatttggtttttttctataacatcatatgggAAAATCTGAACAAACTTTTTGGccaactcaatacatctc	0				3'	0
1004	1150	PC-3p-201197_3	AAAATCTGAATGAACTTTCTGG	22	3	816	chr3	-	60896092	60896233	atttattgggttggggaaaaagtccgttcagatttttcccgtaagctgtgtggaAAAATCTGAATGAACTTTCTGGccaacccagtatat	0				3'	0
1005	1151	PC-5p-217662_3	TGCCTCTCCGCCACCTCCAC	20	3	777	chr3	-	62030611	62030750	gaggcggcggtgcggcagcggttgtcccTGCCTCTCCGCCACCTCCACctcggcctatccccgggctggcggcgctggcggggagggggacagtagttgtagacgctg	0				5'	0
1006	1152	PC-5p-361396_2	GGGAAAGCTGCTGGACTTC	19	2	670	chr3	-	62632145	62632284	tgacggaggccgggctaagacgtggccgaGGGAAAGCTGCTGGACTTCctgaccgtctaggcGGCGGCGGAGTCCCTAGCGCgtcctcgccttggtcggggattctga	0				5'	0
1006	1153	PC-3p-1577651_1	GGCGGCGGAGTCCCTAGCGC	20	1	621	chr3	-	62632145	62632284	tgacggaggccgggctaagacgtggccgaGGGAAAGCTGCTGGACTTCctgaccgtctaggcGGCGGCGGAGTCCCTAGCGCgtcctcgccttggtcggggattctga	0				3'	0
1007	1154	PC-3p-90507_9	AAAACCTGAACAAACTTTTGG	21	9	811	chr3	-	63652621	63652762	ttttgagttggcccaagtttgtttgggtgtttctgtacaatgctatggtaAAAACCTGAACAAACTTTTGGgccaactcagta	0				3'	0
1008	1155	PC-5p-558825_1	CATCTGCTGGATCCCCTTTGCTCA	24	1	947	chr3	-	63918400	63918543	ctcctcaaagctacttccCATCTGCTGGATCCCCTTTGCTCAgagtcctgatgagagcagtggggtctagcagaagagcagggttttgagaaa	0				5'	0
1009	1156	PC-5p-1726292_1	TGCTGCTGTTCAGTTGCTAAG	21	1	838	chr3	-	65701475	65701615	tccgctgtttgtTGCTGCTGTTCAGTTGCTAAGtcatgttcgactctttgcgacaccaaggactgcagcatgccaggcttc	0				5'	0
1010	1157	PC-5p-1694025_1	CTGCCGTCTATGGGGGTCG	19	1	697	chr3	-	72056989	72057128	tgggCTGCCGTCTATGGGGGTCGcacagagtcggacaCGACTGAAGTGACTTAGTAGcagcagcagc	0				5'	0
1010	1158	PC-3p-967616_1	CGACTGAAGTGACTTAGTAG	20	1	791	chr3	-	72056989	72057128	tgggCTGCCGTCTATGGGGGTCGcacagagtcggacaCGACTGAAGTGACTTAGTAGcagcagcagc	0				3'	0
1011	1159	PC-3p-870028_1	CAAGAACACTGCAGTGGGTTGCC	23	1	901	chr3	-	78679682	78679824	gacggcagcccaccaggttaccccgtccctgggattctccaggCAAGAACACTGCAGTGGGTTGCCatt	0				3'	0
1012	1160	PC-3p-1538423_1	TTATGAAGAGCGAACTCAA	19	1	719	chr3	-	86449795	86449933	ctaccggggaaattgtttatttcatagcatcagtagtagtactatttaaTTATGAAGAGCGAACTCAAcggcactacctgggtcatacagactgtgtaaaatg	0				3'	0
1013	1161	PC-3p-274839_2	AAGAATCGGACATGACTGAGCG	22	2	853	chr3	-	88742811	88742952	ttgtcttttgttaagtcatggggttgcaAAGAATCGGACATGACTGAGCGactgaaat	0				3'	0
1014	1162	PC-3p-228869_3	AAAACTCAAATGAACTTTTTGG	22	3	827	chr3	-	88892538	88892679	cttttgggttggccaaaaagttcattcgaatttttccataagatataatgggAAAACTCAAATGAACTTTTTGGccaacccaataa	0				3'	0
1015	1163	PC-5p-1657206_2	CATTGTTGGTTGTGCTCT	18	2	636	chr3	-	98970883	98971020	aagctttttttaagtttaaaattttgttttcaataatcaCATTGTTGGTTGTGCTCTtcgtattaagtctaactgatgtccttaagaatcagaatttctaacgtaggagaaagaaa	0				5'	0
1016	1164	PC-3p-93518_13	GCGGGCTTCCCTGGTGGCTC	20	13	757	chr3	-	103720461	103720600	gcatcatcagtaacttgcacactgctggtacgcagtaggtgctcagtaaatatttgtGCGGGCTTCCCTGGTGGCTCtgc	0				3'	0
1017	1165	PC-5p-546065_1	GTTTCCATTGTTTCTCCA	18	1	667	chr3	-	104331519	104331656	ccctagaaaataaattatgtcactGTTTCCATTGTTTCTCCAtctgtttgtcctgaaatgatggaactgggtgccatgatcttagttttttgatt	0				5'	0
1018	1166	PC-3p-594448_1	AAACCCTGAATGAACTTTTTGG	22	1	843	chr3	-	105532016	105532157	tgattggccaagaagttccttctggtttttccatacactgttacaggAAACCCTGAATGAACTTTTTGGccaacct	0				3'	0
1019	1167	PC-5p-258673_2	AAAAAGTTTGTTTGGGTTTTTCT	23	2	900	chr3	-	107766372	107766514	gtattgggttgcccAAAAAGTTTGTTTGGGTTTTTCTgtaagatcgtacaggaaaccagaatgaactttttgaccaacccaaaag	0				5'	0
1020	1168	PC-3p-377458_2	GCCTGGCTTGTACGCTCTCC	20	2	705	chr3	-	109018569	109018708	tttgcggagctgacgggcggtcctgtgcttcccaggcagcgaacaGCCTGGCTTGTACGCTCTCCtcgtctcctgtcagctccgccac	0				3'	0
1021	1169	PC-5p-76594_11	AAAAAGTTTGTTCGAGTTTTTC	22	11	833	chr3	-	110556363	110556504	atgtattgagttggccAAAAAGTTTGTTCGAGTTTTTCataaaatcttaggggaaaacccaagtgaacttcttggccgatccagtaaga	0				5'	0
1022	1170	PC-3p-1118058_2	GAAGAAGCGGATGAGGTA	18	2	618	chr3	-	119284072	119284214	caaacgtcatcttttttcccttttttagtatgatgaagaaggtGAAGAAGCGGATGAGGTAat	0				3'	0
1023	1171	PC-5p-1382807_1	GCCAAGAGTCGGACATGAC	19	1	699	chr3	-	122781158	122781296	tgGCCAAGAGTCGGACATGACtgagagacttcactttcacttcactttcatttcgttgttacttttgggga	0				5'	0
1024	1172	PC-5p-1658653_1	GACGGACCTTTGTTGACAAAGTAAT	25	1	994	chr3	-	137712999	137713143	nnactaGACGGACCTTTGTTGACAAAGTAATgtccctgctttttaatattctgtctaggttggTCATAACTTTCCTTCCAAGA	0				5'	0
1024	1173	PC-3p-757155_1	TCATAACTTTCCTTCCAAGA	20	1	794	chr3	-	137712999	137713143	nnactaGACGGACCTTTGTTGACAAAGTAATgtccctgctttttaatattctgtctaggttggTCATAACTTTCCTTCCAAGA	0				3'	0
1025	1174	PC-5p-16032_75	AAAAAGTTCGTTTGGGTTTTTC	22	75	822	chr3	-	139560332	139560474	atagtattgggttggccAAAAAGTTCGTTTGGGTTTTTCcagaagctattacgaacaaactttttggccaacccaatgcgtg	0				5'	0
1026	1175	PC-5p-435718_1	AGGGAGGGAGGGAAGGAGGG	20	1	742	chr3	-	141483433	141483572	aggaagAGGGAGGGAGGGAAGGAGGGcgggcagcggcggctgcggcggccggggcttccctcccccggc	0				5'	0
1027	1176	PC-3p-1873193_1	TGGTTCCGGGAGACTGAGATC	21	1	830	chr3	-	143416769	143416909	atggtgagagcgtagctgtcaagatcttctcctccagagatgaacagtccTGGTTCCGGGAGACTGAGATCtacaacacggtgctgctcagacacgacaacatcctag	0				3'	0
1028	1177	PC-3p-42501_24	AGAACTTTGAAGAGAGA	17	24	644	chr3	-	145492063	145492201	aggctctccaatcagaagtttctccctggcaagggccagAGAACTTTGAAGAGAGAag	0				3'	0
1029	1178	PC-5p-285232_2	CAGCTGCAGCGGTTGTTTCCC	21	2	714	chr3	-	145817431	145817571	tctcacCAGCTGCAGCGGTTGTTTCCCcacagacacagccatgaagcactggtgcgg	0				5'	0
1030	1179	PC-5p-1032724_1	ATTGGGTTGGTCAAAAAGTTCAT	23	1	879	chr3	-	150535836	150535978	atgtATTGGGTTGGTCAAAAAGTTCATttgggtttctctgtaagatgtcacagaaagactcaaaagagctttctggccaatccaata	0				5'	0
1031	1180	PC-5p-367131_2	TTACTTGTTTGGATTCCTCT	20	2	707	chr3	-	159127954	159128093	tatgcctTTACTTGTTTGGATTCCTCTtcgtgtgatgccttttcttccatcagtactttcagaagccattcaaagtgatggcctt	0				5'	0
1032	1181	PC-5p-747106_1	AAAAGTTTGCTTGGGTTTTCCA	22	1	844	chr3	-	165713541	165713682	aggtgtgtattattggcttggcccAAAAGTTTGCTTGGGTTTTCCAtaagatggaatgggAAAACCTGAACAAACTTTTGGgccaatccaatacatatctgat	0				5'	0
1032	1182	PC-3p-90507_9	AAAACCTGAACAAACTTTTGG	21	9	811	chr3	-	165713541	165713682	aggtgtgtattattggcttggcccAAAAGTTTGCTTGGGTTTTCCAtaagatggaatgggAAAACCTGAACAAACTTTTGGgccaatccaatacatatctgat	0				3'	0
1033	1183	PC-3p-1722147_1	AAACTTGAGCAAACTTTTTGGC	22	1	877	chr3	-	169871456	169871597	atcgagtaggccaaaaagtttggagttttcagtaacatcttacagaaAAACTTGAGCAAACTTTTTGGCcaactcagt	0				3'	0
1034	1184	PC-5p-1052820_1	CTCTTCTGGACTGAGTACCGGAGC	24	1	910	chr3	-	173436619	173436762	tctgtcaccatggcaactacCTCTTCTGGACTGAGTACCGGAGCggcagtgtctaccgcctggagcggggcACAGGAGGGGCGGCCCCCATTGTGACcct	0				5'	0
1034	1185	PC-3p-1368515_1	ACAGGAGGGGCGGCCCCCATTGTGAC	26	1	861	chr3	-	173436619	173436762	tctgtcaccatggcaactacCTCTTCTGGACTGAGTACCGGAGCggcagtgtctaccgcctggagcggggcACAGGAGGGGCGGCCCCCATTGTGACcct	0				3'	0
1035	1186	PC-3p-276628_2	CTGGGTGGGTGGGTGGTA	18	2	692	chr3	-	174319989	174320126	ggcctggggacctttggctccccctgcgggcggctcagcggcttgcacagtccggcgggCTGGGTGGGTGGGTGGTAggctgtgggttgggggagaggaaggactgagtcc	0				3'	0
1036	1187	PC-5p-453612_1	AGAAGTTACCGGCTATGTCC	20	1	761	chr3	-	174450829	174450968	tcacagtggatccgAGAAGTTACCGGCTATGTCCtcgtggccATGAACGAGTTCTCTACACTgccactgccc	0				5'	0
1036	1188	PC-3p-867853_1	ATGAACGAGTTCTCTACACT	20	1	756	chr3	-	174450829	174450968	tcacagtggatccgAGAAGTTACCGGCTATGTCCtcgtggccATGAACGAGTTCTCTACACTgccactgccc	0				3'	0
1037	1189	PC-3p-1346662_1	TTGTGTTAAGGTATATATTCTAT	23	1	860	chr3	-	182917765	182917907	cgtgattgaaccaactgaatgtctgccctatataatgtaaaatattccttccttgttatcTTGTGTTAAGGTATATATTCTATttgtatgcagtccta	0				3'	0
1038	1190	PC-3p-193699_3	AAAACCTGAATAAACTTTTTGA	22	3	816	chr3	-	183139168	183139309	gtagggttggccaaagtgttcgtttgggttttgccataagatgtcatggaAAAACCTGAATAAACTTTTTGAccaacccaat	0				3'	0
1039	1191	PC-3p-69095_12	AAACCCGAATGAACTTTTTGG	21	12	793	chr3	-	183824800	183824941	ctcaataaatattggattggataaaaagtgccttccggtttttccataccaccgtacagaaAAACCCGAATGAACTTTTTGGccgacccantatttcttgaaag	0				3'	0
1040	1192	PC-3p-164514_5	CCGCCTCCCCACCACC	16	5	607	chr3	-	194566736	194566874	ggcgctatcactagtactggggatggtgtctgggagggatggaataatagtatctCCGCCTCCCCACCACCcccagttctgcagacagcccc	0				3'	0
1041	1193	PC-5p-546065_1	GTTTCCATTGTTTCTCCA	18	1	667	chr3	-	203606656	203606796	cccaagaaaatacagtcggtcactGTTTCCATTGTTTCTCCAtctatttgtcatgaagtgATGGGACCAGATGTCATGATCttagttttttgaat	0				5'	0
1041	1194	PC-3p-1776048_1	ATGGGACCAGATGTCATGATC	21	1	762	chr3	-	203606656	203606796	cccaagaaaatacagtcggtcactGTTTCCATTGTTTCTCCAtctatttgtcatgaagtgATGGGACCAGATGTCATGATCttagttttttgaat	0				3'	0
1042	1195	PC-5p-1456304_1	TGAAATTGAAGTCGCTCAG	19	1	755	chr3	-	204148210	204148348	nnngTGAAATTGAAGTCGCTCAGtcctgtccaactcagagcagtgggtcttaaaggaaagcatttcatgaatcaccag	0				5'	0
1043	1196	PC-3p-63859_14	AAAATCTGAACAAACTTTTTGG	22	14	840	chr3	-	207830798	207830940	gtgggccaaaaggttcatttggattttcccatcacatcttttggaAAAATCTGAACAAACTTTTTGGccaac	0				3'	0
1044	1197	PC-5p-198676_3	TATGTGTGTATGTGTATATAT	21	3	781	chr3	-	210964303	210964443	tgggggagggtgtgtgTATGTGTGTATGTGTATATATatatacatgtatgtgtgtatatatatatacagttagctccttttcaac	0				5'	0
1045	1198	PC-5p-99486_8	AAAAAGTTCGTTTGGGTTTT	20	8	761	chr3	-	215191998	215192140	atgtattgggttggccAAAAAGTTCGTTTGGGTTTTaagtaacactgtacagaaaaatttgaacgaaatttttggtcaacccaatagaa	0				5'	0
1046	1199	PC-3p-119692_7	AAAAACCTGAACGAACTTTTTG	22	7	846	chr3	-	215384628	215384769	atcttgtattgggttggcgaaaaagtttcttcaggtttttccatcacagtgtatagAAAAACCTGAACGAACTTTTTGgccaacccaatatagtat	0				3'	0
1047	1200	PC-5p-16032_75	AAAAAGTTCGTTTGGGTTTTTC	22	75	822	chr3	-	216999729	216999871	cccatactggtctattgagctagccAAAAAGTTCGTTTGGGTTTTTCtgtaacatcttaggaaagtctaaacagacttgttggccaatccagtagtattagtatctg	0				5'	0
1048	1201	PC-5p-1495942_2	AAAAAAGTTCATTCAGGTTTTTT	23	2	628	chr3	-	217251329	217251470	AAAAAAGTTCATTCAGGTTTTTTgtaagtcttatgaaaaacccaaatgaactttctg	0				5'	0
1049	1202	PC-5p-1831255_1	AAGCAGGCTGGGAAATGTAGGACTTTT	27	1	856	chr3	-	217319880	217320026	taattttaattgtgcaAAGCAGGCTGGGAAATGTAGGACTTTTagctaagaactaactgttccccaaatacctaggtttctgtttgtaattaangaaaagg	0				5'	0
1050	1203	PC-5p-1699597_1	TTGCGCTGTCGGCCTCTCGGGT	22	1	819	chr3	-	225010893	225011034	ttcctTTGCGCTGTCGGCCTCTCGGGTcggcgggactcggatgcccactcgcggcggcgactgcgcacagtgg	0				5'	0
1051	1204	PC-5p-297610_2	CCAGGTTCCTCTGTCCCTGGGA	22	2	871	chr3	-	226076324	226076465	actgtagcctaCCAGGTTCCTCTGTCCCTGGGAtttcccagggaagatactggagtgggttgtcatt	0				5'	0
1052	1205	PC-3p-348127_2	CTGCGTGACTGAACTGAACTG	21	2	825	chr3	-	227793410	227793550	gcgtgctgcagtttatggggtcgcaaagagtcggacacgaCTGCGTGACTGAACTGAACTGaaagcaaga	0				3'	0
1053	1206	PC-5p-278717_2	TCGGGTCTGTGGAGGGTGAGGG	22	2	728	chr3	-	228549746	228549887	cTCGGGTCTGTGGAGGGTGAGGGcagccaggtctatttcaggctttctcctccggccctatcagatctgct	0				5'	0
1054	1207	PC-5p-27136_48	TGGGTCGGTCGGGCTGG	17	48	599	chr3	-	231085126	231085266	gtcctggTGGGTCGGTCGGGCTGGctcttgagatgcctcagtcaggcactcgaggtgttggtcgtgtcccatcggctg	0				5'	0
1055	1208	PC-5p-709476_1	GCGCCGGGCGGGGACCGCTGA	21	1	746	chr3	-	232292454	232292594	GCGCCGGGCGGGGACCGCTGAcgtcggcctcaggtgagtgcggtcgcctgcccgccc	0				5'	0
1056	1209	PC-5p-18907_62	AAAAGTTCGTTTGGGTTTTTC	21	62	773	chr3	-	233666817	233666958	gcttaatattgtattgacccAAAAGTTCGTTTGGGTTTTTCcattaacatcttacagaaaaacctgaactaacttttggctaacccagtattatta	0				5'	0
1057	1210	PC-3p-17718_68	AAAATCTGAATGAACTTTTTGG	22	68	827	chr3	-	237006227	237006368	gcagaaattactgttctggccaaagagttcacttaggttttttttcatgagatgctatggaAAAATCTGAATGAACTTTTTGGccagcccaacacaatgactgtgct	0				3'	0
1058	1211	PC-3p-1540648_1	CAGGGGTTGAACCTGCATC	19	1	744	chr3	-	238492801	238492939	tctccaggcaggaacactgcagcgggttgccatttccttctccggggcgtcttcctgaccCAGGGGTTGAACCTGCATCtcttgcatctccggcactggcag	0				3'	0
1059	1212	PC-3p-328478_2	CTGGCCCAAGGCTGACAGTGTGGTCC	26	2	1027	chr3	-	242347831	242347976	tcgaccaggtgtaccgcacacagccttgctcccgCTGGCCCAAGGCTGACAGTGTGGTCCtcggtaag	0				3'	0
1060	1213	PC-3p-322018_2	TAATGTCTCTGCTTGT	16	2	626	chr4	+	1966388	1966528	actgtagaagaccacttggaagaccatagccttgactatgtaggcttttgttggcaaagTAATGTCTCTGCTTGT	0				3'	0
1061	1214	PC-5p-1795478_1	ATCTAGGGTCTGCCTGGCC	19	1	707	chr4	+	11834678	11834820	ggaggtttgtattttttcATCTAGGGTCTGCCTGGCCctgcaggcacagCTGGTGAAGCTGGCAAACCAGGAgaaaggg	0				5'	0
1061	1215	PC-3p-1344145_1	CTGGTGAAGCTGGCAAACCAGGA	23	1	919	chr4	+	11834678	11834820	ggaggtttgtattttttcATCTAGGGTCTGCCTGGCCctgcaggcacagCTGGTGAAGCTGGCAAACCAGGAgaaaggg	0				3'	0
1062	1216	PC-3p-2024776_1	ATTGCAGGCGGACTCTTTACC	21	1	758	chr4	+	11993232	11993372	ttcctgactcagagattgaacctgggtctcctgcATTGCAGGCGGACTCTTTACCatctgagccagcag	0				3'	0
1063	1217	PC-3p-370106_2	GTGAAATTAAAGTAGAAAA	19	2	757	chr4	+	19599098	19599236	tagttttgttttattattttttatttttttaatttcttttgGTGAAATTAAAGTAGAAAAatttagaaaaaaaaaa	0				3'	0
1064	1218	PC-3p-326379_2	GATCAACTTAAAATTCATG	19	2	708	chr4	+	40718220	40718358	aaaacaataattttaagtaatattggccctgccagtagatGATCAACTTAAAATTCATGtcgt	0				3'	0
1065	1219	PC-3p-191615_3	AAAAACCTGAACGAACTTTTT	21	3	805	chr4	+	44182372	44182513	ttatatatttggttggccaaaatattcattcaggttttcccataagatagtacagAAAAACCTGAACGAACTTTTTcgccaacccaatgtaaac	0				3'	0
1066	1220	PC-5p-1256538_1	TTTGAATCCTGGGTTGGGAAGA	22	1	834	chr4	+	47328035	47328176	agatctcggTTTGAATCCTGGGTTGGGAAGAtcttctggagaacagataggctacccactccagtattctggcctagagaatt	0				5'	0
1067	1221	PC-5p-1540515_1	TGCGATCCTGGAGAACTTGA	20	1	755	chr4	+	56647438	56647577	gttgatctgaggcTGCGATCCTGGAGAACTTGAttgaataatgctaactatgcaaaagttcacTACGACGAGGTAGGCTCAgtcctt	0				5'	0
1067	1222	PC-3p-1152662_1	TACGACGAGGTAGGCTCA	18	1	624	chr4	+	56647438	56647577	gttgatctgaggcTGCGATCCTGGAGAACTTGAttgaataatgctaactatgcaaaagttcacTACGACGAGGTAGGCTCAgtcctt	0				3'	0
1068	1223	PC-5p-133590_5	TATATGTGTGTATGTGTAT	19	5	694	chr4	+	56947909	56948048	gaaacatatatgTATATGTGTGTATGTGTATacacacatacatacacatatatgtatgtgtn	0				5'	0
1069	1224	PC-3p-594448_1	AAACCCTGAATGAACTTTTTGG	22	1	843	chr4	+	57342320	57342461	tgctgtcataatattgggttggccaaaaagtctgttctggtttttctgtaagatggtataAAACCCTGAATGAACTTTTTGGccaactcaatgtatgcctctgtctccagctca	0				3'	0
1070	1225	PC-3p-292034_2	ACGAGACTGGTCTGTGTTA	19	2	739	chr4	+	58836920	58837059	gcggccgcagccgggccagtaacggagaaagtttccgACGAGACTGGTCTGTGTTAgtgcgtgtggcgtggggca	0				3'	0
1071	1226	PC-5p-1326489_1	GCACAGAGTCGGACGCGAC	19	1	625	chr4	+	60159640	60159778	nnngggtcGCACAGAGTCGGACGCGACtgaagtgacttagcagcaagtttgaactttgttcctcata	0				5'	0
1072	1227	PC-5p-20944_56	AAAAAGTTCGTTTGGGTTTTT	21	56	806	chr4	+	62333937	62334078	gtaacataatattgagttggtcAAAAAGTTCGTTTGGGTTTTTtatatcttatggaaaaaacatgaatgtaactttttggccaacccaatatttctgtaat	0				5'	0
1073	1228	PC-5p-581603_1	GGGCACGACTGAGCGACTGAAC	22	1	872	chr4	+	62964774	62964915	atggggtcgcaaagagttGGGCACGACTGAGCGACTGAACtgaacggaatcacttcaggtgcatcaaacgtgccgaatggacggtgccctcc	0				5'	0
1074	1229	PC-3p-1406775_1	CGAGGAGGGCTGGAGCAAGCGGAA	24	1	931	chr4	+	72830016	72830159	agaggtttcccccgccctgttcccccacttttctttccaaaattcacagaagcCGAGGAGGGCTGGAGCAAGCGGAAtagactagagaagggaga	0				3'	0
1075	1230	PC-3p-246936_2	GCAGGTGAAGGTTGGTGGAGTGGG	24	2	853	chr4	+	73308208	73308351	aagccattccgttcagcctacactcacagtcaacacaggtcagtgtctGCAGGTGAAGGTTGGTGGAGTGGGtg	0				3'	0
1076	1231	PC-3p-352531_3	AAGCATGGACTCTGGAGACAGG	22	3	855	chr4	+	79231544	79231685	actggagggggcctttcctttgacttgtttctggagcagtagggAAGCATGGACTCTGGAGACAGGctgctcggattcctgccctgcctctctg	0				3'	0
1077	1232	PC-5p-1051188_1	ATTCTGGACGTGGGCTGGCCGG	22	1	807	chr4	+	79289480	79289621	cctgtagATTCTGGACGTGGGCTGGCCGGAGCTGCACGCGCcacccctggataaggtgtgcacc	0				5'	0
1077	1233	PC-3p-1915978_1	CCGGAGCTGCACGCGC	16	1	531	chr4	+	79289480	79289621	cctgtagATTCTGGACGTGGGCTGGCCGGAGCTGCACGCGCcacccctggataaggtgtgcacc	0				3'	0
1078	1234	PC-3p-96851_8	TTGCTGTGACCTGTCTGAGGAA	22	8	844	chr4	+	81862619	81862761	aaaggggctccactgatgctcagagggttcccagcatggatttgcacccactagccTTGCTGTGACCTGTCTGAGGAAcaagccccaaa	0				3'	0
1079	1235	PC-3p-1838794_1	AAAACCTGAGTGAACTTTTTGG	22	1	868	chr4	+	83102315	83102456	taaatactggataggccaaacagtttgttcagctttttctgtaccatcttataaaaaaAAAACCTGAGTGAACTTTTTGGcaaacccaatatctc	0				3'	0
1080	1236	PC-3p-688330_2	TGGGCTGCCGTCTATGGGGTCT	22	2	758	chr4	+	86761780	86761921	ctggagaatcccagggacggcagagcctggTGGGCTGCCGTCTATGGGGTCTcaca	0				3'	0
1081	1237	PC-5p-1559882_1	CTGCAGCCTACCAGGTTCC	19	1	625	chr4	+	89283492	89283630	aCTGCAGCCTACCAGGTTCCtccatccatgggattttccaggcaAGAGTACTGAAGTGGGGTGccat	0				5'	0
1081	1238	PC-3p-1030158_1	AGAGTACTGAAGTGGGGTG	19	1	752	chr4	+	89283492	89283630	aCTGCAGCCTACCAGGTTCCtccatccatgggattttccaggcaAGAGTACTGAAGTGGGGTGccat	0				3'	0
1082	1239	PC-3p-528141_1	AAAGCTATAGTTTTTCCAGTAG	22	1	767	chr4	+	90286903	90287044	aaactatacaaaattgctgatttaacatattatctttgaaagaagcctaacagtcAAAGCTATAGTTTTTCCAGTAGtcatgtatggata	0				3'	0
1083	1240	PC-5p-710898_2	ACGGGCGCTCTGCGGTGTGACG	22	2	767	chr4	+	93481883	93482024	tACGGGCGCTCTGCGGTGTGACGcggggttgtgggaccgtcgcagcgtttggcgtccgaactggttcctcggatagtcgtcctctacaGAGGCTTGAAGAGAGGAGGT	0				5'	0
1083	1241	PC-3p-2017692_1	GAGGCTTGAAGAGAGGAGGT	20	1	730	chr4	+	93481883	93482024	tACGGGCGCTCTGCGGTGTGACGcggggttgtgggaccgtcgcagcgtttggcgtccgaactggttcctcggatagtcgtcctctacaGAGGCTTGAAGAGAGGAGGT	0				3'	0
1084	1242	PC-5p-349248_2	TTGGTCAAAAAGTTTGTTTGG	21	2	810	chr4	+	94569323	94569464	catgatattggtTTGGTCAAAAAGTTTGTTTGGatttttctgtactatcttacggaaaaacccgaacaaacttttaggccagcttaatgtttca	0				5'	0
1085	1243	PC-3p-601910_1	GAAAACCTGAATGAACTTTTTG	22	1	666	chr4	+	96629072	96629213	tactgggttggtcaaaaagtctgttcgggttacgGAAAACCTGAATGAACTTTTTGgtcaacccaata	0				3'	0
1086	1244	PC-3p-1097516_1	TGAGCCCAGGTCTTTTCTCTC	21	1	771	chr4	+	97612480	97612620	cactttgtggatatattctttcatgatacaaagtccaagaagactggaaggttcttaTGAGCCCAGGTCTTTTCTCTCtcgtatggaagtctgtttattgtccacagaatt	0				3'	0
1087	1245	PC-3p-1627313_1	TCAGGGTCTAGGCACAAGCAGGC	23	1	878	chr4	+	98487780	98487922	tggggagggcttgctcactgtccagatcctggtgagtctttgtgctgcccacctctcaggTCAGGGTCTAGGCACAAGCAGGCcttaaccgct	0				3'	0
1088	1246	PC-3p-239523_2	AGGAGCTGGAGGACCTGG	18	2	718	chr4	+	99804828	99804965	tgcccaggcaccaggtgctccgaatctctgccgccgatgaggccgaggtgcagacggtgaAGGAGCTGGAGGACCTGGagcacctgcaggt	0				3'	0
1089	1247	PC-3p-1818407_1	AAAAACCTGAACAAACTTTTTGG	23	1	918	chr4	+	103855509	103855651	atcttaggaactactgtgttggtcaaaaagttcatttgggtatttctgtaaaatcttaccAAAAACCTGAACAAACTTTTTGGccaccccagtagttgaggaaag	0				3'	0
1090	1248	PC-3p-126090_6	AGAAAAACCTGAATGAACTTT	21	6	764	chr4	+	104146970	104147110	atttgaagttgggttggccaaaaagtttgttttggtttttttttgcaagatgttacAGAAAAACCTGAATGAACTTTacgaccaacccaaagcagag	0				3'	0
1091	1249	PC-3p-336256_2	AAACTAGAATGAACTTTTTGGC	22	2	843	chr4	+	105463838	105463979	tactgtattaggtcagccaaaaagttcgttcaagtttttccataacatcttatggaaAAACTAGAATGAACTTTTTGGCcaaaccaatatatta	0				3'	0
1092	1250	PC-5p-76594_11	AAAAAGTTTGTTCGAGTTTTTC	22	11	833	chr4	+	107331297	107331438	tactgggttgttcAAAAAGTTTGTTCGAGTTTTTCggtaagatgttataaaaaaacctgaatgaactttttggccgacccaata	0				5'	0
1093	1251	PC-3p-1457547_1	TAGAATGTTGATGTTCACTCTTGCCAT	27	1	1022	chr4	+	108104495	108104641	ataatggtcatctgagttaaattcacccattccagtccatcttagttcgctgattccTAGAATGTTGATGTTCACTCTTGCCATgaa	0				3'	0
1094	1252	PC-5p-1186198_1	TGAGGCAGTAGGTTGTATTA	20	1	576	chr4	+	109216894	109217033	agcttcagagcaatctTGAGGCAGTAGGTTGTAGTAaatgctctaagacacccaagtgttaagctgccccagactaactccttgagagaatgaaca	0				5'	0
1095	1253	PC-3p-201197_3	AAAATCTGAATGAACTTTCTGG	22	3	816	chr4	+	112875696	112875838	aagatgcaacatactgggccggccaaaaatacatttgggtttttccataccatcttacggAAAATCTGAATGAACTTTCTGGtcaacccaatacagtatatatgttccatatg	0				3'	0
1096	1254	PC-5p-1079554_1	CTGTCGTCCCTTTCTCCTCCT	21	1	827	chr4	+	113885009	113885149	tgatcctCTGTCGTCCCTTTCTCCTCCTcctggtaccctataagaagaccatggtgctttccaggcaggaagtaagggcagtgactct	0				5'	0
1097	1255	PC-3p-63859_14	AAAATCTGAACAAACTTTTTGG	22	14	840	chr4	+	117003338	117003480	aacgttgagttgaccaaaaaattcatttgggtttttcataatatttttacagAAAATCTGAACAAACTTTTTGGccaatgtaataca	0				3'	0
1098	1256	PC-5p-1839173_1	ACTAGACGGACTTTTGT	17	1	610	chr4	+	124444662	124444798	gACTAGACGGACTTTTGTtagcaaaGTAATGTTTCTGCTTTttaaaatgctgtctatgt	0				5'	0
1098	1257	PC-3p-1490711_1	GTAATGTTTCTGCTTT	16	1	620	chr4	+	124444662	124444798	gACTAGACGGACTTTTGTtagcaaaGTAATGTTTCTGCTTTttaaaatgctgtctatgt	0				3'	0
1099	1258	PC-3p-37756_27	AGAAAAACCTGAATGAACTTTT	22	27	825	chr4	-	18623448	18623589	gtatgctaaatattgggctgaccaaaaagtttatttgggttttcccaaaacatcttacAGAAAAACCTGAATGAACTTTTtggctgacccaataagtatct	0				3'	0
1100	1259	PC-3p-249497_2	CTTGTAGAAGTCTGGTCCAA	20	2	782	chr4	-	20869620	20869759	atattggactaattttcaggtgcttatttgtcattttgtctCTTGTAGAAGTCTGGTCCAAtcg	0				3'	0
1101	1260	PC-3p-1766637_1	GGTCATGTGTGGATGTGAGAGTTGG	25	1	895	chr4	-	23416855	23416999	ttgccaacaaaggtccatctagtcaaggctatggtctttccagtGGTCATGTGTGGATGTGAGAGTTGGact	0				3'	0
1102	1261	PC-5p-276002_2	AAAGGAGCTCTGACATAGTTCAGCCAA	27	2	1069	chr4	-	26459017	26459163	tAAAGGAGCTCTGACATAGTTCAGCCAAtcgtagttttctatagaatttatcctgagcagactgaactttatgtagttcctgca	0				5'	0
1103	1262	PC-3p-17718_68	AAAATCTGAATGAACTTTTTGG	22	68	827	chr4	-	30608702	30608843	gtattgggttggccaaagagtttgagtttttcagtaagctgacatgaAAAATCTGAATGAACTTTTTGGccagctcaaaat	0				3'	0
1104	1263	PC-5p-306690_2	CATCACTATCTCCTGGAGT	19	2	583	chr4	-	33075903	33076041	gacCATCACTATCTCCTGGAGTttgtgcaaatttaactccattgagttggtgatgcca	0				5'	0
1105	1264	PC-5p-184347_3	AAAAAGTTCGTTCAGGTTTTT	21	3	802	chr4	-	44182371	44182512	ttgggttggcgAAAAAGTTCGTTCAGGTTTTTctgtactatcttatgggaaaacctgaatgaatattttggccaaccaaa	0				5'	0
1106	1265	PC-5p-300440_2	TTTTTGTTGTTCAGTCACTCAG	22	2	850	chr4	-	44620856	44620997	taacatgTTTTTGTTGTTCAGTCACTCAGtcatgtctgactttgtgaccccatggacttcagcatgccn	0				5'	0
1107	1266	PC-5p-1761669_1	GAAGTTCATGGTTCACATATTGCT	24	1	950	chr4	-	45719721	45719864	tcagGAAGTTCATGGTTCACATATTGCTgaagcctggcttggagaattttgagcattactttactagcgtgcgagatgatgcttccat	0				5'	0
1108	1267	PC-5p-1946583_1	GACCTCATGCTGCAGCAGC	19	1	744	chr4	-	48922499	48922637	tGACCTCATGCTGCAGCAGCgggtggggccagagccgccgggggaggctgttgcaaaGGCCGAGAGGGAGAAGTGAC	0				5'	0
1108	1268	PC-3p-666370_1	GGCCGAGAGGGAGAAGTGAC	20	1	663	chr4	-	48922499	48922637	tGACCTCATGCTGCAGCAGCgggtggggccagagccgccgggggaggctgttgcaaaGGCCGAGAGGGAGAAGTGAC	0				3'	0
1109	1269	PC-5p-858492_1	GTTAGGGCTGTTAGAGGAAACT	22	1	830	chr4	-	57342465	57342606	tctttctgtttatGTTAGGGCTGTTAGAGGAAACTatttaacatatgatgataatttcttctgatcccaca	0				5'	0
1110	1270	PC-3p-582885_2	AAACCTGAATAAACTTTTTGGC	22	2	822	chr4	-	64772067	64772208	tcttctagtcatgtatcaggttggccaaaaagtatgttcagaaagcttacaaaaAAACCTGAATAAACTTTTTGGCcaacattgggttgacgcatgatctgacac	0				3'	0
1111	1271	PC-3p-404875_2	AAGACCTGAATGAACTTTTTGG	22	2	839	chr4	-	66432738	66432879	gtttgtattgggttggccaaagaatttgtttggtttttttcctaaagatgttatgaAAGACCTGAATGAACTTTTTGGccaaccctatacataa	0				3'	0
1112	1272	PC-3p-337715_2	CCTGGGCAAGAATACTGGAGTGG	23	2	902	chr4	-	70157168	70157310	tgtccagttctttgcgacccatggcctatagcccaccacgcacctgtgtccatggcatttCCTGGGCAAGAATACTGGAGTGG	0				3'	0
1113	1273	PC-5p-250200_2	ACCATCTCACCCTCTGTCACC	21	2	713	chr4	-	72736294	72736434	caACCATCTCACCCTCTGTCACCctcagaagtttccaagctgaacttccagctctgttcttagggtatagatgatttggata	0				5'	0
1114	1274	PC-3p-830308_1	CGGAAGTGGTCATCTGAGAAGCGCTTTG	28	1	1115	chr4	-	81459945	81460092	acacgcctcttcagggtggcttagtttctgtccaggtttgaggagttcctgcagCGGAAGTGGTCATCTGAGAAGCGCTTTG	0				3'	0
1115	1275	PC-3p-357478_2	TTGGCAGAGAGCTCTTAGT	19	2	686	chr4	-	84184078	84184218	attgagtgggagttcagtgtagtatctgagagcactttgtcaaggttgcattccTTGGCAGAGAGCTCTTAGTaactttacagagaacaaaactcttt	0				3'	0
1116	1276	PC-5p-1592656_1	TACTAGGTACTGAGGATACAGC	22	1	869	chr4	-	85953652	85953793	ttatgtaccagtTACTAGGTACTGAGGATACAGCagaggttggagattgtatctccagtgcctagtaactggcacacat	0				5'	0
1117	1277	PC-3p-594448_1	AAACCCTGAATGAACTTTTTGG	22	1	843	chr4	-	96709504	96709645	ccacattaatattaggttggctaaaaagttcatctgggttttccataacatgttgcagaaAAACCCTGAATGAACTTTTTGGccaacccaatatctatatgact	0				3'	0
1118	1278	PC-3p-2002393_1	GAAGAAGACTTTGAATTACGGA	22	1	854	chr4	-	98593143	98593284	aaagttgaaattagcactttcctgttgttcctgttttcttacagcatGAAGAAGACTTTGAATTACGGAaagaactaattggacagg	0				3'	0
1119	1279	PC-5p-258673_2	AAAAAGTTTGTTTGGGTTTTTCT	23	2	900	chr4	-	100027334	100027476	catgtgaaaaatattgggttggccAAAAAGTTTGTTTGGGTTTTTCTgtaaggtgtgcaaAAGCTCAAATGACCTTTTTGAccagcccaatatatgcactac	0				5'	0
1119	1280	PC-3p-314781_2	AAGCTCAAATGACCTTTTTGA	21	2	831	chr4	-	100027334	100027476	catgtgaaaaatattgggttggccAAAAAGTTTGTTTGGGTTTTTCTgtaaggtgtgcaaAAGCTCAAATGACCTTTTTGAccagcccaatatatgcactac	0				3'	0
1120	1281	PC-3p-393021_2	AAAACTTGAATGAACTTTTTGG	22	2	835	chr4	-	100142637	100142778	attagctagtattgggtgagccaagaagttcactcaggcttttcaataagatggtacagaAAAACTTGAATGAACTTTTTGGccaaccaaatttattaatgtttttgctatag	0				3'	0
1121	1282	PC-5p-244400_2	ATGGAGATGGTGCCTACTGC	20	2	795	chr4	-	101570714	101570856	gtgagggtctgggtgtgcATGGAGATGGTGCCTACTGCatgtgtgtgagacagtagggcgTGCAGTAGCGTCCATCCTCAGAcacactgcccctcgctgc	0				5'	0
1121	1283	PC-3p-74109_12	TGCAGTAGCGTCCATCCTCAGA	22	12	838	chr4	-	101570714	101570856	gtgagggtctgggtgtgcATGGAGATGGTGCCTACTGCatgtgtgtgagacagtagggcgTGCAGTAGCGTCCATCCTCAGAcacactgcccctcgctgc	0				3'	0
1122	1284	PC-5p-258673_2	AAAAAGTTTGTTTGGGTTTTTCT	23	2	900	chr4	-	103435005	103435147	gtatcttggtttggtcAAAAAGTTTGTTTGGGTTTTTCTgtaatatcttatggaaaatgccaagcaaatgatctggccaaccccagacat	0				5'	0
1123	1285	PC-3p-653040_1	ACTGCAGTACTGTACCTTATCTCT	24	1	944	chr4	-	109028019	109028162	ataggagtatagttacggcgggtggaaatgtaaaggcaatttaaatgctagcaagacataACTGCAGTACTGTACCTTATCTCT	0				3'	0
1124	1286	PC-3p-71924_12	AAAAATCTGAATGAACTTTTTGA	23	12	853	chr4	-	111744563	111744705	tacattgggttggtaaaaaaatccatttgggttttcctgcaagaggttatggAAAAATCTGAATGAACTTTTTGAccaacacaatagt	0				3'	0
1125	1287	PC-3p-815930_1	AATTGGACCATAAAGAAGGCTGA	23	1	889	chr4	-	119467155	119467297	ctagccaaagttatggtttttccagtagtcatgtatggatgtgagAATTGGACCATAAAGAAGGCTGA	0				3'	0
1126	1288	PC-3p-264017_2	AGCCACACCTAACCTCGAGTTC	22	2	834	chr4	-	120257310	120257451	anngggttcaaggacttaggtgggttgacccaccccatgtaaaaacccacagtggtgcAGCCACACCTAACCTCGAGTTCtct	0				3'	0
1127	1289	PC-3p-1220569_1	CTCGGCTGCGGGCGGGGGTG	20	1	654	chr4	-	120405837	120405976	ccttccagcccagagcctcctgctgggccacggacaCTCGGCTGGGGGCGGGGGTGgggtgcagcaaacagccaggtcatctgggtttt	0				3'	0
1128	1290	PC-5p-165970_4	TTGAGAACTCGAGGAAACGTTC	22	4	822	chr4	-	125520849	125520991	gtgggcctgTTGAGAACTCGAGGAAACGTTCtttggagagttttttccttgattctcacagctatc	0				5'	0
1129	1291	PC-3p-154695_5	AAAAACCTGAATGAACTTTTTT	22	5	811	chr5	+	1627	1768	gcaattggattggtcaaaaagttcgtttggatttttccatgggctcttatgAAAAACCTGAATGAACTTTTTTgattagcccaatata	0				3'	0
1130	1292	PC-5p-265687_2	TCACTGCTGTGGCCTGGGTTCA	22	2	843	chr5	+	1521685	1521826	TCACTGCTGTGGCCTGGGTTCAgtccctagttagggaattaagatctcgcaagccaagcagagt	0				5'	0
1131	1293	PC-5p-290878_2	TTGTCCCTGGTCGCGGCCTCTGC	23	2	914	chr5	+	5787033	5787175	atgggcccaggcctctTTGTCCCTGGTCGCGGCCTCTGCaaggtcaaatgtcaccgcggggccgcgggcaggggtcaggtgggcggggccgga	0				5'	0
1132	1294	PC-3p-333057_2	AAAACCTGAATGAACTCTTTGG	22	2	872	chr5	+	7256385	7256526	aacttaattattgagcaggccaaaaagtttattcaggtttttctgtaatatcttctggaAAAACCTGAATGAACTCTTTGGcaaacccaatattaattt	0				3'	0
1133	1295	PC-3p-1838794_1	AAAACCTGAGTGAACTTTTTGG	22	1	868	chr5	+	11791347	11791488	acatactgggttggccaaaaattcattcaggttttccgtaacatcttacagaAAAACCTGAGTGAACTTTTTGGccaacccagtgcta	0				3'	0
1134	1296	PC-3p-183633_3	TGACCTCTGACCTTTGCCTCCCA	23	3	903	chr5	+	12078939	12079081	taggggaggcaggggggtggtcagtgccagtgcccTGACCTCTGACCTTTGCCTCCCAgg	0				3'	0
1135	1297	PC-3p-180842_3	CAGCCCTGGAACTCTGTGCAGT	22	3	865	chr5	+	21458776	21458917	atggcactggggctcagggctaccatgcagaggtgcggggCAGCCCTGGAACTCTGTGCAGT	0				3'	0
1136	1298	PC-3p-316522_2	CAAGGACTCCTAATTGTAACT	21	2	754	chr5	+	22933005	22933145	atgtgctgatcacaatgcatagaaacaaaagcagtttgctctttaaagagtcagaagagaCAAGGACTCCTAATTGTAACTgtaaatattgcagtcgtccactcc	0				3'	0
1137	1299	PC-5p-290961_2	TGCAGTCCATGGGATCGCAGA	21	2	779	chr5	+	25041796	25041936	TGCAGTCCATGGGATCGCAGAgagttgggcacaactgagtgactgaactgactgcttcaagatgggcaag	0				5'	0
1138	1300	PC-3p-126090_6	AGAAAAACCTGAATGAACTTT	21	6	764	chr5	+	31257814	31257954	tggactgaaatgcaatacatgttatactgagttgactaaaaagttcacttaggtttttacAGAAAAACCTGAATGAACTTTgtggccaatccaaagtaatattcaggatatcc	0				3'	0
1139	1301	PC-3p-886710_2	CCGTGGCCCTTGGCAGCAGTGTGC	24	2	820	chr5	+	39766897	39767037	taagggaggcggggcgcagctgattggggccaggcactgggacCCGTGGCCCTTGGCAGCAGTGTGCcctcttccctcca	0				3'	0
1140	1302	PC-5p-1585752_1	TTGTTGCTGTTCAGTCGCTAAG	22	1	876	chr5	+	41880871	41881012	acaggtgTTGTTGCTGTTCAGTCGCTAAGtcatgtcttGACTCTGCAACCTCATGGACTGtagcatgccagg	0				5'	0
1140	1303	PC-3p-626099_1	GACTCTGCAACCTCATGGACTG	22	1	848	chr5	+	41880871	41881012	acaggtgTTGTTGCTGTTCAGTCGCTAAGtcatgtcttGACTCTGCAACCTCATGGACTGtagcatgccagg	0				3'	0
1141	1304	PC-3p-1346669_2	TCTGTGACTCCATGAACTG	19	2	665	chr5	+	49746352	49746490	gttgtctgcattgtcgttgccgttgtgtagttgctcggttgtgtccaacTCTGTGACTCCATGAACTGtaacccaccaggctcc	0				3'	0
1142	1305	PC-3p-270801_2	CCGCGGGGGTGGGGTGGGG	19	2	631	chr5	+	50703385	50703523	ttcttgccgtccctaagcctcctcccgccctgggcttgCCGCGGGGGTGGGGCGGGGcgccgggggtggtagtga	0				3'	0
1143	1306	PC-5p-241889_2	GGCCCTGGCCCAGGCCCAGGC	21	2	750	chr5	+	59765044	59765184	tgcctccaatgccaggccctGGCCCTGGCCCAGGCCCAGGCccaggcccaggccctggcccaggccctggccacagcatgagact	0				5'	0
1144	1307	PC-3p-594448_1	AAACCCTGAATGAACTTTTTGG	22	1	843	chr5	+	60989685	60989826	gaaaatattttattgagttggccaaaaagggcattcaggtttgccatgacaacttatgggAAACCCTGAATGAACTTTTTGGccaaccccatagttctttccaa	0				3'	0
1145	1308	PC-5p-134116_6	GTCCAGTTTTCCCAGACATCCCT	23	6	761	chr5	+	64142779	64142920	tctcaccttgtcctcacgGTCCAGTTTTCCCAGAAATCCCTtagatgctaagatggggattcctggaaatactgttcttgaggtcatggttta	0				5'	0
1146	1309	PC-3p-418854_1	TGGACTTGGAGTCAGAAGGCCTGA	24	1	957	chr5	+	64411228	64411371	ggtgacagagccacccagggctcctgactccaggtcctgtgtgttacctcgaaatagcacTGGACTTGGAGTCAGAAGGCCTGAgtggagtcgccttccc	0				3'	0
1147	1310	PC-3p-126598_6	AAAACCTGAACGAACTTTTTGG	22	6	840	chr5	+	67850024	67850165	acatattgggtcggccaaaatttcattcaggtttttctgtatgaagtacctgAAAACCTGAACGAACTTTTTGGccaacccaatacat	0				3'	0
1148	1311	PC-3p-276983_2	TTTTCTGCTTCCTGATGA	18	2	688	chr5	+	69801611	69801748	atagtttcagaaagtgagaggttaagtcttgttctaggatcttccatgcaaggtgcTTTTCTGCTTCCTGATGAacctg	0				3'	0
1149	1312	PC-3p-1569010_1	GCTGCTAAGTCGCTTCAA	18	1	674	chr5	+	78027946	78028083	taccttacagagtggtaataaggactaaatggggtgatatgcaaaatgtttaactGCTGCTAAGTCGCTTCAAtagtgtccaactctgtgagacc	0				3'	0
1150	1313	PC-5p-823459_1	CCATGTCCAGTTCTAACTTGCT	22	1	873	chr5	+	87451215	87451356	ttCCATGTCCAGTTCTAACTTGCTgcttgaccTGCATACAGGTTTCTCAGGAGGCAgtaaggtggtctggtatgcct	0				5'	0
1150	1314	PC-3p-1564109_1	TGCATACAGGTTTCTCAGGAGGCA	24	1	870	chr5	+	87451215	87451356	ttCCATGTCCAGTTCTAACTTGCTgcttgaccTGCATACAGGTTTCTCAGGAGGCAgtaaggtggtctggtatgcct	0				3'	0
1151	1315	PC-3p-905531_1	GGAAGGATTGATGCTGAAGCTGA	23	1	887	chr5	+	93804773	93804915	tcagatggctcaacaggctagacagatcaatcctgaaggtaatcaaccctgactgttcttGGAAGGATTGATGCTGAAGCTGAagctccaataatttgacca	0				3'	0
1152	1316	PC-3p-363867_2	AGAGGAGGAGGAAGAAGA	18	2	651	chr5	+	98114514	98114651	caatttgtagaatatcttagccttggttacctcttccacaaaaaaaaaaaaaaAGAGGAGGAGGAAGAAGAggtagataatagctctccatctatgaaaaa	0				3'	0
1153	1317	PC-3p-37756_27	AGAAAAACCTGAATGAACTTTT	22	27	825	chr5	+	98756471	98756612	atgacaacaatatattggtttggccgaaaagttagtttggatttttctgtaacagcttacAGAAAAACCTGAATGAACTTTTtgggcaacccaacgttgttatgta	0				3'	0
1154	1318	PC-5p-713921_1	CTGTCTCTGGGGTCGCACAGA	21	1	773	chr5	+	99131706	99131846	ggacgggggagcctggtgggctgCTGTCTCTGGGGTCGCACAGAGTTGGACACGCCTGAAGCGActtagcagcagcagcagcagcagcaggacgctcctctgaa	0				5'	0
1154	1319	PC-3p-1943341_1	AGCTGGACACGCCTGAAGCGA	21	1	669	chr5	+	99131706	99131846	ggacgggggagcctggtgggctgCTGTCTCTGGGGTCGCACAGAGTTGGACACGCCTGAAGCGActtagcagcagcagcagcagcagcaggacgctcctctgaa	0				3'	0
1155	1320	PC-3p-333057_2	AAAACCTGAATGAACTCTTTGG	22	2	872	chr5	+	100031006	100031147	atattgggttgaccaaaaagttcatttggatttttccataacatttaacagaAAAACCTGAATGAACTCTTTGGctaatccaggat	0				3'	0
1156	1321	PC-5p-176517_4	TGCACGCGCGCTACA	15	4	508	chr5	+	103821089	103821230	ccccaagagcctgcggatcgtggagcgggagagtggccgctcagtggaGATGCACGCGCGCTACATGGGGACCAcggtgttcgtgcggcagctgggccgctacctgacgctggccatccgca	0				5'	0
1156	1322	PC-3p-616680_3	GCTGCACGCGCGCTACACTGACTGGC	26	3	465	chr5	+	103821089	103821230	ccccaagagcctgcggatcgtggagcgggagagtggccgctcagtggaGATGCACGCGCGCTACATGGGGACCAcggtgttcgtgcggcagctgggccgctacctgacgctggccatccgca	0				3'	0
1157	1323	PC-5p-1277202_1	CCATGTATATGACAGGATGCGT	22	1	858	chr5	+	103821730	103821871	aCCATGTATATGACAGGATGCGTgtgtcccgggatgcccacctgatttgtacatatcgcgtttggctgttttccacataat	0				5'	0
1158	1324	PC-5p-1577153_1	TGGTCGGATGGCATCACCGA	20	1	800	chr5	+	115231244	115231383	gagaTGGTCGGATGGCATCACCGActccatggacatgggtttgggtggactccaggagttggtgatgggcagggaggcctgg	0				5'	0
1159	1325	PC-3p-340960_2	CTGGCCTGCGCTCCTCCCCAG	21	2	804	chr5	-	2540394	2540534	agaccgggagggagggcggggtctggcctgagcctccagcCTGGCCTGCGCTCCTCCCCAGgggc	0				3'	0
1160	1326	PC-3p-712956_1	TGGACGTGGACCTGCAGGGCGT	22	1	812	chr5	-	2867852	2867993	cgggccgtgcaggccatgaaccgcatctgcgtgcTGGACGTGGACCTGCAGGGCGTgcgc	0				3'	0
1161	1327	PC-3p-1562365_1	CGCCCTCTGCCCGTGTCGCCA	21	1	800	chr5	-	3829022	3829162	ggggcctggcggcccggggagaggggagagggcttcagcggccacCGCCCTCTGCCCGTGTCGCCAggtgac	0				3'	0
1162	1328	PC-3p-582885_2	AAACCTGAATAAACTTTTTGGC	22	2	822	chr5	-	7256344	7256485	taatattgggtttgccaaagagttcattcaggtttttccagaagatattacagaaAAACCTGAATAAACTTTTTGGCctgctcaataatt	0				3'	0
1163	1329	PC-3p-286378_2	ATGTCGTGTGAGGATTCCGG	20	2	792	chr5	-	12236391	12236530	cccccggaagctgtcggcgtgcggcgcggctgggcgctaagaggcggcggcgtgagttgcATGTCGTGTGAGGATTCCGGggcct	0				3'	0
1164	1330	PC-3p-704222_1	CTCACTGCCTGTCCCACCTCC	21	1	806	chr5	-	12282209	12282349	cctggagtcctcaggcaggtgggcaggggcagtgggtggtggccagacccCTCACTGCCTGTCCCACCTCCaggatcaccaac	0				3'	0
1165	1331	PC-5p-975476_1	TGTGCTAGCTTCAGTTGTCCA	21	1	792	chr5	-	12702254	12702394	aagagcttatccacaatgcTGTGCTAGCTTCAGTTGTCCAgcatgactaattcactggacaactgaagttagcacagcattgtggatcagctata	0				5'	0
1166	1332	PC-3p-451412_1	CTGAATCCCTTCACTGTCCACT	22	1	765	chr5	-	13425912	13426053	ggagggcagtttggaggaggatggatacctgtatatgtatggCTGAATCCCTTCACTGTCCACT	0				3'	0
1167	1333	PC-5p-1964406_1	GAGCCGCGCGGGTCGTCGCC	20	1	682	chr5	-	14961762	14961901	gcagtgggtcggagagcagccatgccgGAGCCGCGCGGGTCGTCGCCcctgcgggtgaacgcggcgtttgcggcgaggtacgGCCGCTACCGTGAGCgag	0				5'	0
1167	1334	PC-3p-2018613_1	GCCGCTACGGTGAGC	15	1	430	chr5	-	14961762	14961901	gcagtgggtcggagagcagccatgccgGAGCCGCGCGGGTCGTCGCCcctgcgggtgaacgcggcgtttgcggcgaggtacgGCCGCTACCGTGAGCgag	0				3'	0
1168	1335	PC-3p-1933252_1	TTCAGTTCAGTCCAGTCGCTCAG	23	1	876	chr5	-	16763335	16763477	tggggacggagtgagtgacttggggattctgtgcctccattccagttcggttcagTTCAGTTCAGTCCAGTCGCTCAGtcgtgtccaac	0				3'	0
1169	1336	PC-3p-1268559_1	CTCTTTGCGACCCCGTGAATC	21	1	803	chr5	-	16871767	16871907	tgagattcagttcggttcagtagctcagtcgtgtccgaCTCTTTGCGACCCCGTGAATCgca	0				3'	0
1170	1337	PC-5p-1652758_1	GACCTCTCTGCTATTCCCCCAG	22	1	713	chr5	-	17076757	17076896	agtgtggctggagttctGACCTCTCTGCTATTCCCCCAGccctgaagggagacCAGGAGTCCCTGCTGCTGGA	0				5'	0
1170	1338	PC-3p-499131_1	CAGGAGTCCCTGCTGCTGGA	20	1	789	chr5	-	17076757	17076896	agtgtggctggagttctGACCTCTCTGCTATTCCCCCAGccctgaagggagacCAGGAGTCCCTGCTGCTGGA	0				3'	0
1171	1339	PC-3p-320628_2	GAAACGGAAGTGTACAGC	18	2	680	chr5	-	18565224	18565361	ggcggaacctaggaggggctggagcctcgggtccctgttctacctctgatccctttgcggGAAACGGAAGTGTACAGCgagtctttggggctctcaaactggcttcccgcgggtcacactcggcttac	0				3'	0
1172	1340	PC-5p-1234723_1	TGGCACGTCTTCTGTCCCTGACC	23	1	851	chr5	-	19220562	19220704	tcTGGCACGTCTTCTGTCCCTGACCtcgttctgcgtctgctgggatgcggcgccagttctgtttttggatcccagtcgtgctttc	0				5'	0
1173	1341	PC-3p-133542_7	TCTGAACAAACTTTTTGGCCA	21	7	817	chr5	-	33142751	33142892	ttatgttttggattggccaaagaattcgtttgggtttctctgtaacattgtaaggaaataTCTGAACAAACTTTTTGGCCAatgcaatgcaaat	0				3'	0
1174	1342	PC-5p-258673_2	AAAAAGTTTGTTTGGGTTTTTCT	23	2	900	chr5	-	37331055	37331197	attggccAAAAAGTTTGTTTGGGTTTTTCTgtaagatattgtggaaaaaacttgaatgaatcttttggccaac	0				5'	0
1175	1343	PC-3p-1818407_1	AAAAACCTGAACAAACTTTTTGG	23	1	918	chr5	-	37920485	37920627	tgattggaaatgctggtttggccaaaaatttcatttgggtttttccacatgatgttatagAAAAACCTGAACAAACTTTTTGGccaacccattattttcagtccag	0				3'	0
1176	1344	PC-3p-399721_2	AGCATGATCTTTTAGGAT	18	2	682	chr5	-	38030769	38030906	gtcctatggtcactgctgagttttccaaatttgctggcacattgagtgcagcactttaacAGCATGATCTTTTAGGATta	0				3'	0
1177	1345	PC-5p-1225253_1	TGAGGGTGACCAGGGAGACAGG	22	1	823	chr5	-	39181154	39181295	ctctggctTGAGGGTGACCAGGGAGACAGGtccgtggctgacctgcccctggcccccctcgcagccatat	0				5'	0
1178	1346	PC-5p-890466_1	AGTATTGATGGTGAGAAC	18	1	681	chr5	-	40209337	40209474	gctggcgtggccgtgggtgactgggtgctgAGTATTGATGGTGAGAACgcgggggggcctcacacacatcgaagcccaGAACAAGATCCGTGCCTgcggtgagcgcct	0				5'	0
1178	1347	PC-3p-1605079_1	GAACAAGATCCGTGCCT	17	1	659	chr5	-	40209337	40209474	gctggcgtggccgtgggtgactgggtgctgAGTATTGATGGTGAGAACgcgggggggcctcacacacatcgaagcccaGAACAAGATCCGTGCCTgcggtgagcgcct	0				3'	0
1179	1348	PC-5p-339112_2	CTGCTGCCGCTGCTCCTGCTG	21	2	814	chr5	-	41695021	41695161	CTGCTGCCGCTGCTCCTGCTGttgttgggactggtgcagaagggagcggcaggtaacc	0				5'	0
1180	1349	PC-3p-1585826_2	TACATGAGCCGCCTGGGCATC	21	2	782	chr5	-	44606007	44606147	acagcggcccccctccccaggtgcttctgagccccggaacatgatcTACATGAGCCGCCTGGGCATCtggggtgagggcacgccct	0				3'	0
1181	1350	PC-5p-938052_2	GGTTAGGGCTGTCGAAAGA	19	2	706	chr5	-	52270526	52270664	atggagtggagggtgGGTTAGGGCTGTCGAAAGAagggatgcccctgtgtggcgctctcagctggttccactcgcc	0				5'	0
1182	1351	PC-5p-1850878_1	CCCTTCTTGAAGACTGATAGTAAC	24	1	876	chr5	-	54999038	54999181	tttttttttccctCCCTTCTTGAAGACTGATAGTAACatcttatgatttagaataagttaattgtaactgtaggtatttattgactggaggaaagaa	0				5'	0
1183	1352	PC-3p-1569010_1	GCTGCTAAGTCGCTTCAA	18	1	674	chr5	-	55406487	55406624	tctgagtcccagacaccttgagaagctgcttgctgtcgctGCTGCTAAGTCGCTTCAAtcgtgtctgactctgt	0				3'	0
1184	1353	PC-3p-1048385_2	TTGCAGTACACAGGCTTC	18	2	636	chr5	-	57261546	57261683	gggtctttgttgctgcatgcagcctgtttctatttgtggtgaatggaggctactttctagTTGCAGTACACAGGCTTCt	0				3'	0
1185	1354	PC-3p-93335_8	GAAACCTGAATGAACTTTTTGG	22	8	804	chr5	-	59528684	59528825	tgatcaaaaagttcagttggggtttttcataagatggtacaGAAACCTGAATGAACTTTTTGGcca	0				3'	0
1186	1355	PC-5p-1350550_1	AAAGTTCGTTTGGGTTTTTCT	21	1	777	chr5	-	59779788	59779928	atattgggttggtcatAAAGTTCGTTTGGGTTTTTCCgtaagatattatggaaaatcccaaacaaactttcgccaacccaacac	0				5'	0
1187	1356	PC-5p-1397990_1	AAAAAGTTCGTTCAGGTTT	19	1	692	chr5	-	67850024	67850162	ttttgactatgtattgggttggccAAAAAGTTCGTTCAGGTTTtcaggtacttcatacagaAAAACCTGAATGAAATTTTGGccgacccaatatgttacat	0				5'	0
1187	1357	PC-3p-470329_1	AAAACCTGAATGAATTTTTGG	21	1	689	chr5	-	67850024	67850162	ttttgactatgtattgggttggccAAAAAGTTCGTTCAGGTTTtcaggtacttcatacagaAAAACCTGAATGAAATTTTGGccgacccaatatgttacat	0				3'	0
1188	1358	PC-3p-165373_4	CAGGGACTGAACTCATATC	19	4	655	chr5	-	68979005	68979142	gctcagtggttgtggtgtgtggtctttgttgccccgtggtatatgaggtcttccaggaCAGGGACTGAACTCATATCtcctgtgttggcagctggattcttaagccccagaactttctgttt	0				3'	0
1189	1359	PC-5p-944157_1	CTTCTTGAGATCTGAACTTGTGACTCA	27	1	975	chr5	-	74564488	74564634	cggagttctagagatacgaacatgaacatagcCTTCTTGAGATCTGAACTTGTGACTCAaggcactgacatttgtgcaagaggcccgagcccttcagatcaggcaggttaaag	0				5'	0
1190	1360	PC-5p-391360_2	TGCGACCCTATGGACTGTAGCT	22	2	861	chr5	-	76439072	76439213	tgtccgactctcTGCGACCCTATGGACTGTAGCTctccaggctcctctgtccatggggttttccaggcaagaacactagagtgggttt	0				5'	0
1191	1361	PC-3p-1818407_1	AAAAACCTGAACAAACTTTTTGG	23	1	918	chr5	-	78584677	78584819	attgggtaatactgggttagtcaaaaagttcttctgggtttttctgtaacatcttaacagAAAAACCTGAACAAACTTTTTGGgcaacccaacatgttcaagag	0				3'	0
1192	1362	PC-3p-1149721_1	TGAGGTAGTAGAATGCATAGTT	22	1	738	chr5	-	81008139	81008280	ttgaagactgttcatttcacttgttattaagttagaaatagtattTGAGGTAGTAGAATGAATAGTTttatg	0				3'	0
1193	1363	PC-5p-349248_2	TTGGTCAAAAAGTTTGTTTGG	21	2	810	chr5	-	83568002	83568142	tattgggTTGGTCAAAAAGTTTGTTTGGgttttttcatactatcttatggaaaaagataaatgaactttttgaccaacccatga	0				5'	0
1194	1364	PC-3p-255829_2	GTCGGTCCTGCACAGATG	18	2	570	chr5	-	88103448	88103589	acacgggggcatactgcgctggctctgcctgaggcagagcagtgagcatGTCGGTCCTGCACAGATG	0				3'	0
1195	1365	PC-5p-528367_1	AAGAAAGGCAGTATGGCAGGCACCA	25	1	893	chr5	-	96343315	96343459	ctgagaatggagtcAAGAAAGGCAGTATGGCAGGCACCAgcAAAGAGTTAAGGGCTGTTgctcttacaaattattgttattttttatattattttaaa	0				5'	0
1195	1366	PC-3p-1106478_1	AAAGGGTTAAGGGCTGTT	18	1	543	chr5	-	96343315	96343459	ctgagaatggagtcAAGAAAGGCAGTATGGCAGGCACCAgcAAAGAGTTAAGGGCTGTTgctcttacaaattattgttattttttatattattttaaa	0				3'	0
1196	1367	PC-5p-361791_2	AGGAGTCATTCACTCTCAGGAT	22	2	835	chr5	-	98953919	98954060	tgagtgcaaaatttaAGGAGTCATTCACTCTCAGGATgtacactccttgcaggtccctgagagtgagtgcctccttaaattttgcacctt	0				5'	0
1197	1368	PC-3p-361214_2	TGCGACTCCATGAACTGC	18	2	684	chr5	-	105530106	105530243	gctggttttgttgttgttcagtgactaagttgtgtacaactcTGCGACTCCATGAACTGCagcatgccagg	0				3'	0
1198	1369	PC-5p-1487206_1	TGAGATGGCTGGATGGT	17	1	650	chr5	-	116432424	116432566	cagaggcTGAGATGGCTGGATGGTatcaccgactcgatggacatgagtttgagcaagctccgggggttggtgatggacagggaggcctggcct	0				5'	0
1199	1370	PC-3p-1818407_1	AAAAACCTGAACAAACTTTTTGG	23	1	918	chr5	-	116877640	116877782	atttattgggttaatcaaaaagtttgtctgggtgttttgcaagatgttctgAAAAACCTGAACAAACTTTTTGGccaacccagtacaa	0				3'	0
1200	1371	PC-5p-177431_4	TGAGTGTGTGTGTGAGTGTGT	21	4	761	chr6	+	18467928	18468068	ctatgggagggggtggtgagtgtatgTGAGTGTGTGTGTGAGTGTGTatgtgggtgttaacattcatcaacactcagtcaagttaaagaaatcccccattccaaaa	0				5'	0
1201	1372	PC-3p-601910_1	GAAAACCTGAATGAACTTTTTG	22	1	666	chr6	+	20153481	20153622	agttattgggttggccaaaatgctcatttgcgtttctccataacagtgtgacagGAAAACCTGAATGAACTTTTTGgccaatccaatatta	0				3'	0
1202	1373	PC-3p-1579214_1	GAGGTATATGTAGAGATATGATATATA	27	1	1031	chr6	+	28504363	28504509	agaatatgttaggcttttacataattcctaaaGAGGTATATGTAGAGATATGATATATAtt	0				3'	0
1203	1374	PC-5p-170302_4	TTTGCAGCCAATTAAGCCGA	20	4	762	chr6	+	54141047	54141190	tatttaTTTGCAGCCAATTAAGCCGActgtgctcctttccccatgggggcccagtgggcaatggctgcaaatagcag	0				5'	0
1204	1375	PC-5p-1512533_1	ACACGACTGAGCAACTTAGCACAA	24	1	876	chr6	+	55198649	55198792	tccataggattgcagagtcagACACGACTGAGCAACTTAGCACAAacatgataggtagtacctaacaggatgatctaatgtagtctagttgtgcattatggctaa	0				5'	0
1205	1376	PC-3p-1648794_1	CAAATGAACTTTCTGGCCAACCC	23	1	902	chr6	+	59155741	59155883	acatattgggttcaccataaagtttgttgatatttttccataggatattatggaaaaacaCAAATGAACTTTCTGGCCAACCCactatatc	0				3'	0
1206	1377	PC-5p-653914_1	GTTGGACCTCCTTGCAGTC	19	1	689	chr6	+	67144018	67144156	gattcaaggatgatttcctttaagcttgactgGTTGGACCTCCTTGCAGTCcaagggactctcaggagtcttctccagcaccacagttcaaaggcatcaattctttggcac	0				5'	0
1207	1378	PC-5p-306525_2	CCCCATGGACTGCAGCCAACC	21	2	829	chr6	+	67314824	67314964	nntcagtcctgtctgactctgtgcgaCCCCATGGACTGCAGCCAACCaggctcctccatccatgggatttttctcgcaagagtactggagtgggg	0				5'	0
1208	1379	PC-3p-37756_27	AGAAAAACCTGAATGAACTTTT	22	27	825	chr6	+	70552505	70552647	aagatattgggttggccggaaagttcgtttggatttttcataaggtggttcAGAAAAACCTGAATGAACTTTTtggccatcccagtatatg	0				3'	0
1209	1380	PC-3p-159108_4	TGAGTGTGTGTGTGAGTGTGTG	22	4	855	chr6	+	70736704	70736845	catattcacatgaatagtcccagtcaatcattcactcaaacttaattgagcacatggttgTGAGTGTGTGTGTGAGTGTGTGt	0				3'	0
1210	1381	PC-5p-795958_1	AAGTCATGCTCAAAATTC	18	1	706	chr6	+	72269936	72270075	cagtcatcttacatgctggtcAAGTCATGCTCAAAATTCtccaaGCCAGGCTTCAACAGTATGTgaaccgtgaact	0				5'	0
1210	1382	PC-3p-825883_1	GCCAGGCTTCAACAGTATGT	20	1	752	chr6	+	72269936	72270075	cagtcatcttacatgctggtcAAGTCATGCTCAAAATTCtccaaGCCAGGCTTCAACAGTATGTgaaccgtgaact	0				3'	0
1211	1383	PC-5p-206581_3	TGCCCTTTCCAGTGCCCTATTA	22	3	812	chr6	+	74890040	74890188	agatTGCCCTTTCCAGTGCCCTATTAaggctgatgcagtgCCTTAAGAGGCTAACACAGGAGGGTAaaga	0				5'	0
1211	1384	PC-3p-1574074_1	CCTTAAGAGGCTAACACAGGAGGGTA	26	1	995	chr6	+	74890040	74890188	agatTGCCCTTTCCAGTGCCCTATTAaggctgatgcagtgCCTTAAGAGGCTAACACAGGAGGGTAaaga	0				3'	0
1212	1385	PC-3p-666863_1	TGAGTGCTGAAGAATTGATGT	21	1	808	chr6	+	83289685	83289825	atattttatgtcaaaaatatatttctaaaatatcattttagtgaatcagaaagcTGAGTGCTGAAGAATTGATGTttttgaactgtagtgttggagaaaactc	0				3'	0
1213	1386	PC-5p-193653_3	GTGCTATGCTTAGTCGCTCAG	21	3	833	chr6	+	96291996	96292136	caaccatgatttatctctattacatttgtcttggcagctatGTGCTATGCTTAGTCGCTCAGtcgtgtctgacactctgcgaccccatggactgtagctcatcaggctcttctgttcatgga	0				5'	0
1214	1387	PC-5p-300572_2	CCCACACTGCAGAATCGAAGATA	23	2	875	chr6	+	99309256	99309398	cttggggaagtCCCACACTGCAGAATCGAAGATAttgtttatatttattgtggcttctgaggtatggaatttccctctc	0				5'	0
1215	1388	PC-3p-1654537_1	AAAGTATAGGAGATAGA	17	1	658	chr6	+	101780668	101780805	gcagtgtttccagaatctgttcctctttttctAAAGTATAGGAGATAGAaattaaaaacactatt	0				3'	0
1216	1389	PC-3p-210239_3	ACTGTTGGGCGTGTCTGACTGT	22	3	837	chr6	+	101881024	101881165	agtcatgtccgactgtcggacatgtctggctgtctgtgggacctgtccgACTGTTGGGCGTGTCTGACTGTgggacatggnn	0				3'	0
1217	1390	PC-3p-361214_2	TGCGACTCCATGAACTGC	18	2	684	chr6	+	105021314	105021451	tttgttcattgttcagtcgctaagttgtgtctgactcttTGCGACTCCATGAACTGC	0				3'	0
1218	1391	PC-5p-184347_3	AAAAAGTTCGTTCAGGTTTTT	21	3	802	chr6	+	106786814	106786954	taagttacattggggttggccAAAAAGTTCGTTCAGGTTTTTactgtaagctgttagactggaacaaactttttggccaacccaatagtatagccat	0				5'	0
1219	1392	PC-5p-1961667_1	CGTTTTGGAACAGTAGTAAATACA	24	1	949	chr6	+	107838116	107838259	atcctcagtttggtgatgCGTTTTGGAACAGTAGTAAATACAacattgtgagctacctgcttcgagtgatgaccagctgggcca	0				5'	0
1220	1393	PC-3p-336256_2	AAACTAGAATGAACTTTTTGGC	22	2	843	chr6	+	110275489	110275630	taaatattggttgcccaagaagttcatttgggtttttctataatatcttactgaAAACTAGAATGAACTTTTTGGCcaacttaatataac	0				3'	0
1221	1394	PC-3p-69095_12	AAACCCGAATGAACTTTTTGG	21	12	793	chr6	+	111677689	111677830	gctggccaaagagctcatccgagttttccataagctcttagggaAAACCCGAATGAACTTTTTGGtcaac	0				3'	0
1222	1395	PC-3p-1818407_1	AAAAACCTGAACAAACTTTTTGG	23	1	918	chr6	+	119490569	119490711	cttggccaaaaatttcatttgggtttttccatagatgggaatggAAAAACCTGAACAAACTTTTTGGccaaa	0				3'	0
1223	1396	PC-3p-69095_12	AAACCCGAATGAACTTTTTGG	21	12	793	chr6	-	14757217	14757357	ttagccaaaaatttcatttgggttttcccataccatcttaatggAAACCCGAATGAACTTTTTGGccaa	0				3'	0
1224	1397	PC-3p-1173315_1	AAGCAAAGGGCTGTGTGAC	19	1	749	chr6	-	33371012	33371150	ccagctcagtcttgcttttgctcgtaaactccatctcccttgtggctgctcaacatcagtAAGCAAAGGGCTGTGTGACatgttaaagctaatgaggaaaggctgcctgctggttg	0				3'	0
1225	1398	PC-5p-1933512_1	TCCATGTCCATTTCTAACTGTTGCT	25	1	980	chr6	-	36598533	36598677	TCCATGTCCATTTCTAACTGTTGCTtcctgaccagcatacagatttctcaagaggcaggtcaggtggtagtagagacagtgaaca	0				5'	0
1226	1399	PC-5p-404916_2	TTAGGATTGTTCTCAGATCAA	21	2	656	chr6	-	48966511	48966651	agcgactgacagtaacagctacatcTTAGGATTGTTCTCAGATCAAatatgtaatttgtgtgtgtcccttagaataatacctgtaacatagcaagtgctaagtcaa	0				5'	0
1227	1400	PC-5p-405916_2	CAGTTCAGTTCCGTCACTCAG	21	2	769	chr6	-	59229564	59229704	tcagttCAGTTCAGTTCCGTCACTCAGgcatgtccgactctttgtgacgccatggactgcagcacg	0				5'	0
1228	1401	PC-5p-534957_1	AAAAAGTTCATTTGGGTTTTCT	22	1	844	chr6	-	65940058	65940199	tttttgtgtacagtaatattgggttggccAAAAAGTTCATTTGGGTTTTCTgtaagattatacaggAAAACCTGAACTAACTTTTTGAtcaacctagtacatgtatatagg	0				5'	0
1228	1402	PC-3p-81201_10	AAAACCTGAACTAACTTTTTGA	22	10	828	chr6	-	65940058	65940199	tttttgtgtacagtaatattgggttggccAAAAAGTTCATTTGGGTTTTCTgtaagattatacaggAAAACCTGAACTAACTTTTTGAtcaacctagtacatgtatatagg	0				3'	0
1229	1403	PC-3p-74019_13	TAAGCAAGCAGATGGTTCCTTT	22	13	845	chr6	-	66212696	66212839	ggaatgaagaagacaggggagggcaggtcatctgcttgcttagatggttgggatcTAAGCAAGCAGATGGTTCCTTTacttctaagcatagc	0				3'	0
1230	1404	PC-3p-1016669_1	TGACCCCACGGACTGCAGCATGCC	24	1	923	chr6	-	73878129	73878272	tcagtcatggttcgtttcagttcagttcagtcgctcagtcgtgtctgcctctttgTGACCCCACGGACTGCAGCATGCCaggcctc	0				3'	0
1231	1405	PC-3p-1346669_2	TCTGTGACTCCATGAACTG	19	2	665	chr6	-	91858013	91858151	ctactgctgttcagttgtgaagtcatgtccgactcttTCTGTGACTCCATGAACTGcaatgcagcct	0				3'	0
1232	1406	PC-5p-292375_2	AAATGTATCGGAATGGAACT	20	2	777	chr6	-	91884096	91884235	ttcagtatctggagcagcctcaggAAATGTATCGGAATGGAACTctccacaatcaccatgccagttatatttaatgagcctttgagcttcctccagcgactcac	0				5'	0
1233	1407	PC-3p-361214_2	TGCGACTCCATGAACTGC	18	2	684	chr6	-	93896637	93896774	tcagttcagttcagttcagtcgctcagtcatgtccgactcTGCGACTCCATGAACTGCagcacg	0				3'	0
1234	1408	PC-3p-1161540_1	AGAGGCCTCGGCGGAGCGGTG	21	1	788	chr6	-	96285436	96285576	tcccgcccactccacnccggggttgctggcgcatgcgcgtAGAGGCCTCGGCGGAGCGGTGcgagcgttcctggtcc	0				3'	0
1235	1409	PC-3p-1537026_1	GCCGTAGGACTTCGTGCGGC	20	1	772	chr6	-	102318320	102318459	gccggggtgctgacggctgtgtacgctcagttcgcggagccgggcctgggcagcggngggGCCGTAGGACTTCGTGCGGC	0				3'	0
1236	1410	PC-5p-781802_2	GAGGCTGCGCCGGGCGGGGGC	21	2	764	chr6	-	111600401	111600541	ggcgctcggcagggcaagcccGAGGCTGCGCCGGGCGGGGGCgccgagcCCCGAGCGCCGACGCAGCCCAGCtggcccgctcgcagccgagcccc	0				5'	0
1236	1411	PC-3p-1294766_2	CCCGAGCGCCGACGCAGCCCAGC	23	2	663	chr6	-	111600401	111600541	ggcgctcggcagggcaagcccGAGGCTGCGCCGGGCGGGGGCgccgagcCCCGAGCGCCGACGCAGCCCAGCtggcccgctcgcagccgagcccc	0				3'	0
1237	1412	PC-3p-759360_1	CAGCTGGATTACTTTGGA	18	1	718	chr6	-	112076648	112076785	agctcctgtcatcctttgctactaagtgcagcctgaggggcgaaaaaggggcaccaactgCAGCTGGATTACTTTGGAgcctg	0				3'	0
1238	1413	PC-5p-1747885_1	TGGGGTCACGGGGAGGACGCTGCC	24	1	927	chr6	-	116306517	116306660	ccacggggcttcgacagcatTGGGGTCACGGGGAGGACGCTGCCggtacaggcctggggccacgtcctcactgacaccccgctctgctgcagacccgagccccg	0				5'	0
1239	1414	PC-3p-1249451_1	AAAATCTGAATGAACCTTTTGG	22	1	812	chr6	-	125031244	125031385	ttggtcataggttgggctggccaaaagttttgttcaggtttttctataacatcttacagaAAAATCTGAATGAACCTTTTGGtcagcccactactatggtgatcactg	0				3'	0
1240	1415	PC-3p-1145315_1	CTCTGTACGGTAAATAAAACT	21	1	832	chr7	+	1681435	1681575	tctgagatttttttttaaaagtttatataaaacagatgtttaatatgagaaCTCTGTACGGTAAATAAAACTtcgtaaagctgaattctctgt	0				3'	0
1241	1416	PC-5p-1360227_1	TTTATGAAGGCTCTGAGTTGGTGGC	25	1	967	chr7	+	11033050	11033194	actctggctgtgtccacagggtgcgatTTTATGAAGGCTCTGAGTTGGTGGCtgattctggggtcaccatagacaccaccatgcgtggaggccggctc	0				5'	0
1242	1417	PC-5p-1368775_1	TTTGGCGTAGTCAACAAAGCAGA	23	1	915	chr7	+	11342862	11343004	gtttgttgtgatccacatagtcaaaggtTTTGGCGTAGTCAACAAAGCAGAagtagatgtttttctggaactcccttgcttttttgatgatccagcgcatgttggcaat	0				5'	0
1243	1418	PC-5p-1452596_1	CAGCCCACCAGGCTTCCCCGTCCCT	25	1	856	chr7	+	16945853	16945995	gatggCAGCCCACCAGGCTTCCCCGTCCCTgggattctccagaCAAGAACACTGCAGTGGGTTGCCatt	0				5'	0
1243	1419	PC-3p-870028_1	CAAGAACACTGCAGTGGGTTGCC	23	1	901	chr7	+	16945853	16945995	gatggCAGCCCACCAGGCTTCCCCGTCCCTgggattctccagaCAAGAACACTGCAGTGGGTTGCCatt	0				3'	0
1244	1420	PC-5p-349248_2	TTGGTCAAAAAGTTTGTTTGG	21	2	810	chr7	+	20056459	20056599	ttgtattgggTTGGTCAAAAAGTTTGTTTGGgtgtttccatgagagagcccaggaaaacctgaaggaacttttggccaacccagtgtct	0				5'	0
1245	1421	PC-3p-278896_2	AAGTAATGTCTCTACTTT	18	2	688	chr7	+	21046154	21046292	tacatgactcctggaaaaaccatatctttgactagatgaacctttgtaggcaAAGTAATGTCTCTACTTTttgatatgctgtctaggtttgtcattgc	0				3'	0
1246	1422	PC-5p-569120_1	AGTTGTAGACTGAATTTCAAGT	22	1	682	chr7	+	21386350	21386490	agcctacctgttaAGTTGTAGACTGAATTTCAAGTtgcatattatgatagaaaatcTAGAAATTAAGTCTACAACCTatcaggtagaca	0				5'	0
1246	1423	PC-3p-2003422_1	TAGAAATTAAGTCTACAACCT	21	1	835	chr7	+	21386350	21386490	agcctacctgttaAGTTGTAGACTGAATTTCAAGTtgcatattatgatagaaaatcTAGAAATTAAGTCTACAACCTatcaggtagaca	0				3'	0
1247	1424	PC-5p-101090_7	CCCAGGGATGTAGCTCCTAGTGC	23	7	882	chr7	+	21439016	21439158	gtccagtgtgattggtgctCCCAGGGATGTAGCTCCTAGTGCtgaccctcccTCTGGGGGCCCATCCCTGCAGTgcctttcttcctgacg	0				5'	0
1247	1425	PC-3p-1071414_1	TCTGGGGGCCCATCCCTGCAGT	22	1	812	chr7	+	21439016	21439158	gtccagtgtgattggtgctCCCAGGGATGTAGCTCCTAGTGCtgaccctcccTCTGGGGGCCCATCCCTGCAGTgcctttcttcctgacg	0				3'	0
1248	1426	PC-3p-603774_1	AGCCTGGCTTAGAGAATTTTGAGCA	25	1	986	chr7	+	28679896	28680040	cctctgacttttctaaatccagcttgaacatctggaatttcacagttcatgtattattgaAGCCTGGCTTAGAGAATTTTGAGCAt	0				3'	0
1249	1427	PC-5p-301572_2	ACTGGAAATGTCTATGGAATTGA	23	2	905	chr7	+	29198940	29199082	gtatgaatgcttaACTGGAAATGTCTATGGAATTGActaatttatattcactttttattgtatatagatttctgatattttcagttctgtatcatt	0				5'	0
1250	1428	PC-5p-315801_2	AGGCTGTATATTGTCACTCTGCTT	24	2	908	chr7	+	30007277	30007420	caAGGCTGTATATTGTCACTCTGCTTatttaacttataggcagagtaCATCATGCAAAATGCTGGGCTGGATG	0				5'	0
1250	1429	PC-3p-1368261_1	CATCATGCAAAATGCTGGGCTGGATG	26	1	781	chr7	+	30007277	30007420	caAGGCTGTATATTGTCACTCTGCTTatttaacttataggcagagtaCATCATGCAAAATGCTGGGCTGGATG	0				3'	0
1251	1430	PC-3p-690353_2	CAAAGTAACGTCTCTGCTTTT	21	2	837	chr7	+	35680139	35680279	acatgactactggaaaaaccatagctttgaaaagatggacctttgtcagCAAAGTAACGTCTCTGCTTTTtaatatgctgtctagcttggtcacag	0				3'	0
1252	1431	PC-3p-361214_2	TGCGACTCCATGAACTGC	18	2	684	chr7	+	36767508	36767645	aaaggagtattcagttcagttcagttgctcagtcgtatcagactcttTGCGACTCCATGAACTGCagcacaccagg	0				3'	0
1253	1432	PC-5p-366109_2	TAGTCTCCCGTTGTCACTGGTCT	23	2	897	chr7	+	37272284	37272426	acatctccTAGTCTCCCGTTGTCACTGGTCTtaagagggcagaagaccagctggactggggactaggagataa	0				5'	0
1254	1433	PC-3p-1182192_1	GTTTTGTACGGATTGGCATTGG	22	1	869	chr7	+	38131435	38131576	gcataagctggaacgttggtgtcatatgcccttcttcgctaaaacagtcacaggatGTTTTGTACGGATTGGCATTGGaaaccacaacagcaaaccagtttaccg	0				3'	0
1255	1434	PC-3p-93335_8	GAAACCTGAATGAACTTTTTGG	22	8	804	chr7	+	38379793	38379934	gtgaaaaagtttgttcaggtttttctataccatcttggggaGAAACCTGAATGAACTTTTTGGc	0				3'	0
1256	1435	PC-3p-1818407_1	AAAAACCTGAACAAACTTTTTGG	23	1	918	chr7	+	47976981	47977123	ttagtattgagttggccaaaagttctttcaggcttttccataaatcctatggAAAAACCTGAACAAACTTTTTGGcctacccactacatt	0				3'	0
1257	1436	PC-3p-63859_14	AAAATCTGAACAAACTTTTTGG	22	14	840	chr7	+	53828815	53828957	attgggtaggccaaaaatgttgttagaggttttatgttacatcatatggaAAAATCTGAACAAACTTTTTGGccaactctat	0				3'	0
1258	1437	PC-5p-352007_3	ACTTACTAAGCACAGAGGTTCA	22	3	872	chr7	+	57536992	57537133	tttggtatgggaattacttgggggACTTACTAAGCACAGAGGTTCAagccccttggatctgGACCTCTGTGCTTCAGTAGCTCtccaggtgattgtgatacctcc	0				5'	0
1258	1438	PC-3p-758145_1	GACCTCTGTGCTTCAGTAGCTC	22	1	858	chr7	+	57536992	57537133	tttggtatgggaattacttgggggACTTACTAAGCACAGAGGTTCAagccccttggatctgGACCTCTGTGCTTCAGTAGCTCtccaggtgattgtgatacctcc	0				3'	0
1259	1439	PC-3p-228869_3	AAAACTCAAATGAACTTTTTGG	22	3	827	chr7	+	63382148	63382289	tactaggtgggccaaaaagttcattagggattttccataacatcttatagaAAAACTCAAATGAACTTTTTGGccaaccctatat	0				3'	0
1260	1440	PC-5p-77472_11	AAAGGTTCATTCAGGTTTTTT	21	11	755	chr7	+	68416803	68416943	taatattggtgttgccaAAAGGTTCATTCAGGTTTTTTtgtaccatctcttgaaaaagacctgaacaaactttttggtcatcccaatactt	0				5'	0
1261	1441	PC-5p-349248_2	TTGGTCAAAAAGTTTGTTTGG	21	2	810	chr7	+	68899128	68899269	catgatatattggaTTGGTCAAAAAGTTTGTTTGGatttttccataatatgttacAGAAAAACCTGAATGAACTTTTtggccaacaatacatctct	0				5'	0
1261	1442	PC-3p-37756_27	AGAAAAACCTGAATGAACTTTT	22	27	825	chr7	+	68899128	68899269	catgatatattggaTTGGTCAAAAAGTTTGTTTGGatttttccataatatgttacAGAAAAACCTGAATGAACTTTTtggccaacaatacatctct	0				3'	0
1262	1443	PC-3p-37756_27	AGAAAAACCTGAATGAACTTTT	22	27	825	chr7	+	69257242	69257383	gtagtattgggtggactaaaaggatcatttggatttttccatgagatgtaacAGAAAAACCTGAATGAACTTTTtggccaacccaatacaag	0				3'	0
1263	1444	PC-3p-1053412_1	GGTTCGCCAACCCCGGGGGCAGC	23	1	830	chr7	+	70290229	70290371	ccacccccaggtgtctggactaatggattctgcttctttgtttttccctagaacctctGGTTCGCCAACCCCGGGGGCAGCaatagcatgccaagccgcacccacagctctgtccaaaggacccgctcact	0				3'	0
1264	1445	PC-3p-1996029_1	CTAAACCTGTTGTTCTTTGGCATCATTG	28	1	893	chr7	+	71179686	71179833	aacggtgtcaagaaaaacagtttatatattaaaagtattcattaaatattcaCTAAACCTGTTGTTCTTTGGCATCATTG	0				3'	0
1265	1446	PC-3p-214722_3	ATGTATGAGACTTGTAACAC	20	3	727	chr7	+	74048956	74049095	tactgaggatttgcagtgagttcagctcttctttaagcaccttagaaaataaagATGTATGAGACTTGTAACACattgccctcatgg	0				3'	0
1266	1447	PC-5p-252961_2	TGGAGTATAGTTGTTTTACAATG	23	2	795	chr7	+	75678822	75678963	TGGAGTATAGTTGTTTTACAATGgtgtgttagtttctactgtacagcaaagtgaatcagctatannn	0				5'	0
1267	1448	PC-3p-69095_12	AAACCCGAATGAACTTTTTGG	21	12	793	chr7	+	76763815	76763955	atctattgggttggccaaaaagttaactcgagttttcctgtaccatcttacagaaaaAAACCCGAATGAACTTTTTGGccaccccagtatta	0				3'	0
1268	1449	PC-3p-1180235_1	AAAAATCTGAATGAACTTTGT	21	1	737	chr7	+	80897050	80897190	gcccaaagtgattttttttttaaacaaaatgacactagtgggtagcttaagatgttatggAAAAATCTGAATGAACTTTGTggccaa	0				3'	0
1269	1450	PC-5p-277807_2	TGATGGACATGAGTTTGAGTGGACT	25	2	984	chr7	+	83824218	83824364	gagatggctggatggcatcaccaactTGATGGACATGAGTTTGAGTGGACTccgggagttggtgatggacagggaggcctgg	0				5'	0
1270	1451	PC-3p-319753_2	AGAAAGAACCGGCACTGGAAGGC	23	2	828	chr7	+	86163744	86163886	gggggaagctagagtgtgttactacggatctattgcttttgcctgccggaggtcgatcttAGAAAGAACCGGCACTGGAAGGCcaaggaaaagaggtgagtcaaggacgtcttcgtagcggagctactgag	0				3'	0
1271	1452	PC-3p-261478_2	TAGTTAGTAGGTAGACAGAAGTG	23	2	903	chr7	+	86708158	86708300	tagttctgacatataccatgtattttttatgaacctgagcatgtttaTAGTTAGTAGGTAGACAGAAGTG	0				3'	0
1272	1453	PC-5p-387145_2	CGCTGGGCTGCTGAGACGCG	20	2	752	chr7	+	89202313	89202454	aggctcggaccatggacgggctcagggctagCGCTGGGCTGCTGAGACGCGggcggttgagacgccggcgccagcaacagccacatagcgggtcggtcctggccctgcccc	0				5'	0
1273	1454	PC-5p-135717_5	ATGTGAAATTACCAGTATTTGT	22	5	789	chr7	+	89541469	89541611	tctactgtttggttgagtcATGTGAAATTACCAGTATTTGTctgctttgacctacAAAAACTGGCAGCTTCATGTAAttcagcctaa	0				5'	0
1273	1455	PC-3p-117921_8	AAAAACTGGCAGCTTCATGTAA	22	8	776	chr7	+	89541469	89541611	tctactgtttggttgagtcATGTGAAATTACCAGTATTTGTctgctttgacctacAAAAACTGGCAGCTTCATGTAAttcagcctaa	0				3'	0
1274	1456	PC-5p-752349_1	ATTGAACTCATGTCCCCTGC	20	1	797	chr7	+	91396172	91396311	gtggcatgtgggatcttcctggaccagggATTGAACTCATGTCCCCTGCattgcaaggcagatttttttaaccactggaccaccagggaaacccctaa	0				5'	0
1275	1457	PC-3p-306934_2	GACAAGCTTGTAGAGGTCG	19	2	687	chr7	+	92121852	92121990	tgcgtgcctcctggagaaggcgtacctctgcgatggttactggggtacagaattgccaagGACAAGCTTGTAGAGGTCGgaggctgctgttgggggaggccgcttt	0				3'	0
1276	1458	PC-3p-345719_2	CTACTGCTAAGTTGCTTCAG	20	2	734	chr7	+	101675109	101675248	atgactgaaaagagttggcattctaagctactgttaacagcatgctgCTACTGCTAAGTTGCTTCAGtnnn	0				3'	0
1277	1459	PC-3p-637948_1	CCTTTCCCCTTCTCGTTTCCG	21	1	787	chr7	-	470922	471062	tgagggagccggaaggaagtgagcgagtcccgccCCTTTCCCCTTCTCGTTTCCGtaggagccacctccgctgctgctgccg	0				3'	0
1278	1460	PC-5p-258673_2	AAAAAGTTTGTTTGGGTTTTTCT	23	2	900	chr7	-	8988969	8989111	nnatataaaacatgggcttggtaAAAAAGTTTGTTTGGGTTTTTCTataacatcttgcaggAAAACCTGAACAAACTTTTGGctaacccagtatttgtacac	0				5'	0
1278	1461	PC-3p-90507_9	AAAACCTGAACAAACTTTTGG	21	9	811	chr7	-	8988969	8989111	nnatataaaacatgggcttggtaAAAAAGTTTGTTTGGGTTTTTCTataacatcttgcaggAAAACCTGAACAAACTTTTGGctaacccagtatttgtacac	0				3'	0
1279	1462	PC-5p-99486_8	AAAAAGTTCGTTTGGGTTTT	20	8	761	chr7	-	9383165	9383305	ataggccAAAAAGTTCGTTTGGGTTTTcataccatcaaacgggaaaacacgaatgagctttttggccaac	0				5'	0
1280	1463	PC-3p-594448_1	AAACCCTGAATGAACTTTTTGG	22	1	843	chr7	-	10033363	10033504	gttgccaaaaagttcctttgtgtttttctgtacaatgttatggaAAACCCTGAATGAACTTTTTGGccaa	0				3'	0
1281	1464	PC-5p-989651_1	AAAAATTTGTTCGGGTTTTTCT	22	1	832	chr7	-	10931158	10931299	agggatgaaactattgggttggtcaAAAAATTTGTTCGGGTTTTTCTgtaagataagatggtacagaaaaacctagcaaactttttggcctgcccagtacttatcaa	0				5'	0
1282	1465	PC-3p-1476375_1	CAGAAAAACCCAAATGAACTTT	22	1	846	chr7	-	12678552	12678693	gcgggccaaaaagtttgtttggatttttcagtagcatcttaCAGAAAAACCCAAATGAACTTTctggccaact	0				3'	0
1283	1466	PC-5p-1847944_1	TGACGGGTCGAGATGTTGAGC	21	1	723	chr7	-	13470179	13470319	TGACGGGTCGAGATGTTGAGCcggctacaggagCTGCGCAAGGAGGAGGAGACGctgctccgcttgaaagcggctcttcac	0				5'	0
1283	1467	PC-3p-1280103_1	CTGCGCAAGGAGGAGGAGACG	21	1	798	chr7	-	13470179	13470319	TGACGGGTCGAGATGTTGAGCcggctacaggagCTGCGCAAGGAGGAGGAGACGctgctccgcttgaaagcggctcttcac	0				3'	0
1284	1468	PC-5p-16032_75	AAAAAGTTCGTTTGGGTTTTTC	22	75	822	chr7	-	18964538	18964679	tattgagtcggccAAAAAGTTCGTTTGGGTTTTTCcatacgatattgcagaaaagccaggatgaacttcttggccagcccactc	0				5'	0
1285	1469	PC-5p-342409_2	CGGCATGTGGGATCTTCCTGGACCA	25	2	935	chr7	-	19096992	19097136	agttgctctgCGGCATGTGGGATCTTCCTGGACCAgggattgaactcatgtcttctgcatgggcaggc	0				5'	0
1286	1470	PC-5p-885734_1	CGGAGAAGCCGGCGCGAGCCC	21	1	341	chr7	-	29976160	29976299	aggggcgagcttgggataCGGAGAAGCCGGCGCCCGCGCtgcgtccCGGACCTAGGATCGCTTGGA	0				5'	0
1286	1471	PC-3p-593684_1	CGGACCTAGGATCGCTTGGA	20	1	558	chr7	-	29976160	29976299	aggggcgagcttgggataCGGAGAAGCCGGCGCCCGCGCtgcgtccCGGACCTAGGATCGCTTGGA	0				3'	0
1287	1472	PC-3p-390067_2	TGTCCAGGCAAGAACACTGGA	21	2	736	chr7	-	30244360	30244500	tttgtggtcttgtggactgtagcctgccaggcttctcTGTCCAGGCAAGAACACTGGA	0				3'	0
1288	1473	PC-3p-1152984_1	TGCGACCACATGGACTGCAGC	21	1	787	chr7	-	45057648	45057788	acggttcagttcagtcgctcagtcgtgtccaactattTGCGACCACATGGACTGCAGCata	0				3'	0
1289	1474	PC-3p-222182_3	CTTAGCTCCGCTGGAACGCTGT	22	3	825	chr7	-	47640295	47640436	tcccagcgcgtccctcggggctagtggctgccatccccCTTAGCTCCGCTGGAACGCTGTgc	0				3'	0
1290	1475	PC-5p-1766234_1	CGCGCTCCAGGGCTAGGGCCCC	22	1	873	chr7	-	48615929	48616070	accgcaaagcccaggattctaaCGCGCTCCAGGGCTAGGGCCCCcggcctcaggtctctgctctgggcccaggagtgcttagggtcgagctcaggctgctca	0				5'	0
1291	1476	PC-5p-375126_2	ATAAACCAGTGTGGACTCCAGGAGGGCA	28	2	1024	chr7	-	49021091	49021238	ATAAACCAGTGTGGACTCCAGGAGGGCAgctcaggccttcctgcctgtctctagcactggttcac	0				5'	0
1292	1477	PC-3p-372238_2	CAGCCATAAGCTCATTCTGTAGT	23	2	881	chr7	-	49268771	49268913	aaccaagtatgaatttgtgaatgagtttttggtggctgtgttgataagatagCAGCCATAAGCTCATTCTGTAGTtcatgcatgaaa	0				3'	0
1293	1478	PC-5p-1194930_2	GGTGAAATGTAGAACTGATGTC	22	2	782	chr7	-	55538723	55538864	ctgtatttaGGTGAAATGTAGAACTGATGTCatcaattaaatcatgtggaatcctacatttttctgcctaaataaaa	0				5'	0
1294	1479	PC-3p-312824_2	AAACCCGAACGAACTTTTGGGC	22	2	837	chr7	-	64717749	64717890	taagaaatatcgggtttgcccaaaagtttgtttgggtttttctaaaacatcttactaaAAACCCGAACGAACTTTTGGGCcaacctaatatattccct	0				3'	0
1295	1480	PC-3p-1862105_1	TTGAAGAACTGAAAAGGCA	19	1	719	chr7	-	70017621	70017759	aaagccacaccagcattttaacagataatttaatataaaaatttgttagccagatgTTGAAGAACTGAAAAGGCAaa	0				3'	0
1296	1481	PC-5p-261313_2	TGACGCAGTCCTCTGGAAGAGT	22	2	783	chr7	-	70719320	70719461	accgcgttacctctccttccggaagctgtTGACGCAGTCCTCTGGAAGAGTaaatatttgttgagaagatctgtgtatcagcagcatttcgccaccggggtgtaattggca	0				5'	0
1297	1482	PC-3p-349619_2	CGGGGATTGAACCTGCATC	19	2	704	chr7	-	88338225	88338363	tgttgttgttgttgttgtttatttttggtcatgaggcgtgtgggatccgagctcctggacCGGGGATTGAACCTGCATCctctgcatcagaaggaaaattcctaaccattggaccac	0				3'	0
1298	1483	PC-5p-1816990_1	GCCGTTTGTCTCTCTACCCGG	21	1	701	chr7	-	89608453	89608596	tcaccgcggctgtcactGCCGTTTGTCTCTCTACCCGGCTGAGGAGATGACCGTGGGGAg	0				5'	0
1298	1484	PC-3p-1995922_1	CGGCTGAGGAGATGACCGTGGGGA	24	1	886	chr7	-	89608453	89608596	tcaccgcggctgtcactGCCGTTTGTCTCTCTACCCGGCTGAGGAGATGACCGTGGGGAg	0				3'	0
1299	1485	PC-3p-26052_43	AAAACTCAGATGAACTTTTTGG	22	43	813	chr7	-	97027370	97027512	aaacattgggttagctaaaaggttcatttgggtttctctgtagtatcttgtggaAAAACTCAGATGAACTTTTTGGctaacccagtgcat	0				3'	0
1300	1486	PC-3p-93335_8	GAAACCTGAATGAACTTTTTGG	22	8	804	chr7	-	100472572	100472713	taatattgggctggccaaaaagttcatttcggtttttccattagatgtgtggGAAACCTGAATGAACTTTTTGGccaatccaatactt	0				3'	0
1301	1487	PC-5p-1855600_1	GTTGGCCAGAAAGTTCATTC	20	1	738	chr7	-	103289467	103289607	cactggGTTGGCCAGAAAGTTCATTCttattttccatactAGAAAAACCTGAATGAACTTTctggccaatccaata	0				5'	0
1301	1488	PC-3p-126090_6	AGAAAAACCTGAATGAACTTT	21	6	764	chr7	-	103289467	103289607	cactggGTTGGCCAGAAAGTTCATTCttattttccatactAGAAAAACCTGAATGAACTTTctggccaatccaata	0				3'	0
1302	1489	PC-5p-264157_2	GGTGGGGTGGGGTCGGG	17	2	556	chr7	-	105510269	105510406	gcaggtgtggGGTGGGGTGGGGTCGGGggcggggccggtgcccaggatcccagcccagaccagcaacccaa	0				5'	0
1303	1490	PC-5p-16032_75	AAAAAGTTCGTTTGGGTTTTTC	22	75	822	chr7	-	108485655	108485797	aatagtattgagttatccAAAAAGTTCGTTTGGGTTTTTCtgtaagatgttatgaaaaactcgaactaactttttggccaacccaatacttta	0				5'	0
1304	1491	PC-5p-187121_3	TGGCCAAAAAGTTCGTTTGGGT	22	3	829	chr8	+	4597041	4597183	aaatattgggtTGGCCAAAAAGTTCGTTTGGGTctttccctaagataacAAACCTGAATAAACTTTTTGGCcaactcaatagat	0				5'	0
1304	1492	PC-3p-582885_2	AAACCTGAATAAACTTTTTGGC	22	2	822	chr8	+	4597041	4597183	aaatattgggtTGGCCAAAAAGTTCGTTTGGGTctttccctaagataacAAACCTGAATAAACTTTTTGGCcaactcaatagat	0				3'	0
1305	1493	PC-3p-1606081_1	TATCCAGCCATCTCACCC	18	1	701	chr8	+	7090569	7090706	tttatccactggcacacgggaatgactggctTATCCAGCCATCTCACCCactggattag	0				3'	0
1306	1494	PC-5p-661580_1	TCAGACGTGCAGAGGTAGACA	21	1	790	chr8	+	7694867	7695007	catgccgcggaattctcTCAGACGTGCAGAGGTAGACAgtggacgctgcatttctgatgtcctcttaacgtctgtgagcacacccggcgcc	0				5'	0
1307	1495	PC-5p-1602691_1	CGGACGTGACTGAGTGACTGA	21	1	836	chr8	+	18463959	18464099	cgtgctgtgattcatggggtcacaaagagtCGGACGTGACTGAGTGACTGAACTGAATTGAACTAAATAttgattataagatcagaacagtgacgtact	0				5'	0
1307	1496	PC-3p-1292000_1	NAACTGAATTGAACTAAATA	20	1	40	chr8	+	18463959	18464099	cgtgctgtgattcatggggtcacaaagagtCGGACGTGACTGAGTGACTGAACTGAATTGAACTAAATAttgattataagatcagaacagtgacgtact	0				3'	0
1308	1497	PC-5p-476894_1	TAACCCACCAGACTCCTCT	19	1	713	chr8	+	26632086	26632224	actgTAACCCACCAGACTCCTCTgtccatggACTTTCCCAGGCAAGgatactggtgttggttgccat	0				5'	0
1308	1498	PC-3p-1137019_1	ACTTTCCCAGGCAAG	15	1	576	chr8	+	26632086	26632224	actgTAACCCACCAGACTCCTCTgtccatggACTTTCCCAGGCAAGgatactggtgttggttgccat	0				3'	0
1309	1499	PC-3p-1249451_1	AAAATCTGAATGAACCTTTTGG	22	1	812	chr8	+	47410025	47410166	aaatattgggttgggcaaaacctcattgatttttcctgaagatgttatggaAAAATCTGAATGAACATTTTGGccaacctgataaat	0				3'	0
1310	1500	PC-3p-17718_68	AAAATCTGAATGAACTTTTTGG	22	68	827	chr8	+	52473787	52473928	atcatactattggattggccaaaagtttagttcgagtttttttctaacatcttatggaAAAATCTGAATGAACTTTTTGGccaacccaatattatact	0				3'	0
1311	1501	PC-3p-1870067_1	GAAAACCTGAACAAACTTTTTG	22	1	836	chr8	+	58381378	58381519	agcattggattggctaaagaagtttgcttggggttttttctgtaagatgatatggGAAAACCTGAACAAACTTTTTGagcaacccaatata	0				3'	0
1312	1502	PC-5p-813508_1	GAGAATCTACAATCCTTGGACAAGA	25	1	995	chr8	+	58499809	58499953	tccaGAGAATCTACAATCCTTGGACAAGAcattaaatgctCTAGTAGGCTAAGGTTCTGAAGAgtcccttta	0				5'	0
1312	1503	PC-3p-887669_1	CTAGTAGGCTAAGGTTCTGAAGA	23	1	899	chr8	+	58499809	58499953	tccaGAGAATCTACAATCCTTGGACAAGAcattaaatgctCTAGTAGGCTAAGGTTCTGAAGAgtcccttta	0				3'	0
1313	1504	PC-5p-78491_10	AAAAGTTCGTTTGGGTTTTT	20	10	772	chr8	+	69964455	69964595	tgcattggtttgaccgAAAAGTTCGTTTGGGTTTTTttcttaacagaaaaacttgaacaaacttttagctaacccaatatt	0				5'	0
1314	1505	PC-3p-1818407_1	AAAAACCTGAACAAACTTTTTGG	23	1	918	chr8	+	71754967	71755109	aattattggactggccataaggttcattcgtatttttgtgccgcttacaAAAAACCTGAACAAACTTTTTGGccaacccagtactt	0				3'	0
1315	1506	PC-3p-579215_1	CAGATTCGGGAACTTGGCCAGA	22	1	874	chr8	+	73758074	73758215	tccctgtccagtctttagaatctgttttgcgacatccagcagacaatcgcaccCAGATTCGGGAACTTGGCCAGAct	0				3'	0
1316	1507	PC-5p-2011249_1	CTCATGGACAGTGGAGCCTG	20	1	788	chr8	+	74756485	74756624	agtgttcttgtctggagaatCTCATGGACAGTGGAGCCTGGCGGGTTACAGTCCATGGGGTcagcacagagttggacatg	0				5'	0
1316	1508	PC-3p-1826249_1	GTGGAGCCTGGCGGGATACAGTCCATGGGGT	31	1	587	chr8	+	74756485	74756624	agtgttcttgtctggagaatCTCATGGACAGTGGAGCCTGGCGGGTTACAGTCCATGGGGTcagcacagagttggacatg	0				3'	0
1317	1509	PC-5p-1374162_1	TGCGGGATCTTTGGTTGC	18	1	675	chr8	+	77889416	77889553	actTGCGGGATCTTTGGTTGCgtataaggcatatgggatctagttccctgaccaggtatcgaacttgggatcccttgcatt	0				5'	0
1318	1510	PC-5p-919586_1	CAGTGAGCGAGGAACTGG	18	1	683	chr8	+	78091352	78091498	tgCAGTGAGCGAGGAACTGGgagatcagtcagcaggcagcaagcggctaattGAAACCAGTGTCTTCACTTTCTTCGGA	0				5'	0
1318	1511	PC-3p-1315194_1	GAAACCAGTGTCTTCACTTTCTTCGGA	27	1	1066	chr8	+	78091352	78091498	tgCAGTGAGCGAGGAACTGGgagatcagtcagcaggcagcaagcggctaattGAAACCAGTGTCTTCACTTTCTTCGGA	0				3'	0
1319	1512	PC-3p-641749_1	GCCTGAAGACAGTAGACCAATCA	23	1	684	chr8	+	80347230	80347372	nnactttctgatcttgatctctctgtctttagaactcaaacataaactgtagagacaggGCCTGAAGACAGTAGACCAATCAtcgaaggacg	0				3'	0
1320	1513	PC-3p-200364_3	TTGCGGTGCTCGGGCTTC	18	3	680	chr8	+	80723155	80723292	ctgctcacaggctttctgtagtggtggcaagcgggggctgctcttcgtggctgctctccaTTGCGGTGCTCGGGCTTC	0				3'	0
1321	1514	PC-5p-368921_2	AGCATTATGTTCGTTTGGATA	21	2	802	chr8	+	80934224	80934364	tgcccactcttttaagaacaatgtAGCATTATGTTCGTTTGGATAaattgtgatttgacaactgatttcaataaaacatttgcttcacttagatttgctggatt	0				5'	0
1322	1515	PC-3p-1602691_1	CGGACGTGACTGAGTGACTGA	21	1	836	chr8	+	81908069	81908209	cctggcatgctgcagtccacggggtcgcgaagagtCGGACGTGACTGAGTGACTGAaaaacaagtcttt	0				3'	0
1323	1516	PC-5p-288570_2	AGAAAGTTTGTTTGGGTTTTTC	22	2	823	chr8	+	87395670	87395811	gctgaaatgttgggttggccAGAAAGTTTGTTTGGGTTTTTCtagaacatcttttctggaAAAACCTGAATGAACTCTTTGGccagcccgacatgtgcacg	0				5'	0
1323	1517	PC-3p-333057_2	AAAACCTGAATGAACTCTTTGG	22	2	872	chr8	+	87395670	87395811	gctgaaatgttgggttggccAGAAAGTTTGTTTGGGTTTTTCtagaacatcttttctggaAAAACCTGAATGAACTCTTTGGccagcccgacatgtgcacg	0				3'	0
1324	1518	PC-3p-264157_2	GGTGGGGTGGGGTCGGG	17	2	556	chr8	+	89081850	89081987	aattgcccgcggctccgttcctgctccttcccggacgccgccggGGTGGGGTGGGGTCGGGtcggggtagcc	0				3'	0
1325	1519	PC-3p-247239_2	AAAAACCTGAATGAACTTTTTGGT	24	2	930	chr8	-	5762498	5762641	tactaagaaatattgggttgaccaaaagtttgtttgggtttttccataagatgtaatggAAAAACCTGAATGAACTTTTTGGTcaacccagtatattttatac	0				3'	0
1326	1520	PC-3p-20309_58	CATCCCACTTCTGACACCA	19	58	734	chr8	-	16408497	16408636	ggaggtgccagaggttgggggtcagtggtgagcaagcagagactacatagattgccttgCATCCCACTTCTGACACCAtg	0				3'	0
1327	1521	PC-3p-1536277_1	AAAACCTGAATGAACTTTTGG	21	1	677	chr8	-	21994071	21994211	ctgctgaagtactgagctggccaaaaatttcgttcaggtttttctgtaacggtgtatggaAAAACCTGAATGAACTTTTGGtcaatccaatacttgccagacacat	0				3'	0
1328	1522	PC-3p-128058_5	TTGCTCAGTCGTGTCTGACTGTT	23	5	831	chr8	-	23738546	23738687	gaaagtcaggctggcaggcagtagctggactctaatagttatggaagtgcaagTTGCTCAGTCGTGTCTGACTGTT	0				3'	0
1329	1523	PC-3p-688330_2	TGGGCTGCCGTCTATGGGGTCT	22	2	758	chr8	-	27104013	27104154	tgctagtctttccactccagtgttcttgcctggagaatcccagggacggcgggagcctggTGGGCTGCCGTCTATGGGGTCTcacagagtcggacacgactgaagtgacttagcagc	0				3'	0
1330	1524	PC-3p-17718_68	AAAATCTGAATGAACTTTTTGG	22	68	827	chr8	-	28070359	28070500	atcattgggttggccaaaaaactcgattgggttttccaataggcggttatgggaAAAATCTGAATGAACTTTTTGGccagcccaataac	0				3'	0
1331	1525	PC-5p-20944_56	AAAAAGTTCGTTTGGGTTTTT	21	56	806	chr8	-	29658970	29659112	gtattgggctggccAAAAAGTTCGTTTGGGTTTTTatacaacatcttacaaaaacccaaatacactttttggccaacccaacat	0				5'	0
1332	1526	PC-3p-65786_13	AAAACCTGAATGAACATTTTGG	22	13	794	chr8	-	32675598	32675739	nnnggttggccaaaaagttagttcaggtttttccgtgttacaaaAAAACCTGAATGAACATTTTGGccaacccca	0				3'	0
1333	1527	PC-3p-168749_4	TTTAATGGATAGTAGTTAT	19	4	632	chr8	-	41819383	41819521	tgatcatgatataatatttgtaaagtgtttgaaacagtataaggcaatagtaagcaTTTAATGGATATTAGTTATcaagaccc	0				3'	0
1334	1528	PC-5p-130687_7	CACAGCTCCAGGGGACGCCGTT	22	7	791	chr8	-	51192489	51192631	gactgtggctggcatagggctgccgcgtcgCACAGCTCCAGGGGACGCCGTTcctgtcctggactatgtgagTGGTGCTCCCTGGAGCTGAGCagcgcacagcctgctcacac	0				5'	0
1334	1529	PC-3p-375210_2	TGGTGCTCCCTGGAGCTGAGC	21	2	790	chr8	-	51192489	51192631	gactgtggctggcatagggctgccgcgtcgCACAGCTCCAGGGGACGCCGTTcctgtcctggactatgtgagTGGTGCTCCCTGGAGCTGAGCagcgcacagcctgctcacac	0				3'	0
1335	1530	PC-5p-187121_3	TGGCCAAAAAGTTCGTTTGGGT	22	3	829	chr8	-	55669369	55669510	atcggtTGGCCAAAAAGTTCGTTTGGGTttctccattacatcttatggaaaactattctgaatgaactttttggccaacctaa	0				5'	0
1336	1531	PC-3p-403271_2	TTCTTGCCTGGAGAATTCCCT	21	2	748	chr8	-	56184708	56184850	gttgggaagatcccctggaaaaggaaatggaaacctactccagtaTTCTTGCCTGGAGAATTCCCTgg	0				3'	0
1337	1532	PC-3p-1536277_1	AAAACCTGAATGAACTTTTGG	21	1	677	chr8	-	60143091	60143231	tcagtggattgcatcgaccaaaaaatttgttcaaggttttctgtaggatgtcatacgAAAACCTGAATGAACTTTTGGccgattcagtaatcgaagcacacc	0				3'	0
1338	1533	PC-5p-20944_56	AAAAAGTTCGTTTGGGTTTTT	21	56	806	chr8	-	61030669	61030810	tactgagttgtccAAAAAGTTCGTTTGGGTTTTTtgaagatgttacggaaaaacacaagtcaagtttttggcaaactcaata	0				5'	0
1339	1534	PC-5p-1892698_1	GCTATAGTTTTTCCAGTAG	19	1	734	chr8	-	69102564	69102702	tttttagtgtcttctattcttcaGCTATAGTTTTTCCAGTAGtcatatgagagctggactataacgaaagctgagcaccgaagaattgatgc	0				5'	0
1340	1535	PC-5p-1796021_1	TTGCTAAGTCATGTCCAACTCTGC	24	1	904	chr8	-	72957293	72957436	tattgctgttgttgttcagTTGCTAAGTCATGTCCAACTCTGCAACCCCATGGACTGTAGCACACca	0				5'	0
1340	1536	PC-3p-499622_1	GCAACCCCATGGACTGTAGCACAC	24	1	952	chr8	-	72957293	72957436	tattgctgttgttgttcagTTGCTAAGTCATGTCCAACTCTGCAACCCCATGGACTGTAGCACACca	0				3'	0
1341	1537	PC-3p-570067_2	CGTGTCCATCGAGTCAGTGATG	22	2	796	chr8	-	77849505	77849646	ctaggcctccctgtccatcaccaactcccggagatcacccaaaccCGTGTCCATCGAGTCAGTGATGccatccagccatn	0				3'	0
1342	1538	PC-5p-595379_1	CAGTTCAGTTCAGTCGGTCAG	21	1	808	chr8	-	81431340	81431480	tCAGTTCAGTTCAGTCGGTCAGtcgagtctggctctttgcgaccgcatggacttcagcatg	0				5'	0
1343	1539	PC-5p-217024_4	TCTAGAAGATAAGGGGTGGGAAC	23	4	875	chr8	-	81919532	81919674	atgtcgtaaTCTAGAAGATAAGGGGTGGGAACcatttggtaatatcccttttcttctttagatcagcgagaa	0				5'	0
1344	1540	PC-3p-615605_1	GACGCCATGGACTGCAGCCT	20	1	645	chr8	-	84306672	84306811	atgtgtgcatgctcagttgtgtccaaatctttgcGACGCCATGGACTGCAGCCTgccaggc	0				3'	0
1345	1541	PC-3p-246476_2	ATTCTTTAAGGAAGGATAGTAGTGGCC	27	2	1045	chr8	-	88135044	88135190	ttaactaaggttttttctgacaaagtagttgttgaATTCTTTAAGGAAGGATAGTAGTGGCC	0				3'	0
1346	1542	PC-3p-348420_2	TGAAAGTGAAGTCCCTCAG	19	2	706	chr8	-	91575347	91575485	caaacgaaatgagatgctttacccatcactttagTGAAAGTGAAGTCCCTCAGtcgtgtc	0				3'	0
1347	1543	PC-3p-88742_9	ATTTGGTGTATGTGCT	16	9	607	chr9	+	5634959	5635096	taatacagtgaaacactactcgcttgaaaacacacatggttactagtgagtgatATTTGGTGTATGTGCTtgtgaaggagccagtggggcaaagctgtggaattatgactgaacatctc	0				3'	0
1348	1544	PC-5p-297593_2	TGGGCTGGAGCTGGACCTGGCAT	23	2	818	chr9	+	13637914	13638056	tgtctctcctcatgtgagTGGGCTGGAGCTGGACCTGGCATgagaacagaccatgcagtgccagctattggtccactcagcagggagagctn	0				5'	0
1349	1545	PC-3p-348997_2	AGGAGAGGGAGGGAGGGA	18	2	635	chr9	+	15056782	15056919	gggctattcctgaccctcccactggagctcagccAGGAGAGGGAGGGAGGGAgtgggga	0				3'	0
1350	1546	PC-3p-1252986_1	GGACACCGAAGGACTTGATATGC	23	1	641	chr9	+	20864316	20864458	caggtgtcagggctccgggttctgcgagaaaaacagagaggcaGGACACCGAAGTACTTGATATGCt	0				3'	0
1351	1547	PC-5p-168733_6	GTAACACTTGAGTCGG	16	6	588	chr9	+	20897278	20897417	GTAACACTTGAGTCGGctgggaggtggatgtttacttcAGCTGACTTGGACTGTCAAC	0				5'	0
1351	1548	PC-3p-1823790_1	AGCTGACTTGGACTGTCAAC	20	1	763	chr9	+	20897278	20897417	GTAACACTTGAGTCGGctgggaggtggatgtttacttcAGCTGACTTGGACTGTCAAC	0				3'	0
1352	1549	PC-5p-1138298_1	TTCAGTTCAGTTCAGTCACTCGG	23	1	895	chr9	+	24368787	24368929	gcagtgatgaacataggttttactcttggTTCAGTTCAGTTCAGTCACTCGGtcgtgtctgactccttgtgaccccgtggactgcagtgcaccaggcttccgtgtccatcac	0				5'	0
1353	1550	PC-5p-799504_1	AAAAAGTTTGTTCGAGTTTTT	21	1	585	chr9	+	24628010	24628151	ggaaagtaacattgggttgcccAAAAAGTTTGTTCAAGTTTTTccataagatgttacaggAAAACTTGAATGAACTTTTTGGccaacccaatatttactttaca	0				5'	0
1353	1551	PC-3p-393021_2	AAAACTTGAATGAACTTTTTGG	22	2	835	chr9	+	24628010	24628151	ggaaagtaacattgggttgcccAAAAAGTTTGTTCAAGTTTTTccataagatgttacaggAAAACTTGAATGAACTTTTTGGccaacccaatatttactttaca	0				3'	0
1354	1552	PC-3p-1384930_1	CCGCAGAAGGAAAATGTAGAG	21	1	804	chr9	+	25363436	25363576	attctgtgtgttcctcacatctgatggtcatcaacctcacttgagctgtgagctcggaaaCCGCAGAAGGAAAATGTAGAGctgttctttatcc	0				3'	0
1355	1553	PC-5p-917320_1	AAAAGTTCGTTCAGGTTTTTCT	22	1	810	chr9	+	36127325	36127466	tgttgggttggccAAAAGTTCGTTCAGGTTTTTCCatgacatcttacacaaaaccccaaaaaaactttttggccaacctagta	0				5'	0
1356	1554	PC-3p-37756_27	AGAAAAACCTGAATGAACTTTT	22	27	825	chr9	+	46691000	46691142	gtattttattgggttggtcaaaaggtttgtttgtgtttttccataacatcgtacAGAAAAACCTGAATGAACTTTTtggccatcctaatacatacatc	0				3'	0
1357	1555	PC-3p-284186_2	ACCTGAATGAACTTTTTGGCCAT	23	2	905	chr9	+	47111515	47111657	attgagttggctgaaaagtttattaagtgttttctgttatatcatctggaaaaACCTGAATGAACTTTTTGGCCATtctga	0				3'	0
1358	1556	PC-5p-16032_75	AAAAAGTTCGTTTGGGTTTTTC	22	75	822	chr9	+	49176894	49177036	catgtttgccAAAAAGTTCGTTTGGGTTTTTCtgtaagatattcaggaaaacccaaagggactttttggccaacccc	0				5'	0
1359	1557	PC-3p-93335_8	GAAACCTGAATGAACTTTTTGG	22	8	804	chr9	+	51630444	51630585	aaaatactggattggccaaaaagtttgtttaggtttttctgttagatatcatgggGAAACCTGAATGAACTTTTTGGccaacccaatataat	0				3'	0
1360	1558	PC-3p-1818407_1	AAAAACCTGAACAAACTTTTTGG	23	1	918	chr9	+	58660765	58660907	tatattgggttggccaaaaagttcattaaattttttctataagctattatggAAAAACCTGAACAAACTTTTTGGccaactcaatcaa	0				3'	0
1361	1559	PC-5p-258673_2	AAAAAGTTTGTTTGGGTTTTTCT	23	2	900	chr9	+	62878181	62878323	tcagatattgggttggccAAAAAGTTTGTTTGGGTTTTTCTgtactatcttctggaaaaacccgaacgaaccttttggctaatccactgtatcaca	0				5'	0
1362	1560	PC-3p-1308848_1	AAAACCTGAATGAACTTTTGGG	22	1	824	chr9	+	75039023	75039164	atttattgggttggcctaaaagtttgtttgagtttttctgtaagctcttaaggaAAAACCTGAATGAACTTTTGGGccaactcaatattt	0				3'	0
1363	1561	PC-5p-680552_1	TGTGTGGATGTGAGAGTTGGACT	23	1	754	chr9	+	81697505	81697655	gtcaaagctatggtttttctagcagtcaTGTGTGGATGTGAGAGTTGGACTataaagCTGAGTGCTGAAGAATTGATGCTTTTGAACTgtggtgttggagaagactcttgagagttgct	0				5'	0
1363	1562	PC-3p-914201_1	CTGAGTGCTGAAGAATTGATGCTTTTGAACT	31	1	1218	chr9	+	81697505	81697655	gtcaaagctatggtttttctagcagtcaTGTGTGGATGTGAGAGTTGGACTataaagCTGAGTGCTGAAGAATTGATGCTTTTGAACTgtggtgttggagaagactcttgagagttgct	0				3'	0
1364	1563	PC-3p-91261_9	AGAACTTTGAAGAGAG	16	9	628	chr9	+	82314484	82314619	taagctaaataaatcatatatcacttgtttaaaagtactatacttagtaactaattactAGAACTTTGAAGAGAGgccttatatgggtctgcgga	0				3'	0
1365	1564	PC-3p-17718_68	AAAATCTGAATGAACTTTTTGG	22	68	827	chr9	+	87785039	87785180	aacattgggttagccaaaagttcacttggatggaAAAATCTGAATGAACTTTTTGGtcaacccaatata	0				3'	0
1366	1565	PC-3p-361214_2	TGCGACTCCATGAACTGC	18	2	684	chr9	+	94735305	94735442	attcagttcagttcagtcgctcagtcgtgtccaactcttTGCGACTCCATGAACTGCag	0				3'	0
1367	1566	PC-5p-271064_2	AAACCTACACACTCTGATTCCA	22	2	842	chr9	-	13550678	13550819	aggcaatctgaAAACCTACACACTCTGATTCCAgaatgtcggggtggaatcacgcagtgtgcaggctctcaggctggtg	0				5'	0
1368	1567	PC-3p-195831_3	TGGAGCCGGCAAGCTGTGAGC	21	3	735	chr9	-	13978785	13978925	cctgggttgcgccttgctggcacctggcagctgatgggaacccTGGAGCCGGCAAGCTGTGAGCccnnn	0				3'	0
1369	1568	PC-5p-1406643_1	GTGGGCTGCTGTCTCTGG	18	1	699	chr9	-	19447119	19447256	gaagcctgGTGGGCTGCTGTCTCTGGggtagcacggagttggacacgactgaagcgacttagcagcagcagcagcaccaaaggtaa	0				5'	0
1370	1569	PC-3p-159108_4	TGAGTGTGTGTGTGAGTGTGTG	22	4	855	chr9	-	23588501	23588642	cattacacttccaggtagattgtgtatgtgtgtgtgtgagtgtgtgtgtgtgtgTGAGTGTGTGTGTGAGTGTGTGt	0				3'	0
1371	1570	PC-3p-1008618_2	TCCGCCCCCGGCCGCCGTCCCGG	23	2	866	chr9	-	29780927	29781069	cgagagggagggcgggggcggagtcgcctgccttcgccTCCGCCCCCGGCCGCCGTCCCGG	0				3'	0
1372	1571	PC-5p-1091720_2	ATATACTGTCTAGGTTGG	18	2	575	chr9	-	30268897	30269034	gtctctggtttttaATATACTGTCTAGGTTGGtcatagcttttcttccaaggagcaagcagaaaactaacttcacagtatgaaaaggctgat	0				5'	0
1373	1572	PC-3p-37756_27	AGAAAAACCTGAATGAACTTTT	22	27	825	chr9	-	30952387	30952528	taaatattgggttggccaaaaagttgtttgggtcttttctagaacatcttacAGAAAAACCTGAATGAACTTTTtagccaacccaatatgtg	0				3'	0
1374	1573	PC-5p-20944_56	AAAAAGTTCGTTTGGGTTTTT	21	56	806	chr9	-	32533634	32533775	aaagtatgatttattgtattgggctggccAAAAAGTTCGTTTGGGTTTTTtccataacagcttatagaaaaacccaaacaaacttcctggccaactcaatatttatataca	0				5'	0
1375	1574	PC-5p-316163_2	TGGTTTGCCTTGGAAATGAACAGAGA	26	2	981	chr9	-	42083863	42084008	aaTGGTTTGCCTTGGAAATGAACAGAGAttattctgtcatttcagaggataacctta	0				5'	0
1376	1575	PC-3p-179841_3	AAAAACCCAAGTGAACTTTTTGG	23	3	861	chr9	-	46919714	46919856	aatattattatgttgggttggcaagaaagttcgttcaggtttttccttactatcctatggAAAAACCCAAGTGAACTTTTTGGccaacccaatatattattagta	0				3'	0
1377	1576	PC-5p-315801_2	AGGCTGTATATTGTCACTCTGCTT	24	2	908	chr9	-	48925934	48926077	tccaaatcaggaaaggagtatgtcaAGGCTGTATATTGTCACTCTGCTTatttatcttatatgcagagtacatcatgagaaatgccagg	0				5'	0
1378	1577	PC-5p-396613_2	GTTGCTGTTCAATTGCTAAG	20	2	735	chr9	-	48983820	48983959	attggggaagaaaagttattGTTGCTGTTCAATTGCTAAGtcacgtcccactctttgcaaccctatggactgcagcacaccaggcttccctgtc	0				5'	0
1379	1578	PC-3p-256601_2	AAAACCTGAATGAACTTATTGG	22	2	837	chr9	-	58399452	58399593	tgcattggattggccaaaaagtttgctcaggttttctctaacatcttatggaAAAACCTGAATGAACTTATTGGccaacccaatact	0				3'	0
1380	1579	PC-5p-264973_2	AAAAAGTTCGTTCGGGTTTTTC	22	2	805	chr9	-	62878217	62878358	ttagccAAAAGGTTCGTTCGGGTTTTTCcagaagatagtacagaaaaacccaaacaaactttttggccaa	0				5'	0
1381	1580	PC-5p-352545_2	GGTTGCAGAAGAGTCGGACATGA	23	2	846	chr9	-	64267070	64267212	ggGGTTGCAGAAGAGTCGGACATGActtagtgactaaacaacaaggataattcatagttcacctctgatgacaacaca	0				5'	0
1382	1581	PC-3p-119692_7	AAAAACCTGAACGAACTTTTTG	22	7	846	chr9	-	72854441	72854582	tactgggttggccaaaaaatttgagtcttttcattacaccttacagAAAAACCTGAACGAACTTTTTGgtcaatccaata	0				3'	0
1383	1582	PC-3p-65786_13	AAAACCTGAATGAACATTTTGG	22	13	794	chr9	-	87189139	87189280	tcttattgggtcggccaaaaagttcttccaggtttttccataaaatgtagtagaAAAACCTGAATGAACATTTTGGccaaatcaatacat	0				3'	0
1384	1583	PC-5p-150561_5	TAACAACTCACCTGCCGA	18	5	650	chr9	-	96526522	96526659	gatccggtggtTAACAACTCACCTGCCGAtgcaggggacacatgcttgatccctggttc	0				5'	0
1385	1584	PC-3p-317485_2	GCGACCCCGTGGACTGTAGCCTGCCAGGC	29	2	1114	chr9	-	100545396	100545544	ctttggcggtggttgcggtttagtcgctcagtcgtgtccgactctgGCGACCCCGTGGACTGTAGCCTGCCAGGC	0				3'	0
1386	1585	PC-5p-1993953_1	AGGAGGGAGAGTGGTTATTGCT	22	1	850	chrUn_GL339625	-	79085	79226	tcgggAGGAGGGAGAGTGGTTATTGCTgacactaagcaATAGCCCTCTCCACCTCCAAA	0				5'	0
1386	1586	PC-3p-791536_1	ATAGCCCTCTCCACCTCCAAA	21	1	813	chrUn_GL339625	-	79085	79226	tcgggAGGAGGGAGAGTGGTTATTGCTgacactaagcaATAGCCCTCTCCACCTCCAAA	0				3'	0
1387	1587	PC-5p-471488_1	ATTTGGAACCAGTCTGCTGT	20	1	796	chrUn_GL339637	-	423388	423527	tccaATTTGGAACCAGTCTGCTGTtccatgtccaatttgaactgttgcttcttgacctgaatgtgcagattgctactagatttt	0				5'	0
1388	1588	PC-3p-360878_2	AATTTGTTGTTCAGTCGCTCAG	22	2	857	chrUn_GL339718	+	85050	85191	catagtgactgaatggaaataatttacagagaattgtatattcatAATTTGTTGTTCAGTCGCTCAG	0				3'	0
1389	1589	PC-3p-777394_2	AGCGGCCCCCGGCGCG	16	2	468	chrUn_GL339826	-	8609	8752	ccagcagtccggcgggcggctcctagctcccccaacccaccgcccAGCGGCCCCCGGCGGGctcgcagt	0				3'	0
1390	1590	PC-3p-1024688_2	AAAACACGAACAAATTTTTCGG	22	2	558	chrUn_GL339851	+	457474	457615	ctagtattgcattagccaaaaaattaagttgggtttttcataagaccttacgaAAAACACGAACAAATTTTTTGGccaacccaatacatt	0				3'	0
1391	1591	PC-5p-330431_2	GCAAAGAGTTGGACATGACTGT	22	2	850	chrUn_GL340178	-	482722	482863	GCAAAGAGTTGGACATGACTGTgtgactagaaaacaaagttctgtttattaagaagtctgtttttgtactctaag	0				5'	0
1392	1592	PC-5p-316163_2	TGGTTTGCCTTGGAAATGAACAGAGA	26	2	981	chrUn_GL340281	+	174115	174260	ttagattactgtgatattgaaTGGTTTGCCTTGGAAATGAACAGAGAtcattctgttgttttttgagattgcatccaagtactgcatttcgga	0				5'	0
1393	1593	PC-3p-1109934_1	CAGGCGGGCCTGGCCGCCCCTCC	23	1	812	chrUn_GL340381	+	80774	80916	ctcgtgggaagcgggtggtggggcggctcccccgtccgccctgcgtgtccagctccgtcgCAGGCGGGCCTGGCCGCCCCTCCctccggccccatgagcac	0				3'	0
1394	1594	PC-5p-366693_2	CGTAGGATTTGTTTTCAGACATGA	24	2	942	chrUn_GL340384	-	13812	13955	ttttggttgaattggttgctgctatCGTAGGATTTGTTTTCAGACATGAggtaagcctgcctttgggaacctgaatatgtgaaaatttatcctcta	0				5'	0
1395	1595	PC-5p-1943039_1	GTTCGTGTCCCCGGACGGGCGGACCC	26	1	930	chrUn_GL340534	-	36457	36602	cctcagtgacaagtacgagctGTTCGTGTCCCCGGACGGGCGGACCCaccggctgCTGGTGCGAGGGGTCCGCTTCTCcgacatgggcctctactctc	0				5'	0
1395	1596	PC-3p-2031544_1	CTGGTGCGAGGGGTCCGCTTCTC	23	1	912	chrUn_GL340534	-	36457	36602	cctcagtgacaagtacgagctGTTCGTGTCCCCGGACGGGCGGACCCaccggctgCTGGTGCGAGGGGTCCGCTTCTCcgacatgggcctctactctc	0				3'	0
1396	1597	PC-5p-1347446_1	ACTTTCTGATGTCTGTGTGC	20	1	799	chrUn_GL340665	-	14672	14811	aaggtgaaACTTTCTGATGTCTGTGTGCtcatatgtcttatagatacggttggtgtcattcg	0				5'	0
1397	1598	PC-5p-2025645_1	AAAAGTTAGTTCGGGTTTT	19	1	569	chrUn_GL340705	-	36984	37123	tactattgggctgaccaAAAAGTTAGTTCGGGTTTTtacactatctgatggaaAAATCTGAACAAACTTTTGGcaaacccaatattt	0				5'	0
1397	1599	PC-3p-474086_1	AAATCTGAACAAACTTTTGG	20	1	784	chrUn_GL340705	-	36984	37123	tactattgggctgaccaAAAAGTTAGTTCGGGTTTTtacactatctgatggaaAAATCTGAACAAACTTTTGGcaaacccaatattt	0				3'	0
1398	1600	PC-5p-1226496_1	AGCAGTGCTCAAAATTC	17	1	676	chrUn_GL340764	+	25191	25330	gcactcatctcacatgctagcgaAGCAGTGCTCAAAATTCtccaaGCCAGGCTTCAACAGTATGTgaaccgagaac	0				5'	0
1398	1601	PC-3p-825883_1	GCCAGGCTTCAACAGTATGT	20	1	752	chrUn_GL340764	+	25191	25330	gcactcatctcacatgctagcgaAGCAGTGCTCAAAATTCtccaaGCCAGGCTTCAACAGTATGTgaaccgagaac	0				3'	0
1399	1602	PC-3p-905531_1	GGAAGGATTGATGCTGAAGCTGA	23	1	887	chrX	+	3761641	3761783	ccacttccaatcagcacagtccttcctaaaggaagtcaaccctgaatattcattGGAAGGATTGATGCTGAAGCTGAagctc	0				3'	0
1400	1603	PC-3p-235801_3	AGCCGGACCTCTGAGCAGG	19	3	650	chrX	+	11116309	11116447	accggctgcccgctcggatgtccgtgctgggagtctctccgcccAGCCGGACCTCTGAGCAGGgctccacc	0				3'	0
1401	1604	PC-5p-191680_3	TTGTTGTCGTTCAGTTGCTAAG	22	3	869	chrX	+	11142725	11142866	ttTTGTTGTCGTTCAGTTGCTAAGttgtctcggactctttgtgaccccgtggacggcagcacac	0				5'	0
1402	1605	PC-3p-809621_1	ATGGGATGGTTGGATGGCAT	20	1	780	chrX	+	11575735	11575874	tctcgttaacatttagttttatttgtatggctgttgcagagcATGGGATGGTTGGATGGCATctctga	0				3'	0
1403	1606	PC-5p-1726292_1	TGCTGCTGTTCAGTTGCTAAG	21	1	838	chrX	+	11726348	11726488	tgtTGCTGCTGTTCAGTTGCTAAGttgtatctgactctttgtgaccccatggactgcagcacgc	0				5'	0
1404	1607	PC-3p-247073_2	TTGCGACTTCATGGACTG	18	2	657	chrX	+	14345534	14345671	cagctcagttcagttcagtcgttcagtcgtgtgtgactctTTGCGACTTCATGGACTGcagnnn	0				3'	0
1405	1608	PC-5p-310580_2	CCAGTATTTCTTGCCTGGGA	20	2	781	chrX	+	16660953	16661092	gaaatggcagcccactCCAGTATTTCTTGCCTGGGAaatcccatggacagaggagcctggtgggctaccatcca	0				5'	0
1406	1609	PC-3p-108079_8	GGTGCGCCCCCGGGG	15	8	521	chrX	+	26796577	26796711	tctggctaggcaggaggaccccgggagcgcaggctgagctgagccGGTGCGCCCCCGGGGtagtcagcccggccgct	0				3'	0
1407	1610	PC-3p-1457661_1	TAGCGACCCCACGGACTGCA	20	1	798	chrX	+	40505042	40505181	tctcagttcagttcagttgctcagtcatgtccaacgctTAGCGACCCCACGGACTGCAc	0				3'	0
1408	1611	PC-5p-886381_1	GGATGGCATCACCGACTCGATGGAT	25	1	849	chrX	+	42434144	42434288	ggacgacagaggatgagatggctGGATGGCATCACCGACTCGATGGATgtgaatctgagtgaactccgggagtcggtgatggacagggaggcctggcatgctgcgatt	0				5'	0
1409	1612	PC-5p-120900_6	CGCTGTAGAAAGGGCCCA	18	6	638	chrX	+	43223807	43223944	cccCGCTGTAGAAAGGGCCCAgagagtgttactcccggtcatcctcagcttgggccttttatctcggcgctg	0				5'	0
1410	1613	PC-3p-69095_12	AAACCCGAATGAACTTTTTGG	21	12	793	chrX	+	43457870	43458011	agggttagtattgggttggccgaaaagttcattggggtttttctgtactgtctcacagaaAAACCCGAATGAACTTTTTGGtggactcaatattattctgcc	0				3'	0
1411	1614	PC-3p-247663_3	TCGGATACGGCTGAAGTGACTT	22	3	642	chrX	+	48786694	48786835	ccagtgttcttgcctggagaatcccagggacggtggagcctggtgggctgccgtctatggggtcacacagagTCGGACACGGCTGAAGTGACTT	0				3'	0
1412	1615	PC-5p-146397_5	TCTGGAGGGGCAGAAGGAGAAGC	23	5	864	chrX	+	51208952	51209094	agctgaggagtggaaagttcTCTGGAGGGGCAGAAGGAGAAGCcctcagagcTGTTCCTCCTCCCCCTCCTCCAGGtgtttccctgctcatct	0				5'	0
1412	1616	PC-3p-1790852_1	TGTTCCTCCTCCCCCTCCTCCAGA	24	1	734	chrX	+	51208952	51209094	agctgaggagtggaaagttcTCTGGAGGGGCAGAAGGAGAAGCcctcagagcTGTTCCTCCTCCCCCTCCTCCAGGtgtttccctgctcatct	0				3'	0
1413	1617	PC-5p-188677_3	CTGCTGCTGCTAAGTCGCTTCAT	23	3	855	chrX	+	51994115	51994257	aCTGCTGCTGCTAAGTCGCTTCATtcgtgcccgactctgtgcgaccccatagacagcagccca	0				5'	0
1414	1618	PC-5p-184347_3	AAAAAGTTCGTTCAGGTTTTT	21	3	802	chrX	+	52291096	52291236	gcagttggccAAAAAGTTCGTTCAGGTTTTTccataacagggtactgaaaaacccaaacgaactttttggccaaccca	0				5'	0
1415	1619	PC-5p-1917009_1	ATCCGGACCAGAAACGCTGCCAGA	24	1	939	chrX	+	53864778	53864921	ctcgatggccccagcaccagctccaccATCCGGACCAGAAACGCTGCCAGAaccagtgccagcttcttctcctggattcagtaagattggaggtcattaca	0				5'	0
1416	1620	PC-5p-154020_4	AATAAGTTCGTTTGGGTTTTT	21	4	805	chrX	+	55551840	55551980	atatgggttggccAATAAGTTCGTTTGGGTTTTTggctgttacagaaagcctgaaagaacttttggccaacccaata	0				5'	0
1417	1621	PC-3p-582885_2	AAACCTGAATAAACTTTTTGGC	22	2	822	chrX	+	57955747	57955888	tttgatatattgggttggccaaaaagttcattcaggtttttccatacaatggtatgatggAAACCTGAATAAACTTTTTGGCcaacctaatattttcatct	0				3'	0
1418	1622	PC-5p-1639712_1	AGGTGGGAGATGGTAGAGCTGAAG	24	1	925	chrX	+	79278850	79278993	aggAGGTGGGAGATGGTAGAGCTGAAGgattgtcagcagtagagatggagggcaagctgcagtttcactcacacctgat	0				5'	0
1419	1623	PC-5p-16032_75	AAAAAGTTCGTTTGGGTTTTTC	22	75	822	chrX	+	80859092	80859234	atatggnttggacAAAAAGTTCGTTTGGGTTTTTCcatcccatcttatggaAAAACCTGAACTAACTTTTTGgtcaacccagta	0				5'	0
1419	1624	PC-3p-1566693_1	AAAACCTGAACTAACTTTTTG	21	1	821	chrX	+	80859092	80859234	atatggnttggacAAAAAGTTCGTTTGGGTTTTTCcatcccatcttatggaAAAACCTGAACTAACTTTTTGgtcaacccagta	0				3'	0
1420	1625	PC-3p-116696_7	AAAACCTGAATGAACTTTTTGT	22	7	843	chrX	+	85894773	85894914	tagattaggttggtcaaaaagttcattcagatttttccataaaatgtactggAAAACCTGAATGAACTTTTTGTccaatctaataca	0				3'	0
1421	1626	PC-3p-347960_2	TGAAAGTGAAGTTGTTCAG	19	2	694	chrX	+	94317547	94317690	taaccagagaatgtgctaactattggacaattgcactcatcttccatgctaagtaaaagTGAAAGTGAAGTTGTTCAGttgtgtccaactctttggacc	0				3'	0
1422	1627	PC-5p-1122680_1	AGGTGCTGGAGCTTTT	16	1	568	chrX	+	103011185	103011320	atgAGGTGCTGGAGCTTTTcctctgggaaccttgccttccacaaaggctccctcatctgtg	0				5'	0
1423	1628	PC-5p-319000_2	AAAAGTTCGTTTGGGCTTTTC	21	2	615	chrX	+	103240435	103240577	aagagatactgggttggccaAAAAGTTCGTTTGGGATTTTCataagctggtatcaaAAAACCTGAATGCACTTTTGGgccaacccagtattt	0				5'	0
1423	1629	PC-3p-1536277_1	AAAACCTGAATGAACTTTTGG	21	1	677	chrX	+	103240435	103240577	aagagatactgggttggccaAAAAGTTCGTTTGGGATTTTCataagctggtatcaaAAAACCTGAATGCACTTTTGGgccaacccagtattt	0				3'	0
1424	1630	PC-3p-76172_11	ATTGGCACGTCTTGGAATGA	20	11	756	chrX	+	103888734	103888875	ttcagcgtgtctgtgtgctgtaccccattccaaggcttgccattcatctggctaaacttgtgATTGGCACGTCTTGGAATGAagtaacgtacaacaatgatggtggtcc	0				3'	0
1425	1631	PC-5p-16032_75	AAAAAGTTCGTTTGGGTTTTTC	22	75	822	chrX	+	104765241	104765383	taggtattgggtgggccaaAAAAAGTTCGTTTGGGTTTTTCtgtaacagcttatggaaAAACTGGAATGAACTTTTTGGccaatccaatattat	0				5'	0
1425	1632	PC-3p-127823_5	AAACTGGAATGAACTTTTTGG	21	5	768	chrX	+	104765241	104765383	taggtattgggtgggccaaAAAAAGTTCGTTTGGGTTTTTCtgtaacagcttatggaaAAACTGGAATGAACTTTTTGGccaatccaatattat	0				3'	0
1426	1633	PC-5p-500459_1	GAAGTTCGTTCGGGTTTTT	19	1	734	chrX	+	113836675	113836813	aactattgggttgaccaaaGAAGTTCGTTCGGGTTTTTcaaaatattttatggaaaaacccaaaagaaatttttgactaccccataaat	0				5'	0
1427	1634	PC-5p-264973_2	AAAAAGTTCGTTCGGGTTTTTC	22	2	805	chrX	+	114367864	114368005	acctattgggttggtgAAAAAGTTCGTTCGGGTTTTTCtgttacattattgtatggaaaaagttgaagaaatttattggccaacccagtacaa	0				5'	0
1428	1635	PC-3p-37756_27	AGAAAAACCTGAATGAACTTTT	22	27	825	chrX	+	124791461	124791602	tgctcctgtcttatactgggttgcccaagaatttcattctggtttttctataatatcttaAGAAAAACCTGAATGAACTTTTcggccaatccaaagaaaattcagcaagt	0				3'	0
1429	1636	PC-3p-201197_3	AAAATCTGAATGAACTTTCTGG	22	3	816	chrX	+	127303254	127303395	gcacctagcttgctattggattggctagaaagttcatttgagtttttctgtaAAAATCTGAATGAACTTTCTGGccaatctaatataatgaggaat	0				3'	0
1430	1637	PC-5p-349248_2	TTGGTCAAAAAGTTTGTTTGG	21	2	810	chrX	+	128379345	128379487	tttgtatgtattgaaTTGGTCAAAAAGTTTGTTTGGtgtccataagatgttacagaaaaacccaaacagactttttggccaactcaatatatatttc	0				5'	0
1431	1638	PC-3p-69095_12	AAACCCGAATGAACTTTTTGG	21	12	793	chrX	+	128864234	128864374	ctgggttgggcagaaagttcattcgggtttttccgtaacagttaatggaaaaAAACCCGAATGAACTTTTTGGccaaccatg	0				3'	0
1432	1639	PC-5p-1788284_1	TGGCATCACGGACTCAATGGACAT	24	1	947	chrX	-	5022107	5022250	taTGGCATCACGGACTCAATGGACATgagtttgagtaagctctaggagatggtgggcagggaagtctggcatgcctca	0				5'	0
1433	1640	PC-3p-93335_8	GAAACCTGAATGAACTTTTTGG	22	8	804	chrX	-	5708648	5708789	atatattgggtttgccaaaaagttcatttgggtttttctggaagatgttatgggGAAACCTGAATGAACTTTTTGGccaactcagtgcaa	0				3'	0
1434	1641	PC-3p-228010_3	AAAAACTCAAATGAACTTTTGG	22	3	828	chrX	-	11638276	11638417	tactgggttggctgaaagtctcatctgggttttctagtaatatctgatggAAAAACTCAAATGAACTTTTGGccaactcaacg	0				3'	0
1435	1642	PC-5p-293075_2	TTATTGGAGTGGGTTGCCA	19	2	710	chrX	-	14667997	14668135	catggaattgtccaggcgagaTTATTGGAGTGGGTTGCCATTCCCTTCTCCACTggatcttcccaa	0				5'	0
1435	1643	PC-3p-880779_1	TGCCATTCCCTTCTCCACT	19	1	733	chrX	-	14667997	14668135	catggaattgtccaggcgagaTTATTGGAGTGGGTTGCCATTCCCTTCTCCACTggatcttcccaa	0				3'	0
1436	1644	PC-3p-214002_3	AAGCTGCCCGGCTAGCTCA	19	3	688	chrX	-	18822158	18822296	gaagggagggctggaaatcactttcattctaaaggAAGCTGCCCGGCTAGCTCAgt	0				3'	0
1437	1645	PC-3p-274213_3	CTGGGCGGGCTGGGAGGCG	19	3	652	chrX	-	19466381	19466524	ccgaggcccacccaagccaccgcctctcacttttcccagggcggatgcgcctgcgctcagctgcCTGGGCGGGCTGGGAGGCGcgggttgaaaagtctcgttc	0				3'	0
1438	1646	PC-5p-16032_75	AAAAAGTTCGTTTGGGTTTTTC	22	75	822	chrX	-	19882273	19882415	catgcattctgggaagaaaaggtataatattgagttgaccaAAAAAGTTCGTTTGGGTTTTTCtgtgacatcttaCAGAAAAACCCAAATGAACTTTttgactaacccagtattaccaagatgt	0				5'	0
1438	1647	PC-3p-1476375_1	CAGAAAAACCCAAATGAACTTT	22	1	846	chrX	-	19882273	19882415	catgcattctgggaagaaaaggtataatattgagttgaccaAAAAAGTTCGTTTGGGTTTTTCtgtgacatcttaCAGAAAAACCCAAATGAACTTTttgactaacccagtattaccaagatgt	0				3'	0
1439	1648	PC-5p-71334_13	AAAAAGTTTGTTCGAGTTTTTCC	23	13	863	chrX	-	25575089	25575232	gactaaatgttgggctgaccAAAAAGTTTGTTCGAGTTTTTCCgtaacatctcactgaAAAAACCCGAATGAACTTTTGGccaacccagcgtttgcca	0				5'	0
1439	1649	PC-3p-8440_161	AAAAACCCGAATGAACTTTTGG	22	161	819	chrX	-	25575089	25575232	gactaaatgttgggctgaccAAAAAGTTTGTTCGAGTTTTTCCgtaacatctcactgaAAAAACCCGAATGAACTTTTGGccaacccagcgtttgcca	0				3'	0
1440	1650	PC-5p-1546710_1	AAAAGTTTGTTTGGGTTTCTCT	22	1	817	chrX	-	25575831	25575972	gggccaAAAAGTTTGTTTGGGTTTCTCTgtaggatcatatggAAAAACCTGAAGGAACTTTTTGggca	0				5'	0
1440	1651	PC-3p-25594_43	AAAAACCTGAAGGAACTTTTTG	22	43	833	chrX	-	25575831	25575972	gggccaAAAAGTTTGTTTGGGTTTCTCTgtaggatcatatggAAAAACCTGAAGGAACTTTTTGggca	0				3'	0
1441	1652	PC-5p-1877421_1	ATTAGATCCTTTGATGTCAACA	22	1	866	chrX	-	27470317	27470458	ttttagttATTAGATCCTTTGATGTCAACAaacctggcTGTGAAGTTGATGACCTTAAGGggggtgtagctggtg	0				5'	0
1441	1653	PC-3p-1839220_1	TGTGAAGTTGATGACCTTAAGG	22	1	853	chrX	-	27470317	27470458	ttttagttATTAGATCCTTTGATGTCAACAaacctggcTGTGAAGTTGATGACCTTAAGGggggtgtagctggtg	0				3'	0
1442	1654	PC-5p-466592_1	GTCATTCGGTCCTGAG	16	1	591	chrX	-	29098265	29098407	aaatGTCATTCGGTCCTGAGcgggtgccgcaccccgcccgcacgtggaaagaatcggtaatc	0				5'	0
1443	1655	PC-5p-959393_1	CAAGAGGACTAACTGGTAGGAA	22	1	863	chrX	-	36175854	36175995	cgaaaagaggagtacaggCAAGAGGACTAACTGGTAGGAAaaaaagctttactctttcattctgtcttattagtctttcactcttttttatc	0				5'	0
1444	1656	PC-3p-69095_12	AAACCCGAATGAACTTTTTGG	21	12	793	chrX	-	36338039	36338180	tattattgagttgaccaaaaagttcattagggttttcccagaagatggttcagagAAACCCGAATGAACTTTTTGGatcagcccaatatnn	0				3'	0
1445	1657	PC-3p-207004_3	AAAACCCGAATGAACTTTTGG	21	3	775	chrX	-	37311943	37312083	tactggccaaaaagtttgctcaggtttttccataatctgtcacAAAACCCGAATGAACTTTTGGgccaacc	0				3'	0
1446	1658	PC-5p-528141_1	AAAGCTATAGTTTTTCCAGTAG	22	1	767	chrX	-	38266350	38266491	AAAGCTATAGTTTTTCCAGTAGtcatgtatggatgtgagagttggactataaagaaagctgagcacc	0				5'	0
1447	1659	PC-3p-244048_2	TCTCTAGGCAAGAATGCTGG	20	2	758	chrX	-	38704645	38704784	gaccattttagtatccttagtctctcagacatgtctaactcttccgtgagatTCTCTAGGCAAGAATGCTGGaatgggt	0				3'	0
1448	1660	PC-3p-301630_2	GAAGCCCAGTGGGATTAGAAT	21	2	806	chrX	-	38984966	38985106	aaaaattctaattctaaaggttaaattcacacacacaGAAGCCCAGTGGGATTAGAATtcgt	0				3'	0
1449	1661	PC-5p-99486_8	AAAAAGTTCGTTTGGGTTTT	20	8	761	chrX	-	43079519	43079659	actgtcatttcactgggttggtcAAAAAGTTCGTTTGGGTTTTctataccatggtaagaaaaaaaaaacaattttttggccaacccagtaccttgcacc	0				5'	0
1450	1662	PC-5p-184347_3	AAAAAGTTCGTTCAGGTTTTT	21	3	802	chrX	-	50255119	50255259	cagaattagtattggcttggccAAAAAGTTCGTTCAGGTTTTTcaaaacgcaagcaaccttttggccaacccagtacttattnnn	0				5'	0
1451	1663	PC-5p-16032_75	AAAAAGTTCGTTTGGGTTTTTC	22	75	822	chrX	-	52291141	52291283	tcttgatcgtaaaatattgggttggccAAAAAGTTCGTTTGGGTTTTTCagtaccctgttatggAAAAACCTGAACGAACTTTTTGgccaactgcatcat	0				5'	0
1451	1664	PC-3p-119692_7	AAAAACCTGAACGAACTTTTTG	22	7	846	chrX	-	52291141	52291283	tcttgatcgtaaaatattgggttggccAAAAAGTTCGTTTGGGTTTTTCagtaccctgttatggAAAAACCTGAACGAACTTTTTGgccaactgcatcat	0				3'	0
1452	1665	PC-3p-228869_3	AAAACTCAAATGAACTTTTTGG	22	3	827	chrX	-	58429244	58429385	ttgtattgaattggccaaaaagttcaatcaagtttttctgtaagatactatggaAAAACTCAAATGAACTTTTTGGctaacccaataata	0				3'	0
1453	1666	PC-5p-1417426_1	TTAGTTAGGCTGGGGAGGAAAGATG	25	1	960	chrX	-	65506516	65506660	nnnTTAGTTAGGCTGGGGAGGAAAGATGgcggcCACTTCAGATTTGCCGCCCAGCTtggctgaggg	0				5'	0
1453	1667	PC-3p-1035500_1	CACTTCAGATTTGCCGCCCAGCT	23	1	891	chrX	-	65506516	65506660	nnnTTAGTTAGGCTGGGGAGGAAAGATGgcggcCACTTCAGATTTGCCGCCCAGCTtggctgaggg	0				3'	0
1454	1668	PC-3p-1071147_1	AAACCTGAAAGAACTTTTTGG	21	1	798	chrX	-	74725247	74725387	tttaacaaatagtgggttggccaaaaagtttgtgcagctttttccataacagcttacagaAAACCTGAAAGAACTTTTTGGccagccctattcatcatactcagtgttgagact	0				3'	0
1455	1669	PC-3p-37756_27	AGAAAAACCTGAATGAACTTTT	22	27	825	chrX	-	79106722	79106863	ttcaccttatatattgggttggccaaaaagttcatttgggtttttatgtatgatggtatAGAAAAACCTGAATGAACTTTTtggctaacccaatatttctcaaggtagt	0				3'	0
1456	1670	PC-3p-393021_2	AAAACTTGAATGAACTTTTTGG	22	2	835	chrX	-	79272133	79272274	aaatgaaactattgagttagccaaaaaattcagtccagtttttccataagatcgtataggAAAACTTGAATGAACTTTTTGGccaacccaatatttttataca	0				3'	0
1457	1671	PC-3p-226713_3	CAAACCTGAATGAACTTTTTGG	22	3	787	chrX	-	80260231	80260372	tactgggttgtccaaaaagttcgttcgtgttttccatcatcttgcagaCAAACCTGAATGAACTTTTTGGccaacccaata	0				3'	0
1458	1672	PC-3p-328399_2	AAAAGCCCAAACGAACTTTTTGT	23	2	833	chrX	-	80859091	80859233	ctgggttgaccaaaaagttagttcaggtttttccataagatgggatggAAAAACCCAAACGAACTTTTTGTccaanccata	0				3'	0
1459	1673	PC-3p-71924_12	AAAAATCTGAATGAACTTTTTGA	23	12	853	chrX	-	85894734	85894876	tgtattagattggacaaaaagttcattcaggttttccagtacattttatggAAAAATCTGAATGAACTTTTTGAccaacctaatcta	0				3'	0
1460	1674	PC-5p-169222_5	CTATCTTCCTAGGATCGTA	19	5	743	chrX	-	91428751	91428889	aaatcaacttttattttagCTATCTTCCTAGGATCGTAtcgtatgccatatgaagaaataaaaaacgtcattctggaggttaatgaaggcatgttgag	0				5'	0
1461	1675	PC-5p-1792443_1	TCCGGTTCCAAAGGGAGA	18	1	713	chrX	-	97738032	97738169	cctgctggacctcctcccagcctcctactactTCCGGTTCCAAAGGGAGAtctccgtggccctctgctgcaccatctgctttgtcatcgacctctccatggtgaccgatg	0				5'	0
1462	1676	PC-3p-36398_30	AAGAACCTGAACGAACCTTTTG	22	30	841	chrX	-	102243405	102243547	atcgggttggccgaaaagtttgttttgagttttcccaaaagatagtatggAAGAACCTGAACGAACCTTTTGgccatctcaac	0				3'	0
1463	1677	PC-5p-1530904_1	TTGTTGTTCAGTCGCTCGG	19	1	734	chrX	-	106890246	106890384	atTTGTTGTTCAGTCGCTCGGttatgtctgactctttatgactgcatggactgcagcacac	0				5'	0
1464	1678	PC-3p-1727347_1	TTCAGTTCAGTTCGGTTGCTCAG	23	1	869	chrX	-	119997544	119997686	tccctggggtcctggagttggacacaactgagtaagcacctactgaaaagaccttgtcagTTCAGTTCAGTTCGGTTGCTCAGtcatgtctggctcttctgcaaaggtag	0				3'	0
1465	1679	PC-3p-408885_2	CAAGGACTGAACCCGCATC	19	2	682	chrX	-	121038995	121039133	attgaagtgggttgctatttcctccttcaggggatccttccaaccCAAGGACTGAACCCGCATCtcccacgtctac	0				3'	0
1466	1680	PC-3p-65786_13	AAAACCTGAATGAACATTTTGG	22	13	794	chrX	-	123396681	123396822	agtattgggttggcaaaaatgtttgttcaggtttttcagtgagctgttacagaAAAACCTGAATGAACATTTTGGccaacctaattta	0				3'	0
1467	1681	PC-3p-363562_2	GAAAAACCCAGATGAACTTTTT	22	2	807	chrX	-	124017699	124017840	aaatattgggttggccaaaaatttctttcaggtttttccataagatgttacaGAAAAACCCAGATGAACTTTTTgactaacccaatagaa	0				3'	0
1468	1682	PC-5p-1524615_1	GCCCAGGGAACTCTGTATCCAAGG	24	1	947	chrX	-	126373189	126373332	cagaatacacctagggccaccatGCCCAGGGAACTCTGTATCCAAGGgtgcttgtgaaataggctttcctgggcaact	0				5'	0
1469	1683	PC-5p-465644_1	GAAAAGTTCATTCGGGTTTTTC	22	1	808	chrX	-	126622356	126622497	catatattgggttggctGAAAAGTTCATTCGGGTTTTTCataagcctcAGAAAAACCTGAATGAACTTTTtggccaacccaatattat	0				5'	0
1469	1684	PC-3p-37756_27	AGAAAAACCTGAATGAACTTTT	22	27	825	chrX	-	126622356	126622497	catatattgggttggctGAAAAGTTCATTCGGGTTTTTCataagcctcAGAAAAACCTGAATGAACTTTTtggccaacccaatattat	0				3'	0
1470	1685	PC-3p-36467_28	AAAACCCGAACGAGCTCTTTGG	22	28	829	chrX	-	127786199	127786341	acttattgggttggccaagagtttgttcgggtttctccataagctgtatagaAAAACCCGAACGAGCTCTTTGGccaacccaatattt	0				3'	0
