# Supplementary material for: Identification and Characterization of the miRNA Transcriptome of Ovis aries
Source: PLoS One. 2013 Mar 13;8(3):e58905. doi: 10.1371/journal.pone.0058905 (PMC3596360; doi:10.1371/journal.pone.0058905)
Supplement: Table S19 — Alignment of isomiRs for predicted miRNAs (Group 4a) that were unmapped to known miRNAs, but mapped to species specific ( Ovis aries ) genome and within hairpins. (XLS) [file pone.0058905.s023.xls]

## Sheet: compZSF_gp4a_aln
Supplementary Table S19. Alignment of isomiRs for predicted miRNAs (Group 4a) that were unmapped to known miRNAs, but mapped to species specific (Ovis aries) genome and within hairpins
(1). An example of the typical hairpin structure of one pre-miRNA sequence was shown in "stem" and "UNAfold" row, where the middle symbols represented the loop bases; the bilateral symbols presented the stem bases. (2). An example of the sequenced sequences (sequ seqs) was shown in "268070_2" row, where the first numbers indicated the sequ seq identification (e.g. 268070_2) composed of the index …
cluster#=1 genomeSeqID=chr1 strand=+ start=228558 end=228702 reads#=2 mir#=0
stem ---sssssssssssssssssssssssssssssss------ssssssssssssssssssssssssssss----
UNAfold (..(((((((((((..(((((((........(((......)))..))))))).))))))....)))))..((
genome acaggcctgcagcaggctgagccagcccagaggcagtagcgccgaggctcagatgctgctctcaggccgcct
268070_2 CTCAGATGCTGCTCTCAGGCCGCCT 921,921,0,25,25,0,3
cluster#=2 genomeSeqID=chr1 strand=+ start=4253602 end=4253739 reads#=2 mir#=0
stem ---sssssssssssssssssssssssssssssssssssssssss----------ssssssssssssssssssssssssssssssssssssssss-
UNAfold )).((((((((..(....((((((((((..(((((((..(((((..........)))))..)))))))..)))))...))))))..)))))))).
genome gccgtcggccttgaagttgctcgtgctcttcttcctccgatgcctctttctgttggcatgaggggagggggggcgggtcgagcttggggctggcg
1697943_1 TGCTCGTGCTCTTCTTCC 716,716,0,18,18,0,5
883885_1 GCTCGTGCTCTTCTTCC 642,642,0,17,17,0,5
cluster#=3 genomeSeqID=chr1 strand=+ start=10574259 end=10574399 reads#=2 mir#=0
stem ---ssssssssssssssssssssssss----ssssssssssssssssssssssss---
UNAfold ...((((((.((.((.(((..((.(((....))).)).))).))..)).))))))...
genome agaagacagaacaaagccggaagtggcctgggcccctgcgggttgggtcctgtctgtt
1416112_1 AAGACAGAACAAAGCCGGAAG 836,836,0,21,21,0,5
1249695_1 AGAAGACAGAACAAAGCCGG 693,693,0,20,20,0,5
cluster#=4 genomeSeqID=chr1 strand=+ start=10599403 end=10599543 reads#=2 mir#=0
stem ---sssssssssssssssssssssssssssssssssssssssssssssss---ssssssssssssssssssssssssssssssssssssssssssssss---
UNAfold ...((..(((..(((.(((((((..((((.((((((((.((((....(((...))))))).)))))))).))))...)))))..)).)))..)))..))...
genome gaggctgcggggcgaacgccgaggctgccgccgtccgagagcggggacgcggggcgcgctgtcgggcgggggcgagattcgggccggttgtgccgttgcgag
1960813_1 GCTGCCGCCGTCCGAGAGCGG 774,774,0,21,21,0,5
1524805_1 GCGGGGCGCGCCGTCGGGC 501,483,18,19,18,1,3
cluster#=5 genomeSeqID=chr1 strand=+ start=14945522 end=14945663 reads#=2 mir#=0
stem ---ssssssssssssssssssssssssssssssssssssssssssss----ssssssssssssssssssssssssssssssssssssssssssss---
UNAfold ...(((((((.(((((((((((.(((((..((..(((((.(((..((....))..))).)))))..))..))))).))))))))))).)))))))..)
genome aatattgtatcgggttggccaaaaagtttgtttgggtttctctgtgatgtcttgtggaaaagcctgaatgaatttgttggccagcccaatataattcc
1546710_1 AAAAGTTTGTTTGGGTTTCTCT 817,817,0,22,22,0,5
1817241_1 ACAAGTTTGTTTGGGTTTCTCT 751,732,19,22,21,1,5
cluster#=6 genomeSeqID=chr1 strand=+ start=14995459 end=14995597 reads#=2 mir#=0
stem ---ssssssssssssssssssssssss----sssssssssssssssssssssssssss---
UNAfold ...((((((((((..(.((.(((((((....))))))).....)))..))))))))))(((
genome gttgtcttggaggaggactatggatctagagagatctaattaaagctaccttcaggatcaa
1831700_1 AGGAGGACTATGGATCTAG 702,702,0,19,19,0,5
480086_1 AGGAGGACTATGGAT 495,495,0,15,15,0,5
cluster#=7 genomeSeqID=chr1 strand=+ start=20400186 end=20400326 reads#=3 mir#=0
stem ------ssssssssssssssssssssssssssssssss---------ssssssssssssssssssssssssssssssssssss-
UNAfold ))....((((((..((((..((((((..((.(((((((.........)))))))...))..))))))....))))..)))))).
genome aatttgatctttggttcctctgccttttctaaatccagcttgaacatttggattggaggggaaggtaaattggaggggaaggta
441160_1 TTGATCTTTGGTTCCTCTGCC 824,824,0,21,21,0,5
1977905_1 ATTTTGATCTTTGGTTCCTCTGCCTT 742,730,12,26,25,1,5
787291_1 NATTTGATCTTTGGTTCCTCTGCCTT 615,609,6,26,25,1,5
cluster#=8 genomeSeqID=chr1 strand=+ start=21678724 end=21678864 reads#=4 mir#=0
stem -------ssssssssssssssssssssssssssssssssssssss----ssssssssssssssssssssssssssssssssssssssssssss---
UNAfold ...))))(((((..((((((((((..(((.((((((....(((((....)))))...))))))...)))..)))))))).....))..)))))..)
genome cgggggagcgtggtgggctgctgtctctggggtcgcacagagttggacacgactgaagcgacttagcagcagcagcagcagattctgacatgcaaa
713921_1 CTGTCTCTGGGGTCGCACAGA 773,773,0,21,21,0,5
1406643_1 GTGGGCTGCTGTCTCTGG 699,699,0,18,18,0,5
1790016_1 GTGGGCTGCTGTCTCAGGGG 700,694,6,20,19,1,5
790051_1 CGGGGGAGCGTGGTGGG 580,580,0,17,17,0,5
cluster#=9 genomeSeqID=chr1 strand=+ start=23452599 end=23452736 reads#=2 mir#=0
stem ---ssssssssssssssssssssssssss----sssssssssssssssssssssssssssssssss---
UNAfold ...((..(((..((((((((((....(((....)))......)))))....)))))..)))...))...
genome ctagctgttgttgttcagtcactaactcatgtctgattctttgtgacactatggactgcagaacgccga
816302_1 TGTTGTTCAGTCACTAAC 682,682,0,18,18,0,5
1730336_1 ATGGACTGCAGAACGCC 653,653,0,17,17,0,3
cluster#=10 genomeSeqID=chr1 strand=+ start=26243086 end=26243226 reads#=2 mir#=0
stem ---ssssssssssssssssssssssssssssssssssss----ssssssssssssssssssssssssssssssssss---
UNAfold ((.(((((((...((((((....((((.(((.....(((....))).....))).))))....))))))))))).))...
genome cctgggtggaactaggcggagaatgcagtattaattgttccaaaactggctatagtgcaaatatcgtcttccacactaaa
1398553_1 GTATTAATTGTTCCAAA 677,677,0,17,17,0,5
1022911_1 TGCAAATATCGTCTTCCACAC 836,836,0,21,21,0,3
cluster#=11 genomeSeqID=chr1 strand=+ start=28709676 end=28709819 reads#=6 mir#=0
stem ---sssssssssssssssssssssssssssssss----ssssssssssssssssssssssssssssss----
UNAfold (..(((((...(((.((((((((((((((((.((....)).)).)))).))))))))))))).)))))....
genome cagagcagctcttcacagtcttcgaagcagaaatatgtgtgtcttgctgttgaagactgggacttgctaaat
399561_2 TTGAAGACTGGGACTTGCTAAAT 914,914,0,23,23,0,3
1481701_1 GTTGAAGACTGGGACTTGCTAAAT 917,917,0,24,24,0,3
1986861_1 TGTTGAAGACTGGGACTTGCTAAAT 890,890,0,25,25,0,3
509202_1 GCTGTTGAAGACTGGGACTTGCTAAAT 873,873,0,27,27,0,3
736907_1 AAGACTGGGACTTGCTAAAT 765,765,0,20,20,0,3
cluster#=12 genomeSeqID=chr1 strand=+ start=29486908 end=29487048 reads#=12 mir#=0
stem ---ssssssssssssssssssssssssss----ssssssssssssssssssssssssss---
UNAfold ...((((((((((((((.((((..(((((....)))))..)))).))))))))))))))...
genome nngaaaggttcattcaggttttttcgtgagatgttatgggaaaagctgaatgaacttttagc
77472_11 AAAGGTTCATTCAGGTTTTTT 755,755,0,21,21,0,5
922532_1 AAAGGTTCATTCAGGTTTTT 635,635,0,20,20,0,5
cluster#=13 genomeSeqID=chr1 strand=+ start=29993493 end=29993635 reads#=2 mir#=0
stem ---ssssssssssssssssssssssssssssssssssssssssssssss---sssssssssssssssssssssssssssssssssssssssssssss---
UNAfold (..((((((..(.((((.((...(((((.((((((((((..((((.(((...))).))...))..)))))))).))))))))).)))))..)))))).((
genome atcgggaggggcgggagtgaagcacagctcgcggcgcggaacatccccgagccggcgatcttgccctgcgctgacggctgttccctccgaacctccccgg
901076_1 CGGCGATCTTGCCCTGCGCTGAC 919,919,0,23,23,0,3
1712818_1 ATCTTGCCCTGCGCTGACGGC 796,796,0,21,21,0,3
cluster#=14 genomeSeqID=chr1 strand=+ start=31701141 end=31701281 reads#=2 mir#=0
stem ssssssssssssssssssssssssssssssssssssssss----------------sssssssssssssssssssssssssssssssssss---------------------
UNAfold (((((((.....((.(((((..(((..(((((((((.(((................)))..)))))))))..)))..))))))))))))))...........((.((..((.
genome ccacagtatagactagattaagttttaattcagctttttcagccataacctaataagaatcaggctgagtctagaagtgatcagattgtgggactgtattaactttgtgagt
466929_1 CAGGCTGAGTCTAGAAGTGAT 786,786,0,21,21,0,3
1501199_1 TGTGGGACTGTATTAACTTTGTGAGT 785,785,0,26,26,0,3
cluster#=15 genomeSeqID=chr1 strand=+ start=37210376 end=37210517 reads#=4 mir#=0
stem ---ssssssssssssssssssssssssssssssssssssssssssssssss--------sssssssssssssssssssssssssssssssssssssssssssssssss
UNAfold ...(((..((..((((((((((((.(((((((((((((..((.(((((..(........)..)))))))..))))))))))))).))))))))))))....))..)))
genome aacacagagtatatattgggttggccaaaaagtttgtttgggatttttttaacatcttatggaaaaacctgaataaactttttgaccaacccaatatttggatgatgt
1848932_1 AAAAAGTTTGTTTGGGATTTTT 879,879,0,22,22,0,5
193699_3 AAAACCTGAATAAACTTTTTGA 816,816,0,22,22,0,3
cluster#=16 genomeSeqID=chr1 strand=+ start=37696128 end=37696265 reads#=2 mir#=0
stem ---ssssssssssssssssssssssssssssssssssss----ssssssssssssssssssssssssssssssssssssssssss---
UNAfold ...(((((..(((((((((.((((((..((((..((.((....)))).))))..)))))).)))......))).)))...)))))...
genome nnngaaaataaagtcactgtttccattgtttctccatgtatttgctgtgaagtgatgggaccggatgccatgatcttagtttttcgaa
546065_1 GTTTCCATTGTTTCTCCA 667,667,0,18,18,0,5
1412621_1 TCCATTGTTTCTCCA 599,599,0,15,15,0,5
cluster#=17 genomeSeqID=chr1 strand=+ start=41046532 end=41046669 reads#=2 mir#=0
stem ---sssssssssssssssssssssssss--------------ssssssssssssssssssssssss---
UNAfold ...((((((..((((.((.(((..((((..............))))..))).))))))..))))))...
genome gaattcctcccctcacagagctcacaaccttgtcttatgtatgttgaaggcacttgggatgaggagaaa
332015_2 CCCCTCACAGAGCTCACA 632,632,0,18,18,0,5
cluster#=18 genomeSeqID=chr1 strand=+ start=42467119 end=42467261 reads#=33 mir#=0
stem --sssssssssssssssssssssssssssssssssssssssssssss-----------sssssssssssssssssssssssssssssssssssss---
UNAfold ..(((((..........((((..((((((((((((((((.(((((((...........))))))).))))))))))))))))..))))..)))))...
genome atccacttaagaattgggttgaccaaaaagttcattcagatttttctgaagatgttatggaaaaacctgaatgaactttttgtccagcacagtggttt
46078_21 AAAAACCTGAATGAACTTTTTGT 850,850,0,23,23,0,3
116696_7 AAAACCTGAATGAACTTTTTGT 843,843,0,22,22,0,3
199924_3 AAACCTGAATGAACTTTTTGT 721,721,0,21,21,0,3
390388_2 AAAACCAGAATGAACTTTTTGT 732,708,24,22,21,1,3
cluster#=19 genomeSeqID=chr1 strand=+ start=42597157 end=42597299 reads#=94 mir#=0
stem ---sssssssssssssssssssssssssssssssssssssssss----ssssssssssssssssssssssssssssssssssssssss-
UNAfold ...((((((((((((.((((((((.((...(((((((.((((((....)))))))))))))...)).)))))))).)))))))))))).
genome aaatattgggttggccaaaaagttcgtttgggttttttctataaagtgttatggaaaaacttgtacaaactttttcgctaacctaatag
20944_56 AAAAAGTTCGTTTGGGTTTTT 806,806,0,21,21,0,5
78491_10 AAAAGTTCGTTTGGGTTTTT 772,772,0,20,20,0,5
99486_8 AAAAAGTTCGTTTGGGTTTT 761,761,0,20,20,0,5
107186_7 CAAAAAGTTCGTTTGGGTTTTT 800,800,0,22,22,0,5
229033_3 AAAAAGTTCGTTTGGGTTTTTT 841,841,0,22,22,0,5
187121_3 TGGCCAAAAAGTTCGTTTGGGT 829,829,0,22,22,0,5
181975_3 CAAAAAGTTCGTTTGGGTTTT 764,764,0,21,21,0,5
2044850_1 TGGGTTGGCCAAAAAGTTCGTTT 879,879,0,23,23,0,5
1784847_1 TTGGCCAAAAAGTTCGTTTGGG 851,851,0,22,22,0,5
1842242_1 AAAAGTTCGTTTGGGTTTTTT 756,756,0,21,21,0,5
987343_1 CAAAAAGTTCGTTTGGGTTT 743,743,0,20,20,0,5
cluster#=20 genomeSeqID=chr1 strand=+ start=44272658 end=44272799 reads#=2 mir#=0
stem ---sssssssssssssssssssssss----ssssssssssssssssssssssssssss---
UNAfold ...(((((((((..(((((..(((((....)))))..)))))......))))).))))...
genome ttctgttcagttcagttgctcagtcatgtctgactctgcgaccccatcgactgcagcacgc
681896_1 TCTGTTCAGTTCAGTTGCTCAG 833,833,0,22,22,0,5
2036123_1 CCATCGACTGCAGCACG 656,656,0,17,17,0,3
cluster#=21 genomeSeqID=chr1 strand=+ start=45426116 end=45426253 reads#=2 mir#=0
stem ---sssssssssssssssssssssssssssssssssssssss---ssssssssssssssssssssssssssssssssssssssssssss---
UNAfold ...(((((((..(((...((((((((.(((((...(((.(((...)))..)))..))))).)))..)))))......)))..)))))))...
genome catggctttgactagatggaccttttttggcaaagtaatgtctctgatttttaaatgctatagactgggtcaagtcactatatagagctgaa
1429472_1 TTTTTGGCAAAGTAATGT 715,715,0,18,18,0,5
1207986_1 AGTAATGTCTCTGATTTT 692,692,0,18,18,0,5
cluster#=22 genomeSeqID=chr1 strand=+ start=49545322 end=49545464 reads#=43 mir#=0
stem ---sssssssssssssssssssssssssssssssssssssssss------ssssssssssssssssssssssssssssssssssssssssss---
UNAfold ...(((((((..(((((.(((((...((((((..((.(((((((......)).))))).))..))))))...))))).)))))..)))))))...
genome gtggagtattgtgttggacaaaattattgttcgaatattcctataagatggtaaggaaaatctgaacaaactttttggccagctaaatattttga
63859_14 AAAATCTGAACAAACTTTTTGG 840,840,0,22,22,0,3
62408_14 AAATCTGAACAAACTTTTTGGC 821,821,0,22,22,0,3
133542_7 TCTGAACAAACTTTTTGGCCA 817,817,0,21,21,0,3
201114_3 AAATCTGAACAAACTTTTTGG 795,795,0,21,21,0,3
345959_2 ATCTGAACAAACTTTTTGGCCA 839,839,0,22,22,0,3
1355687_1 AAAATCTGAACAAACTTTTTGGC 908,908,0,23,23,0,3
1655361_1 ATCTGAACAAACTTTTTGGCC 830,830,0,21,21,0,3
1024749_1 ATCTGAACAAACTTTTTGGC 769,769,0,20,20,0,3
cluster#=23 genomeSeqID=chr1 strand=+ start=59976183 end=59976323 reads#=2 mir#=0
stem ---ssssssssssssssssssssssssssss-----------ssssssssssssssssssssssssss---
UNAfold ...(((..((..(((((((....((((.(((...........))).)))).))))...)))..))))).((
genome caggcgtaggtagccgttcccttctccagggcatcttcccaacccaggagtgaacctaggtctcccgcatt
267848_2 TGAACCTAGGTCTCCCGCATT 816,816,0,21,21,0,3
cluster#=24 genomeSeqID=chr1 strand=+ start=63979330 end=63979471 reads#=2 mir#=0
stem ---sssssssssssssssssssssssssss----sssssssssssssssssssssssssssssssss---
UNAfold ...((((((((((((..((((....(((((....)))))...))))..))))....)))))...)))...
genome atttgaacctaggcagtgtggctctagaatctgtgttcttaaccaccatgtcatattaggtacttcatta
565257_2 TAGGCAGTGTGGCTCTAGAATC 670,670,0,22,22,0,5
cluster#=25 genomeSeqID=chr1 strand=+ start=82306049 end=82306189 reads#=4 mir#=0
stem ---sssssssssssssssssssssssssssssssss-----ssssssssssssssssssssssssssssssss---
UNAfold ((.((.(((((((....((((.(((((...(((.((.....)).))).....))).)).))))))))))).))(((
genome tattcttgtccagaaaattctatggacagaggagcctggtggggtccatggggtctcaaagagctggacatgactg
234319_3 TCTCAAAGAGCTGGACATGACT 820,820,0,22,22,0,3
1166024_1 TCTCAAAGAGCTGGACATGAC 836,836,0,21,21,0,3
cluster#=26 genomeSeqID=chr1 strand=+ start=91942911 end=91943052 reads#=19 mir#=0
stem ---sssssssssssssssssssssssss-----ssssssssssssssssssssssssss----
UNAfold ...((((((((((..(.(((((..((((.....))))..))))).)..)).))))))))..((
genome gacaaaagttctttggctttttccataacatctttatcaaaaaacctgaacgaactttttggc
119692_7 AAAAACCTGAACGAACTTTTTG 846,846,0,22,22,0,3
126598_6 AAAACCTGAACGAACTTTTTGG 840,840,0,22,22,0,3
191615_3 AAAAACCTGAACGAACTTTTT 805,805,0,21,21,0,3
247935_2 AAACCTGAACGAACTTTTTGGC 851,851,0,22,22,0,3
1314289_1 AAAAACCTGAACGACCTTTTTG 768,750,18,22,21,1,3
cluster#=27 genomeSeqID=chr1 strand=+ start=92093868 end=92094008 reads#=2 mir#=0
stem ---sssssssssssssssssssssssssss--------ssssssssssssssssssssssss---
UNAfold ...(((..((((((((...(((((.((.((........)))).))).))))))))))..)))...
genome actgcggggcgggacccttgccgcggcacagtccaagatggcggcgtgcggttccgctgtgtgaa
2025859_1 CGTGCGGTTCCGCTGTGTGAA 832,832,0,21,21,0,3
1690522_1 CGGTTCCGCTGTGTGAA 676,676,0,17,17,0,3
cluster#=28 genomeSeqID=chr1 strand=+ start=94630095 end=94630232 reads#=2 mir#=0
stem ---sssssssssssssssssssssssssssssssss------ssssssssssssssssssssssssssssssssssss---
UNAfold )..(((.(((((..((.((((((..((...((((((......))))))..))..)))...)))..))..))))).)))..)
genome accttacctgcacagcctgtggccagtttctcttatgtaaaagtaagaatgccagccttaacatagtcctgcagataaaag
653143_2 CTGCACAGCCTGTGGCCA 698,698,0,18,18,0,5
cluster#=29 genomeSeqID=chr1 strand=+ start=95470864 end=95471002 reads#=3 mir#=0
stem -------------------------------sssssssssssssssssssssssssss----sssssssssssssssssssssssssssssss---
UNAfold ................(((((....))))).((((((((((((..(((.....(((((....)))))......)))....))))).)))))))..)
genome accctctccttcctccactgtgtccacagtctgttctctatgtctgtgtctccattgctttggcagtcttttctactttcacatgtgagaatataa
782746_1 TGTTCTCTATGTCTGTGTC 734,734,0,19,19,0,5
651495_1 TCTGTTCTTTATGTCTGTGTC 663,640,23,21,20,1,5
1446595_1 ACCCTCCCCTTCCTCCACT 458,443,15,19,18,1,5
cluster#=30 genomeSeqID=chr1 strand=+ start=96671779 end=96671921 reads#=2 mir#=0
stem ---ssssssssssssssssssssssssssssssss-----sssssssssssssssssssssssssssssss---
UNAfold ...(((..((((.((.((((..((((.....((((.....)))).....))))..)))).)).)))).)))...
genome catgcttcaaggaagacccttgcaggatagatagatattttttaaaaagtctgtgagggactccctttagtcta
378228_2 CTTCAAGGAAGACCCTTGCAGGA 904,904,0,23,23,0,5
cluster#=31 genomeSeqID=chr1 strand=+ start=103407126 end=103407272 reads#=2 mir#=0
stem ----ssssssssssssssssssssssssssssssss-----sssssssssssssssssssssssssssss---
UNAfold ))..(((((((((((((((((.((.(((..(((.((.....)))))..))))))))))))))))))))))...
genome tatagaaaggatgagtcagtaatgagatagtgagctgcttgagtcatagtccatgctgattcgttcttttgat
1329206_1 TATAGAAAGGATGAGTCAGTAATGAGA 1030,1030,0,27,27,0,5
1682624_1 AGAAAGGATGAGTCAGTAATGA 873,873,0,22,22,0,5
cluster#=32 genomeSeqID=chr1 strand=+ start=107852112 end=107852253 reads#=4 mir#=0
stem sssssssssssssssssssssssssssssssssssssss-------sssssssssssssssssssssssssssssssss---
UNAfold ((((((((((((((((.((((((.......(((((.(((.......))).))))).)))))).))))))))))))))))...
genome ctgggggttgagaatggtgctctcgcaaaggctgccctcctgacgtgagagcagcaggagcaacattctcaacccctaggct
179071_4 CAACATTCTCAACCCCTAGGCT 854,854,0,22,22,0,3
cluster#=33 genomeSeqID=chr1 strand=+ start=112459407 end=112459544 reads#=2 mir#=0
stem ---ssssssssssssssssssssssssssssssss---ssssssssssssssssssssssss---
UNAfold ...(((((((((((((........(((((...(((...))).)))))))))).)).))))))...
genome ctcctcgtcctcctcttcctccagctgcgctctggactccaccgcagagaggcagcggcgagtnn
1247646_1 TCGTCCTCCTCTTCCTCC 619,619,0,18,18,0,5
1251817_1 TCGTCCTCCTCTTCCCCC 488,483,5,18,17,1,5
cluster#=34 genomeSeqID=chr1 strand=+ start=118469715 end=118469854 reads#=3 mir#=0
stem ---sssssssssssssssssssssssssssssssssssss-----------ssssssssssssssssssssssssssssssssssss---
UNAfold )..(((((..(((....(((((...(((((..((..((((...........)))).))..))))).....)))))..)))..)))))...
genome ccagagggtcgctaagagttggacatgactgaggctcaagaggttaagttacttgtccaaagtcacacagccgacagagctttcttcact
728820_1 GCTAAGAGTTGGACATGACT 787,787,0,20,20,0,5
1289304_1 GCTAAGAGTTGGACATGAC 747,747,0,19,19,0,5
1600460_1 AGGGTCGCTAAGAGT 536,536,0,15,15,0,5
cluster#=35 genomeSeqID=chr1 strand=+ start=118648377 end=118648518 reads#=2 mir#=0
stem ---sssssssssssssssssssssssssssssssssssssssssssssssssssss----sssssssssssssssssssssssssssssssssssssssssssssssssssss
UNAfold ...((((..((((((..((((((......((((..((((((((((((((..(((((....)))..))..)))))....)))))))))..)))).))))))...))))))))))
genome tagagtgcaaagggcctggttatagagaagctgagttcagttcagtcgctcagtcgtctttgaatctttgtgacaccatggactgaagccagtgataacttaagtccttcatt
272183_2 TGAGTTCAGTTCAGTCGCTCAG 844,844,0,22,22,0,5
cluster#=36 genomeSeqID=chr1 strand=+ start=120475093 end=120475232 reads#=2 mir#=0
stem ---ssssssssssssssssssssssssssssss----ssssssssssssssssssssssssssssssssss--------
UNAfold ((((((((((((....((((((..(((((((((....)).))))))).....)).))))...))))))))).....(((
genome ggccggtcctggaaagcatgcaataaacagtctagagagaactgttttttcctgtcatgagatcagggctgcagacggt
495724_1 GTCATGAGATCAGGGCTGCA 740,740,0,20,20,0,3
1004167_1 ATCAGGGCTGCAGACGGT 707,707,0,18,18,0,3
cluster#=37 genomeSeqID=chr1 strand=+ start=125129533 end=125129675 reads#=2 mir#=0
stem ---ssssssssssssssssssssssssss------ssssssssssssssssssssssssssssssss---
UNAfold ...(((.((((..((((((((((..((((......))))....)))))....)))))..)))).)))...
genome tttgctggttgttgttcagttgctcagtcacgtcagactctctgcgacctcatggactgcagcaagccag
276725_2 CTGGTTGTTGTTCAGTTGCTCAG 862,862,0,23,23,0,5
cluster#=38 genomeSeqID=chr1 strand=+ start=125250390 end=125250530 reads#=3 mir#=0
stem ---sssssssssssssssssssssssssssss----sssssssssssssssssssssssssssss---
UNAfold ...(((.((((((.(((((((.((((((((((....)))))))))).))))))).)))))).)))...
genome tgaccaaaaagttcgtttgggcttttctgttaaatgtgacagaaaaacccaaacaaactttctggnnn
319000_2 AAAAGTTCGTTTGGGCTTTTC 615,615,0,21,21,0,5
1663175_1 AAAAGTTCGTTTGGGATTTTC 717,700,17,21,20,1,5
cluster#=39 genomeSeqID=chr1 strand=+ start=127881015 end=127881156 reads#=2 mir#=0
stem --ssssssssssssssssssssssssssssssssssssssssssss----ssssssssssssssssssssssssssssssssssssssssssssssssss---
UNAfold ..(((((..(((.((((((((((((((((..(((..(((((((..(....)..))).....))))..)))..)))))))))))))))).)))...)))))..(
genome tctgtatgcattgggttggccaaaaggtttgtttgagttttgatgttaagatgtcatggaaaaatctgaatgaaccttttggccaaccaaatagaatatatat
1249451_1 AAAATCTGAATGAACCTTTTGG 812,812,0,22,22,0,3
1426334_1 AAAATCTGAATGAACGTTTTGG 797,786,11,22,21,1,3
cluster#=40 genomeSeqID=chr1 strand=+ start=129328416 end=129328555 reads#=2 mir#=0
stem ---sssssssssssssssssssssssssssssssssss--------sssssssssssssssssssssssssssssssss--
UNAfold )).((.((((((.(((((((((...(((.((...((((........)))).)))))...)))))).))).)))))).))..
genome ggagctcgaggaggaggacggcggcgggagagcggggcgtcgcggggcccatcccctcagctgtctctcatccttgtgtgt
751903_1 GAGCTCGAGGAGGAGGACGG 770,770,0,20,20,0,5
1777254_1 TCATCCCCTCAGCTGTCTCTC 509,498,11,21,20,1,3
cluster#=41 genomeSeqID=chr1 strand=+ start=131002326 end=131002467 reads#=35 mir#=0
stem ---ssssssssssssssssssssssssssssssss------ssssssssssssssssssssssssssssssssssss---
UNAfold )).((((((((((((((((..(((((.((((((((......))....)))))).)))))..))))))))))))))))...
genome ttaggttggctgaaaagtttgtttagatttttccctgaaatggtacagaaaaacctgaatgaacttttcggccaacccnn
37756_27 AGAAAAACCTGAATGAACTTTT 825,825,0,22,22,0,3
126090_6 AGAAAAACCTGAATGAACTTT 764,764,0,21,21,0,3
1262619_1 AGAAAAACCTGAATGACCTTT 644,625,19,21,20,1,3
1242047_1 AGCAAAACCTGAATGAACTTTT 572,553,19,22,21,1,3
cluster#=42 genomeSeqID=chr1 strand=+ start=141139906 end=141140048 reads#=35 mir#=0
stem ---sssssssssssssssssssssssssssssssssssssssssss----sssssssssssssssssssssssssssssssssssssssssss---
UNAfold ...((((((..((((.((((((((.((..(((..(((((.(..(((....)))..).)))))..)))..)).)))))))).))))..))))))...
genome aatattattggggttggtcaaaaacttcattcgaatttttctgtaagatattatggcaaaatctgaacaaactttttggcaaactaaaatagttat
63859_14 AAAATCTGAACAAACTTTTTGG 840,840,0,22,22,0,3
62408_14 AAATCTGAACAAACTTTTTGGC 821,821,0,22,22,0,3
201114_3 AAATCTGAACAAACTTTTTGG 795,795,0,21,21,0,3
1355687_1 AAAATCTGAACAAACTTTTTGGC 908,908,0,23,23,0,3
579261_1 AAATCTGAACAAACTTTTTGGCA 893,893,0,23,23,0,3
1024749_1 ATCTGAACAAACTTTTTGGC 769,769,0,20,20,0,3
1280780_1 TCTGAACAAACTTTTTGGCA 677,677,0,20,20,0,3
cluster#=43 genomeSeqID=chr1 strand=+ start=153383932 end=153384074 reads#=4 mir#=0
stem -sssssssssssssssssssssssssssssssssssssssssss-------------------sssssssssssssssssssssssssssssssssssssssssssssssss---
UNAfold .((..((((((.....(((.(((.((((((((((.(((((((((...................))))))))).))))))..))))..))).))).......))))))...))...
genome agaatttgtgcttattatattgcagcgtccaaaatgttcattcaaaatatcttattaaacacctgaatgaactttttggccatgccggtattattcaaactgcataacagtcata
284186_2 ACCTGAATGAACTTTTTGGCCAT 905,905,0,23,23,0,3
246567_2 CCTGAATGAACTTTTTGGCCAT 762,762,0,22,22,0,3
cluster#=44 genomeSeqID=chr1 strand=+ start=170717530 end=170717671 reads#=2 mir#=0
stem ---sssssssssssssssssssssssssss-----sssssssssssssssssssssssss---
UNAfold ...(((((((.(((((..(((((...((((.....)))).)))))..))))))))).))).((
genome tgcctggagaatcccagggatgggggagcctggtgggctgccgtctatggggtctcacagagt
688330_2 TGGGCTGCCGTCTATGGGGTCT 758,758,0,22,22,0,3
cluster#=45 genomeSeqID=chr1 strand=+ start=175638386 end=175638529 reads#=3 mir#=0
stem ---ssssssssssssssssssssssssssssssssssssssssss----sssssssssssssssssssssssssssssssssssssssssss---
UNAfold ...((((((((((((((((.(((.((((((.((.(((((...(((....)))...))))).)).)))))).))).)))))))))))))).))...
genome caaagtattgggttggccaaaaactttgttcggattttcccataagatgttacaagaaaacccaaataaactttctggccaacccaatagctaaa
311074_2 TTGGCCAAAAACTTTGTTCGG 836,836,0,21,21,0,5
1592991_1 TTGGCCAAAAACTTTGTTCGGATT 958,958,0,24,24,0,5
cluster#=46 genomeSeqID=chr1 strand=+ start=177482411 end=177482551 reads#=2 mir#=0
stem ---sssssssssssssssssssssssssssssssssssssss------sssssssssssssssssssssssssssssssss---
UNAfold )..((((((((......((..((.((((...(((((((..((......))..)))))))..))))))..))..)))))))).))
genome tattttcagaaacaacagggacttaagatatactgtctccctttagttagttagatagtttttttggcaccaattctgagactt
344903_2 AGGGACTTAAGATATACTGTC 818,818,0,21,21,0,5
cluster#=47 genomeSeqID=chr1 strand=+ start=188436590 end=188436731 reads#=4 mir#=0
stem ---ssssssssssssssssssssssss------ssssssssssssssssssssssssssss---
UNAfold ...((((((..(((((((..(..((((......))))..)..))....)))))..))))))...
genome atcttgttgtcgttcagttgctaagtcatgttggactctgtgaccctatgagctgcagcaaacc
191680_3 TTGTTGTCGTTCAGTTGCTAAG 869,869,0,22,22,0,5
1044692_1 TGTTGTCGTTCAGTTGCTAAG 768,768,0,21,21,0,5
cluster#=48 genomeSeqID=chr1 strand=+ start=190069004 end=190069146 reads#=2 mir#=0
stem ---ssssssssssssssssssssssssssssssssssss-----ssssssssssssssssssssssssssssssssssss---
UNAfold )))((((..(((((((((..(((((((.((((.....((.....))......))))))))))).)))))))))...))))..)
genome gtagagctaagaatacccaaaccacacaccagcaatcccgaacaggcactttctgggtgtggtggggtattctgccgctcccc
538253_1 AGAATACCCAAACCACACACCAG 890,890,0,23,23,0,5
1877308_1 AGAATACCCAAACCACACACC 832,832,0,21,21,0,5
cluster#=49 genomeSeqID=chr1 strand=+ start=190602696 end=190602841 reads#=6 mir#=0
stem --------sssssssssssssssssssssssssssssss------sssssssssssssssssssssssssss---
UNAfold ....))).((((((.((((((..(((..((.(((((.((......)))))))))..))))))))).)))))).))
genome gcctctgggtcggtgatcggtacagtttctgcacctcgcgccccggcaggtgagcggctaccggtaaccggcggc
355796_2 ACAGTTTCTGCACCTCGCGCCC 815,815,0,22,22,0,5
1851414_1 CGGTGATCGGTACAGTTTCTGCACCT 1034,1034,0,26,26,0,5
1865084_1 GCCTCTGGGTCGGTGATCGG 767,767,0,20,20,0,5
1375008_1 CTGGGTCGGTGATCGGTA 684,684,0,18,18,0,5
726623_1 CGGTGATCGGTACAGT 598,598,0,16,16,0,5
cluster#=50 genomeSeqID=chr1 strand=+ start=197611016 end=197611156 reads#=13 mir#=0
stem ---sssssssssssssssssssssssssssssssss--------ssssssssssssssssssssssssssssssssss---
UNAfold ...((((.((((((((((.((.(..((((((..(((........)))..))))))..))).)))).)).)))).))))(((
genome attggccttcagcctccggcggcagtcctaggagcggggagaagcgcgactggggtcgtggcggacggtctgacggcctcg
1878704_1 TCCTAGGAGCGGGGAGA 633,633,0,17,17,0,5
283977_3 TGGCGGACGGTCTGACGG 672,672,0,18,18,0,3
261637_2 GCGGACGGTCTGACGGCCT 681,681,0,19,19,0,3
402721_2 GCGGACGGTCTGACGGCC 641,641,0,18,18,0,3
1506354_1 GCGGACGGTCTGACGGCCTCG 767,767,0,21,21,0,3
565769_1 TGGCGGACGGTCTGACGGCCTC 746,746,0,22,22,0,3
1032739_1 TGGCGGACGGTCTGACGGCCT 735,735,0,21,21,0,3
1978304_1 CGGACGGTCTGACGGCCT 712,712,0,18,18,0,3
1047454_1 TGGCGGACGGTCTGACGGG 577,575,2,19,18,1,3
cluster#=51 genomeSeqID=chr1 strand=+ start=205299507 end=205299647 reads#=3 mir#=0
stem ssssssssssssssssssssssssssssssssssssssssssssssssss--------sssssssssssssssssssssssssssssssssssssssss---------------
UNAfold ((((...(((((.....(((..(((..((..(((.((((......(((((........)))))..)))).)))..))..)))..)))...)))))))))...((..((((.((.
genome gcaacatagagtgatctacagagctctgcagtttaacctaaatatgcttctccctagtgaagtgaaggtgaagtcgctcagtggtgtccaactctttgctaccctgtggactgt
1519173_1 AGTGAAGGTGAAGTCGCTCAG 742,742,0,21,21,0,3
1823499_1 TTTGCTACCCTGTGGACTGT 726,726,0,20,20,0,3
1841291_1 TGAAGGTGAAGTCGCTCAG 678,678,0,19,19,0,3
cluster#=52 genomeSeqID=chr1 strand=+ start=205479256 end=205479395 reads#=6 mir#=0
stem ---ssssssssssssssssssssssssssssssssssssssssssssssssssssssssssssss----ssssssssssssssssssssssssssssssssssssssssssssssssssssssssss--
UNAfold ...(((.((((..(((((.((.((...(((((.(((......(((((((((((((((((.(((((....))))).))))))))))))))))).))).)))))...)).)).)))))...)))).)))..
genome ttgtccaaagaagacatagcttcagtaatacaagtactacaagtatgtgtatatgtgtgtatgtgtatacacattcacatatatatatatatatgcatgtatatatgtaggtatgtatgttttagggga
133590_5 TATATGTGTGTATGTGTAT 694,694,0,19,19,0,5
1054534_1 TATATGTGTGTATGTGTATA 746,746,0,20,20,0,5
cluster#=53 genomeSeqID=chr1 strand=+ start=206530486 end=206530628 reads#=2 mir#=0
stem ---ssssssssssssssssssssssssssssssssssss-------------ssssssssssssssssssssssssssssssssssss---
UNAfold ...(((((((((((((...(((((((((((((.((((((.............)))))).)))))))))))))...))))))))))))).((
genome attttattgggttggcgaaaaagttcatttggcttttccataatatcttacgggaaaacccaaatgaactttctggccaacccagtagtta
1648794_1 CAAATGAACTTTCTGGCCAACCC 902,902,0,23,23,0,3
1444964_1 CAAATGAACTTTCTGGCCAACC 866,866,0,22,22,0,3
cluster#=54 genomeSeqID=chr1 strand=+ start=208272690 end=208272829 reads#=2 mir#=0
stem ---ssssssssssssssssssssssssssss-----sssssssssssssssssssssssssssssssssss---
UNAfold ...(((.(((((((.(((((((.((.((.((.....))))..)).))))))))).........))))))))...
genome ttgttgctctgcagcacgtgggatcttcaccgatcagggactgaacccatgtcttctacactggcagacaaatt
261610_2 ATCAGGGACTGAACCCATGT 790,790,0,20,20,0,3
cluster#=55 genomeSeqID=chr1 strand=+ start=209668733 end=209668870 reads#=128 mir#=0
stem ----ssssssssssssssssssssssssssss-----------sssssssssssssssssssssssssss---
UNAfold ))).((((..((((((((......((((((((...........))))))))....))))))))...))))..)
genome gggggttttaagcaggagggaaggttttgagattgttttattttttcaaaaggcatttctgttgttaaacaga
17843_69 GGGGTTTTAAGCAGGAGG 656,656,0,18,18,0,5
47928_22 GGGGTTTTAAGCAGGA 579,579,0,16,16,0,5
72533_13 GGGGTTTTAAGCAGGAG 641,641,0,17,17,0,5
99109_9 GGGGTTTTAAGCAGG 562,562,0,15,15,0,5
103715_7 GGTTTTAAGCAGGAGG 569,569,0,16,16,0,5
348743_2 GGGTTTTAAGCAGGA 586,586,0,15,15,0,5
369670_2 GTTTTAAGCAGGAGG 568,568,0,15,15,0,5
828101_1 GGGTTTTAAGCAGGAGG 642,642,0,17,17,0,5
1135493_1 GGGTTTTAAGCAGGAG 631,631,0,16,16,0,5
823304_1 GGGGGTTTAAGCAGGA 427,411,16,16,15,1,5
1388009_1 NGGGGTTTTAAGCAG 304,298,6,15,14,1,5
cluster#=56 genomeSeqID=chr1 strand=+ start=213129496 end=213129636 reads#=2 mir#=0
stem ---sssssssssssssssssssssssssssssssssssss----sssssssssssssssssssssssssssssssssssss---
UNAfold ((.((((..((((..((.((((...((((((....(((((....)))))..))))))....)))).))..))).)..))))...
genome aggcctgggctgccgcaattcatggggtcacaaagagtcggatatgactgcgtgactgaactgaactgatgcatgttcagggtt
348127_2 CTGCGTGACTGAACTGAACTG 825,825,0,21,21,0,3
cluster#=57 genomeSeqID=chr1 strand=+ start=214316759 end=214316900 reads#=2 mir#=0
stem ---sssssssssssssssssssssssssssssssss-----sssssssssssssssssssssssssssssssssssss---
UNAfold ...((((((..((((..((((((((((((((.((((.....)))).))..))))))))))...))..)))).))))))..)
genome taacccggactgaggaggcgctcgccgtcccctacagacagtgtaaggacgatggtgagctaggcagtcttttctgggggg
1990145_1 GGACTGAGGAGGCGCTCGCCGT 792,792,0,22,22,0,5
1437341_1 AAGGACGATGGTGAGCTA 641,641,0,18,18,0,3
cluster#=58 genomeSeqID=chr1 strand=+ start=215844928 end=215845068 reads#=86 mir#=0
stem ---sssssssssssssssssssssssssssssssss------sssssssssssssssssssssssssssssssssss---
UNAfold )).(((((.(((((((((((.(((..((((((((((......)))..)))))))..))).))))))))))).)))))...
genome atagggttagccaaaaagttcgtttgggtttttgtaagatggtactgaaaaacctgagcaaactttttggccaacccaat
20944_56 AAAAAGTTCGTTTGGGTTTTT 806,806,0,21,21,0,5
78491_10 AAAAGTTCGTTTGGGTTTTT 772,772,0,20,20,0,5
99486_8 AAAAAGTTCGTTTGGGTTTT 761,761,0,20,20,0,5
107186_7 CAAAAAGTTCGTTTGGGTTTTT 800,800,0,22,22,0,5
181975_3 CAAAAAGTTCGTTTGGGTTTT 764,764,0,21,21,0,5
987343_1 CAAAAAGTTCGTTTGGGTTT 743,743,0,20,20,0,5
951996_1 AAAACCTGAGCAAACGTTTTGG 682,663,19,22,21,1,3
cluster#=59 genomeSeqID=chr1 strand=+ start=216863507 end=216863647 reads#=2 mir#=0
stem ---sssssssssssssssssssssssssssssssssss---------------ssssssssssssssssssssssssssssssssss---
UNAfold ...(((((...(((.......(((((((((...(((((...............)))))...)))))).)))...))).....)))))...
genome atcgcactacaggcacccactgccgccgccgccgctgctgccgcaccccccttgcagtccaggcggctggcttggccatccgagtgtcca
1923750_1 TGCCGCCGCCGCCGCTGCTGC 696,696,0,21,21,0,5
1914830_1 CGCCGCCGCCGCTGCTG 637,637,0,17,17,0,5
cluster#=60 genomeSeqID=chr1 strand=+ start=216942000 end=216942141 reads#=2 mir#=0
stem ---ssssssssssssssssssssssssssssssssssssssss----ssssssssssssssssssssssssssssssssssssssss---
UNAfold ...((((...((((((((((((((((((((((((((((.((((....)))).))))))))))))))))))))))))))))...)))).))
genome ctatattagattggccagaaagtttgtttgggtttttccataacatcttataggaaaacccaaacgaactttttggccaacccaataatt
288570_2 AGAAAGTTTGTTTGGGTTTTTC 823,823,0,22,22,0,5
cluster#=61 genomeSeqID=chr1 strand=+ start=222311179 end=222311320 reads#=2 mir#=0
stem ---sssssssssssssssssssssssssssssssss----ssssssssssssssssssssssssssssss---
UNAfold )..((..(((((((.((((..((((((....(((((....))).))..))))))..))))))))))).))...
genome ctggtgggctgctgtctgtggggtcgcgtagcatcggacacgactgaagtgacttagcagcagtagtagcaga
977019_1 GTGGGCTGCTGTCTGTGGGGTC 739,739,0,22,22,0,5
1338126_1 CATCGGACACGACTGAAGTGA 662,662,0,21,21,0,3
cluster#=62 genomeSeqID=chr1 strand=+ start=223436601 end=223436739 reads#=3 mir#=0
stem ---sssssssssssssssssssssssssssssssssssssssssss---ssssssssssssssssssssssssssssssssssssssssssss---
UNAfold ...((((((((((((((((.(((((((((((..(((((((((..((...))...)))))))))..))))))))))).)))))))))))))))).((
genome taaatatattgggatggccaaaaagttcatttggatttttccataggatcttggggaaaaatctgaatgaacttttgggccatcccagtatatatg
265929_2 AAAAATCTGAATGAACTTTT 741,741,0,20,20,0,3
1925941_1 ATCTGAATGAACTTTTGGG 750,750,0,19,19,0,3
cluster#=63 genomeSeqID=chr1 strand=+ start=227097904 end=227098042 reads#=2 mir#=0
stem ---sssssssssssssssssssssss----sssssssssssssssssssssssssss---
UNAfold )))((((((((..((((...((((((....))))))...)))).....)))).)))).))
genome ctgcagtttgtggggtcacagagtcggacgtgacttagggactaaacagcaacactgatc
374760_2 GTGGGGTCACAGAGTCGGA 737,737,0,19,19,0,5
cluster#=64 genomeSeqID=chr1 strand=+ start=230994141 end=230994284 reads#=3 mir#=0
stem ---sssssssssssssssssssssssssssssssssssssssss----sssssssssssssssssssssssssssssssssssssssss---
UNAfold ...((((((.((.(((..(((((((((((((((((((.((((((....)))))).)))))))))))))))))))..))).)).))))))...
genome gaagtattgcgtcggctgaaaagttcattcgggttttcccataacatcttatggaaaaacctgaatgaactttttggtcaacccaatataag
247239_2 AAAAACCTGAATGAACTTTTTGGT 930,930,0,24,24,0,3
1509764_1 AAACCTGAATGAACTTTTTGGT 652,652,0,22,22,0,3
cluster#=65 genomeSeqID=chr1 strand=+ start=237136455 end=237136597 reads#=2 mir#=0
stem ---sssssssssssssssssssssssssssssssssssssssss------sssssssssssssssssssssssssssssssssssssssss---
UNAfold )..(((((.(((((..((((((..((((((.(((((((((..((......))..))))))))).))))))..))))))..))))).)))))...
genome aggaatatagggttgaccaaaaagtttgttcgggtttttctctacaatcttatgggaaaacccaaacaaatgttttggctgacccaatattaat
613734_1 AAAAAGTTTGTTGGGGTTTTTCT 662,639,23,23,22,1,5
799504_1 AAAAAGTTTGTTCGAGTTTTT 585,561,24,21,20,1,5
cluster#=66 genomeSeqID=chr1 strand=+ start=246433102 end=246433240 reads#=2 mir#=0
stem ---ssssssssssssssssssssssssssssssssssss----ssssssssssssssssssssssssssssssssssss---
UNAfold ...((((.(((((..((((((((.((((......(((((....)))))......))))))))).)))..))))).))))...
genome gatgcttatgtgacccggggtggcgggtaaaccgtgggtgagcacccagcagcgactcccaccgctgactcacaaaggcctt
1836897_2 ACCGCTGACTCACAAAGGC 718,718,0,19,19,0,3
cluster#=67 genomeSeqID=chr1 strand=+ start=250122043 end=250122184 reads#=5 mir#=0
stem ---sssssssssssssssssssssssssssssssssssssss-------------sssssssssssssssssssssssssssssssssssssssss---
UNAfold (..(((((.((((((((((((.(..((((((((.((((((((.............)))))))).))))))))..).))))))))))))...)))))...
genome tgagcctcatatattgggttgactggaaagttcttttgggttaagattggacaaaaactcaaatgaactttttggccaacccaatataatggaggcaaa
228869_3 AAAACTCAAATGAACTTTTTGG 827,827,0,22,22,0,3
348551_2 AAACTCAAATGAACTTTTTGGC 846,846,0,22,22,0,3
cluster#=68 genomeSeqID=chr1 strand=+ start=270347424 end=270347568 reads#=2 mir#=0
stem --sssssssssssssssssssssssssssssssssssssssssssssssssssssss----ssssssssssssssssssssssssssssssssssssssssssssssssssssssss---
UNAfold ..(((..(....(((((.((((..((..(((.((((((((..((((((....(((((....)))))..))))))...)))))))))))...).)..))))..)))))....)..)))..(
genome gttggtgatggacagggagccctggcatgctgcagttcatggggtcgcaaagagtcggacatgactgagcgactgaagtgaactgagctgagcttggggccgtcttggtgtttgccaccc
1731034_1 ATGACTGAGCGACTGAAGTGAACTG 890,890,0,25,25,0,3
1419244_1 GACATGACTGAGCGACTGAAG 744,744,0,21,21,0,3
cluster#=69 genomeSeqID=chr1 strand=+ start=273361060 end=273361199 reads#=2 mir#=0
stem ---ssssssssssssssssssssss-----sssssssssssssssssssssssssss---
UNAfold )))(((((((((((((((..(((((.....)))))..))))...))))))..)))))...
genome tctgtagagcctgccaagagttgttgattaaatagaatttgcaagcaggtggtctgctgt
1842989_1 AAATAGAATTTGCAAGCAGG 777,777,0,20,20,0,3
661311_1 AAATAGAATTTGAAAGCAGG 517,498,19,20,19,1,3
cluster#=70 genomeSeqID=chr1 strand=+ start=273650304 end=273650442 reads#=2 mir#=0
stem ---ssssssssssssssssssssssssssssssssssssssss-------sssssssssssssssssssssssssssssssssssssss---
UNAfold ...(((((..(((.(((..((((.(((((.(((..((...(((.......)))..))..))).))))))))).....)))))).)))))...
genome ttattcagtcatcagtgttggttgcaggtaatatttaaattgtactttccacatatatttgtaacttgagcctcccctacgatcctggaaca
309438_2 TGTAACTTGAGCCTCCCCT 698,698,0,19,19,0,3
cluster#=71 genomeSeqID=chr1 strand=+ start=275710251 end=275710390 reads#=2 mir#=0
stem ---ssssssssssssssssssssss----ssssssssssssssssssssssss---
UNAfold (..((((.((((..(((((((((((....)).)))))))))..))))..))))...
genome gaacttcatagagtagccctctctgtggacatgagagggctgttttaaggaagaat
840015_2 CATGAGAGGGCTGTTTTAAG 602,602,0,20,20,0,3
cluster#=72 genomeSeqID=chr1 strand=+ start=278402072 end=278402214 reads#=4 mir#=0
stem ---ssssssssssssssssssssssssssssssssssssssssss-----ssssssssssssssssssssssssssssssssssssss---
UNAfold ...((((..((.((((.((((((((..(((..((.((((...(((.....)))))))))..)))..))))))))))))..))..)))))))
genome gggagcttgggcttctgcaggaacactgagatctgctgtaatcaacactcttggcagaggcctcgctgttcctgggaaaacctgggctgtt
1737087_1 TGCAGGAACACTGAGATCTGCTG 874,874,0,23,23,0,5
487026_1 TGCAGGAACACTGAGATCTGCTGT 841,841,0,24,24,0,5
418491_1 TGCAGGAACACTGAGATCTGCT 818,818,0,22,22,0,5
1968363_1 TGCAGGAACACTGAGATCT 740,740,0,19,19,0,5
cluster#=73 genomeSeqID=chr1 strand=+ start=285738182 end=285738326 reads#=2 mir#=0
stem ---ssssssssssssssssssssssssssssssssssssss---------ssssssssssssssssssssssssssssssssss---
UNAfold ...(((((((((...(((..(((((((((..(((((((.((.........))))))))))))))))))..)))..))))))))).))
genome tgtgtgtggctctcagggctgcaggcctctggcaggagtggcatccccctccctcctgtggggcctgtgtcccgtgagccacgcggc
747810_1 AGGGCTGCAGGCCTCTGGCAGGAGT 966,966,0,25,25,0,5
951909_1 TCAGGGCTGCAGGCCTCTGGCAGGA 846,846,0,25,25,0,5
cluster#=74 genomeSeqID=chr1 strand=+ start=286333913 end=286334056 reads#=32 mir#=0
stem ---sssssssssssssssssssssssss---ssssssssssssssssssssssssssss---
UNAfold )).((((((((((.((.(((((((((((...))))....))))))).))))))))))))...
genome gtccccgagtccctggcgtgcactgacgccacgtcacccggtgtactctgggactcgggtgt
59206_16 TCCCCGAGTCCCTGGCGTGCACT 854,854,0,23,23,0,5
116353_6 TCCCCGAGTCCCTGGCGTGCAC 822,822,0,22,22,0,5
245125_2 TCCCCGAGTCCCTGGCGTGCA 830,830,0,21,21,0,5
524221_1 TCCCCGAGTCCCTGGCGTGCACTG 860,860,0,24,24,0,5
1033175_1 TCCCCGAGTCCCTGGAGTGCA 754,747,7,21,20,1,5
1719677_1 TCCCCGAGTCCCTGGCGTGC 744,744,0,20,20,0,5
148762_5 TGTACTCTGGGACTCGGGTGT 803,803,0,21,21,0,3
cluster#=75 genomeSeqID=chr1 strand=+ start=288694348 end=288694486 reads#=2 mir#=0
stem ---ssssssssssssssssssssssssssssssssss------sssssssssssssssssssssssssssssssssss---
UNAfold ...(((..(((((((..((((....((((((((..((......))...)))).))))...))))..)))))))..)))((.
genome gtaacttttactatatgtacattttaacgagtactttaattcagattttactgtgtttactgtgtgtgtggtgggggtgct
492735_2 CTGTGTGTGTGGTGGTGGT 689,666,23,19,18,1,3
cluster#=76 genomeSeqID=chr1 strand=+ start=290117162 end=290117300 reads#=2 mir#=0
stem ---ssssssssssssssssssssss-------ssssssssssssssssssssss---
UNAfold )).((((..((...(((((((.(((.......))))))))))....))..))))...
genome ctggagaatgcttcagggttgcgctaggagaaagccagccctccacgcggtttcgta
360440_2 GCCAGCCCTCCACGCGGTT 737,737,0,19,19,0,3
cluster#=77 genomeSeqID=chr1 strand=+ start=292533346 end=292533486 reads#=3 mir#=0
stem ---sssssssssssssssssssssssssssss----ssssssssssssssssssssssssssss---
UNAfold )).(((.((((((((..(((((...((.((((....))))))...))))))))))..))).)))...
genome actgcagccttccaggttcctccatccatgggattttccaggcaagaggactggagtggggtgccat
188884_3 TTCCAGGCAAGAGGACTGGAG 810,810,0,21,21,0,3
cluster#=78 genomeSeqID=chr1 strand=+ start=298043101 end=298043245 reads#=2 mir#=0
stem ---ssssssssssssssssssssss--------------ssssssssssssssssssss----
UNAfold .).((.((((((((.((((..((((..............))))..))))))))))))))..((
genome tcacacacttttcaatttttgtctccctccaaactgtttgagaagaaagtggaaagttgaact
359884_2 TGAGAAGAAAGTGGAAAGTTGAACT 922,922,0,25,25,0,3
cluster#=79 genomeSeqID=chr1 strand=+ start=298046132 end=298046270 reads#=2 mir#=0
stem ---sssssssssssssssssssssssssssssssss-----sssssssssssssssssssssssssssssssssssss-----------------------
UNAfold ...(((((((...((((..((((((((((((...((.....))....))))))))))...))..))))...)))))))...((.(((((((..........
genome aaagagaccaccttgagtggcgtctagattgctaatgaagaatgatacagtttggatcaagtatctcggactggttttaaacaagtgctttgtcctggatc
840892_1 GAATGATACAGTTTGGATC 752,752,0,19,19,0,5
1296474_1 GTGCTTTGTCCTGGATC 643,643,0,17,17,0,3
cluster#=80 genomeSeqID=chr1 strand=+ start=298922283 end=298922424 reads#=25 mir#=0
stem ---ssssssssssssssssssssssssss------ssssssssssssssssssssssssssss----
UNAfold )).((..((.((((((((((.(((((.((......)).))))).))).)).))))).))..)).((.
genome aaagtaaggggagctgtgcgaggtgagggagctgttcattaccccgctgcgggctcgctggacaagg
92428_9 CCCCGCTGCGGGCTC 545,545,0,15,15,0,3
119063_7 ACCCCGCTGCGGGCTC 588,588,0,16,16,0,3
220986_3 ACCCCGCTGCGGGCT 575,575,0,15,15,0,3
1571225_1 ACCCCGCTGCGGGCTA 576,563,13,16,15,1,3
1535982_1 ACCCCGCTGCGGGATC 370,364,6,16,15,1,3
1313701_1 TACCCCGCTGCGGGCTCCCTCC 44,38,6,22,19,3,3
1841629_1 CCCCCGCTGCGGGCTCCCTCCCGCC 50,34,16,25,17,8,3
650461_1 NACCCCGCTGCGGGCTCCTCCCCGCCCC 56,32,24,28,16,12,3
1470950_1 NACCCCGCTGCGGGCT 32,30,2,16,15,1,3
cluster#=81 genomeSeqID=chr1 strand=- start=92868 end=93009 reads#=2 mir#=0
stem -----------------------------sssssssssssssssssssssss----sssssssssssssssssssssssssss---
UNAfold ....))).).)))))...)).))))....(((((((((((..((....((((....))))....)).....)))).))))))).))
genome gccgtgtgtggcctgtcccatccgttttcagccgccgtggtttccttcctgacgtgttagcacagacttgtccacaggtggcttga
795385_1 CCGCCGTGGTTTCCTTCCTGAC 827,827,0,22,22,0,5
588859_1 GCCGTGTGTGGCCTGTCCCATCC 823,823,0,23,23,0,5
cluster#=82 genomeSeqID=chr1 strand=- start=2068175 end=2068313 reads#=2 mir#=0
stem ---ssssssssssssssssssssssssssssssssssssssss------ssssssssssssssssssssssssssssssssssssss---
UNAfold ...(((((((..(((((((.(((.(((......(.((((((((......)))))))).)))).))).)))...))))...)))))))(((
genome agggagctggtaacccgcctggcttgctgacgtgaggaggacggcgccatgttctccgcgcacgcctggcctggggtcctccagttttct
665745_1 GCACGCCTGGCCTGGGGTC 708,708,0,19,19,0,3
1498611_1 GCACGCCTGGCCTGGGGT 670,670,0,18,18,0,3
cluster#=83 genomeSeqID=chr1 strand=- start=2417048 end=2417189 reads#=2 mir#=0
stem ---sssssssssssssssssssssssssssss----sssssssssssssssssssssssssssssss---
UNAfold )).((((.(((((((...((((((((...(((....)))...)))...)))))...))))))))))).))
genome tgagtagacgatctggcagggttcgtatagtaaatgtgcgtgacgcaagactccaacaggttgctgcgaa
854289_2 TGAGTAGACGATCTGGCAGGGT 834,834,0,22,22,0,5
cluster#=84 genomeSeqID=chr1 strand=- start=4710759 end=4710900 reads#=2 mir#=0
stem ---sssssssssssssssssssssssssssssssssssssssss---ssssssssssssssssssssssssssssssssssssss---
UNAfold ...((((((..(((((((((((((.(((((((..(((...((((...)))))))..))))))).)))))))))))))..))))))..(
genome nnnccttaccgctcctggcatctttgtgagaaaccagcaatgatcatgtcactgtcttctcaccaagatgccaggggtagtaaggagg
254574_2 TCACCAAGATGCCAGGGGTAGT 857,857,0,22,22,0,3
cluster#=85 genomeSeqID=chr1 strand=- start=10689397 end=10689537 reads#=3 mir#=0
stem ssssssssssssssssssssssssssssssssssssssssssssss------------ssssssssssssssssssssssssssssssssssssssssssssssss---
UNAfold (((.(((.((((.((((.....((..((((((.(((((((((.(((............))).)))))))))....))))))...))....)))))))).))).)))...
genome gggagcggagctgccccgaggaggaagcggggacagggtcggctctagagagggcgaaggatctgaccttgctgacctcgcaggctgacaggggagctgcgcccccaga
1995996_1 AGCGGGGACAGGGTCGGCTCT 709,709,0,21,21,0,5
654964_1 AGCGGGGACAGGGCCGGCTCT 668,650,18,21,20,1,5
441434_1 ATCTGACCTTGCTGACCTCGC 753,753,0,21,21,0,3
cluster#=86 genomeSeqID=chr1 strand=- start=11237007 end=11237146 reads#=2 mir#=0
stem ---ssssssssssssssssssssssssssssssssssssss------sssssssssssssssssssssssssssssssssssssss---
UNAfold ((((((.((..((.((((.((.(((.(((((((.(((.(((......))).)))..))))))).))).)).)))).))..)).)))...
genome gggggctgtttggtggtgagaagcatggggcagcggctgggctcacttcctgccctctgccccttgcctcccgccccctcactgcctac
527566_1 CCCTTGCCTCCCGACCCCTC 664,653,11,20,19,1,3
1800991_1 CCGTGCCTCCCGCCCCC 416,404,12,17,16,1,3
cluster#=87 genomeSeqID=chr1 strand=- start=11926395 end=11926534 reads#=2 mir#=0
stem ---sssssssssssssssssssssssssssssssssssssssssssssssss--------ssssssssssssssssssssssssssssssssssssssssssssss-
UNAfold ...((.((((((((....((.(((..((((.((.((((.((((((((.((((........))))))))))))..))))...)).)))).)))..)))))))))))).
genome agcgctcagagtcgtgatggagggacgtgacggaacctttccccgctgcctcttggtgtcggggagcgggggttgggtcgaccctcacacctggcctggctctggct
431871_2 TGACGGAACCTTTCCCCGCT 657,657,0,20,20,0,5
cluster#=88 genomeSeqID=chr1 strand=- start=23422853 end=23422990 reads#=2 mir#=0
stem ---ssssssssssssssssssssssssssssssssssssss------ssssssssssssssssssssssssssssssss---
UNAfold ...(((((.((.....(((((((..((((..(((((..(((......))).))))).))))..)))))))..))))))).((
genome ggaggcacacagagaaactagaatggaaggaagagcctagagttttgtcttgttctgcttcatttctggtcatggtgctatt
304453_2 GTCTTGTTCTGCTTCATT 708,708,0,18,18,0,3
cluster#=89 genomeSeqID=chr1 strand=- start=23717371 end=23717512 reads#=89 mir#=0
stem ---sssssssssssssssssssssssssssssssssssssssssssss------ssssssssssssssssssssssssssssssssssssssssssssss---
UNAfold ...((....(((((..((.(((((((((.(((((..((((((((((((......))))))))))))..))))).))))))))).))..))))).....))...
genome acaccaatatattacattagccaaaaaggtcatttgggtttttccataacaatgtatggaaaaatctgaatgaactttttggccaacttgatacctaaggaaa
17718_68 AAAATCTGAATGAACTTTTTGG 827,827,0,22,22,0,3
82734_10 AAAAATCTGAATGAACTTTTTG 828,828,0,22,22,0,3
265929_2 AAAAATCTGAATGAACTTTT 741,741,0,20,20,0,3
260907_2 NAAATCTGAATGAACTTTTTGG 431,425,6,22,21,1,3
632627_1 AAAATCTGAATGAACTTTTTG 806,806,0,21,21,0,3
1249451_1 AAAATCTGAATGAACCTTTTGG 812,792,20,22,21,1,3
1426334_1 AAAATCTGAATGAACGTTTTGG 797,786,11,22,21,1,3
1180235_1 AAAAATCTGAATGAACTTTGT 737,713,24,21,20,1,3
1232576_1 AAAAATCTGAATGACCTTTTTG 688,677,11,22,21,1,3
456267_1 AAAAATCTGAATGAACTTTCTG 658,636,22,22,21,1,3
1446539_1 AAAATCTGAATGAAATTTTTGG 597,586,11,22,21,1,3
cluster#=90 genomeSeqID=chr1 strand=- start=33235735 end=33235873 reads#=2 mir#=0
stem ---ssssssssssssssssssssssssssssssssssssss--------sssssssssssssssssssssssssssssssssssssssssssssss---
UNAfold ((.((((((((...(((((((((((.(((.(((..((((((........))))))..))).))).))))))...)))))......))...)))))).((
genome gcatctgccctggatcatcaggagagggccctaaagtcttcatggaggagaagacactggagccatctcttacagatggagtggaagtatggcagaagg
1474573_1 CACTGGAGCCATCTCTTAC 712,712,0,19,19,0,3
472487_1 CTGGAGCCATCTCTTAC 674,674,0,17,17,0,3
cluster#=91 genomeSeqID=chr1 strand=- start=34133668 end=34133805 reads#=2 mir#=0
stem ----------------------------------------------------ssssssssssssssssssssssssss-----sssssssssssssssssssssss---
UNAfold ...((((.(((...((..((((((((....))))))))..))))).))))..((((..((((.((((..(((((.(((.....))))))))..)))).)))))))).))
genome ggactggactggaaccttgagccgccttcaggtggctctgggcagcccggcagggactgtcaaccgccagggaggccgcacactggttcccgtgtgggtggctcccagg
635355_1 GGACTGGACTGGAACCTTGA 628,628,0,20,20,0,5
1822880_1 GCAGGGACTGTCAACCGC 683,683,0,18,18,0,3
cluster#=92 genomeSeqID=chr1 strand=- start=36360950 end=36361091 reads#=3 mir#=0
stem -sssssssssssssssssssssssssssssss-------sssssssssssssssssssssssssssssssssssssss----
UNAfold .((((..((((((..(((((((((((((((((.......)))))))))......))))))..))..))))))..)))).(((
genome tactgtatagctgtttatattttaaaactgatttaaaatattagttttttttaaaaaataattgttcagttgctcagtcgtg
345443_2 ATTGTTCAGTTGCTCAGTCGTG 872,872,0,22,22,0,3
1926435_1 AATTGTTCAGTTGCTCAG 706,706,0,18,18,0,3
cluster#=93 genomeSeqID=chr1 strand=- start=42467080 end=42467221 reads#=98 mir#=0
stem ---sssssssssssssssssssssss-------------sssssssssssssssssssssss---
UNAfold )..(((((((((((((((((((((((.............)))))))))))))))))))))))...
genome ggacaaaaagttcattcaggtttttccataacatcttcagaaaaatctgaatgaactttttggtc
17718_68 AAAATCTGAATGAACTTTTTGG 827,827,0,22,22,0,3
82734_10 AAAAATCTGAATGAACTTTTTG 828,828,0,22,22,0,3
126582_7 AAAATCTGAATGAACTTTTTGGT 845,845,0,23,23,0,3
265929_2 AAAAATCTGAATGAACTTTT 741,741,0,20,20,0,3
1651597_1 AAATCTGAATGAACTTTTTGGT 861,861,0,22,22,0,3
260907_2 NAAATCTGAATGAACTTTTTGG 431,425,6,22,21,1,3
632627_1 AAAATCTGAATGAACTTTTTG 806,806,0,21,21,0,3
1249451_1 AAAATCTGAATGAACCTTTTGG 812,792,20,22,21,1,3
1426334_1 AAAATCTGAATGAACGTTTTGG 797,786,11,22,21,1,3
1180235_1 AAAAATCTGAATGAACTTTGT 737,713,24,21,20,1,3
1100921_1 AAAATCTGACTGAACTTTTTGGT 706,694,12,23,22,1,3
1232576_1 AAAAATCTGAATGACCTTTTTG 688,677,11,22,21,1,3
456267_1 AAAAATCTGAATGAACTTTCTG 658,636,22,22,21,1,3
1446539_1 AAAATCTGAATGAAATTTTTGG 597,586,11,22,21,1,3
cluster#=94 genomeSeqID=chr1 strand=- start=43196277 end=43196418 reads#=5 mir#=0
stem ssssssssssssssssssssssssssssssssssssssssss-----ssssssssssssssssssssssssssssssssssss---
UNAfold ((((.(((.((.((((.((((...(((..((((((...((((.....)))))))))))))..)))).).))).))))).))))...
genome aagactggagagatgcagagcttcgtggtagtataattcattgaaaaaatgtgtgctcatttgctcagtcatgtcccactctttat
184230_3 TTGCTCAGTCATGTCCCACTCT 853,853,0,22,22,0,3
409579_1 TTGCTCAGTCATGTCCCACTCTT 837,837,0,23,23,0,3
1324052_1 TTGCTCAGTCATGTCCCACT 795,795,0,20,20,0,3
cluster#=95 genomeSeqID=chr1 strand=- start=47484946 end=47485090 reads#=2 mir#=0
stem ---ssssssssssssssssssssssssssssssssss-------sssssssssssssssssssssssssssssssssss---
UNAfold ...(((((((((.((((((..((..(((.(((..(((.......)))...))).)))..)).))))))..)))))))))...
genome ggcagcagaggcgtagcctgagcgtcaccgccaaacctcttcccggtacaggctgtgcagtgaggctggagtctctgttatc
1506067_2 CTGTGCAGTGAGGCTGGAGTCTCTG 797,797,0,25,25,0,3
cluster#=96 genomeSeqID=chr1 strand=- start=71050273 end=71050414 reads#=7 mir#=0
stem ---sssssssssssssssssssssssssssssssssssssssss----sssssssssssssssssssssssssssssssssssssssss---
UNAfold ...(((((((((((.(((.(((((((((((.((((((((.((((....)))).)))))))).))))))))))).))).)))))))))))...
genome gatatattgggttgaccaaaaagttcattctggtttttcggtaagctgttacagaaaaatctgaatgaactttctggccaacccaatattat
201197_3 AAAATCTGAATGAACTTTCTGG 816,816,0,22,22,0,3
702783_1 AAAAATCTGAATGAACTTTCT 804,804,0,21,21,0,3
1470175_1 AAATCTGAATGAACTTTCTGG 784,784,0,21,21,0,3
1180235_1 AAAAATCTGAATGAACTTTGT 737,713,24,21,20,1,3
456267_1 AAAAATCTGAATGAACTTTCTG 658,658,0,22,22,0,3
cluster#=97 genomeSeqID=chr1 strand=- start=71621284 end=71621425 reads#=74 mir#=0
stem ---ssssssssssssssssssssssssssss-------------sssssssssssssssssssssssssss---
UNAfold (((((((((((((((((.((((.((((((((.............)))))))))))).))))))))))))))...
genome gcttggccagagagttctttcaaggttttctgtaacatggtatgggaaaatctgaatgaactttttggccaacc
17718_68 AAAATCTGAATGAACTTTTTGG 827,827,0,22,22,0,3
260907_2 NAAATCTGAATGAACTTTTTGG 431,425,6,22,21,1,3
632627_1 AAAATCTGAATGAACTTTTTG 806,806,0,21,21,0,3
1249451_1 AAAATCTGAATGAACCTTTTGG 812,792,20,22,21,1,3
1426334_1 AAAATCTGAATGAACGTTTTGG 797,786,11,22,21,1,3
1446539_1 AAAATCTGAATGAAATTTTTGG 597,586,11,22,21,1,3
cluster#=98 genomeSeqID=chr1 strand=- start=72164735 end=72164875 reads#=2 mir#=0
stem ---ssssssssssssssssssssssssssssssssss---sssssssssssssssssssssssssss---
UNAfold ...(((((......(((((((((..(((...((((((...))))))..))).))))))))).)))))...
genome tgcgtctgcttacattccaaggaatatcattttcatccctgatggacagatcttcttggaaacagactga
1282169_1 TGATGGACAGATCTTCTTGGA 822,822,0,21,21,0,3
1040434_1 GATGGACAGATCTTCTTGGAAACA 752,752,0,24,24,0,3
cluster#=99 genomeSeqID=chr1 strand=- start=80901876 end=80902014 reads#=2 mir#=0
stem ---ssssssssssssssssssssssssssssssss-------ssssssssssssssssssssssssssssssss---
UNAfold ...(((..((.(((((.((((((((...(((((((.......))))))))))))))).))).)).))....)))...
genome nnnaagtttgtcactgtttccattgtttcctcatgtatttgccatgaggtaatgggaccagatgccatgatcttagt
254234_2 AAGTTTGTCACTGTTTCCA 652,652,0,19,19,0,5
cluster#=100 genomeSeqID=chr1 strand=- start=85906146 end=85906289 reads#=2 mir#=0
stem -ssssssssssssssssssssssssssssssssssssssssssss--------ssssssssssssssssssssssssssssssssssssssssssssssssss---
UNAfold .(((.(((...(((..(..((((((.((((((((((((((..(((........)))....)))))....))))))).)).))))))..))))....))).)))...
genome tcagtctaacagccatttttggtattctcagttcagttgctcagtcacgtccaactctttgcgaccccatggactgtagcatgccaggaggtaagatagtctgtta
1573251_1 TCTCAGTTCAGTTGCTCAG 741,741,0,19,19,0,5
724622_1 GCGACCCCATGGACTGTAGCATGC 871,871,0,24,24,0,3
cluster#=101 genomeSeqID=chr1 strand=- start=91942909 end=91943049 reads#=4 mir#=0
stem ---sssssssssssssssssssssssssssssssssss-----sssssssssssssssssssssssssssssssss---
UNAfold ...((((((...((((((((.....((((((((.((((.....))))..))))))))...))))))))..))))))..)
genome ttgagttggccaaaaagttcgttcaggttttttgataaagatgttatggaaaaagccaaagaacttttgtctaactatt
184347_3 AAAAAGTTCGTTCAGGTTTTT 802,802,0,21,21,0,5
1397990_1 AAAAAGTTCGTTCAGGTTT 692,692,0,19,19,0,5
cluster#=102 genomeSeqID=chr1 strand=- start=102838547 end=102838688 reads#=2 mir#=0
stem ---sssssssssssssssssssssssssssssssssssss----------ssssssssssssssssssssssssssssssssssssss---
UNAfold ...(((...(((..(((..((((((((..(((((.((..(..........)..))..)))))..))...)))))))))..)))..)))...
genome atggcactacacccctgatcctggctgcccggctggctgtggagggaatggtggcagagctgatcaactgccaggcagatgtgaatgcann
277382_2 CTGATCAACTGCCAGGCAGATG 872,872,0,22,22,0,3
cluster#=103 genomeSeqID=chr1 strand=- start=107255123 end=107255263 reads#=2 mir#=0
stem -ssssssssssssssssssssssssssssssssssssss-------ssssssssssssssssssssssssssssssssssssssss-------------------------------
UNAfold .(((((....(((((.(((((((((..(((((((..(((.......)))...)).)))))..))))))))).)))))....))))).......((((..((.(((...))).)).))
genome aggggactcccggccctagggcaggctgctggggcttagttaggctctgtgaccaccagctccctgtcctaaggccgcctcttcctatgtgtcctccaggcccggatcctgtgcagg
462749_1 TCCCTGTCCTAAGGCCGCCTC 667,667,0,21,21,0,3
801129_1 CCGGATCCTGTGCAGG 611,611,0,16,16,0,3
cluster#=104 genomeSeqID=chr1 strand=- start=108352946 end=108353088 reads#=4 mir#=0
stem ---sssssssssssssssssssssssssssssssssssssss------sssssssssssssssssssssssssssssssssssssss---
UNAfold ...((((((.((((..((((((((..((((((((.(((((((......))))))).))))))))..))))))))..)))).))))))...
genome aaatattgggttggcaaaaaagtttgtttgggtttttctgtaacatcctacggaataatccaaatgaactttttgaccaaaccaatacaa
258673_2 AAAAAGTTTGTTTGGGTTTTTCT 900,900,0,23,23,0,5
1325688_1 CAAAAAAGTTTGTTTGGGTTTTT 918,918,0,23,23,0,5
613734_1 AAAAAGTTTGTTGGGGTTTTTCT 662,639,23,23,22,1,5
cluster#=105 genomeSeqID=chr1 strand=- start=111471084 end=111471225 reads#=2 mir#=0
stem ---ssssssssssssssssssssssssssss----sssssssssssssssssssssssssssssss---
UNAfold )))((((((((((((.((((((((.(((.((....)).))))))))....))).))))))))))))...
genome ggcgggcggtgaggcagggcgagcgtgcagttggcgccgcggctcggcacccccgcctcgccgcccctc
693075_1 GCGGTGAGGCAGGGCGAGCGTG 763,763,0,22,22,0,5
745041_1 GCGGGCGGTGAGGCAGGGCGAG 675,675,0,22,22,0,5
cluster#=106 genomeSeqID=chr1 strand=- start=112572503 end=112572643 reads#=2 mir#=0
stem ---ssssssssssssssssssssssssssss-----sssssssssssssssssssssssssssss------------------------------------
UNAfold ...(((((((.(((((..(((..(((.((((.....)))).)))..))))))))....))))))).(((((.((..((.....)))).))))).....)))
genome cgtctccctccctcccttgcattcctgggccaagcaggccaagggctgtgggagctgcgggggagcggctctcctagagttgatcggtgggcctgtcagag
1346011_1 AGGCCAAGGGCTGTGGGAGCT 792,792,0,21,21,0,5
1604012_1 ATCGGTGGGCCTGTCAGAG 659,659,0,19,19,0,3
cluster#=107 genomeSeqID=chr1 strand=- start=117203236 end=117203373 reads#=2 mir#=0
stem ---ssssssssssssssssssssssssss-----sssssssssssssssssssssssss---
UNAfold ...((...((((((((.((..((((((((.....)))))))))).))))..))))..))...
genome ggcgcaatggacgagcgcgctggacttctaatccagaggttccgggttcgagtcccggcaga
1698099_2 ATGGACGAGCGCGCTGGA 667,667,0,18,18,0,5
cluster#=108 genomeSeqID=chr1 strand=- start=125250425 end=125250566 reads#=3 mir#=0
stem ---sssssssssssssssssssssssss--------sssssssssssssssssssssssss---
UNAfold ...(((((((((((((((((((((((((........)))))))))))))))))))))))))((.
genome nccagaaagtttgtttgggtttttctgtcacatttaacagaaaagcccaaacgaactttttggt
288570_2 AGAAAGTTTGTTTGGGTTTTTC 823,823,0,22,22,0,5
1069088_1 GAAAGTTTGTTTGGGTTTTTCT 822,822,0,22,22,0,5
cluster#=109 genomeSeqID=chr1 strand=- start=134150846 end=134150987 reads#=3 mir#=0
stem ---sssssssssssssssssssssssssssssssssss------------ssssssssssssssssssssssssssssssss---
UNAfold ...((((((((..((((((.(((..(((...(((((((............)))))))...)))..)))))))))))))))))...
genome actgagttggcttccagaaagtttgtttgtatttttctatagtaacttccggaaaaacctgaatgaacttttgggccaacttttg
1308848_1 AAAACCTGAATGAACTTTTGGG 824,824,0,22,22,0,3
1536277_1 AAAACCTGAATGAACTTTTGG 677,677,0,21,21,0,3
470329_1 AAAACCTGAATGAATTTTTGG 689,674,15,21,20,1,3
cluster#=110 genomeSeqID=chr1 strand=- start=137345101 end=137345242 reads#=89 mir#=0
stem sssssssssssssssssssssssssssssssssssssssssssssssss--------sssssssssssssssssssssssssssssssssssssssss---
UNAfold ((((((((((.........(((((((((((((((((.((((....((((........))))....)))).))))))))))))))))))))))).))))...
genome tgtgattatgaatagtggattggccaaaaagttcatgcaggattgtccataagattttggaaaaatctgaatgaactttttggccaacataatacatacca
17718_68 AAAATCTGAATGAACTTTTTGG 827,827,0,22,22,0,3
82734_10 AAAAATCTGAATGAACTTTTTG 828,828,0,22,22,0,3
265929_2 AAAAATCTGAATGAACTTTT 741,741,0,20,20,0,3
260907_2 NAAATCTGAATGAACTTTTTGG 431,425,6,22,21,1,3
632627_1 AAAATCTGAATGAACTTTTTG 806,806,0,21,21,0,3
1249451_1 AAAATCTGAATGAACCTTTTGG 812,792,20,22,21,1,3
1426334_1 AAAATCTGAATGAACGTTTTGG 797,786,11,22,21,1,3
1180235_1 AAAAATCTGAATGAACTTTGT 737,713,24,21,20,1,3
1232576_1 AAAAATCTGAATGACCTTTTTG 688,677,11,22,21,1,3
456267_1 AAAAATCTGAATGAACTTTCTG 658,636,22,22,21,1,3
1446539_1 AAAATCTGAATGAAATTTTTGG 597,586,11,22,21,1,3
cluster#=111 genomeSeqID=chr1 strand=- start=149726245 end=149726382 reads#=2 mir#=0
stem ---sssssssssssssssssssssss------sssssssssssssssssssssss---
UNAfold ...((((((((((((((((....(((......))))))))))....)))))))))...
genome tcagcagttggctttagagagaacacataatcgtgctttgaaatttgccaactgccct
311108_2 CAGCAGTTGGCTTTAGAG 718,718,0,18,18,0,5
cluster#=112 genomeSeqID=chr1 strand=- start=168679960 end=168680106 reads#=2 mir#=0
stem ---sssssssssssssssssssssssssssssssssssssss-----ssssssssssssssssssssssssssssssssssssssssssss---
UNAfold )..(((((((((..((((.((..((((((((((..(((((((.....)))).....)))..))))))))))..))))))..))).))))))...
genome cacaaagagtcggacatgactgagtgactttcactttcactttccatgagttttaggaacttggaagttatgtggcatggatgatctttttact
271279_2 CGGACATGACTGAGTGACTTTCACTTT 1047,1047,0,27,27,0,5
cluster#=113 genomeSeqID=chr1 strand=- start=174029923 end=174030063 reads#=2 mir#=0
stem ---ssssssssssssssssssssssssssssssssss----sssssssssssssssssssssssssssssssssss---
UNAfold ...(..((((((.((..((((((((((...((((.((....)).))))....))))))))))..)).))))))..)...
genome ttgatggtcataaagagtggaaatttgggggagggatatagatgctttggagcaaatttctaacctctatgactgtatt
383284_2 CTTTGGAGCAAATTTCTAACC 807,807,0,21,21,0,3
cluster#=114 genomeSeqID=chr1 strand=- start=183392895 end=183393032 reads#=2 mir#=0
stem ---ssssssssssssssssssssssssss----------sssssssssssssssssssssss---
UNAfold (..((((....((((.(((((..((..((..........))..))...))))))))).))))...
genome tctgctttttaatatactgtctaggttggtcataactttccttccattgatagatatcaagtcac
1091720_2 ATATACTGTCTAGGTTGG 575,575,0,18,18,0,5
cluster#=115 genomeSeqID=chr1 strand=- start=185336040 end=185336181 reads#=2 mir#=0
stem ---ssssssssssssssssssssssss----ssssssssssssssssssssss---
UNAfold )))(((((...((((((((((((.(((....))).)))))))))))).))))).))
genome gcttagatacatatttgcttgtagagaggcctctatacaagtaagtaaatctattt
306288_2 CATATTTGCTTGTAGAGAGGCC 779,779,0,22,22,0,5
cluster#=116 genomeSeqID=chr1 strand=- start=189070532 end=189070673 reads#=4 mir#=0
stem ---ssssssssssssssssssssssss------ssssssssssssssssssssssssssss---
UNAfold ...((((((..(((((((..(..((((......))))..)..))....)))))..))))))...
genome atcttgttgtcgttcagttgctaagtcatgttggactctgtgaccctatgagctgcagcaaacc
191680_3 TTGTTGTCGTTCAGTTGCTAAG 869,869,0,22,22,0,5
1044692_1 TGTTGTCGTTCAGTTGCTAAG 768,768,0,21,21,0,5
cluster#=117 genomeSeqID=chr1 strand=- start=190564251 end=190564394 reads#=4 mir#=0
stem ---sssssssssssssssssssssss--------------ssssssssssssssssssssss---
UNAfold ...((((((((.((..((.(((((((..............)))))))))..)).))))))))..(
genome gttgatttttaacattgctgttacatctgaaaataaacttatgtgatgttctggtagaaatctgt
1848146_1 ACTTATGTGATGTTCTGGTAGAAA 941,941,0,24,24,0,3
704591_1 AAACTTATGTGATGTTCTGGTA 855,855,0,22,22,0,3
845597_1 TCTGAAAATAAACTTATGTGATGTT 771,771,0,25,25,0,3
1246701_1 TTATGTGATGTTCTGG 582,582,0,16,16,0,3
cluster#=118 genomeSeqID=chr1 strand=- start=200160072 end=200160211 reads#=2 mir#=0
stem ---ssssssssssssssssssssssssssssssssss---ssssssssssssssssssssssssssssssssssss---
UNAfold )..(((((((..(((.((.((.(((..(((((...((...))......)))))..))).)).)).))).))))))))))
genome agtcgggaggagcggtgagctagggtgtggctggaggtttccgcgacaagccatccccgaggtccccgacttcccgggc
292654_2 AGCGGTGAGCTAGGGTGTGG 762,762,0,20,20,0,5
cluster#=119 genomeSeqID=chr1 strand=- start=216942045 end=216942187 reads#=28 mir#=0
stem ---ssssssssssssssssssssssssssssssssssssssss----ssssssssssssssssssssssssssssssssssssssss--
UNAfold ...((((((((((((((.((((((.(((((((((((.((((((....)))))).))))))))))).)))))).))))))))))))))..
genome aattattgggttggccaaaaagttcgtttgggttttcctataagatgttatggaaaaacccaaacaaactttctggccaatctaatata
99486_8 AAAAAGTTCGTTTGGGTTTT 761,761,0,20,20,0,5
120329_6 AAAAAGTTCGTTTGGGTTTTCC 823,823,0,22,22,0,5
133971_5 AAAAAGTTCGTTTGGGTTTTC 789,789,0,21,21,0,5
187121_3 TGGCCAAAAAGTTCGTTTGGGT 829,829,0,22,22,0,5
181975_3 CAAAAAGTTCGTTTGGGTTTT 764,764,0,21,21,0,5
2044850_1 TGGGTTGGCCAAAAAGTTCGTTT 879,879,0,23,23,0,5
1784847_1 TTGGCCAAAAAGTTCGTTTGGG 851,851,0,22,22,0,5
987343_1 CAAAAAGTTCGTTTGGGTTT 743,743,0,20,20,0,5
cluster#=120 genomeSeqID=chr1 strand=- start=222667508 end=222667647 reads#=2 mir#=0
stem ---ssssssssssssssssssssssssssssssssssssssss----ssssssssssssssssssssssssssssssss---
UNAfold ...(((((.......(((..(......((((((((((((((((....)))))...)))))))))))..)..))))))))(((
genome tacgtccatactgacgcatgcttatttctgtgtagatacgatgcagccatcgatttgtttacacggtcgtgtgctggatatt
1817022_1 CCATCGATTTGTTTACACGG 796,796,0,20,20,0,3
748794_1 ATCGATTTGTTTACACGG 502,502,0,18,18,0,3
cluster#=121 genomeSeqID=chr1 strand=- start=227222463 end=227222603 reads#=8 mir#=0
stem ---ssssssssssssssssssssssssss----------sssssssssssssssssssssssssss---
UNAfold )))(((((((((.((.(((((((..((((..........))))..))))))).))..)))))))))..(
genome ggaggtgttttggactgtggtcttggttgtgtgctgtcttagcttgggctactgtaacaaaatatcata
194550_3 TTTGGACTGTGGTCTTGG 693,693,0,18,18,0,5
247223_2 TTTTGGACTGTGGTCTTGG 741,741,0,19,19,0,5
1636336_1 TGTTTTGGACTGTGGTCTTGG 835,835,0,21,21,0,5
1348485_1 TTGGACTGTGGTCTTGG 642,642,0,17,17,0,5
991483_1 GAGGTGTTTTGGACTGTGGTCTTGG 615,615,0,25,25,0,5
cluster#=122 genomeSeqID=chr1 strand=- start=229951467 end=229951607 reads#=2 mir#=0
stem ---ssssssssssssssssssssssssssss---ssssssssssssssssssssssssssss---
UNAfold ...((((....((((.(((((((....((((...))))....)).))))).))))...))))...
genome aattaagaaaaaatgaagctaatgacatggcattgctaagaaatatagctgcattgagcttacta
257644_2 AATGAAGCTAATGACATGGCA 808,808,0,21,21,0,5
cluster#=123 genomeSeqID=chr1 strand=- start=229955595 end=229955737 reads#=2 mir#=0
stem ---sssssssssssssssssssssssss--------sssssssssssssssssssssss---
UNAfold (..((((((((...(((((((((.((((........))))..)))))))))))))))))...
genome gaattattttcctgggatttaaaagggtgaaacatggcctaatttgagtctgaagatgacct
1146318_1 TAATTTGAGTCTGAAGATGACCT 919,919,0,23,23,0,3
552819_1 AATTTGAGTCTGAAGATGACCT 706,706,0,22,22,0,3
cluster#=124 genomeSeqID=chr1 strand=- start=229993725 end=229993862 reads#=2 mir#=0
stem ---sssssssssssssssssssssssssssssssss----ssssssssssssssssssssssssssssssssssss----------------------------------------------
UNAfold ((.((((((.(((((..(((((..((((((...(((....)))...)))..)))..)))))....))))))))))).......((((..((.(((((((................)))))))
genome tgctcctaaatgtgtctcaccgggtctgtttctctccagcgggtatagccaagaggtggtgtgctacacgttaggaaacattcctcagatgccctcggcaccaagacttgttcgagctgggg
1407056_1 TGTGCTACACGTTAGGAA 685,685,0,18,18,0,3
1960915_1 TTGTTCGAGCTGGGG 387,387,0,15,15,0,3
cluster#=125 genomeSeqID=chr1 strand=- start=233408049 end=233408190 reads#=98 mir#=0
stem ---ssssssssssssssssssssssssssssssssssssss----ssssssssssssssssssssssssssssssssssssssssss---
UNAfold ...(((((((..((((((((((((.(..(((((((..((((....))))...)))))))..).))))))))))))..)))...))))...
genome ttactgtgttgcccaaaaagttcaattgggtttttctgtaagatcttattgaaaaaatctgaatgaactttttggttaacccaacagaag
17718_68 AAAATCTGAATGAACTTTTTGG 827,827,0,22,22,0,3
82734_10 AAAAATCTGAATGAACTTTTTG 828,828,0,22,22,0,3
126582_7 AAAATCTGAATGAACTTTTTGGT 845,845,0,23,23,0,3
265929_2 AAAAATCTGAATGAACTTTT 741,741,0,20,20,0,3
1651597_1 AAATCTGAATGAACTTTTTGGT 861,861,0,22,22,0,3
260907_2 NAAATCTGAATGAACTTTTTGG 431,425,6,22,21,1,3
632627_1 AAAATCTGAATGAACTTTTTG 806,806,0,21,21,0,3
1249451_1 AAAATCTGAATGAACCTTTTGG 812,792,20,22,21,1,3
1426334_1 AAAATCTGAATGAACGTTTTGG 797,786,11,22,21,1,3
1180235_1 AAAAATCTGAATGAACTTTGT 737,713,24,21,20,1,3
1100921_1 AAAATCTGACTGAACTTTTTGGT 706,694,12,23,22,1,3
1232576_1 AAAAATCTGAATGACCTTTTTG 688,677,11,22,21,1,3
456267_1 AAAAATCTGAATGAACTTTCTG 658,636,22,22,21,1,3
1446539_1 AAAATCTGAATGAAATTTTTGG 597,586,11,22,21,1,3
cluster#=126 genomeSeqID=chr1 strand=- start=241320654 end=241320796 reads#=20 mir#=0
stem ---ssssssssssssssssssssssss-----sssssssssssssssssssssssssssssss---
UNAfold ((.((((((((((((((((((((((((.....))...))))))))....))))))))))))))...
genome tcagccaaaaagtttgtgtttttctgcaagatgttatggaaaaatctgaacaaactttttggtcag
63859_14 AAAATCTGAACAAACTTTTTGG 840,840,0,22,22,0,3
236472_3 AAAATCTGAACAAACTTTTTGGT 865,865,0,23,23,0,3
201114_3 AAATCTGAACAAACTTTTTGG 795,795,0,21,21,0,3
cluster#=127 genomeSeqID=chr1 strand=- start=242627758 end=242627904 reads#=6658 mir#=0
stem ---sssssssssssssssssssssssssssssssssssssss-------sssssssssssssssssssssssssssssssssssssssss---
UNAfold )))(((((..((((..(((((((((..((((((((..(((((.......)))))....))))))))..)))))))))..))))..)))))...
genome atacttgttccgctctagcagcacgtaaatattggggtagtaaaataaatattaaacaccaatattattgtgctgctttagcgtgacagggac
592_3212 TAGCAGCACGTAAATATTGGGGT 850,850,0,23,23,0,5
608_3077 TAGCAGCACGTAAATATTGGGG 817,817,0,22,22,0,5
9042_156 TAGCAGCACGTAAATATTGGGGTA 893,893,0,24,24,0,5
55004_19 TAGCAGCACGTAAATCTTGGGG 726,708,18,22,21,1,5
61667_14 AGCAGCACGTAAATATTGGGG 779,779,0,21,21,0,5
68397_14 TAGCAGCACGTAAATCTTGGGGT 761,744,17,23,22,1,5
52912_17 NAGCAGCACGTAAATATTGGGGT 451,445,6,23,22,1,5
53680_18 NAGCAGCACGTAAATATTGGGG 394,388,6,22,21,1,5
103765_9 TAGCAGCCCGTAAATATTGGGG 684,668,16,22,21,1,5
165819_9 TAGCAGCACGTAACTATTGGGG 677,665,12,22,21,1,5
109804_8 TAGCAGCACGTAAATTTTGGGGT 763,746,17,23,22,1,5
119903_8 TAGCAGCACGTACATATTGGGGT 743,721,22,23,22,1,5
123254_8 TAGCAGCACGTACATATTGGGG 686,668,18,22,21,1,5
101105_7 TAGCAGCACGTAAATTTTGGGG 779,762,17,22,21,1,5
137862_5 AGCAGCACGTAAATATTGGGGT 842,842,0,22,22,0,5
135418_5 TAGCAGCACGCAAATATTGGGGT 809,785,24,23,22,1,5
170767_4 CTAGCAGCACGTAAATATTGGGG 866,866,0,23,23,0,5
156552_5 TAGCAGCACGTAACTATTGGGGT 703,683,20,23,22,1,5
220755_3 TAGCAGCACGTAAATATTGGGGTAG 909,909,0,25,25,0,5
192007_4 TAGCAGCACGGAAATATTGGGGT 664,653,11,23,22,1,5
227585_3 CTAGCAGCACGTAAATATTGGGGT 858,858,0,24,24,0,5
209311_4 TAGCAGCACGCAAATATTGGGG 635,621,14,22,21,1,5
217279_3 TAGCAGCACGTAAATGTTGGGG 801,787,14,22,21,1,5
202304_3 TAGCAGCCCGTAAATATTGGGGT 694,672,22,23,22,1,5
1668549_2 TAGCAGCACGTAAATACTGGGGT 852,833,19,23,22,1,5
283138_2 TAGCAGNACGTAAATATTGGGGT 810,803,7,23,22,1,5
288200_2 TAGCAGCACGTAAATATTGCGGT 813,798,15,23,22,1,5
694440_2 TAGCCGCACGTAAATATTGGGG 760,742,18,22,21,1,5
307421_2 TAGCAGNACGTAAATATTGGGG 697,691,6,22,21,1,5
335511_2 TAGCAGCAAGTAAATATTGGGGT 649,636,13,23,22,1,5
356333_2 TAGCAGAACGTAAATATTGGGG 587,576,11,22,21,1,5
802091_1 TAGCAGCACGTAAATATTGGGGTAGTA 1054,1054,0,27,27,0,5
1242615_1 CTAGCAGCACGTAAATATTGGGGTA 993,993,0,25,25,0,5
1350611_1 TAGCAGCACGTAAATATTGGGGTAGT 984,984,0,26,26,0,5
884341_1 AGCAGCACGTAAATATTGGGGTA 840,840,0,23,23,0,5
883457_1 TAGCATCACGTAAATATTGGGGT 828,817,11,23,22,1,5
1431013_1 TAGCAGCACGTAAATANTGGGGT 809,804,5,23,22,1,5
1825732_1 TAGGAGCACGTAAATATTGGGG 816,798,18,22,21,1,5
1301198_1 TAGCAGCACGTACATATTGGGGTA 804,792,12,24,23,1,5
798168_1 TAGCAGCACGTAAATGTTGGGGT 799,792,7,23,22,1,5
1111630_1 TAGCAGCACGTCAATATTGGGGT 809,791,18,23,22,1,5
615552_1 TAGCAGCAGGTAAATATTGGGG 802,791,11,22,21,1,5
1975956_1 TAGCAGCACGTAAATNTTGGGGT 796,788,8,23,22,1,5
1563955_1 TAGCAGCACGTAAATNTTGGGG 795,787,8,22,21,1,5
553030_1 GAGCAGCACGTAAATATTGGGGT 782,763,19,23,22,1,5
873577_1 TAGCAGCACGTAAATATTGNGGTA 749,744,5,24,23,1,5
1352873_1 TCGCAGCACGTAAATATTGGGG 728,716,12,22,21,1,5
1187929_1 TAGCAGCACGTAAATATTGCGG 726,711,15,22,21,1,5
723200_1 TAGCAGCACGTAAATATTCGGG 694,684,10,22,21,1,5
2043199_1 TAGCCGCACGTAAATATTGGGGT 689,677,12,23,22,1,5
1559674_1 TAGCAGCACGGAAATATTGGGG 678,665,13,22,21,1,5
1329978_1 GCACGTAAATATTGGGG 654,654,0,17,17,0,5
716226_1 TAGCAGCACCTAAATATTGGGG 649,640,9,22,21,1,5
2025690_1 AGCAGCACGTAAATAATGGGGT 640,636,4,22,21,1,5
919079_1 TAGCAGCACGTAAATCATGGGG 644,634,10,22,20,2,5
924372_1 TAGCAGCACGTTAATATTGGGG 613,603,10,22,21,1,5
1248434_1 TAGCAGCACGTCAATATTGGGG 572,560,12,22,21,1,5
1079800_1 TAGCAGCAAGTAAATATTGGGGTA 551,546,5,24,23,1,5
1026453_1 NAGCAGCACGTAAATATTGGGGTA 548,541,7,24,23,1,5
1377144_1 TAGCAGCACGTAATTATTGGGG 507,495,12,22,21,1,5
cluster#=128 genomeSeqID=chr1 strand=- start=244353494 end=244353634 reads#=2 mir#=0
stem ---ssssssssssssssssssssssssssssssssssssssssss----ssssssssssssssssssssssssssssssssssssssssssssss---
UNAfold ...((((((((((((((.((((((.(((((.((((..((((..((....))..))))..)))))))))...)))))).)))..))).))))))))(((
genome cttcctcctggagttgcactcgctgtcatctctcggtctcccgcgggctcgatggaggacgaggatgaggaagcgagggcgctgctgccagggggctc
1622284_1 CTCGCTGTCATCTCTCGGTCTC 736,736,0,22,22,0,5
2020868_1 GATGGAGGACGAGGATGAGGA 767,767,0,21,21,0,3
cluster#=129 genomeSeqID=chr1 strand=- start=246347833 end=246347974 reads#=89 mir#=0
stem -sssssssssssssssssssssssssssssssssssssssssssssssssss---ssssssssssssssssssssssssssssssssssssssssssssssssss---
UNAfold .((((((......((((((((((((((((((.(((((..(((((((((..((...))..)))))))))..))))).)))))))))))))))))).....))))))...
genome atatgtgtttatgtattgggttggccaaaaacttcatctgggtttttctgtaatatatggaaaaatctgaatgaactttttggccaatccaataagcagtacatgcac
17718_68 AAAATCTGAATGAACTTTTTGG 827,827,0,22,22,0,3
82734_10 AAAAATCTGAATGAACTTTTTG 828,828,0,22,22,0,3
265929_2 AAAAATCTGAATGAACTTTT 741,741,0,20,20,0,3
260907_2 NAAATCTGAATGAACTTTTTGG 431,425,6,22,21,1,3
632627_1 AAAATCTGAATGAACTTTTTG 806,806,0,21,21,0,3
1249451_1 AAAATCTGAATGAACCTTTTGG 812,792,20,22,21,1,3
1426334_1 AAAATCTGAATGAACGTTTTGG 797,786,11,22,21,1,3
1180235_1 AAAAATCTGAATGAACTTTGT 737,713,24,21,20,1,3
1232576_1 AAAAATCTGAATGACCTTTTTG 688,677,11,22,21,1,3
456267_1 AAAAATCTGAATGAACTTTCTG 658,636,22,22,21,1,3
1446539_1 AAAATCTGAATGAAATTTTTGG 597,586,11,22,21,1,3
cluster#=130 genomeSeqID=chr1 strand=- start=251737180 end=251737321 reads#=3 mir#=0
stem ---ssssssssssssssssssssssssssssssssssss------ssssssssssssssssssssssssssssssssssssss---
UNAfold )))(((((.((..((((((.(((((....(((((.((((......)))).)))))..))))).)))))).......)))))))..(
genome agtgaaattgccctaataaaacttctctttcttaagtatgtttgtgtacctgagattgaagtgttattatttttgcgcgtttcatg
272682_2 AATAAAACTTCTCTTTCTTAAG 809,809,0,22,22,0,5
1297441_1 TAATAAAACTTATCTTTCTTAA 577,563,14,22,21,1,5
cluster#=131 genomeSeqID=chr1 strand=- start=258960392 end=258960533 reads#=3 mir#=0
stem ---sssssssssssssssssssssssssssssssssssssss--------sssssssssssssssssssssssssssssssssssssss---
UNAfold ((((((((((((((((.((((((((((((((((((((((..(........)..)))))))))))))))))))))).)))))))))))))...
genome tatgtgttgggttggcaaaaaagttcatttgggtttttctgtaacagcgaatggaaaaacccagatgaactttttggccaatccaatatgtc
363562_2 GAAAAACCCAGATGAACTTTTT 807,807,0,22,22,0,3
1996376_1 GAAAAACCCAGATGAACTTT 735,735,0,20,20,0,3
cluster#=132 genomeSeqID=chr1 strand=- start=271340132 end=271340272 reads#=2 mir#=0
stem ---ssssssssssssssssss--------------------ssssssssssssssssssssss---
UNAfold ((.(((((..(((((((((((....................)).))).))))))....)))))..(
genome agctcactgcgcatgcctgactccccactttactgctttctgtacagagcgtgctcctggtgaacc
1230527_1 CAGAGCGTGCTCCTGGTGAAC 831,831,0,21,21,0,3
920728_1 TTACTGCTTTCTGTACAGAGC 781,781,0,21,21,0,3
cluster#=133 genomeSeqID=chr1 strand=- start=274705467 end=274705607 reads#=2 mir#=0
stem ---sssssssssssssssssssssssssssssss----sssssssssssssssssssssssssssssssssssssssssss-
UNAfold )..((((((((((...(((..(((((((((((((....))))))))............)))))..)))..)))).)))))).
genome gtcaaggacatgaagatcaagttcctggaggaggtctacctcttctctttgcccatcaaggaatctgagatcattgtctttt
619007_1 TCAAGGACATGAAGATCAAGT 824,824,0,21,21,0,5
1716268_1 TCAAGGACATGAAGATCA 698,698,0,18,18,0,5
cluster#=134 genomeSeqID=chr1 strand=- start=283498003 end=283498144 reads#=3 mir#=0
stem ---ssssssssssssssssssssssssssssssssssssss----ssssssssssssssssssssssssssssssssssssss---
UNAfold ...(((.((..((((((((((((((((((((((((((((((....))))))))))))))))))))))))))))))..)).))).((
genome atattgagttggccagaaagttcgtttgggtttttctgtaagatgttacagaaaaacccaaatgaactttctggctgacccaacat
1350550_1 AAAGTTCGTTTGGGTTTTTCT 777,777,0,21,21,0,5
1307419_1 AAGTTCGTTTGGGTTTTTCTG 745,745,0,21,21,0,5
1476375_1 CAGAAAAACCCAAATGAACTTT 846,846,0,22,22,0,3
cluster#=135 genomeSeqID=chr1 strand=- start=290004896 end=290005037 reads#=14 mir#=0
stem ---sssssssssssssssssssssssssssssssssssss---------ssssssssssssssssssssssssssssssssssss---
UNAfold ((.(((((((((((((((((.(((...(((((((((((((.........)))))))))))))..))).)))))))))))))))))...
genome acatattgggttggccaaaaatttcgctcgggtttttccaagcatcttatggaaaaacctgaacaaacttttggccaacccaataatt
90507_9 AAAACCTGAACAAACTTTTGG 811,811,0,21,21,0,3
128705_5 AAAAACCTGAACAAACTTTTGG 824,824,0,22,22,0,3
cluster#=136 genomeSeqID=chr1 strand=- start=290257449 end=290257587 reads#=2 mir#=0
stem ---sssssssssssssssssssssssssssssssss--------sssssssssssssssssssssssssssssss------------------------
UNAfold ...((((((((..((((((..((((((.....((((........)))).))).)))..))))))..)))))).)).......(((((.....)))))..
genome cttgacttcacattccaggatgtctggctctaggtgagtgaacacaccatcatgattatctgggtcgtgaagatcttttttgtacggttcttctgtgta
1706930_1 TCATGATTATCTGGGTCGT 756,756,0,19,19,0,3
1526864_1 TTTTTGTATGGTTCTTCTGTGTA 564,547,17,23,22,1,3
cluster#=137 genomeSeqID=chr1 strand=- start=292873621 end=292873758 reads#=18 mir#=0
stem --------------------ssssssssssssssssssssssssssssssssss----ssssssssssssssssssssssssssssssssssss-
UNAfold .)))......)))....)).(.(((((.(((((((((((.(((((....(((((....)))))....)))))...))).)))))))).)))))).
genome aggggaacctaggaactgctgactggggcgcccggcgcgcggtggactaggctcacgcgggtcgccgccgcccctcgcggctgggcggcccggcg
546794_1 GCTGACTGGGGCGCCCGG 671,671,0,18,18,0,5
517047_1 AGGGGAACCTAGGAACTG 641,641,0,18,18,0,5
87299_10 CCGCCGCCCCTCGCG 547,547,0,15,15,0,3
156445_4 CGCCGCCCCTCGCGG 570,570,0,15,15,0,3
311873_2 CCGCCGCCCCTCGCGG 585,585,0,16,16,0,3
cluster#=138 genomeSeqID=chr1 strand=- start=296541955 end=296542092 reads#=3 mir#=0
stem ---ssssssssssssssssssssssssss------ssssssssssssssssssssssssssss---
UNAfold ...((((((((((....((.(((..((((......))))....))).))...))))))).)))...
genome acagttcagttcagtacaggcgctcagtcctgtccgactctttgcgactccatgaactgcagcaca
361214_2 TGCGACTCCATGAACTGC 684,684,0,18,18,0,3
1451354_1 TTGCGACTCCATGAACTG 681,681,0,18,18,0,3
cluster#=139 genomeSeqID=chr1 strand=- start=296759425 end=296759566 reads#=89 mir#=0
stem ---ssssssssssssssssssssssssssssssssssss----sssssssssssssssssssssssssssssssssssss---
UNAfold ...((((((((((((((.(((.((..(((((((.(((((....)))))..)))))))..)).))).))))))))))))))...
genome acagggttggccaaaaatttcctttgggtttttccataacgttttatgaaaaaaatctgaatgaactttttggccaacccaat
17718_68 AAAATCTGAATGAACTTTTTGG 827,827,0,22,22,0,3
82734_10 AAAAATCTGAATGAACTTTTTG 828,828,0,22,22,0,3
265929_2 AAAAATCTGAATGAACTTTT 741,741,0,20,20,0,3
260907_2 NAAATCTGAATGAACTTTTTGG 431,425,6,22,21,1,3
632627_1 AAAATCTGAATGAACTTTTTG 806,806,0,21,21,0,3
1249451_1 AAAATCTGAATGAACCTTTTGG 812,792,20,22,21,1,3
1426334_1 AAAATCTGAATGAACGTTTTGG 797,786,11,22,21,1,3
1180235_1 AAAAATCTGAATGAACTTTGT 737,713,24,21,20,1,3
1232576_1 AAAAATCTGAATGACCTTTTTG 688,677,11,22,21,1,3
456267_1 AAAAATCTGAATGAACTTTCTG 658,636,22,22,21,1,3
1446539_1 AAAATCTGAATGAAATTTTTGG 597,586,11,22,21,1,3
cluster#=140 genomeSeqID=chr10 strand=+ start=6214133 end=6214275 reads#=5 mir#=0
stem ---sssssssssssssssssssssssssssssss------------sssssssssssssssssssssssssssssssss---
UNAfold ...(..((((...(((((((...(((((((..((............))..)))))))..)))))))......))))..)...
genome attttatggctttcagttcagttcggttgctcagtcatgtccaattctttgcaaccgcatggactgcagcatgccacggcct
1727347_1 TTCAGTTCAGTTCGGTTGCTCAG 869,869,0,23,23,0,5
499048_1 CAGTTCAGTTCGGTTGCTCAGT 849,849,0,22,22,0,5
1177039_1 TTCAGTTCGGTTGCTCAG 670,670,0,18,18,0,5
711656_1 AGTTCAGTTCGGTTGCTCAG 629,629,0,20,20,0,5
460534_1 ACCGCATGGACTGCAGCATG 794,794,0,20,20,0,3
cluster#=141 genomeSeqID=chr10 strand=+ start=25700420 end=25700560 reads#=2 mir#=0
stem ----ssssssssssssssssssssssssss----ssssssssssssssssssssssss---
UNAfold .)).((.(((((((((..(((((.....((....))....)).))).)))))))))))..)
genome ctgtcgtccctttctcctcctgccatcaccttggggctaagctaggtgaggaagggcggtg
1079554_1 CTGTCGTCCCTTTCTCCTCCT 827,827,0,21,21,0,5
1237828_1 TGTCGTCCCTTTCTCCTCCTGC 811,811,0,22,22,0,5
cluster#=142 genomeSeqID=chr10 strand=+ start=27702518 end=27702662 reads#=3 mir#=0
stem ---sssssssssssssssssssssssssssssssssssssss-------sssssssssssssssssssssssssssssssssssssssssssssss---
UNAfold ...((((((.(((((((((((.((((.(((((((((((.(((.......)))...)))))))))))..)))).....))))))..)))))))))))...
genome gctcaatcatctccgactctttgcgaccccatggacggtagcctaccacgctcctctgtccatgggatttgccaggcaagagtactggagtggttgcca
1973730_1 TCTTTGCGACCCCATGGACGGT 861,861,0,22,22,0,5
692669_1 TGGACGGTAGCCTAC 600,600,0,15,15,0,5
1163530_1 GTCCATGGGATTTGCCAGGCAAGAG 993,993,0,25,25,0,3
cluster#=143 genomeSeqID=chr10 strand=+ start=29086713 end=29086855 reads#=2 mir#=0
stem ---sssssssssssssssssssssssssssssssss-----------sssssssssssssssssssssssssssssssss---
UNAfold ...((((((((((((((((.((.((..(((((((((...........)))))))))..)).)).))))))))))))))))...
genome tactgggttggccaaaaagcttatttgggtttttcataacattgtactgaaaaacctgaacaaactttttggccaacctaaaa
1818407_1 AAAAACCTGAACAAACTTTTTGG 918,918,0,23,23,0,3
422482_1 AAAAACCTGAACAACCTTTTTGG 700,689,11,23,22,1,3
cluster#=144 genomeSeqID=chr10 strand=+ start=41268201 end=41268338 reads#=2 mir#=0
stem ---sssssssssssssssssssssssssssssssssss---ssssssssssssssssssssssssssssssssssssss---
UNAfold ...(((((((((((...((((....(((((((((((((...)))))...)).)))))).))))...))).))).))))).((
genome atggccatgttcataaattcagtgacgtagtcagtggaatgttcacaaatgaactatgatgaagaggtgaaacaatggcaaa
522925_1 TGAACTATGATGAAGAGG 712,712,0,18,18,0,3
1329988_1 TGAACTATGATGAAGAG 676,676,0,17,17,0,3
cluster#=145 genomeSeqID=chr10 strand=+ start=52262400 end=52262542 reads#=2 mir#=0
stem ---ssssssssssssssssssssss---------ssssssssssssssssssssssss---
UNAfold ...((((((((.(((((((..((((.........))))..)))))...))))))))))...
genome gccagtcctggatcctgacttagagaatgatgacttctttgtcagaaagactagggctttc
599955_1 GTCCTGGATCCTGACTTAGAGAA 898,898,0,23,23,0,5
833749_1 CTGGATCCTGACTTAGAGA 759,759,0,19,19,0,5
cluster#=146 genomeSeqID=chr10 strand=+ start=52783647 end=52783785 reads#=2 mir#=0
stem ---sssssssssssssssssssssss----ssssssssssssssssssssssss---
UNAfold )))(((((..((...((.((((((((....)))...))))).)).))..))))).))
genome tcggggattgaacctgcatctcctgcattggcagacggagaagcctttggtcccttt
349619_2 CGGGGATTGAACCTGCATC 704,704,0,19,19,0,5
cluster#=147 genomeSeqID=chr10 strand=+ start=56080888 end=56081029 reads#=16 mir#=0
stem ---sssssssssssssssssssssssssssssssssssss----ssssssssssssssssssssssssssssssssssss---
UNAfold ...(((..(((.(((((((((..(..((((.(((((((((....))))))))).))))..)..))))))))))))..)))...
genome tattgggctggccaaagagtttgtatgggtgttttcataggatgttatggaaaaatctgaatgaactttttgccaatccacca
82734_10 AAAAATCTGAATGAACTTTTTG 828,828,0,22,22,0,3
265929_2 AAAAATCTGAATGAACTTTT 741,741,0,20,20,0,3
632627_1 AAAATCTGAATGAACTTTTTG 806,806,0,21,21,0,3
1180235_1 AAAAATCTGAATGAACTTTGT 737,713,24,21,20,1,3
1232576_1 AAAAATCTGAATGACCTTTTTG 688,677,11,22,21,1,3
456267_1 AAAAATCTGAATGAACTTTCTG 658,636,22,22,21,1,3
cluster#=148 genomeSeqID=chr10 strand=+ start=70523901 end=70524042 reads#=5 mir#=0
stem ------ssssssssssssssssssssssssssssssssssss---ssssssssssssssssssssssssssssssssssssss---
UNAfold .)))).(((.((((((((((...(((.((((.(((((..(((...))).)))...)).)))))))...))))))).))).)))..)
genome cggagcgggcggggggaaggtgtgcgtctccggctgcctcattgtgtgtgcacacgcgggagcgccctccttccctccctccctcc
369978_2 GGAGCGGGCGGGCGG 496,475,21,15,14,1,5
832067_1 GGGGAAGGTGTGCGTCTCCGGC 836,836,0,22,22,0,5
567283_1 GGGGAAGGTGTGCGTCTCCGG 810,810,0,21,21,0,5
1375214_1 CGGAGCGGGCGGGGG 484,484,0,15,15,0,5
cluster#=149 genomeSeqID=chr10 strand=+ start=70958018 end=70958156 reads#=2 mir#=0
stem ---sssssssssssssssssssssssssssssssssssssss--------sssssssssssssssssssssssssssssss
UNAfold ...(((.((.....(((((((((((.......((.(((((((........))))))).))..)))))))))))..)).)))
genome tatggacttgatccctgagtcaggaagattccctggagtaggaaaggcaacctgctcaagtattctggcttagaaaattcc
252560_2 TGGACTTGATCCCTGAGTC 741,741,0,19,19,0,5
cluster#=150 genomeSeqID=chr10 strand=+ start=82965252 end=82965394 reads#=223 mir#=0
stem ---ssssssssssssssssssssssssssssssssssssssssssssssss----sssssssssssssssssssssssssssssssssssssssssssssssss---
UNAfold )..((((..((((((((((((.(((((((.(((.((((((((((((..(((....)))..)))))))))))).))).)))))))..))))))))))))..))))...
genome caggcatcatatattgggttggcgaaaaagttcgtttgggtttttctgtatcagcatatggaaaaacccgaaggaagttttttgaacaacccaatatgatatgttca
16032_75 AAAAAGTTCGTTTGGGTTTTTC 822,822,0,22,22,0,5
18907_62 AAAAGTTCGTTTGGGTTTTTC 773,773,0,21,21,0,5
20944_56 AAAAAGTTCGTTTGGGTTTTT 806,806,0,21,21,0,5
78491_10 AAAAGTTCGTTTGGGTTTTT 772,772,0,20,20,0,5
99486_8 AAAAAGTTCGTTTGGGTTTT 761,761,0,20,20,0,5
214741_3 AAAAAGTTCGTTTGGGTTTTTCT 870,870,0,23,23,0,5
397184_2 AAAAGTTCGTTTGGGTTTTTCT 793,793,0,22,22,0,5
319000_2 AAAAGTTCGTTTGGGCTTTTC 615,594,21,21,20,1,5
1350550_1 AAAGTTCGTTTGGGTTTTTCT 777,777,0,21,21,0,5
1307419_1 AAGTTCGTTTGGGTTTTTCTG 745,745,0,21,21,0,5
1402136_1 AAAAAGGTCGTTTGGGTTTTTC 749,740,9,22,21,1,5
1663175_1 AAAAGTTCGTTTGGGATTTTC 717,700,17,21,20,1,5
1468571_1 AACAGTTCGTTTGGGTTTTTC 680,668,12,21,20,1,5
cluster#=151 genomeSeqID=chr10 strand=+ start=85449660 end=85449805 reads#=2 mir#=0
stem ---sssssssssssssssssssssss---ssssssssssssssssssssssss----
UNAfold ...((((((..(((((((.(((.(((...)))..))).)))))))..))))))....
genome ttcttatttcttcttttctttcctcctcaggaacgaatgaaaagactgaatgaaatt
703486_1 GGAACGAATGAAAAGACTGAATGAAA 973,973,0,26,26,0,3
1471068_1 ACGAATGAAAAGACTGAATGAAATT 834,834,0,25,25,0,3
cluster#=152 genomeSeqID=chr10 strand=+ start=85627269 end=85627408 reads#=3 mir#=0
stem ---sssssssssssssssssssssss-----ssssssssssssssssssssssss---
UNAfold ...(((((.((....((((.((((((.....))).))).))))....)).))))).))
genome ccacaggaagtagaatattggatcttaattggagaatcgagtagaaaacatcctgcta
309784_2 AGGAAGTAGAATATTGGAT 723,723,0,19,19,0,5
1010123_1 CAGGAAGTAGAATATTGGAT 795,795,0,20,20,0,5
cluster#=153 genomeSeqID=chr10 strand=+ start=92123135 end=92123278 reads#=5 mir#=0
stem ---ssssssssssssssssssssssssssssssssssssssssssssssss---ssssssssssssssssssssssssssssssssssssssssssssss---
UNAfold (..(((((((.(((.((.(((.(((.(((.(((((((.((....((((..(...)..)))).)).))))))))))...))).))).))..))))))))))..(
genome catgctcggcctcaagggcagacccgggctcccgggaatcaaaggagaggcagggtttttcggaattccggggctgaagggcctggctggtgagccgggtgtg
2016645_1 CAAAGGAGAGGCAGGG 586,586,0,16,16,0,5
1854267_1 GTTTTTCGGAATTCCGGGGCTGAA 753,753,0,24,24,0,3
1502957_1 AATTCCGGGGCTGAAGGGC 729,729,0,19,19,0,3
1898210_1 CGGGGCTGAAGGGCCTG 643,643,0,17,17,0,3
1008613_1 GAATTCCGGGGCTGA 593,593,0,15,15,0,3
cluster#=154 genomeSeqID=chr10 strand=+ start=93621963 end=93622104 reads#=9 mir#=0
stem ---sssssssssssssssssssssssssssssssssssssssssssssss----sssssssssssssssssssssssssssssssssssssss---
UNAfold (..(..(.(((.(((((((.(((((((...(((((....((((((..(((....))))))))).))))).))))))).)))))))))).)..).((
genome cgtgttcctccgccacggcgcgggctgtctgcagggcagggccaggacagcttcctgctggccacttgctcagcccgggccgtggggatgggctct
183753_4 TGGCCACTTGCTCAGCCCGGGC 806,806,0,22,22,0,3
304557_2 TGGCCACTTGCTCAGCCCGG 779,779,0,20,20,0,3
315894_2 TGGCCACTTGCTCAGCCCGGG 761,761,0,21,21,0,3
1073307_1 TGGCCACTTGCTCAGACCGGG 730,720,10,21,20,1,3
cluster#=155 genomeSeqID=chr10 strand=+ start=94143919 end=94144060 reads#=3 mir#=0
stem ---sssssssssssssssssssssssssssssssss----ssssssssssssssssssssssssssssssss---
UNAfold ...((((((.((((((((.(((...((((((..(((....))).))))))...))).)))))))).)))))).((
genome nnnttggtcaaaaagttcttttgaattttcccatgatatgttacggaaaacctgaatgaacttttgggccaaccc
1308848_1 AAAACCTGAATGAACTTTTGGG 824,824,0,22,22,0,3
1536277_1 AAAACCTGAATGAACTTTTGG 677,677,0,21,21,0,3
470329_1 AAAACCTGAATGAATTTTTGG 689,674,15,21,20,1,3
cluster#=156 genomeSeqID=chr10 strand=- start=7127845 end=7127987 reads#=7 mir#=0
stem ---sssssssssssssssssssssssssssssssssssssssss-----sssssssssssssssssssssssssssssssssssssssssss-
UNAfold ...(((((((((((..((((((((((((.......(((((((((.....)))).)))))....))))))))))))...)))).))))..))).
genome gattctagcttgtgcttcatccagcctggcatttcgcatgatgtactttgcatatatgttaaataggctgggtgataatatacagcttaaggt
236430_3 GTGCTTCATCCAGCCTGGCATT 838,838,0,22,22,0,5
259253_2 TGTGCTTCATCCAGCCTGGCATT 890,890,0,23,23,0,5
1323164_1 TTGTGCTTCATCCAGCCTGGCATT 828,828,0,24,24,0,5
1518335_1 TGCTTCATCCAGCCTGGCATT 822,822,0,21,21,0,5
cluster#=157 genomeSeqID=chr10 strand=- start=10019958 end=10020101 reads#=5 mir#=0
stem ---sssssssssssssssssssssssssssssssssssssssssssssssssss-----ssssssssssssssssssssssssssssssssssssssssssssssss-
UNAfold ...((..((.(((((((((((((((((((((((.((((((((....(((((..(.....)..)))))..)))))))).)))))))))))))))))))))))))..)).
genome atatgatctggatgtatctttttaaatggattacttctgattgctgctttgagagtagattgtagagaaaatcagaaataatccatttaaaaagatacatcaggccac
317127_2 AATGGATTACTTCTGATTGCTGCT 852,852,0,24,24,0,5
403219_2 AATGGATTACTTCTGATTGCT 818,818,0,21,21,0,5
1699662_1 AATGGATTACTTCTGATTGCTG 747,747,0,22,22,0,5
cluster#=158 genomeSeqID=chr10 strand=- start=10550693 end=10550834 reads#=35 mir#=0
stem ---sssssssssssssssssssssssssssssssss----sssssssssssssssssssssssssssssssss---
UNAfold )).((((((..((((((((((..(.((((((..(((....)))..)))))).)..))))))))))..))))))...
genome gcattggccagaaagttcatttggatttttccataagatgttacagaaaaacctgaatgaacttttaggccaaccc
37756_27 AGAAAAACCTGAATGAACTTTT 825,825,0,22,22,0,3
126090_6 AGAAAAACCTGAATGAACTTT 764,764,0,21,21,0,3
1262619_1 AGAAAAACCTGAATGACCTTT 644,625,19,21,20,1,3
1242047_1 AGCAAAACCTGAATGAACTTTT 572,553,19,22,21,1,3
cluster#=159 genomeSeqID=chr10 strand=- start=15375655 end=15375795 reads#=14 mir#=0
stem ---sssssssssssssssssssssss-----sssssssssssssssssssssss---
UNAfold ...(((((((((((((((.((....(.....)....)).)))))))))))))))...
genome nnncaaaaagttcattcgagtgaagcttaaggacaaacccgaatgaactttttggcc
69095_12 AAACCCGAATGAACTTTTTGG 793,793,0,21,21,0,3
573889_1 AAACCCGAATGAACTTTTTGGC 782,782,0,22,22,0,3
1790560_1 AAACCCGAATGAACTATTTGG 746,728,18,21,20,1,3
cluster#=160 genomeSeqID=chr10 strand=- start=16102358 end=16102499 reads#=2 mir#=0
stem ---sssssssssssssssssssssssssssssssssssssssss------ssssssssssssssssssssssssssssssssssssssss---
UNAfold ...((((((((((.(((((((((..((((((((..((((...((......))...))))..)))))))).))))))))).))))))))))..)
genome gactatgtgttggattggccaaaaagttcgttcgggtttttccatatgattgaataagcttgaacgaacgtttggccaacccaatacatgtgg
264973_2 AAAAAGTTCGTTCGGGTTTTTC 805,805,0,22,22,0,5
cluster#=161 genomeSeqID=chr10 strand=- start=25962668 end=25962808 reads#=7 mir#=0
stem ---sssssssssssssssssssssssssssssssssssssssssss----ssssssssssssssssssssssssssssssssssssssssss---
UNAfold ...((((...(((((((((..((((((..((((((((((((..(((....)))..))))))))))))..)))))).)).)))))))..))))...
genome aaaatatctggggttggctaaaaggtttgttcaggtttttccataatactttacagaaaaacctgaatgaactttcagaccaacccaaatatgac
126090_6 AGAAAAACCTGAATGAACTTT 764,764,0,21,21,0,3
1262619_1 AGAAAAACCTGAATGACCTTT 644,625,19,21,20,1,3
cluster#=162 genomeSeqID=chr10 strand=- start=27900052 end=27900199 reads#=2 mir#=0
stem ---ssssssssssssssssssssssssssssss-----sssssssssssssssssssssssss---
UNAfold ...((((((((...(((..((((((...(((((.....)))))))))))..))).))))))))(((
genome ccgagctttcgccctgccgagttctcacgcaggaggtacttgtaggacttcgcaccggaagcttct
439790_1 GTACTTGTAGGACTTCGCACCGGAAGCT 1058,1058,0,28,28,0,3
1448443_1 GCAGGAGGTACTTGTAGGA 718,718,0,19,19,0,3
cluster#=163 genomeSeqID=chr10 strand=- start=29165395 end=29165533 reads#=3 mir#=0
stem ---sssssssssssssssssssssssssssssssss----ssssssssssssssssssssssssssssssssss---
UNAfold ...(((((((.(((((((((((..((.((((..(((....)))..))))..))..))))))))))).)))))))...
genome caagttggccaaaaagttcatttggagtttctgtaaaatgttgtggaaaaatctgaatgaacttttgggtcagccca
265929_2 AAAAATCTGAATGAACTTTT 741,741,0,20,20,0,3
1925941_1 ATCTGAATGAACTTTTGGG 750,750,0,19,19,0,3
cluster#=164 genomeSeqID=chr10 strand=- start=31843679 end=31843821 reads#=239 mir#=0
stem ---ssssssssssssssssssssssssssssssssssssssss--------sssssssssssssssssssssssssssssssssssssss-
UNAfold )..((((((((((..(((((((((((.((((((((((((((((........)))).)))))))))))).))))))))))))))))))))).
genome ataaatattgggttggccaaaaagttcgtttgggtttttccataagctgtcatggaaaaaatccaaacaaactttttggcacctaatatta
16032_75 AAAAAGTTCGTTTGGGTTTTTC 822,822,0,22,22,0,5
18907_62 AAAAGTTCGTTTGGGTTTTTC 773,773,0,21,21,0,5
20944_56 AAAAAGTTCGTTTGGGTTTTT 806,806,0,21,21,0,5
78491_10 AAAAGTTCGTTTGGGTTTTT 772,772,0,20,20,0,5
99486_8 AAAAAGTTCGTTTGGGTTTT 761,761,0,20,20,0,5
107186_7 CAAAAAGTTCGTTTGGGTTTTT 800,800,0,22,22,0,5
187121_3 TGGCCAAAAAGTTCGTTTGGGT 829,829,0,22,22,0,5
198624_3 CAAAAAGTTCGTTTGGGTTTTTC 822,822,0,23,23,0,5
181975_3 CAAAAAGTTCGTTTGGGTTTT 764,764,0,21,21,0,5
397184_2 AAAAGTTCGTTTGGGTTTTTCT 793,772,21,22,21,1,5
319000_2 AAAAGTTCGTTTGGGCTTTTC 615,594,21,21,20,1,5
2044850_1 TGGGTTGGCCAAAAAGTTCGTTT 879,879,0,23,23,0,5
1784847_1 TTGGCCAAAAAGTTCGTTTGGG 851,851,0,22,22,0,5
1461569_1 AAAAGTTCGTTTGGGTTTTTCC 820,820,0,22,22,0,5
1350550_1 AAAGTTCGTTTGGGTTTTTCT 777,760,17,21,20,1,5
987343_1 CAAAAAGTTCGTTTGGGTTT 743,743,0,20,20,0,5
1402136_1 AAAAAGGTCGTTTGGGTTTTTC 749,740,9,22,21,1,5
1663175_1 AAAAGTTCGTTTGGGATTTTC 717,700,17,21,20,1,5
1468571_1 AACAGTTCGTTTGGGTTTTTC 680,668,12,21,20,1,5
cluster#=165 genomeSeqID=chr10 strand=- start=32449880 end=32450021 reads#=4 mir#=0
stem ---sssssssssssssssssssssssssssssssssss------------ssssssssssssssssssssssssssssssssssss---
UNAfold ...((((((((((((.((((((...(((((.(((((((............)))))))..)))))...)))))).))))))))))))...
genome ttgattgggttggccaaaaagtctatttggatttttcctttacgtcctatggaaaaaacccgaacgaacttttgggccaacccaatact
312824_2 AAACCCGAACGAACTTTTGGGC 837,837,0,22,22,0,3
264988_2 AAACCCGAACGAACTTTTGG 784,784,0,20,20,0,3
cluster#=166 genomeSeqID=chr10 strand=- start=32761950 end=32762088 reads#=2 mir#=0
stem ---sssssssssssssssssssss-----------ssssssssssssssssssss---
UNAfold ((((((.(((((((((..((.(((...........))).))..))))))))))))...
genome gatggattcctggtttggtgccaggtacgtgaatactgacggggaatcagggtccaag
1666676_1 GACGGGGAATCAGGGTTCA 657,635,22,19,18,1,3
1133681_1 CTGACGGGGAATCAGGGT 604,604,0,18,18,0,3
cluster#=167 genomeSeqID=chr10 strand=- start=50237663 end=50237804 reads#=12 mir#=0
stem ---ssssssssssssssssssssssssssssssssssssssssssssss------sssssssssssssssssssssssssssssssssssssssssssssssss-
UNAfold ...((((..((((((((((((((...(((((((((((((((((((..((......))..)))))))))))))))))))...)))))))))))))).....)))).
genome catctgtatgtattgggttgatcaacaagttcgttcgggtttttctgtaggatgatatggaaaaacctgaatgaacttttgggtcaactcagtatttaaaatagt
128252_5 AACAAGTTCGTTCGGGTTTTT 788,788,0,21,21,0,5
205046_3 AACAAGTTCGTTCGGGTTTTTC 833,833,0,22,22,0,5
1308848_1 AAAACCTGAATGAACTTTTGGG 824,824,0,22,22,0,3
1536277_1 AAAACCTGAATGAACTTTTGG 677,677,0,21,21,0,3
470329_1 AAAACCTGAATGAATTTTTGG 689,674,15,21,20,1,3
1509764_1 AAACCTGAATGAACTTTTTGGT 652,634,18,22,21,1,3
cluster#=168 genomeSeqID=chr10 strand=- start=57123848 end=57123988 reads#=2 mir#=0
stem ---sssssssssssssssssssssssssssssssssssssssssss------sssssssssssssssssssssssssssssssssssssssss---
UNAfold ...(..((.((..((((((((((.(((....(((((...(((..((......))....)))...)))))..))))))))))))).)).))..)...
genome gatttggaaccagtatattgttccatgtccagttctaaaaaccccagttccatgtctagttctgagaaccccatgaacagtatgaggatctgatag
756198_1 TATTGTTCCATGTCCAGTTCT 809,809,0,21,21,0,5
1310789_1 TGAGAACCCCATGAACAGTATGAG 757,757,0,24,24,0,3
cluster#=169 genomeSeqID=chr10 strand=- start=60977715 end=60977857 reads#=21 mir#=0
stem ---ssssssssssssssssssssssssssssssssssssssss----ssssssssssssssssssssssssssssssssssssssss---
UNAfold ...(((((.(((((((..((((((((.((((..(((((..(((....)))..)))))))..)).))))))))..))))))).))))).((
genome aaatattgagttggccttagagtttacttgcatttttctgtaatggtttatggaaaggcctgaatgaactttttggccaacccaatacaa
88243_9 AAAGGCCTGAATGAACTTTTTG 822,822,0,22,22,0,3
228939_3 TGGAAAGGCCTGAATGAACTTT 821,821,0,22,22,0,3
390464_2 GAAAGGCCTGAATGAACTTTTT 832,832,0,22,22,0,3
359217_2 AAGGCCTGAATGAACTTTTTG 808,808,0,21,21,0,3
186479_3 AAAGGCCTGAATGAACTTTTTGA 553,533,20,23,22,1,3
1407579_1 GAAAGGCCTGAATGAACTTTTTG 887,887,0,23,23,0,3
1405006_1 AGGCCTTAATGAACTTTTTGA 554,535,19,21,19,2,3
cluster#=170 genomeSeqID=chr10 strand=- start=72942026 end=72942166 reads#=2 mir#=0
stem ---ssssssssssssssssssssssssssssssssssssssssss----ssssssssssssssssssssssssssssssssssssssss---
UNAfold ...((((((..((...(..(((.((.((.((((((((......((....))......)))))))))))).)))..)...))..))))))...
genome tcaggacactgttattgtagctaagctgatacacatgatctccagcctacttttttgtatgtgtgcactaagtcgcttcagtcgtgtcccac
322412_2 GTGTGCACTAAGTCGCTTCAG 816,816,0,21,21,0,3
cluster#=171 genomeSeqID=chr10 strand=- start=83207573 end=83207709 reads#=2 mir#=0
stem ---ssssssssssssssssssssssssssssss---sssssssssssssssssssssss---
UNAfold ...((.((((.(((((((......((..(((((...))))).)).))))))).))))))..)
genome cctggtagctcagctgggaaagaatccgcctgcaatgcaggagaccccagttcagctccttg
671441_1 TGGTAGCTCAGCTGGGA 671,671,0,17,17,0,5
1866650_1 CTGGTAGCTCAGCTGGGA 661,661,0,18,18,0,5
cluster#=172 genomeSeqID=chr10 strand=- start=83844069 end=83844207 reads#=2 mir#=0
stem ---ssssssssssssssssssssssssssssssssssssss------sssssssssssssssssssssssssssssssssssssssss---
UNAfold ...((((.((((.((((.....(((((((..((((((..((......))..)))).))...))))))))))).......)))).)))))))
genome aggccagcagggcgcagctgtcaggatggccgagtgggacgccagtctggaccacatcatcccatcctctgttcttcctcccttctgggca
874723_1 TGTCAGGATGGCCGAGTGG 746,746,0,19,19,0,5
1073649_1 TGTCAGGATGGCCGAGT 677,677,0,17,17,0,5
cluster#=173 genomeSeqID=chr10 strand=- start=93700242 end=93700383 reads#=2 mir#=0
stem ---ssssssssssssssssssssssssssss----sssssssssssssssssssssssssssssssssss---
UNAfold ((.((((((((((((.(((...(((((((((....)))))).))).....))).)))))))....))))).((
genome atatccaagtttttaacttatttttccgttaattttaacggtagactcacaagatgaaaataaaattggaatt
327373_2 ACGGTAGACTCACAAGATGAAA 835,835,0,22,22,0,3
cluster#=174 genomeSeqID=chr11 strand=+ start=9993950 end=9994092 reads#=2 mir#=0
stem ---ssssssssssssssssssssssssssssssssss----sssssssssssssssssssssssssssssssssss---
UNAfold )..((.((((((((((((((((.((((((((((((((....))))..)))))))))).))))))))))))))))))...
genome actggattggtcaaaaagttcacttgggtttttgtactattgtatggaaaaacccaaatgaactttttggccagcctaa
383486_2 AAAAAGTTCACTTGGGTTTTTGT 881,881,0,23,23,0,5
cluster#=175 genomeSeqID=chr11 strand=+ start=16738394 end=16738535 reads#=3 mir#=0
stem ---ssssssssssssssssssssssssssssssssssssssss----sssssssssssssssssssssssssssssssssssssssss---
UNAfold ...(((.((.(((((((..((((.(((((..(((((((..(((....)))..).))))))..))))).))))..))))))).)).)))...
genome caagtagtgtgttggcccgaaaggtcattcaggttttcggtaacatcttaaggaaaaacccagatgaactttttggccaacccaataccac
363562_2 GAAAAACCCAGATGAACTTTTT 807,807,0,22,22,0,3
1996376_1 GAAAAACCCAGATGAACTTT 735,735,0,20,20,0,3
cluster#=176 genomeSeqID=chr11 strand=+ start=18235944 end=18236090 reads#=5 mir#=0
stem ---sssssssssssssssssssssssssssssssss-----------sssssssssssssssssssssssssssssssssss-----
UNAfold ...((((...((((((((...((((((..(((((((...........))).))))......))))))..)))))))).)))).((((
genome tcaaacttttaccagaactccagtacaggcagctggtaaggacacattcatgctgattacatgtatttcgttctggttggttcatgc
1172512_1 ATGTATTTCGTTCTGGTTGGTTCATGC 1050,1050,0,27,27,0,3
804299_1 GTATTTCGTTCTGGTTGGTTCATGC 931,931,0,25,25,0,3
644158_1 ATTTCGTTCTGGTTGGTTCATGC 872,872,0,23,23,0,3
647335_1 TTTCGTTCTGGTTGGTTCATGC 849,849,0,22,22,0,3
910481_1 TTCGTTCTGGTTGGTTCATGC 824,824,0,21,21,0,3
cluster#=177 genomeSeqID=chr11 strand=+ start=18397665 end=18397806 reads#=2 mir#=0
stem -sssssssssssssssssssssssssssssssssssssssss----sssssssssssssssssssssssssssssssssssssssssssssssss---
UNAfold .(((..(((((.(((((((.((((((((((((((((((((((....)))))))).......)))))))))))))).))))))).)))))...)))...
genome agttctgggttagccaaaaagttcatttgggttttcctgtaagatgttacaggatgaacaaaaacccgaatgaacattttggccaaccccataacagg
1904697_1 AAAACCCGAATGAACATTTTGG 848,848,0,22,22,0,3
573889_1 AAACCCGAATGAACTTTTTGGC 782,759,23,22,21,1,3
cluster#=178 genomeSeqID=chr11 strand=+ start=19617315 end=19617452 reads#=3 mir#=0
stem ---ssssssssssssssssssssssssssssssssssssss------sssssssssssssssssssssssssssssssssssssssssss---
UNAfold ...(((((((((((...((..((..((((((..((((..((......))....))))..))))))..))..))......)))))))))))...
genome ccaagaaaataaagcctgtccctgtttccattgtttctccatctatttgccgtgaagtgatgggactagatgccgtgatctttgttttttgaa
546065_1 GTTTCCATTGTTTCTCCA 667,667,0,18,18,0,5
1412621_1 TCCATTGTTTCTCCA 599,599,0,15,15,0,5
634901_1 ATCTATTTGCCGTGAA 636,636,0,16,16,0,3
cluster#=179 genomeSeqID=chr11 strand=+ start=21697545 end=21697686 reads#=238 mir#=0
stem ---sssssssssssssssssssssssss-------------ssssssssssssssssssssssss---
UNAfold )).(((..((((((((((..((((((((.............))))))))..)))))))))).)))...
genome ttggccaaaaagttcgtttgggtttttccataggatgttacgaaaaacctgaatgaactttcggttca
16032_75 AAAAAGTTCGTTTGGGTTTTTC 822,822,0,22,22,0,5
18907_62 AAAAGTTCGTTTGGGTTTTTC 773,773,0,21,21,0,5
20944_56 AAAAAGTTCGTTTGGGTTTTT 806,806,0,21,21,0,5
78491_10 AAAAGTTCGTTTGGGTTTTT 772,772,0,20,20,0,5
99486_8 AAAAAGTTCGTTTGGGTTTT 761,761,0,20,20,0,5
107186_7 CAAAAAGTTCGTTTGGGTTTTT 800,800,0,22,22,0,5
187121_3 TGGCCAAAAAGTTCGTTTGGGT 829,829,0,22,22,0,5
198624_3 CAAAAAGTTCGTTTGGGTTTTTC 822,822,0,23,23,0,5
181975_3 CAAAAAGTTCGTTTGGGTTTT 764,764,0,21,21,0,5
397184_2 AAAAGTTCGTTTGGGTTTTTCT 793,772,21,22,21,1,5
319000_2 AAAAGTTCGTTTGGGCTTTTC 615,594,21,21,20,1,5
1784847_1 TTGGCCAAAAAGTTCGTTTGGG 851,851,0,22,22,0,5
1461569_1 AAAAGTTCGTTTGGGTTTTTCC 820,820,0,22,22,0,5
1350550_1 AAAGTTCGTTTGGGTTTTTCT 777,760,17,21,20,1,5
987343_1 CAAAAAGTTCGTTTGGGTTT 743,743,0,20,20,0,5
1402136_1 AAAAAGGTCGTTTGGGTTTTTC 749,740,9,22,21,1,5
1663175_1 AAAAGTTCGTTTGGGATTTTC 717,700,17,21,20,1,5
1468571_1 AACAGTTCGTTTGGGTTTTTC 680,668,12,21,20,1,5
cluster#=180 genomeSeqID=chr11 strand=+ start=23619867 end=23620008 reads#=2 mir#=0
stem ---ssssssssssssssssssssssssssssssssss------sssssssssssssssssssssssssssssssssss---
UNAfold ...(((((((((((((((((((((...(((...((((......))))....)))...)))))))))))))))))))))...
genome agccctgagccgtgtgcctccatcattggccatgtctcagcctggatggaagcctaggatggaggcacatggctcaggacc
801735_1 TAGGATGGAGGCACATGGCTCA 836,836,0,22,22,0,3
1398188_1 TAGGATGGAGGCACATGGCTC 834,834,0,21,21,0,3
cluster#=181 genomeSeqID=chr11 strand=+ start=26816564 end=26816706 reads#=2 mir#=0
stem ----sssssssssssssssssssssssssssssss----------sssssssssssssssssssssssssssssss---
UNAfold ....(((((((((((..((((.(((((...(((((..........)))))...)))))))))...))))))))))))).
genome tacttctgagcctcagtttcctgatctgccaagtgggagcgatgatacttacagggtcggagtcatgaggctcagagca
1365406_1 TACTTCTGAGCCTCAGTTTCCTG 884,884,0,23,23,0,5
894918_1 TACAGGGTCGGAGTCATGAGG 792,792,0,21,21,0,3
cluster#=182 genomeSeqID=chr11 strand=+ start=27294471 end=27294615 reads#=5 mir#=0
stem ------------------------------------------------------------sssssssssssssssssssssssssssssssssssss--------sssssssssssssssssssssssssssssssssssss---
UNAfold ....((.(((((......(((((((......)))).))).((.....))..)).))))).((((((.(((((..(((.((((((((...(((...((........))...)))))))))....)))))..))))).))))))...
genome ccaagatggcggacctactgggctccatcctgagctccatggagaagccacccagcctcggtgatcaggagactcggcgcaaggcccgaggtgaggatcccaaattcatagccggctttcttcgcccggttctccggatcgcaat
1870289_1 CTCGGTGATCAGGAGACTCGGC 827,827,0,22,22,0,5
1021450_1 GAAGCCACCCAGCCTCGG 701,701,0,18,18,0,5
1395037_1 CCAAGATGGCGGACCTAC 665,665,0,18,18,0,5
1276671_1 GTGATCAGGAGACTCGGCGCAAGGC 890,890,0,25,25,0,3
841644_1 CCCGAGGTGAGGATCCCAAAT 803,803,0,21,21,0,3
cluster#=183 genomeSeqID=chr11 strand=+ start=28387763 end=28387900 reads#=2 mir#=0
stem ---sssssssssssssssssssssssssssssssssssss-----ssssssssssssssssssssssssssssssssssssssssssss---
UNAfold ...(((((..(((..(((..((((((((....((((..((.....))..))))....)))))))).)))..........)))..))))).((
genome acgcctccctgtccctcggccctcttttgatgcctcagctagtgaagaggaggaggaagaagaggacgacgaagatgaagatgaggaggagg
363867_2 AGAGGAGGAGGAAGAAGA 651,651,0,18,18,0,3
cluster#=184 genomeSeqID=chr11 strand=+ start=28409405 end=28409546 reads#=5 mir#=0
stem ---sssssssssssssssssssssssssssssssssssssssssss------ssssssssssssssssssssssssssssssssssssssssss---
UNAfold ...((((((((((((..(((((((..((.(((((((...((.((((......)))).))...))))))).)))))))))...))))))))))))...
genome ccttgctgggaaggcaggcttggggaagccagggaactcagaagttgacaaggactccttatttccctgtctcccaggtgttgctttcctagcgtgc
1146843_2 TTGGGGAAGCCAGGGAACTCAGA 754,754,0,23,23,0,5
1981739_1 TTGGGGAAGCCAGGGAACTCAG 872,872,0,22,22,0,5
694942_1 TGGGGAAGCCAGGGAACTCAGAA 854,854,0,23,23,0,5
1682975_1 TGGGGAAGCCAGGGAACTCAGA 845,845,0,22,22,0,5
cluster#=185 genomeSeqID=chr11 strand=+ start=29616033 end=29616175 reads#=45 mir#=0
stem ---ssssssssssssssssssssssssssssssssss----ssssssssssssssssssssssssssssssssss---
UNAfold ...(((((((((...(((((((((((.(((((.((((....)))).))).)))))))))))))...)))))))))...
genome ttctattgggttagttaaaaagttcactggggattttctgtaaaaacccgcatgaactttttggtcaacccaatacaa
42614_23 AAAACCCGCATGAACTTTTTGG 810,810,0,22,22,0,3
48712_19 AAAAACCCGCATGAACTTTTTGG 866,866,0,23,23,0,3
408790_2 AAAAACCCGCATGAACTTTTTG 660,660,0,22,22,0,3
2026593_1 AGAACCCGCATGAACTTTTTGG 792,774,18,22,21,1,3
cluster#=186 genomeSeqID=chr11 strand=+ start=30480432 end=30480572 reads#=6 mir#=0
stem ---sssssssssssssssssssssssssssssssssss--------sssssssssssssssssssssssssssssssssss---
UNAfold ...(((((.(((((((.((((((((..(((((((((((........)))))))))))..)))))))).))))))).)))))...
genome tactgggtgggccaaaaagttcgttcaggtttttccatcagatgttatggaaaaaccctaatggactgtttggccaacccaata
184347_3 AAAAAGTTCGTTCAGGTTTTT 802,802,0,21,21,0,5
917320_1 AAAAGTTCGTTCAGGTTTTTCT 810,793,17,22,21,1,5
1730140_1 AAAAGTTCGTTCAGGTTTTTC 727,727,0,21,21,0,5
1397990_1 AAAAAGTTCGTTCAGGTTT 692,692,0,19,19,0,5
cluster#=187 genomeSeqID=chr11 strand=+ start=30511106 end=30511247 reads#=2 mir#=0
stem ---sssssssssssssssssssssss--------sssssssssssssssssssss---
UNAfold )).(((((((..(((.((((...(((........)))))))..)))..)))))))...
genome gtccatcaccagctcctggagtccacccaaacccgtgtccattgagtcggtgatgcca
334413_2 CGTGTCCATTGAGTCGGTGATG 847,847,0,22,22,0,3
cluster#=188 genomeSeqID=chr11 strand=+ start=32124891 end=32125036 reads#=4 mir#=0
stem ---ssssssssssssssssssssssssssssssssssss-----------sssssssssssssssssssssssssssssssss---
UNAfold ...(((....(((((((((((.((((..((((....(((...........)))..))))..)))))))))))))))....)))...
genome naacatttacctaaagggctctgagatctgtcttatgccgtgtgtcgttaggtttgacatttcttgagtcttttggatttatgcga
295621_2 TTTACCTAAAGGGCTCTGAGATCTG 881,881,0,25,25,0,5
1635829_1 ATTTACCTAAAGGGCTCTGAGATCTG 960,960,0,26,26,0,5
573506_1 AGGGCTCTGAGATCTG 637,637,0,16,16,0,5
cluster#=189 genomeSeqID=chr11 strand=+ start=35949213 end=35949356 reads#=4 mir#=0
stem ------------ssssssssssssssssssssssssssssssssssssssssssssssssss-----------ssssssssssssssssssssssssssssssssssssssssssssss---
UNAfold ).))))......(((..(((..(((.((((((..((..((.(((.((....(((((((((((...........)))))))))))....))))).)).)).)))))))))..)))..)))...
genome caggcggatggcgtgtacctcatctacccctcaggccccagcgtgcccgtgcctgtcttctgcgacatgaccacggagggcgggaagtggacggtgagtggaggggggacagggggcacatt
237284_3 AGCGTGCCCGTGCCTGTCTTCTGC 768,768,0,24,24,0,5
1391247_1 CAGGCGGATGGCGTGTACCTC 726,726,0,21,21,0,5
cluster#=190 genomeSeqID=chr11 strand=+ start=35983096 end=35983238 reads#=2 mir#=0
stem ---ssssssssssssssssssssssssssssss---ssssssssssssssssssssssssssssssssss---
UNAfold )).(((((((((((..(((((((.(((((((((...))))))....))).))))))).)))))))).)))..)
genome gtcacagaagttagctgataaaacctggtgagtcacattcatatgttagattttgtctttaacttcatgttgg
245469_2 GAAGTTAGCTGATAAAACCTGGT 870,870,0,23,23,0,5
cluster#=191 genomeSeqID=chr11 strand=+ start=37723798 end=37723935 reads#=2 mir#=0
stem ---sssssssssssssssssssssssssssssssssssssssssssssssss-----ssssssssssssssssssssssssssssssssssss---
UNAfold ...((((((.(((((........(((((((..((((((.((((....(((((.....)))))..)))))))))).))))))))))))))))))...
genome attgtgcaatacttgaaaaaatggtataaaagtattttgagtcagtgtcttatatgttaagagggactgaaatagtttatattaagtttgtattaa
386386_2 TAAGAGGGACTGAAATAG 710,710,0,18,18,0,3
cluster#=192 genomeSeqID=chr11 strand=+ start=39838946 end=39839087 reads#=12 mir#=0
stem ---ssssssssssssssssssssssssssssssssssssssssssssssssssssssss----ssssssssssssssssssssssssssssssssssssssssssssssss---
UNAfold ...(((((.......(((((((((..((((.(..(((.((((.(((((((((.....((....)).....))))))))).)))).)))..).))))))))))).)))))))...
genome cctggagcgtgaactggaactgctgagtgaattaggtagttttatgttgttgggcctgggtttctgaacacaacgacattaaaccacccgactcacggcagttactgctcctcg
77965_10 TAGGTAGTTTTATGTTGTTGGG 807,807,0,22,22,0,5
388108_2 TAGGTAGTTTTATGTTGTTGG 803,803,0,21,21,0,5
cluster#=193 genomeSeqID=chr11 strand=+ start=40909702 end=40909839 reads#=2 mir#=0
stem ---ssssssssssssssssssssss----sssssssssssssssssssssssssssss---
UNAfold ...(((((((((((((((..(((((....)))))....)))))....))))))).)))...
genome tcagctcagttcagttgctcagtcgtgtccggctctctgcgactccatgaactgcagcaag
361214_2 TGCGACTCCATGAACTGC 684,684,0,18,18,0,3
cluster#=194 genomeSeqID=chr11 strand=+ start=41331043 end=41331187 reads#=4 mir#=0
stem ---ssssssssssssssssssssssssssssssssssss-------sssssssssssssssssssssssssssssssss---
UNAfold )).(((..(((((..(((.(((((((..(((((.(((((.......))))))))))))))))).)))..)))))..)))..)
genome ccgcagtatggggttgtgaggggtcagggtctctggctggccatcgcagctgaggctggccccacaccgccccaggctgggc
232645_3 ATGGGGTTGTGAGGGGTCAGGGTC 935,935,0,24,24,0,5
1643877_1 TATGGGGTTGTGAGGGGTCAGGGTC 977,977,0,25,25,0,5
cluster#=195 genomeSeqID=chr11 strand=+ start=45394966 end=45395108 reads#=2 mir#=0
stem ---sssssssssssssssssssssssssssssss--------sssssssssssssssssssssssssss---
UNAfold ...(((((.((((((((..(((....((((((((........))))))))..))))))))))).)))))...
genome ttgcgaggctcaagcaagtgctgataaatgtcgccgggtgaagtggcgttgaggcttgcttgatcctcgggc
719510_1 TTGCGAGGCTCAAGCAAGTGCTG 909,909,0,23,23,0,5
1019312_1 TGCGAGGCTCAAGCAAGTGCTGA 749,749,0,23,23,0,5
cluster#=196 genomeSeqID=chr11 strand=+ start=45875910 end=45876052 reads#=3 mir#=0
stem ---sssssssssssssssssssssssssssssssssssssssss----sssssssssssssssssssssssssssssssssssssssssss---
UNAfold )..((((.(((((((.((((((.(((.(((..((((((((((((....)))...)))))))))..))).))).)))))).)))))))))))...
genome gagctatgtgggttgaccaaaaagtttgtttgggtttttctgcaacattgtaatggaaaaacctgaaccaacattttggccaacccaatagaaa
258673_2 AAAAAGTTTGTTTGGGTTTTTCT 900,900,0,23,23,0,5
613734_1 AAAAAGTTTGTTGGGGTTTTTCT 662,639,23,23,22,1,5
cluster#=197 genomeSeqID=chr11 strand=+ start=46347968 end=46348106 reads#=2 mir#=0
stem ---sssssssssssssssssssssssssssssssssss------ssssssssssssssssssssssssssssssssss---
UNAfold ...((((((.(((((((((((.((.(((.((.((.(((......))).))))))))).)))))))))))...))))))...
genome ttcccaggaccagtggccgtctgtgctgagccagcgtctgggccgaccctgccaggctgatggccactgtgctcctggcta
1004747_2 ACCAGTGGCCGTCTGTGCT 690,690,0,19,19,0,5
cluster#=198 genomeSeqID=chr11 strand=+ start=50025899 end=50026040 reads#=30 mir#=0
stem ---sssssssssssssssssssssssssssssssssssssss----sssssssssssssssssssssssssssssssssssssss---
UNAfold ...(((((.((((((((.(((((((((((((.((((..((((....))))..)))).))))))))))))).)))))))).)))))...
genome ttttattgtgttggccaaaaagtttgttcagattttttataggccattgtggaaaacctgaacaaactttgtggccagcccagtattt
39408_25 GAAAACCTGAACAAACTTTGT 780,780,0,21,21,0,3
339513_2 AAAACCTGAACAAACTTTGTGG 862,862,0,22,22,0,3
1830573_1 GAAAACCTGAACAAACTTTGTG 877,877,0,22,22,0,3
1639297_1 AACCTGAACAAACTTTGTG 719,719,0,19,19,0,3
1498286_1 AAAACCTGAACAACCTTTGTGG 718,708,10,22,21,1,3
cluster#=199 genomeSeqID=chr11 strand=+ start=51501205 end=51501347 reads#=6 mir#=0
stem ---sssssssssssssssssssssssssssssssssss-------------sssssssssssssssssssssssssssssssssss---
UNAfold ...((((((((((((((((((((((((((((...((((.............))))...))))))))))))))))))))))))))))...
genome aattactgggttggccaaaaagttcgtttgggtctttctgtacgatgttatgaaaaaaccaaatgaactttttggccaacccagtattt
187121_3 TGGCCAAAAAGTTCGTTTGGGT 829,829,0,22,22,0,5
2044850_1 TGGGTTGGCCAAAAAGTTCGTTT 879,879,0,23,23,0,5
1784847_1 TTGGCCAAAAAGTTCGTTTGGG 851,851,0,22,22,0,5
415250_1 AAAAAACCAAATGAACTTTT 767,767,0,20,20,0,3
cluster#=200 genomeSeqID=chr11 strand=+ start=53399342 end=53399480 reads#=2 mir#=0
stem -sssssssssssssssssssssssssssssssssssss-----------sssssssssssssssssssssssssssssssssss--------------
UNAfold .(((((..(((((((.(((((.((((..((.(((((((...........)))))))))..)))).))))))))))))..)))))...(((((.(((.(
genome ntccagagggcgcgcgcttttgtcgcagtcatggaggaaaccggagctgtcttccggaaagtgagagagggtgtgctggctgggcgggctgggggcgg
855841_1 GTGAGAGAGGGTGTGCTGG 657,657,0,19,19,0,3
1237462_1 GGGCGGGCTGGGCGCGG 374,352,22,17,16,1,3
cluster#=201 genomeSeqID=chr11 strand=+ start=53955337 end=53955478 reads#=3 mir#=0
stem ---ssssssssssssssssssssss--------ssssssssssssssssssssss---
UNAfold )))(((((((.((((.((((.(.((........)).)))))..)))).)))))))...
genome gcccatcaccaactcctggagcttgctcaaactcatgtccatcgagtaggtgatgcca
282714_2 GCCCATCACCAACTCCTGGAGC 856,856,0,22,22,0,5
945095_1 TGTCCATCGAGTAGGTGATG 769,769,0,20,20,0,3
cluster#=202 genomeSeqID=chr11 strand=+ start=57388390 end=57388529 reads#=2 mir#=0
stem ---sssssssssssssssssssssssssssssssssssss-------ssssssssssssssssssssssssssssssssss---
UNAfold ((((((.....((..((..((((..((..((((((.((((.......)))).)))))).))..))))..))..))...)))...
genome gcccagaattacagctgttggggctctgcctggggtccagccaggctctggtccccagaagtccccctgcaaatggagctgacc
256982_2 TCCCCAGAAGTCCCCCTGCA 703,703,0,20,20,0,3
cluster#=203 genomeSeqID=chr11 strand=+ start=57584289 end=57584435 reads#=11 mir#=0
stem ---sssssssssssssssssssssssssssssssssssss----ssssssssssssssssssssssssssssssssss---
UNAfold ...((((((..(((((((((.((...((((.((((..(((....))).)))).))))...)).)))))))))))))))...
genome tgggttttgaatttgcagtaacaggtgtgaacattctagcagcagtttgatgatcatgtatgatactgcaaacagaacgtt
135231_5 ATCATGTATGATACTGCAAACAGAAC 994,994,0,26,26,0,3
233049_3 TCATGTATGATACTGCAAACAGAAC 937,937,0,25,25,0,3
311090_2 ATCATGTATGATACTGCAAACAGAACG 1050,1050,0,27,27,0,3
1210033_1 TGATCATGTATGATACTGCAAACAGACC 948,929,19,28,27,1,3
cluster#=204 genomeSeqID=chr11 strand=+ start=59136192 end=59136338 reads#=2 mir#=0
stem ---sssssssssssssssssssssssssssssss-------------------ssssssssssssssssssssssssssssssss---
UNAfold )))((((((((((((((.(((.....((.(((((...................))))).))...)))....))))))))))))))...
genome acaaggcagagctcaatgggaaagacggcttcatccccaagaactacatagaaatgaaaccacatccgtaagttgggctctgcttgac
1664733_1 CAAGGCAGAGCTCAATGGGAAAGACGG 1061,1061,0,27,27,0,5
1069980_1 CAAGGCAGAGCTCAATGGGAAAGA 920,920,0,24,24,0,5
cluster#=205 genomeSeqID=chr11 strand=- start=11823426 end=11823568 reads#=4 mir#=0
stem -ssssssssssssssssssssssssssssssssssssssssssss----sssssssssssssssssssssssssssssssssssssssssssssss---
UNAfold .(((((.((((..(((((((...((((((((...(((((((((((....)))))...)))))).))))))))..)))))))...))))...)))))...
genome ctgtagtgactcagggcagcactgattggataaaggactctcctcacccggggacaggagttcagttcagttcggttgctcagtggtctccttgcgacc
1727347_1 TTCAGTTCAGTTCGGTTGCTCAG 869,869,0,23,23,0,3
499048_1 CAGTTCAGTTCGGTTGCTCAGT 849,849,0,22,22,0,3
1177039_1 TTCAGTTCGGTTGCTCAG 670,670,0,18,18,0,3
711656_1 AGTTCAGTTCGGTTGCTCAG 629,629,0,20,20,0,3
cluster#=206 genomeSeqID=chr11 strand=- start=17141199 end=17141339 reads#=6 mir#=0
stem ---ssssssssssssssssssssssssssssssssssssss----------ssssssssssssssssssssssssssssssssssssss---
UNAfold (..(((((.(((.(((((((((((((((((...((((..((..........))..))))...))))))))))))))))).))).)))))...
genome cttttattcggtcggccaagaagttcgttcaaattttcccgtaatatcttccgcaaaaactggaatgaactttttggccaacccagtagtta
127823_5 AAACTGGAATGAACTTTTTGG 768,768,0,21,21,0,3
2000756_1 AAACTGGAAAGAACTTTTTGGC 624,615,9,22,21,1,3
cluster#=207 genomeSeqID=chr11 strand=- start=20098316 end=20098458 reads#=4 mir#=0
stem ---ssssssssssssssssssssssssssssssssssssssss--------ssssssssssssssssssssssssssssssssssssssss---
UNAfold ...(((..((..((...(((((..((((((((((((...((((........))))..))))))))))))...)))))..))...))..))).))
genome tacccttgctcaccacatggggtaaggatggagaggacctttgagcgctactagatacctctccgttctcatccccagaggcttagagaggagg
1142545_1 ATGGGGTAAGGATGGAGAGGACC 875,875,0,23,23,0,5
1798291_1 ATGGGGTAAGGATGGAGAGGAC 851,851,0,22,22,0,5
1796398_1 GGGGTAAGGATGGAGAGGAC 774,774,0,20,20,0,5
1222483_1 TGGGGTAAGGATGGAGAGGACC 642,642,0,22,22,0,5
cluster#=208 genomeSeqID=chr11 strand=- start=21928483 end=21928623 reads#=4 mir#=0
stem ---ssssssssssssssssssssssssssssssssssssssssssss----ssssssssssssssssssssssssssssssssssssssssssss---
UNAfold ...(((((((.((((((((((((((((((.((..(((((((((.(((....))).)))))))))..)).)))))))))))))))))).)))))))...
genome atatatatatagggttggtcaaaaagttcatttgggtttttcagtaggatgttaatggaaaacctgaaagaactttttggccaactcaatatatagtt
1210429_1 GTCAAAAAATTCATTTGGGTTT 802,782,20,22,21,1,5
1842323_1 TTTTCAGTCGGATGTTTGCA 71,61,10,20,15,5,5
1071147_1 AAACCTGAAAGAACTTTTTGG 798,798,0,21,21,0,3
601910_1 GAAAACCTGAATGAACTTTTTG 666,642,24,22,21,1,3
cluster#=209 genomeSeqID=chr11 strand=- start=23154475 end=23154614 reads#=2 mir#=0
stem ----ssssssssssssssssssssssssssssss----ssssssssssssssssssssssss---
UNAfold )...((((...(((.(((((((((..((...(((....))).)).)))))))))))).)))).))
genome gaacggggatctggtggagaaaagatgttttggggaaatcctgcccttttcttctcgcccccatt
400339_2 GAACGGGGATCTGGTGGAGA 793,793,0,20,20,0,5
cluster#=210 genomeSeqID=chr11 strand=- start=23850772 end=23850911 reads#=27 mir#=0
stem ---sssssssssssssssssssssssssssssssssssss---sssssssssssssssssssssssssssssssss----
UNAfold ...(((((((((((((.(((.....(((((...(((((((...))))))))))))...))).))))))))).))))((((
genome accgtagggggtggggggtgctgggcgtggctcgtttcccacaggggaacccatgaaatacgccccaccccgctgcgcgc
121163_7 GCCCCACCCCGCTGC 552,552,0,15,15,0,3
120390_6 GCCCCACCCCGCTGCG 578,578,0,16,16,0,3
214757_4 CCCCACCCCGCTGCG 562,562,0,15,15,0,3
221052_3 CGCCCCACCCCGCTGC 610,610,0,16,16,0,3
228351_3 CGCCCCACCCCGCTGCG 608,608,0,17,17,0,3
558673_1 CGCCCCACCCCGCTG 543,543,0,15,15,0,3
926354_1 GCCCCACCCCGCTGAG 397,378,19,16,15,1,3
1451665_1 NGCCCCACCCCGCTGCGGGC 278,269,9,20,18,2,3
995795_1 NCCCACCCCGCTGCG 30,28,2,15,14,1,3
cluster#=211 genomeSeqID=chr11 strand=- start=27667184 end=27667328 reads#=427 mir#=0
stem ---ssssssssssssssssssssssssssssssssss--------sssssssssssssssssssssssssssss---
UNAfold )).(((((....((((((((((.((((((((((..((........))))))))))))..)))))))))))))))...
genome tcccctggctctagcagcacagaaatgttggtactgggaagagagcctgccaatattggctgtgctgctccaggcag
4553_341 TAGCAGCACAGAAATGTTGGTA 830,830,0,22,22,0,5
18563_65 TAGCAGCACAGAAATGTTGGT 788,788,0,21,21,0,5
125687_6 TAGCAGCACAGAAATGTTGG 733,733,0,20,20,0,5
329997_2 AGCAGCACAGAAATGTTGGTA 797,797,0,21,21,0,5
1324361_1 TAGCAGCACAGAAATGTTGGTACTG 933,933,0,25,25,0,5
491604_1 TAGCAGCACAGAAATGTTGGTACT 857,857,0,24,24,0,5
1314507_1 TAGCAGCACAGAAATATTGGTA 804,788,16,22,21,1,5
1176388_1 TAGCAGNACAGAAATGTTGGTA 778,771,7,22,21,1,5
642261_1 TAGCAGCACAGAACTGTTGGTA 768,745,23,22,21,1,5
1200644_1 TAGCAGCACACAAATGTTGGTA 707,697,10,22,21,1,5
1753496_1 TAGCAGCACAGAAATTTTGGTA 641,631,10,22,21,1,5
1101513_1 TAGCAGCGCAGAAATGTTGGTA 599,589,10,22,21,1,5
641847_1 TAGCAGCACAGAAATNTTGGTA 557,553,4,22,21,1,5
1030549_1 NAGCAGCACAGAAATGTTGGT 552,544,8,21,20,1,5
1921705_1 TAGCAGCACACAAATGTTGGT 534,523,11,21,20,1,5
1226518_1 TAGCAGCACAGAACTGTTGGT 518,511,7,21,20,1,5
718005_1 TAGCATCACAGAAATGTTGGTA 455,447,8,22,21,1,5
cluster#=212 genomeSeqID=chr11 strand=- start=29648856 end=29648997 reads#=3 mir#=0
stem -ssssssssssssssssssssssssssssssssssssssssssssss--------ssssssssssssssssssssssssssssssssssssssssssssss---
UNAfold .(((.((....(((((((((((.((((((((..(((((((((((..(........)..).))))))))))..)))))))).)))))))))))....)))))(((
genome tccagcaaagcattgggttgacaaaaaagtttgtttgggttttctgtaagatgtgatggaaaaactcaaatgaactttttggtcagcccaatatcctgtggtca
228869_3 AAAACTCAAATGAACTTTTTGG 827,827,0,22,22,0,3
cluster#=213 genomeSeqID=chr11 strand=- start=30593148 end=30593287 reads#=3 mir#=0
stem ---ssssssssssssssssssssssssss----------sssssssssssssssssssssssssssss---
UNAfold )).(((.(((((((....((((((..(((..........)))..))).))).....))).)))).)))(((
genome ccagctgcacctggatgatgccctgaggagcaacgaggatctcaaggagcagctggccatggtggagcgca
1432489_1 GCTGGCCATGGTGGAGCGCA 728,728,0,20,20,0,3
727631_1 AAGGAGCCGCTGGCCATGGTG 684,665,19,21,20,1,3
1421620_1 CAGCTGGCCATGGTGG 579,579,0,16,16,0,3
cluster#=214 genomeSeqID=chr11 strand=- start=30727507 end=30727658 reads#=103 mir#=0
stem ------------------ssssssssssssssssssssssssssssssssssssssssssssss----ssssssssssssssssssssssssssssssssssssssssssssss---
UNAfold (((.....)))..)....(((...((((((..((.((.((((.((((((..((((((((..(((....))))))))..)))..)))))).)))).)).))..))))))...)))...
genome gctgacaaggctgcctacctccagggtctgaactctgctgacctgctcaaagctctttgctaccccagggtcaaagttggcaatgagtatgtcaccaaaggccagactgtagagcag
167604_5 CTGCCTACCTCCAGGGTCTG 790,790,0,20,20,0,5
214780_3 ACAAGGCTGCCTACCTCCAGGGTCT 968,968,0,25,25,0,5
312658_3 TGCCTACCTCCAGGGTCTGAACTCTGCT 901,901,0,28,28,0,5
326957_3 AAGGCTGCCTACCTCCAGGGTCTGAA 873,873,0,26,26,0,5
380040_2 TGACAAGGCTGCCTACCTCCAGGGTCTGA 1063,1063,0,29,29,0,5
353777_2 CTGCCTACCTCCAGGGTCTGAACTCTG 1035,1035,0,27,27,0,5
276111_2 GACAAGGCTGCCTACCTCCAGGGT 917,917,0,24,24,0,5
299777_2 CAAGGCTGCCTACCTCCAGGG 751,751,0,21,21,0,5
301774_2 CTGCCTACCTCCAGGGTCT 680,680,0,19,19,0,5
577471_1 GTCTGAACTCTGCTGACCTGCTCAAAGCTCTT 1267,1267,0,32,32,0,5
966430_1 TCTGAACTCTGCTGACCTGCTCAAAGCTCT 1174,1174,0,30,30,0,5
1941936_1 CTGCCTACCTCCAGGGTCTGAACTCTGCTG 1162,1162,0,30,30,0,5
921969_1 CAAGGCTGCCTACCTCCAGGGTCTGAACTCT 1162,1162,0,31,31,0,5
513758_1 GCTGCCTACCTCCAGGGTCTGAACTCTGCT 1159,1159,0,30,30,0,5
1078856_1 CTGCCTACCTCCAGGGTCTGAACTCTGC 1104,1104,0,28,28,0,5
1894932_1 TGAACTCTGCTGACCTGCTCAAAGCTC 1063,1063,0,27,27,0,5
1187960_1 ACAAGGCTGCCTACCTCCAGGGTCTGA 1033,1033,0,27,27,0,5
1545669_1 GCTGACAAGGCTGCCTACCTCCAGGGTCTGA 1029,1029,0,31,31,0,5
1267180_1 AAGGCTGCCTACCTCCAGGGTCTGAAC 983,983,0,27,27,0,5
973339_1 CTGAACTCTGCTGACCTGCTCAAAGC 970,970,0,26,26,0,5
495898_1 AGGCTGCCTACCTCCAGGGTCTGAA 966,966,0,25,25,0,5
832325_1 CTGACAAGGCTGCCTACCTCCAGGGTC 963,963,0,27,27,0,5
747139_1 CAAGGCTGCCTACCTCCAGGGTCTGA 962,962,0,26,26,0,5
1570226_1 CAAGGCTGCCTACCTCCAGGGTCT 952,952,0,24,24,0,5
1703957_1 ACAAGGCTGCCTACCTCCAGGGTCTG 932,932,0,26,26,0,5
1889718_1 GCTGCCTACCTCCAGGGTCTGAACT 931,931,0,25,25,0,5
941843_1 CTACCTCCAGGGTCTGAACTCTGC 925,925,0,24,24,0,5
753072_1 CTGACAAGGCTGCCTACCTCCAGG 920,920,0,24,24,0,5
536086_1 CAAGGCTGCCTACCTCCAGGGTCTG 918,918,0,25,25,0,5
1688855_1 TGCTCAAAGCTCTTTGCTACCCC 903,903,0,23,23,0,5
1698850_1 TGACAAGGCTGCCTACCTCCCGGGTCT 897,885,12,27,26,1,5
799248_1 CTGCCTACCTCCAGGGTCTGAACT 872,872,0,24,24,0,5
525787_1 GCTGCCTACCTCCAGGGTCTGAA 864,864,0,23,23,0,5
919183_1 CAAGGCTGCCTACCTCCAGGGT 853,853,0,22,22,0,5
1297003_1 AGGCTGCCTACCTCCAGGGTC 813,813,0,21,21,0,5
1148179_1 GACAAGGCTGCCTACCTCCAGG 796,796,0,22,22,0,5
602806_1 TCCAGGGTCTGAACTCTGCT 791,791,0,20,20,0,5
844993_1 TCTGAACTCTGCTGACCTGC 773,773,0,20,20,0,5
1105178_1 AGGCTGCCTACCTCCAGGGTCTGA 765,765,0,24,24,0,5
1438352_1 CCAGGGTCTGAACTCTGCT 753,753,0,19,19,0,5
1336341_1 CAAGGCTGCCCACCTCCAGGG 738,728,10,21,20,1,5
1357001_1 GGCTGCCTACCTCCAGGGTCTG 698,698,0,22,22,0,5
727233_1 ACAAGGCTGCCTACCTCCAGG 651,651,0,21,21,0,5
1286210_1 ACCTCCAGGGTCTGA 575,575,0,15,15,0,5
1760614_1 CCAGGGTCTGAACTC 573,573,0,15,15,0,5
492851_1 CTGCCTACCTCCAGG 516,516,0,15,15,0,5
150460_5 CCAAAGGCCAGACTGTAGAGCAG 900,900,0,23,23,0,3
127231_5 AAAGGCCAGACTGTAGAGCAG 801,801,0,21,21,0,3
162092_4 AGGCCAGACTGTAGAGCAG 704,704,0,19,19,0,3
333946_3 CAAAGGCCAGACTGTAGAGCAG 861,861,0,22,22,0,3
340909_2 TGGCAATGAGTATGTCACCAAAGGCCAGA 1136,1136,0,29,29,0,3
182414_3 GGCCAGACTGTAGAGCAG 615,615,0,18,18,0,3
843719_1 GGTCAAAGTTGGCAATGAGTATGTCACCAAAG 1236,1236,0,32,32,0,3
428423_1 CAAAGTTGGCAATGAGTATGTCACCAAAGGC 1149,1149,0,31,31,0,3
690631_1 TATGTCACCAAAGGCCAGACTGTAGAGCAG 1148,1148,0,30,30,0,3
487419_1 ATGTCACCAAAGGCCAGACTGTAGAGC 1060,1060,0,27,27,0,3
2025017_1 TATGTCACCAAAGGCCAGACTGTAGAGC 990,990,0,28,28,0,3
593963_1 AAAGCTCTTTGCTACACCAGGGTCAAAGTT 959,946,13,30,29,1,3
1786869_1 CACCAAAGGCCAGACTGTAGAGCA 933,933,0,24,24,0,3
1183880_1 GTCACCAAAGGCCAGACTGTAGA 899,899,0,23,23,0,3
1082034_1 TGTCACCAAAGGCCAGACTGTAGAGC 876,876,0,26,26,0,3
1044307_1 GTATGTCACCAAAGGCCAGACTGTAGAG 830,830,0,28,28,0,3
1677816_1 GCAATGAGGATGTCACCAAAGGCC 759,736,23,24,23,1,3
993949_1 CTTTGCTACCCCAGGGTC 716,716,0,18,18,0,3
692831_1 CTCTTTGCTACCCCAGGG 706,706,0,18,18,0,3
1382416_1 CCAAAGGCCAGACTGTAGAG 701,701,0,20,20,0,3
1457962_1 CAAAGGCCAGACTGTAGAG 692,692,0,19,19,0,3
1797659_1 CCAAAGGCCAGACTGTAG 628,628,0,18,18,0,3
1960607_1 AAGGCCAGACTGTAGAGCAG 626,626,0,20,20,0,3
1110309_1 AAAGGCCAGACTGTAGAG 625,625,0,18,18,0,3
1109597_1 CTTTGCTACCCCAGGGT 621,621,0,17,17,0,3
1477804_1 TTTGCTACCCCAGGGTCA 538,538,0,18,18,0,3
cluster#=215 genomeSeqID=chr11 strand=- start=30786744 end=30786895 reads#=104 mir#=0
stem ------------------------------------ssssssssssssssssssssssssssssssssssssssssssssssssssssss----sssssssssssssssssssssssssssssssssssssssssssssssss
UNAfold ........((((((..((.......))..)).))))((((((((......((((((..((.((.((((.((((((..((((((((..(((....))))))))..)))..)))))).)))).)).))..)))))))))).))))
genome cactctatcctttcttcctttcagtggctgacaaggctgcctacctccagggtctgaactctgctgacctgctcaaagctctttgctaccccagggtcaaagttggcaatgagtatgtcaccaaaggccagactgtagagcag
167604_5 CTGCCTACCTCCAGGGTCTG 790,790,0,20,20,0,5
214780_3 ACAAGGCTGCCTACCTCCAGGGTCT 968,968,0,25,25,0,5
312658_3 TGCCTACCTCCAGGGTCTGAACTCTGCT 901,901,0,28,28,0,5
326957_3 AAGGCTGCCTACCTCCAGGGTCTGAA 873,873,0,26,26,0,5
380040_2 TGACAAGGCTGCCTACCTCCAGGGTCTGA 1063,1063,0,29,29,0,5
353777_2 CTGCCTACCTCCAGGGTCTGAACTCTG 1035,1035,0,27,27,0,5
276111_2 GACAAGGCTGCCTACCTCCAGGGT 917,917,0,24,24,0,5
299777_2 CAAGGCTGCCTACCTCCAGGG 751,751,0,21,21,0,5
301774_2 CTGCCTACCTCCAGGGTCT 680,680,0,19,19,0,5
577471_1 GTCTGAACTCTGCTGACCTGCTCAAAGCTCTT 1267,1267,0,32,32,0,5
966430_1 TCTGAACTCTGCTGACCTGCTCAAAGCTCT 1174,1174,0,30,30,0,5
1941936_1 CTGCCTACCTCCAGGGTCTGAACTCTGCTG 1162,1162,0,30,30,0,5
921969_1 CAAGGCTGCCTACCTCCAGGGTCTGAACTCT 1162,1162,0,31,31,0,5
513758_1 GCTGCCTACCTCCAGGGTCTGAACTCTGCT 1159,1159,0,30,30,0,5
1078856_1 CTGCCTACCTCCAGGGTCTGAACTCTGC 1104,1104,0,28,28,0,5
1894932_1 TGAACTCTGCTGACCTGCTCAAAGCTC 1063,1063,0,27,27,0,5
1187960_1 ACAAGGCTGCCTACCTCCAGGGTCTGA 1033,1033,0,27,27,0,5
1545669_1 GCTGACAAGGCTGCCTACCTCCAGGGTCTGA 1029,1029,0,31,31,0,5
1267180_1 AAGGCTGCCTACCTCCAGGGTCTGAAC 983,983,0,27,27,0,5
973339_1 CTGAACTCTGCTGACCTGCTCAAAGC 970,970,0,26,26,0,5
495898_1 AGGCTGCCTACCTCCAGGGTCTGAA 966,966,0,25,25,0,5
832325_1 CTGACAAGGCTGCCTACCTCCAGGGTC 963,963,0,27,27,0,5
747139_1 CAAGGCTGCCTACCTCCAGGGTCTGA 962,962,0,26,26,0,5
1570226_1 CAAGGCTGCCTACCTCCAGGGTCT 952,952,0,24,24,0,5
1703957_1 ACAAGGCTGCCTACCTCCAGGGTCTG 932,932,0,26,26,0,5
1889718_1 GCTGCCTACCTCCAGGGTCTGAACT 931,931,0,25,25,0,5
941843_1 CTACCTCCAGGGTCTGAACTCTGC 925,925,0,24,24,0,5
753072_1 CTGACAAGGCTGCCTACCTCCAGG 920,920,0,24,24,0,5
536086_1 CAAGGCTGCCTACCTCCAGGGTCTG 918,918,0,25,25,0,5
1698850_1 TGACAAGGCTGCCTACCTCCCGGGTCT 897,885,12,27,26,1,5
799248_1 CTGCCTACCTCCAGGGTCTGAACT 872,872,0,24,24,0,5
525787_1 GCTGCCTACCTCCAGGGTCTGAA 864,864,0,23,23,0,5
919183_1 CAAGGCTGCCTACCTCCAGGGT 853,853,0,22,22,0,5
1297003_1 AGGCTGCCTACCTCCAGGGTC 813,813,0,21,21,0,5
1148179_1 GACAAGGCTGCCTACCTCCAGG 796,796,0,22,22,0,5
602806_1 TCCAGGGTCTGAACTCTGCT 791,791,0,20,20,0,5
844993_1 TCTGAACTCTGCTGACCTGC 773,773,0,20,20,0,5
1105178_1 AGGCTGCCTACCTCCAGGGTCTGA 765,765,0,24,24,0,5
1438352_1 CCAGGGTCTGAACTCTGCT 753,753,0,19,19,0,5
1336341_1 CAAGGCTGCCCACCTCCAGGG 738,728,10,21,20,1,5
1917685_1 CACTCTATCCTTTCTTCCTTTC 720,720,0,22,22,0,5
1357001_1 GGCTGCCTACCTCCAGGGTCTG 698,698,0,22,22,0,5
727233_1 ACAAGGCTGCCTACCTCCAGG 651,651,0,21,21,0,5
1286210_1 ACCTCCAGGGTCTGA 575,575,0,15,15,0,5
1760614_1 CCAGGGTCTGAACTC 573,573,0,15,15,0,5
492851_1 CTGCCTACCTCCAGG 516,516,0,15,15,0,5
150460_5 CCAAAGGCCAGACTGTAGAGCAG 900,900,0,23,23,0,3
127231_5 AAAGGCCAGACTGTAGAGCAG 801,801,0,21,21,0,3
162092_4 AGGCCAGACTGTAGAGCAG 704,704,0,19,19,0,3
333946_3 CAAAGGCCAGACTGTAGAGCAG 861,861,0,22,22,0,3
340909_2 TGGCAATGAGTATGTCACCAAAGGCCAGA 1136,1136,0,29,29,0,3
182414_3 GGCCAGACTGTAGAGCAG 615,615,0,18,18,0,3
843719_1 GGTCAAAGTTGGCAATGAGTATGTCACCAAAG 1236,1236,0,32,32,0,3
428423_1 CAAAGTTGGCAATGAGTATGTCACCAAAGGC 1149,1149,0,31,31,0,3
690631_1 TATGTCACCAAAGGCCAGACTGTAGAGCAG 1148,1148,0,30,30,0,3
487419_1 ATGTCACCAAAGGCCAGACTGTAGAGC 1060,1060,0,27,27,0,3
2025017_1 TATGTCACCAAAGGCCAGACTGTAGAGC 990,990,0,28,28,0,3
593963_1 AAAGCTCTTTGCTACACCAGGGTCAAAGTT 959,946,13,30,29,1,3
1786869_1 CACCAAAGGCCAGACTGTAGAGCA 933,933,0,24,24,0,3
1688855_1 TGCTCAAAGCTCTTTGCTACCCC 903,903,0,23,23,0,3
1183880_1 GTCACCAAAGGCCAGACTGTAGA 899,899,0,23,23,0,3
1082034_1 TGTCACCAAAGGCCAGACTGTAGAGC 876,876,0,26,26,0,3
1044307_1 GTATGTCACCAAAGGCCAGACTGTAGAG 830,830,0,28,28,0,3
1677816_1 GCAATGAGGATGTCACCAAAGGCC 759,736,23,24,23,1,3
993949_1 CTTTGCTACCCCAGGGTC 716,716,0,18,18,0,3
692831_1 CTCTTTGCTACCCCAGGG 706,706,0,18,18,0,3
1382416_1 CCAAAGGCCAGACTGTAGAG 701,701,0,20,20,0,3
1457962_1 CAAAGGCCAGACTGTAGAG 692,692,0,19,19,0,3
1797659_1 CCAAAGGCCAGACTGTAG 628,628,0,18,18,0,3
1960607_1 AAGGCCAGACTGTAGAGCAG 626,626,0,20,20,0,3
1110309_1 AAAGGCCAGACTGTAGAG 625,625,0,18,18,0,3
1109597_1 CTTTGCTACCCCAGGGT 621,621,0,17,17,0,3
1477804_1 TTTGCTACCCCAGGGTCA 538,538,0,18,18,0,3
cluster#=216 genomeSeqID=chr11 strand=- start=37913304 end=37913445 reads#=2 mir#=0
stem ---ssssssssssssssssssssssssssssssssssssssss--------------sssssssssssssssssssssssssssssssssssssss-
UNAfold )))((((.(((..((.(((((.((.((((((((.(((((((((..............))))))))).)))))))).)).)))))))..))).)))).
genome tccgactatttgcgatccccaaggactgcagcagaccaggcttccctgtccattaccaagcttggtatgctgcagcccctggggtcataaacagttg
1282512_1 TCCCCAAGGACTGCAGCAGACC 838,838,0,22,22,0,5
1364370_1 GACCAGGCTTCCCTGT 594,594,0,16,16,0,5
cluster#=217 genomeSeqID=chr11 strand=- start=37998610 end=37998751 reads#=2 mir#=0
stem ---sssssssssssssssssssssssssss----ssssssssssssssssssssssss---
UNAfold ...(((((.((((((((..(((((..((((....))))..))))))))))))))))))...
genome acagaagtaaacttggcttatgtaagtacgcatgcgtgtgtgcatgccaagttgcttcagt
326025_2 TGTGCATGCCAAGTTGCTTCAG 782,782,0,22,22,0,3
cluster#=218 genomeSeqID=chr11 strand=- start=39313471 end=39313610 reads#=3 mir#=0
stem ---sssssssssssssssssssssssssssssss----ssssssssssssssssssssssssssssssssss---
UNAfold )))(((((.((((((((((..(((((((..((((....))))..))))))).))).).))))))...))))).((
genome ctccagtattctggcctggagaattccaaggactgtatagtctgtggagttgccaagagtcagacactactgagc
365908_2 GAGAATTCCAAGGACTGTATA 757,757,0,21,21,0,5
1441364_1 GGAGAATTCCAAGGACTGTA 786,786,0,20,20,0,5
cluster#=219 genomeSeqID=chr11 strand=- start=40469546 end=40469687 reads#=2 mir#=0
stem ---sssssssssssssssssssssssssssssssssss-----sssssssssssssssssssssssssssssss---
UNAfold )).((.((.(((.(((((.((((((((..(((..((((.....))))..)))..))))))))))))))))))))...
genome gaagctggtgagagcagagaggcaaagctgcccagtttgcgcagaacgaggcccctttgccttctgcctcccgccca
1302896_1 TGAGAGCAGAGAGGCAAAGCTG 857,857,0,22,22,0,5
1352279_1 CCCTTTGCCTTCTGCCTCCCG 840,840,0,21,21,0,3
cluster#=220 genomeSeqID=chr11 strand=- start=41467846 end=41467996 reads#=24 mir#=0
stem ---sssssssssssssssssssssssssss-----ssssssssssssssssssssssssss------
UNAfold ...((((..((((....(((((((((((((.....))))))).))))))..))))..)))).(((((
genome ttatccatcactgtgggtgagatggcagcagggcatgctgtctgtctcaatcagttgtgggacagac
91431_9 CTCAATCAGTTGTGGGACAGAC 823,823,0,22,22,0,3
156669_4 CAATCAGTTGTGGGACAGAC 769,769,0,20,20,0,3
200005_3 TCAATCAGTTGTGGGACAGAC 768,768,0,21,21,0,3
1117001_1 GCTGTCTGTCTCAATCAGTTGTGGGACAGAC 1170,1170,0,31,31,0,3
1752241_1 TCTCAATCAGTTGTGGGACAGAC 916,916,0,23,23,0,3
1357659_1 AATCAGTTGTGGGACAGAC 758,758,0,19,19,0,3
1493290_1 CTCAATCAGTTGTGGGACAGA 740,740,0,21,21,0,3
1167476_1 CTCAATCAGTTGTGGAACAGAC 680,675,5,22,21,1,3
888814_1 ATCAGTTGTGGGACAGAC 669,669,0,18,18,0,3
1596401_1 CAGTTGTGGGACAGAC 632,632,0,16,16,0,3
1511747_1 AGTTGTGGGACAGAC 553,553,0,15,15,0,3
cluster#=221 genomeSeqID=chr11 strand=- start=46117034 end=46117178 reads#=19 mir#=0
stem ----ssssssssssssssssssssssssss----------ssssssssssssssssssssssssss----
UNAfold ....(((((((((.(((((((((..(((((..........))))).)))))))))..)))))))))....
genome agtctggggtgggagaggggagcctggtatcctaacagtaatgcttgctccccttcccccacctcacagt
1108558_1 CTGGGGTGGGAGAGGGGAGCCTG 888,888,0,23,23,0,5
1582140_1 AGTCTGGGGTGGGAGAGGGGAGC 877,877,0,23,23,0,5
783413_1 TCTGGGGTGGGAGAGGGGAGCC 804,804,0,22,22,0,5
132687_5 CTCCCCTTCCCCCACCTCACAGT 850,850,0,23,23,0,3
185008_4 TGCTCCCCTTCCCCCACCTCACAGT 911,911,0,25,25,0,3
360612_2 TGCTCCCCTTCCCCCACCTCACA 877,877,0,23,23,0,3
267377_2 TCCCCTTCCCCCACCTCACAGT 807,807,0,22,22,0,3
1847735_1 CCCCTTCCCCCACCTCACAG 775,775,0,20,20,0,3
986895_1 TGCTCCCCTTCCCCCACCTCAC 761,761,0,22,22,0,3
899100_1 TGCTCCCCTTCCCCCACCTCA 738,738,0,21,21,0,3
cluster#=222 genomeSeqID=chr11 strand=- start=46480350 end=46480490 reads#=8 mir#=0
stem ---sssssssssssssssssssssssssssssssssss------------sssssssssssssssssssssssssssssssssssssss---
UNAfold ...(((.((((((.(((((((....((((((.((((((............))))))....))))))....)))).))).)))))).)))...
genome cgaaccggagagtgtcgtcctgagaggagtgaaggcggcaaaatggcggaccgcttctcccgcttcaacgaggaccgagactttcaggtaaa
192403_4 CGGCAAAATGGCGGACCG 682,682,0,18,18,0,5
1870645_1 ACCGGAGAGTGTCGTCCT 718,718,0,18,18,0,5
1888320_1 GTGAAGGCGGCAAAATGG 691,691,0,18,18,0,5
1095554_1 CCGCTTCAACGAGGACCGAGA 801,801,0,21,21,0,3
923521_1 AAATGGCGGACCGCTTCTCCCGCTTCA 775,775,0,27,27,0,3
cluster#=223 genomeSeqID=chr11 strand=- start=46480482 end=46480620 reads#=2 mir#=0
stem sssssssssssssssssssssssssssssssssssssssssssssssssssssss----ssssssssssssssssssssssssssssssssssssssssssssssssss---
UNAfold (((..(...(((((..((.......((.(((((((((((((((...(((((((((....)))))))))...)))))))))))))))))...))...)))))..)..))).((
genome gccgtcggggctctggtcgggatacgcattctcgcttcctccctccctcgcctgcgcgcgcgggtgggcgtgggaggaggcggggagcacagaaggagagcgagggggcggg
769977_1 CGGGTGGGCGTGGGAGGAG 619,619,0,19,19,0,3
1404048_1 GCGCGCGCGGGAGGGCG 597,587,10,17,16,1,3
cluster#=224 genomeSeqID=chr11 strand=- start=47656390 end=47656532 reads#=2 mir#=0
stem ---ssssssssssssssssssssssssssssssssssssssss----ssssssssssssssssssssssssssssssssssssssss---
UNAfold ...((((((..(((((((((.(((((((..((((((((..(((....)))..))))))))..))))))).)))))))))..))))))...
genome atgtattggactggccaaaacgtttgtttgggtttttctgtaagatgttatggaaaaacctgaacaaactttttggccaacccagtagaa
1818407_1 AAAAACCTGAACAAACTTTTTGG 918,918,0,23,23,0,3
422482_1 AAAAACCTGAACAACCTTTTTGG 700,689,11,23,22,1,3
cluster#=225 genomeSeqID=chr11 strand=- start=49642433 end=49642574 reads#=35 mir#=0
stem ---ssssssssssssssssssssssssssssssssssssssssssssss---sssssssssssssssssssssssssssssssssssssssssssssssssss---
UNAfold ...(((((.(((((((((((((((((((.((((..((..((((((..((...))..))))))..))..)))).))).)))))))))))))))).....)))))...
genome tatactgtcttatattgggttggccaaacagttggtttgggttttcatgtaacagaaaaacctgaatgaactttttgggccaactcaatataatcttcacagtctt
37756_27 AGAAAAACCTGAATGAACTTTT 825,825,0,22,22,0,3
126090_6 AGAAAAACCTGAATGAACTTT 764,764,0,21,21,0,3
1262619_1 AGAAAAACCTGAATGACCTTT 644,625,19,21,20,1,3
1242047_1 AGCAAAACCTGAATGAACTTTT 572,553,19,22,21,1,3
cluster#=226 genomeSeqID=chr11 strand=- start=49797693 end=49797833 reads#=4 mir#=0
stem ---ssssssssssssssssssssssssssssssssssssss-----ssssssssssssssssssssssssssssssssssssss---
UNAfold ((((((((((...((((.((.(((.(((.((((((((.(((.....))).)))))))).))).))).)).))))...)))))))...
genome tctgttgggttgaccaataaattcattctggtttttccataagatgtattgaaaaatctgaacgaactttttggcctacctaatact
381764_2 AAAATCTGAACGAACTTTTTGG 712,712,0,22,22,0,3
531920_1 AAATCTGAACGAACTTTTTGG 764,764,0,21,21,0,3
1322325_1 AAAATCCGAACGAACTTTTT 532,510,22,20,19,1,3
cluster#=227 genomeSeqID=chr11 strand=- start=50025861 end=50026003 reads#=43 mir#=0
stem ---ssssssssssssssssssssssssssssssss-----sssssssssssssssssssssssssssssssssssssss---
UNAfold ...((...((((((.((((((((((((((((((((.....)).......)))))))))))))))))).))))))...))...
genome tactgggctggccacaaagtttgttcaggttttccacaatggcctataaaaaatctgaacaaactttttggccaacacaata
63859_14 AAAATCTGAACAAACTTTTTGG 840,840,0,22,22,0,3
62408_14 AAATCTGAACAAACTTTTTGGC 821,821,0,22,22,0,3
133542_7 TCTGAACAAACTTTTTGGCCA 817,817,0,21,21,0,3
201114_3 AAATCTGAACAAACTTTTTGG 795,795,0,21,21,0,3
345959_2 ATCTGAACAAACTTTTTGGCCA 839,839,0,22,22,0,3
1355687_1 AAAATCTGAACAAACTTTTTGGC 908,908,0,23,23,0,3
1655361_1 ATCTGAACAAACTTTTTGGCC 830,830,0,21,21,0,3
1024749_1 ATCTGAACAAACTTTTTGGC 769,769,0,20,20,0,3
cluster#=228 genomeSeqID=chr11 strand=- start=50439125 end=50439271 reads#=2 mir#=0
stem ----ssssssssssssssssssssssssssssssss------sssssssssssssssssssssssssssssssssss---
UNAfold ))))((((((.(((..(..(((..(((.((((((((......)))))...))))))..)))..)..)))..))))))..)
genome ctgcctggtcaggctgtgtcctagaggcgtcgtggcagtgaagtcgcgttgaccctgcaggcggtggccgggaccagagg
736447_1 CTGCCTGGTCAGGCTGTGTCCTAGAGG 1064,1064,0,27,27,0,5
1910652_1 CCTGGTCAGGCTGTGTCCTAG 781,781,0,21,21,0,5
cluster#=229 genomeSeqID=chr11 strand=- start=50666502 end=50666641 reads#=2 mir#=0
stem ---sssssssssssssssssssssssssssss--------sssssssssssssssssssssssssssssss---
UNAfold )).(((((((((.((((((((...((((((((........)))))).)).))))))))....)))))))))...
genome cgggccagggggttgagagccgaggccagagtcaccacacactttgtgcaggcttttatgtttctcctggcaga
315863_2 CGGGCCAGGGGGTTGAGAGC 770,770,0,20,20,0,5
cluster#=230 genomeSeqID=chr11 strand=- start=50864902 end=50865047 reads#=2 mir#=0
stem ---ssssssssssssssssssssssssss-------sssssssssssssssssssssssss---
UNAfold )..((((((..(((.((((.(((..((((.......))))...))).)))).)))))))))...
genome gaactatggacggaggttcatgacattgtacgggagacagggatcaagagcatccccataggaa
1144994_1 TATGGACGGAGGTTCATGACATTGTA 981,981,0,26,26,0,5
933347_1 GACAGGGATCAAGAGC 593,593,0,16,16,0,3
cluster#=231 genomeSeqID=chr11 strand=- start=53420285 end=53420425 reads#=5 mir#=0
stem ---sssssssssssssssssssssssssssssssssssssssss----sssssssssssssssssssssssssssssssssssssssss---
UNAfold ...((..((((((((...(((((.((.(((.((((((((..(((....)))..)))))))).))).)).)))))...))))))))..)).((
genome gaagtgttgggttggcccaaaagctcattcgggtttttctgtaagatattatgggaaaaccagaacgaactttttgtccaacccagtacagc
222398_4 AAAACCAGAACGAACTTTTTGT 836,836,0,22,22,0,3
1406415_1 AAAACCAGAACGAACTTTTTG 837,837,0,21,21,0,3
cluster#=232 genomeSeqID=chr11 strand=- start=57502223 end=57502360 reads#=2 mir#=0
stem ---ssssssssssssssssssssssss--------------ssssssssssssssssssss---
UNAfold ...(((((.....((((...(((((((..............)))))))..))))..)))))...
genome gcttgtcctttccctgcagacggccggcccctctacgtgctccggctggggcagatggacacca
1600207_1 CGGCTGGGGCAGATGGAC 654,654,0,18,18,0,3
1559031_1 TGCTCCGGCTGGGGCAGA 553,553,0,18,18,0,3
cluster#=233 genomeSeqID=chr11 strand=- start=62767852 end=62767992 reads#=2 mir#=0
stem ---sssssssssssssssssssssssssssssssssssssss----ssssssssssssssssssssssssssssssssssssssssss---
UNAfold ...((((((((((..(((((((((.(((..(((((.((((((....)))))).)))))..))).)))))))))...)))))))..))).((
genome taatcttgggttgcgaaaaagttcatttgcgttttcctataaaatgttatggaaaaacctgaaggaactttttaactaactcagtagaatc
1790850_1 AAAAACCTGAAGGAACTTTTT 826,826,0,21,21,0,3
1011107_1 AAAAACCTGAAGGAACTTTT 786,786,0,20,20,0,3
cluster#=234 genomeSeqID=chr12 strand=+ start=2887924 end=2888066 reads#=2 mir#=0
stem ---------------------------------------------------sssssssssssssssssssssssssssssssssssss-----ssssssssssssssssssssssssssssssssssssss-
UNAfold ...((((((...((((.((((..(((....))))))).))))...))))))(((((((...(((...(((((.(((((((.....(((.....))).....)))))))..)))))....)))..))))))).
genome ccagcacgttactgtgaacaggtcagaattctgctgtccacactcacgtgtggacagacctgggcatttggatgcaggtttcttccagcctctctgtccatagcctgcccttcagctctccccctctgtccg
1907385_1 GTGGACAGACCTGGGCATTTGGA 850,850,0,23,23,0,5
531676_1 CCAGCACGTTACTGTGAA 718,718,0,18,18,0,5
cluster#=235 genomeSeqID=chr12 strand=+ start=21011241 end=21011380 reads#=3 mir#=0
stem ---ssssssssssssssssssssssssssssssssssssssssssss----sssssssssssssssssssssssssssssssssssssssssss---
UNAfold ...((((((.(((((((((.((((((((((((.((((((((((((((....)))))))))))))).)))))))))))))).)))))))))))))...
genome gctatatatatggttcaccaaaaaagttcattcgagtttttccataacatcttgtgggaaaactcaaatgaattttttggctgagccaatatgttta
303824_2 AAAAGTTCATTCGAGTTTTT 739,739,0,20,20,0,5
444580_1 AAAAGTTCATTCGAGTTTT 584,584,0,19,19,0,5
cluster#=236 genomeSeqID=chr12 strand=+ start=23054280 end=23054423 reads#=2 mir#=0
stem ---ssssssssssssssssssssssssssss------ssssssssssssssssssssssssssssss---
UNAfold ...(((.(((((.((((((((((..((..((......))..))))))...)))))).)))))..))).((
genome aaattgtttcagatggtggggaaatgttcaggtgagactttgcttccagtccaccaactgaattcaaatg
313073_2 CTTTGCTTCCAGTCCACCAACTGA 883,883,0,24,24,0,3
cluster#=237 genomeSeqID=chr12 strand=+ start=23317168 end=23317305 reads#=2 mir#=0
stem ---sssssssssssssssssssssssssss------ssssssssssssssssssssssss---
UNAfold ...(((((((...(((((..(((.((.(((......))).)).)))..))))))))))))((.
genome actcttattggattggaagctggtccatgtgacccagcagggtccattttccataataaggct
1450169_1 TTGGATTGGAAGCTGGTC 694,694,0,18,18,0,5
1468635_1 CTTATTGGATTGGAGGGGCGGGGGAGA 546,526,20,27,17,10,5
cluster#=238 genomeSeqID=chr12 strand=+ start=24880860 end=24881002 reads#=35 mir#=0
stem ---ssssssssssssssssssssssssssssssssssssss------sssssssssssssssssssssssssssssssssssssss---
UNAfold )).(((((..((((....(((((((((.(((((.((((.((......))..))))..))))).)))))))))....)))).)))))..)
genome agttggcagccatcaaaagtaacagcatctccactggaagttgacgcacagtccacatggagttgctgttacaatcgatgatgccatta
113007_7 AGTAACAGCATCTCCACTGGA 800,800,0,21,21,0,5
295341_2 AAGTAACAGCATCTCCACTGGAA 916,916,0,23,23,0,5
342974_2 AAGTAACAGCATCTCCACTGG 795,795,0,21,21,0,5
362240_2 AGTAACAGCATCTCCACTGG 749,749,0,20,20,0,5
1336643_1 AAGTAACAGCATCTCCACTGGA 792,792,0,22,22,0,5
121783_8 CACATGGAGTTGCTGTTACA 760,760,0,20,20,0,3
157737_5 CACATGGAGTTGCTGTTACAAT 818,818,0,22,22,0,3
206089_3 ACATGGAGTTGCTGTTACAATCG 862,862,0,23,23,0,3
250160_2 CACATGGAGTTGCTGTTACAA 795,795,0,21,21,0,3
311490_2 CACATGGAGTTGCTGTTAC 694,694,0,19,19,0,3
640979_1 CACATGGAGTTGCTGTTACAATC 856,856,0,23,23,0,3
cluster#=239 genomeSeqID=chr12 strand=+ start=27617545 end=27617686 reads#=3 mir#=0
stem sssssssssssssssssssssssssssssssssssssssssssssssss-----sssssssssssssssssssssssssssssssssssssssssss---
UNAfold (((((..(((..(((....((.(((.((((((((...(((.((((.(((.....))).)))))))...)))))))).))).)))))..))).)))))(((
genome ggtggggggccatggagttgtgtgctggaggggaacttgtcattgagctttgccagcccaatacgttcttccctcctgtagacccacagccaccactgga
299157_2 ATACGTTCTTCCCTCCTGTAGA 859,859,0,22,22,0,3
1645252_1 ATACGTTCTTCCCTCCTGTAG 819,819,0,21,21,0,3
cluster#=240 genomeSeqID=chr12 strand=+ start=28693984 end=28694126 reads#=2 mir#=0
stem ---sssssssssssssssssssssssss----sssssssssssssssssssssssssss-------------------------------
UNAfold ...((((((((((((((...((..((((....))))..)).)))))))....))))))).....(((......)))))))))))))))))
genome ggttctcaggaagtggttcccaagtttttttaaaaaagtgtgctatttaggatctgagacaaaacattaaggtatggctcactgtcctcc
1346778_1 AGTGTGCTATTTAGGATCTGAGA 806,806,0,23,23,0,3
807229_1 GGTATGGCTCACTGTCCTCC 752,752,0,20,20,0,3
cluster#=241 genomeSeqID=chr12 strand=+ start=33628128 end=33628267 reads#=23 mir#=0
stem ---ssssssssssssssssssssssssssssssssssss------ssssssssssssssssssssssssssssss---
UNAfold (..(((..(((.(((((....((((((....((((((((......)))))))).)))))))))))..)))..)))((.
genome ctaccttgcccaggcctggggtgtccttcaccttgctgacagctctcagcaggcagggcggggccgggggtggggacg
148770_4 GCGGGGCCGGGGGTGG 596,596,0,16,16,0,3
231782_3 GGGCGGGGCCGGGGGTGG 650,650,0,18,18,0,3
491148_3 GCGGGGCCGGGGGTGGG 609,609,0,17,17,0,3
262633_3 CGGGGCCGGGGGTGGG 593,593,0,16,16,0,3
230975_3 CGGGGCCGGGGGTGG 560,560,0,15,15,0,3
1455473_2 GCGGGGCCGGGGGTGGGG 618,618,0,18,18,0,3
1187821_1 CGGGGCCGGGGGTGGGGCCG 662,653,9,20,19,1,3
1173844_1 GGGCGGGGCCGGGGGT 631,631,0,16,16,0,3
2039146_1 GCGGGGCCGGGGGTGGGGGCG 623,614,9,21,20,1,3
539357_1 GGGCGGGGCCGGGGGTG 596,596,0,17,17,0,3
1031759_1 NGGCGGGGCCGGGGGTGGGT 40,36,4,20,18,2,3
cluster#=242 genomeSeqID=chr12 strand=+ start=34255748 end=34255885 reads#=2 mir#=0
stem ---ssssssssssssssssssssssss----sssssssssssssssssssssssssss---
UNAfold ...((..(((..(((((.((((...((....))....))))..))).))..)))..))...
genome tctaccggcacagagggaacagttatgaatgcagcttctgtcccccatccttgctagttat
1475894_1 ACCGGCACAGAGGGAACA 716,716,0,18,18,0,5
624589_1 ACCGGCACAGAGGGAAC 617,617,0,17,17,0,5
cluster#=243 genomeSeqID=chr12 strand=+ start=42157884 end=42158026 reads#=223 mir#=0
stem ---ssssssssssssssssssssssssssssssssssssss--------sssssssssssssssssssssssssssssssssssssss---
UNAfold ...(((((((((((((((((.(((..(((((((((((((((........))))))..)))))))))..))))))))))))))))))))...
genome ataattgggttggccaaaaaagttcgtttgggtttttctattacattttatgggaaaaaatccaaataaactttttggtcaactcaataat
16032_75 AAAAAGTTCGTTTGGGTTTTTC 822,822,0,22,22,0,5
18907_62 AAAAGTTCGTTTGGGTTTTTC 773,773,0,21,21,0,5
20944_56 AAAAAGTTCGTTTGGGTTTTT 806,806,0,21,21,0,5
78491_10 AAAAGTTCGTTTGGGTTTTT 772,772,0,20,20,0,5
99486_8 AAAAAGTTCGTTTGGGTTTT 761,761,0,20,20,0,5
214741_3 AAAAAGTTCGTTTGGGTTTTTCT 870,870,0,23,23,0,5
397184_2 AAAAGTTCGTTTGGGTTTTTCT 793,793,0,22,22,0,5
319000_2 AAAAGTTCGTTTGGGCTTTTC 615,594,21,21,20,1,5
1350550_1 AAAGTTCGTTTGGGTTTTTCT 777,777,0,21,21,0,5
1402136_1 AAAAAGGTCGTTTGGGTTTTTC 749,740,9,22,21,1,5
1307419_1 AAGTTCGTTTGGGTTTTTCTG 745,726,19,21,20,1,5
1663175_1 AAAAGTTCGTTTGGGATTTTC 717,700,17,21,20,1,5
1468571_1 AACAGTTCGTTTGGGTTTTTC 680,668,12,21,20,1,5
cluster#=244 genomeSeqID=chr12 strand=+ start=45716038 end=45716177 reads#=2 mir#=0
stem ---ssssssssssssssssssssssssssssssssssss-----sssssssssssssssssssssssssssssssssss-
UNAfold )..(((((((((...((.((.....(((((((...((((.....))))...)))))))...)).))..)))..)))))).
genome ccagtatttcttgcctgggaaatcccatggacagaggcctgtctggctagagtccatgaagtcgcaaagagtcagatacg
310580_2 CCAGTATTTCTTGCCTGGGA 781,781,0,20,20,0,5
cluster#=245 genomeSeqID=chr12 strand=+ start=60965580 end=60965717 reads#=3 mir#=0
stem ------------------------------------------sssssssssssssssssssssssss-----sssssssssssssssssssssssss---
UNAfold .....((..((((((((((......)))))))))).......(..(((((.((.((((...((.(((.....))).))..)))).))..)))))..).))
genome aagaaccagttgctgatttagacaaagattagcaaaagcacagtgtttccccagtggctcagctggtaaagaacctgcctgccagtgcaggagatgcagg
1466996_2 AAGAACCAGTTGCTGAC 535,517,18,17,16,1,5
578562_1 TTTCCCCAGTGGCTCAGC 684,684,0,18,18,0,3
cluster#=246 genomeSeqID=chr12 strand=+ start=63311601 end=63311740 reads#=3 mir#=0
stem ---sssssssssssssssssssssssssssssssssssssss----ssssssssssssssssssssssssssssssssssssssssss---
UNAfold ((.(((......((((((.(((((.((..(((((((((((((....))))))))))....)))..)).))))).)))))).....)))...
genome taaggttataaagttggccaaaaattttgtttttttctataacatcttatggaaaaatctgaatgaacttttttgccaaccaaataccata
265929_2 AAAAATCTGAATGAACTTTT 741,741,0,20,20,0,3
1180235_1 AAAAATCTGAATGAACTTTGT 737,713,24,21,20,1,3
cluster#=247 genomeSeqID=chr12 strand=+ start=65963431 end=65963572 reads#=80 mir#=0
stem ---sssssssssssssssssssssssssssssssssssssssssss------------ssssssssssssssssssssssssssssssssssssssssss---
UNAfold ...(((((..((((((((((((...(((((((((((((((((((((............))))))))))))))))))))).)).))))))))))..)))))...
genome gaggcagagtattgggttggcgataaaagttcgtttgggtttttctctaagatggtttggaaaaatccaaatgaactttctgaccaacccaatgatttgttaa
18907_62 AAAAGTTCGTTTGGGTTTTTC 773,773,0,21,21,0,5
78491_10 AAAAGTTCGTTTGGGTTTTT 772,772,0,20,20,0,5
397184_2 AAAAGTTCGTTTGGGTTTTTCT 793,793,0,22,22,0,5
319000_2 AAAAGTTCGTTTGGGCTTTTC 615,594,21,21,20,1,5
1350550_1 AAAGTTCGTTTGGGTTTTTCT 777,777,0,21,21,0,5
1307419_1 AAGTTCGTTTGGGTTTTTCTG 745,726,19,21,20,1,5
1663175_1 AAAAGTTCGTTTGGGATTTTC 717,700,17,21,20,1,5
1468571_1 AACAGTTCGTTTGGGTTTTTC 680,668,12,21,20,1,5
cluster#=248 genomeSeqID=chr12 strand=+ start=69034206 end=69034347 reads#=2 mir#=0
stem ---sssssssssssssssssssssssssssssss---sssssssssssssssssssssssssssssssssss---
UNAfold (((((.(((((((.(((.((((((((((((((((...)))))....))))))))))).))).))))))).)).((
genome agccgcagacccagggcaggccagctccaccaggcatcctgggccttggagctggtcggccatgggtctccgatg
795451_1 CTGGTCGGCCATGGGTCTCCGA 855,855,0,22,22,0,3
1819728_1 AGCTGGTCGGCCATGGGTCTCC 831,831,0,22,22,0,3
cluster#=249 genomeSeqID=chr12 strand=+ start=70179798 end=70179941 reads#=2 mir#=0
stem ---ssssssssssssssssssssssss-------ssssssssssssssssssssss---
UNAfold ...((((((((..((((.((....(((.......))).))..))))..)))))))).((
genome ctggaagttcatggttcacatattgctgaagcctggcttggagaattttgagctttagt
1761669_1 GAAGTTCATGGTTCACATATTGCT 950,950,0,24,24,0,5
2028983_1 TCATGGTTCACATATTGCTG 787,787,0,20,20,0,5
cluster#=250 genomeSeqID=chr12 strand=+ start=82725337 end=82725478 reads#=5 mir#=0
stem -ssssssssssssssssssssssssssssssssssssssssssssss---------ssssssssssssssssssssssssssssssssssssssssssssssss---
UNAfold .((.((.(((.(((...((((((((.(((((((((..((((((((((.........)))).))))))..))))))))).)))))))).....)))))).)).))...
genome tagcctgatacactaaattggccaaaaagtttatttgggttttccattaacatcttatggaaaaacctgaatgaacttgttggccaaccaacagttgtgagactcac
196347_3 AAAAACCTGAATGAACTTGTTG 857,857,0,22,22,0,3
736783_1 AAAAACCTGAATGAACTTGTT 825,825,0,21,21,0,3
790079_1 AAACCTGAATGAACTTGTT 741,741,0,19,19,0,3
cluster#=251 genomeSeqID=chr12 strand=+ start=85973822 end=85973956 reads#=5 mir#=0
stem ---ssssssssssssssssssssssss----------ssssssssssssssssssssssssssssssss---
UNAfold ...((((((((((((((((((.(((((..........)))))..)))))))))....)))...)))))).((
genome gagggccgccggcaggaggagagcctgaacagcgagccaggcgcctcctcctgtgctccgtgtgtggccagg
[truncated: 8,483 more rows]
