# Supplementary material for: Identification and Characterization of the miRNA Transcriptome of Ovis aries
Source: PLoS One. 2013 Mar 13;8(3):e58905. doi: 10.1371/journal.pone.0058905 (PMC3596360; doi:10.1371/journal.pone.0058905)
Supplement: Table S20 — Overall Ovis aries unique miRNAs sequenced in this study. (XLS) [file pone.0058905.s024.xls]

## Sheet: Sheet 1
Supplementary Table S20. Overall Ovis aries unique miRNAs sequenced in this study
Definition of miRNA_name:
miRNA_name	is the name of detected miRNA sequence
	The miRNA_name is composed of the 1st known miRNA name in a cluster, a underscore, and a matching annotation: such as
	L-n means the miRNA_seq (detected) is n base less than known rep_miRSeq in the left side;
	R-n means the miRNA_seq (detected) is n base less than known rep_miRSeq in the right side;
	L+n means the miRNA_seq (detected) is n base more than known rep_miRSeq in the left side;
	R+n means the miRNA_seq (detected) is n base more than known rep_miRSeq in the right side;
	2ss5TC13TA means 2 substitutin (ss), which are T->C at position 5 and T->A at position 13
	if there is no matching annotation, the miRNA_seq (detected) is exactly same as known rep_miRSeq.
the miRNA_name in gp4 is composed of 3 parts, PC, 5p or 3p, readID. PC means 'Predicted Candidate'.
About miRNA_seq:
miRNA_seq	is a read at 5' or 3' of maximum mapped score in each cluster.
score(all) of the miRNA	is the total score of the miRNA_seq
mirIDs,	is all mirID in a cluster, seprated by ,
rep_mirID	is the representative known mirID
rep_miRID	is the representative known mirID
type	is 5' or 3', which means the cluster appears at 5' or 3' end
Definition cluster groups:
gp1a: Reads were mapped to oar miRNAs/pre-miRNAs in miRbase v17.0 and the pre-miRNAs were further mapped to oar genome & EST.
gp1b: Reads were mapped to mammalian (except for oar) miRNAs/pre-miRNAs in miRbase v17.0 and the pre-miRNAs were further mapped to oar genome & EST.
gp2a: Reads were mapped to mammalian miRNAs/pre-miRNAs in miRbase v17.0 and the mapped pre-miRNAs were not further mapped to oar genome, but the reads (and of course the miRNAs of the pre-miRNAs) were mapped to oar genome. The extended genome sequences from the oar genome loci could form hairpins.
gp2b: Reads were mapped to mammalia miRNAs/pre-miRNAs in miRbase and the mapped pre-miRNAs were not further mapped to genome, but the reads (and of course the miRNAs of the pre-miRNAs) were mapped to genome. The extended genome sequences could not from the genome loci form hairpins.
gp3a: Reads were mapped to mammalian miRNAs/pre-miRNAs in miRbase v17.0 and the mapped pre-miRNAs were not further mapped to oar genome, and the reads were not mapped to oar genome, either.
gp3b: Reads were mapped to mammalian pre-miRNAs in miRbase v17.0 and the mapped pre-miRNAs were not further mapped to genome, and the reads were not mapped to genome, either.
gp4a: Reads were not mapped to mammalian pre-miRNAs in miRbase v17.0. But the reads were mapped to oar genome & the extended genome sequences from oar genome could form hairpins.
Index	miRNA_seq	miRNA_name	group	norm_Texel	norm_Ujumqin	Log2 (Ujumqin/Texel)	len	score(all) of the miRNA	group	genomeID	strand	start	end	genome_seq	#mir	mirIDs,	rep_mirID	rep_miRID	type	base_inLoop	SS
1	TGGTTTACCGTCCCACATACAT	oar-miR-299-5p	gp3a	14741	7965	-0.9	22	834	gp3a					tgccatcgtgcggtacttgaagaaaTGGTTTACCGTCCCACATACATtctgaatatgTATGTGGGACGGTAAACCGCTTcttggtatcctgcccagccatcaaa	9	oar-mir-299,bta-mir-299,hsa-mir-299,ssc-mir-299,cfa-mir-299,mml-mir-299,ptr-mir-299,ppy-mir-299,rno-mir-3563,	oar-mir-299	oar-miR-299-5p	5'	0	.((....((..((((((..(((((..(((((((((((((((((((((.......)))))))))))))))))))))..)))))))))))..))...)).......
								834	gp3a					tgccatcgtgcggtacttgaagaaaTGGTTTACCGTCCCACATACATtctgaatatgTATGTGGGACGGTAAACCGCTTcttggtatcctgcccagccatcaaa	6	oar-mir-299,hsa-mir-299,mml-mir-299,ppy-mir-299,rno-mir-3563,eca-mir-299,	oar-mir-299	oar-miR-299-5p	5'	0	.((....((..((((((..(((((..(((((((((((((((((((((.......)))))))))))))))))))))..)))))))))))..))...)).......
2	GAATGTTGCTCGGTGAACCCCT	oar-miR-409-3p_L-1	gp1a	41849	26521	-0.7	22	807	gp1a	chr18	+	68539978	68540078	cctctccatggtacgcggggagAGGTTACCCGAGCAACTTTGCATctggacgacGAATGTTGCTCGGTGAACCCCTtttcggtatcaaaatccatcagaga	7	oar-mir-409,bta-mir-409a,hsa-mir-409,cfa-mir-409,ptr-mir-409,mmu-mir-409,rno-mir-409,	oar-mir-409	oar-miR-409-3p	3'	0	.((((...((((((.((..(((.((((..(((((((((((((..((.....)))))).)))))))))..)))).)))..)))))))).........)))).
3	AGAGGTCTTCCATGGTGCATTCG	oar-miR-154b-5p	gp3a	25394	16130	-0.7	23	855	gp3a					agagatacttggtggtacttgaagAGAGGTCTTCCATGGTGCATTCGctttattctttgacgAATCATACATGGTTGACCTTTTTttaggtatcaaatctggccttgaa	4	oar-mir-154b,hsa-mir-154,mmu-mir-154,rno-mir-154,	oar-mir-154b	oar-miR-154b-5p	5'	0	.(((........(((((((((((((((((((..((((((((.(((((.((........)))))))))).)))))..)))))))))))))))))))........)))...
4	TGAAGGTCTACTGTGTGCCAGG	oar-miR-493-3p	gp1a	7981	5322	-0.6	22	816	gp1a	chr18	+	68350003	68350117	ggggctccctctggcccccagggccTTGTACATGGTAGGCTTTCATTcattcgtttgcacattcggTGAAGGTCTACTGTGTGCCAGGccctgtgccaggcagcaagtaaatgga	7	oar-mir-493,bta-mir-493,hsa-mir-493,cfa-mir-493,mmu-mir-493,rno-mir-493,eca-mir-493b,	oar-mir-493	oar-miR-493-3p	3'	0	...(((...((((((...((((((((.(((((..((((((((((((...................))))))))))))..))))).)))))))).)))))).)))...........
5	CCTCCCACACCCAAGGCTTGCA	hsa-miR-532-3p	gp1b	7132	4852	-0.6	22	834	gp1b	chrX	+	52789953	52790043	gacttgctttctctcttaCATGCCTTGAGTGTAGGACCGTtggcatcttaattacCCTCCCACACCCAAGGCTTGCAggagggccagcctt	10	bta-mir-532,hsa-mir-532,ssc-mir-532,cfa-mir-532,mml-mir-532,ptr-mir-532,ppy-mir-532,mmu-mir-532,rno-mir-532,eca-mir-532,	hsa-mir-532	hsa-miR-532-3p	3'	0	.....(((..(((((((.((.((((((.((((.(((..((.............))..))).)))).)))))).)).)))))))..)))...
6	TTTGGTCCCCTTCAACCAGCT	bta-miR-133b_R-1	gp1b	27172	18610	-0.5	21	797	gp1b	chr20	+	25855496	25855600	tgccccctgctctgGCTGGTCAAACGGAACCAAGTCcgtcttcctgagaggTTTGGTCCCCTTCAACCAGCTacagcagggctggcaaagcccagtccttggaga	9	bta-mir-133b,hsa-mir-133b,ssc-mir-133b,mml-mir-133b,ptr-mir-133b,ppy-mir-133b,oan-mir-133b,mmu-mir-133b,eca-mir-133b,	bta-mir-133b	bta-miR-133b	3'	0	(((((((((((.((((((((..((.((.((((((.((.((((...)))))))))))).)).))..)))))))).)))))))..))))....((((...))))...
7	AAACAAACATGGTGCACTTCTT	oar-miR-495-3p	gp1a	83762	57441	-0.5	22	820	gp1a	chr18	+	68509937	68510062	gcacatccgtgcccatcagggctgaccgctggtacctgagaaGAAGTCGCCCATGTTCTTTTCGcttgatttgtgtcgAAACAAACATGGTGCACTTCTTtttcggtgtcaaatctcagcgcgggg	9	oar-mir-495,bta-mir-495,hsa-mir-495,cfa-mir-495,ptr-mir-495,ppy-mir-495,mmu-mir-495,rno-mir-495,eca-mir-495,	oar-mir-495	oar-miR-495-3p	3'	0	.....((((.((((....))))....((((((((((..(((((((((.(((((((((..((((((.........).)))))..))))))).)))))))))))..)))).......)))))))))).
8	TATGTAACACGGTCCACTAAC	oar-miR-379-3p_R-1	gp1a	23566	16199	-0.5	21	793	gp1a	chr18	+	68498420	68498545	cctgattctggggtcagcaccactccacggttcctgcagagaTGGTAGACTATGGAACGTAGGctgtgtgatttctgaccTATGTAACATGGTCCACTAACtctcagtatccaatccgtcctcgga	9	oar-mir-379,bta-mir-379,hsa-mir-379,cfa-mir-379,mml-mir-379,ptr-mir-379,mmu-mir-379,rno-mir-379,eca-mir-379,	oar-mir-379	oar-miR-379-3p	3'	0	........((((((.......)))))).((...(((.((((.((((.(((((((..(((((((...............)))))))..))))))).)))).)))))))...))..((((....))))
9	GCCTGCTGGGGTGGAACCTGGT	oar-miR-370-3p_R-2	gp1a	8038	5547	-0.5	22	811	gp1a	chr18	+	68393561	68393667	agtctggggcacaaggcagagaagcCAGGTCACGTCTCTGCAGTTACACcgctctcgagtGCCTGCTGGGGTGGAACCTGGTctgtctgtctgtctagcaccacagc	9	oar-mir-370,bta-mir-370,hsa-mir-370,cfa-mir-370,mml-mir-370,ptr-mir-370,mmu-mir-370,rno-mir-370,eca-mir-370,	oar-mir-370	oar-miR-370-3p	3'	0	...(((((((...(((((((..((((((((..(..(((.((((...(((((....)).))).)))).)))..)..)))))).)).))))))).....)).)).))).
10	GTCATACACGGCTCTCCTCTCT	oar-miR-485-3p	gp3a	5235	3617	-0.5	22	806	gp3a					caagtgtccacttatggtacttgaagAGAGGCTGGCCGTGATGAATTCGattcatcaaagcgaGTCATACACGGCTCTCCTCTCTtttagtgtcaaattctgcctcggagg	6	oar-mir-485,bta-mir-485,hsa-mir-485,cfa-mir-485,mmu-mir-485,rno-mir-485,	oar-mir-485	oar-miR-485-3p	3'	0	.((((....)))).((..(((..((((((((..(((((((((((.((((...........)))))))).)))))))..))))))))..)))..))..(((((...))))).
								806	gp3a					caagtgtccacttatggtacttgaagAGAGGCTGGCCGTGATGAATTCGattcatcaaagcgaGTCATACACGGCTCTCCTCTCTtttagtgtcaaattctgcctcggagg	5	oar-mir-485,hsa-mir-485,ptr-mir-485,mmu-mir-485,rno-mir-485,	oar-mir-485	oar-miR-485-3p	3'	0	.((((....)))).((..(((..((((((((..(((((((((((.((((...........)))))))).)))))))..))))))))..)))..))..(((((...))))).
11	ATAATACATGGTTAACCTCTCT	oar-miR-655-3p	gp1a	46765	32374	-0.5	22	827	gp1a	chr18	+	68524043	68524149	aactgttcagggatatttgaggAGAGGTTATCCGTGTTATGTTCgcttggctcatcatgaATAATACATGGTTAACCTCTCTttgaatatcaaactctgcctcgagg	5	oar-mir-655,bta-mir-655,hsa-mir-655,ppy-mir-655,eca-mir-655,	oar-mir-655	oar-miR-655-3p	3'	0	...........((((((..(((((((((((.((((((..((((((..(((....)))))))))..)))))).)))))))))))..))))))...(((......))).
12	GAAGTTGTTCGTGGTGGATTCG	oar-miR-382-5p	gp1a	24168	16978	-0.5	22	816	gp1a	chr18	+	68529601	68529726	ccctgctctgtcttgcctctgcctttctgtggtacttgaagaGAAGTTGTTCGTGGTGGATTCGctttacttatgacgAATCATTCACGGACAACACTTTtttcagtaccaaatactacctctaag	8	oar-mir-382,bta-mir-382,ssc-mir-382,cfa-mir-382,ptr-mir-382,ppy-mir-382,mmu-mir-382,rno-mir-382,	oar-mir-382	oar-miR-382-5p	5'	0	....((........)).............((((((.((((((((.(((((((((((..((((((.((.......))))))))..)))))))))))..))))))))))))))...............
13	TAATCCTTGCTACCTGGGTGAGA	bta-miR-500	gp1b	14379	10109	-0.5	23	875	gp1b	chrX	+	52803168	52803251	gctccccctctcTAATCCTTGCTACCTGGGTGAGAgtgctttctgaatgcaATGCACCTGGGCAAGGATTCTGAgagagggagc	20	bta-mir-500,hsa-mir-500a,hsa-mir-501,hsa-mir-502,hsa-mir-500b,ssc-mir-500,cfa-mir-500,cfa-mir-502,mml-mir-500,mml-mir-502,ptr-mir-500,ptr-mir-502,ptr-mir-501,ptr-mir-500-2,ppy-mir-502,ppy-mir-501,eca-mir-500-2,eca-mir-500,eca-mir-502,eca-mir-501,	bta-mir-500	bta-miR-500	5'	0	((((((.(((((.(((((((((...(..((((....(((.........)))...))))..))))))))))..))))).))))))
14	TATGTAATGTGGTCCACGTCT	oar-miR-380-3p	gp1a	17085	12057	-0.5	21	792	gp1a	chr18	+	68501354	68501456	ccttcccacggtacctgaaaagATGGTTGACCACAGAACATGCGctgtctctatgtcgTATGTAATGTGGTCCACGTCTtctcaatatcaaattcagtcgcag	2	oar-mir-380,bta-mir-380,	oar-mir-380	oar-miR-380-3p	3'	0	.........((((..(((.((((((...(((((((..((((((((.........).)))))))..)))))))..)))))).))).))))..............
15	TGTAAACACCCTACACTCTCAGCT	bta-miR-30f	gp3a	5155	3638	-0.5	24	907	gp3a					gagggccagatacTGTAAACACCCTACACTCTCAGCTgtgcacagtgagaaagctgggagaaggctgtttactctctctgcctt	27	bta-mir-30f,bta-mir-30c,bta-mir-30b,hsa-mir-30c-2,hsa-mir-30c-1,hsa-mir-30b,ssc-mir-30c-2,ssc-mir-30c-1,ssc-mir-30b,cfa-mir-30c-2,cfa-mir-30c-1,cfa-mir-30b,age-mir-30b,mml-mir-30c-2,mml-mir-30c-1,ggo-mir-30b,ptr-mir-30c-2,ptr-mir-30c-1,oan-mir-30c,oan-mir-30b,mmu-mir-30c-2,mmu-mir-30c-1,mmu-mir-30b,rno-mir-30c-2,rno-mir-30c-1,rno-mir-30b,eca-mir-30b,	bta-mir-30f	bta-miR-30f	5'	0	.((((.((((....(((((((.(((...(((((((((...(.....)....))))))))).))).)))))))....))))))))
16	CATGCCTTGAGTGTAGGACCGT	bta-miR-532	gp1b	57048	40757	-0.5	22	835	gp1b	chrX	+	52789953	52790043	gacttgctttctctcttaCATGCCTTGAGTGTAGGACCGTtggcatcttaattacCCTCCCACACCCAAGGCTTGCAggagggccagcctt	10	bta-mir-532,hsa-mir-532,ssc-mir-532,cfa-mir-532,mml-mir-532,ptr-mir-532,ppy-mir-532,mmu-mir-532,rno-mir-532,eca-mir-532,	bta-mir-532	bta-miR-532	5'	0	.....(((..(((((((.((.((((((.((((.(((..((.............))..))).)))).)))))).)).)))))))..)))...
17	CAAGTCACTAGTGGTTCCGTTT	bta-miR-224_R-1	gp3a	9466	6782	-0.5	22	839	gp3a					gggctttCAAGTCACTAGTGGTTCCGTTTAgtagatggttgtacattgtttcaaaatggtaccctagtgactacaaagccc	7	bta-mir-224,hsa-mir-224,ssc-mir-224,cfa-mir-224,mmu-mir-224,rno-mir-224,eca-mir-224,	bta-mir-224	bta-miR-224	5'	0	(((((((..(((((((((.(((.((((((....((((......))))......)))))).))))))))))))..)))))))
18	TCGGATCCGTCTGAGCTTGGCT	oar-miR-127_L-1	gp1a	1040945	753516	-0.5	22	820	gp1a	chr18	+	68365758	68365871	gctttgatcactgtctccagcctgCTGAAGCTCAGAGGGCTCTGATtcagaaagatcaTCGGATCCGTCTGAGCTTGGCTggtcggaagtctcctcatctgcttccttcgggtt	8	oar-mir-127,bta-mir-127,hsa-mir-127,ssc-mir-127,cfa-mir-127,mml-mir-127,mmu-mir-127,rno-mir-127,	oar-mir-127	oar-miR-127	3'	0	((..(((..(((.(((((((((.....(((((((((.((.((((((((.....))..)))))).)).)))))))))))))))..))))))....)))...))..((....))..
19	TGAAACATACACGGGAAACCTCT	oar-miR-494-3p	gp1a	6630	4830	-0.5	23	867	gp1a	chr18	+	68506376	68506473	tatcttcgatacttgaaggagAGGTTATCCGTGTTGTCTTCTCtttatttatgaTGAAACATACACGGGAAACCTCTtttttagtatcaaatcccacc	8	oar-mir-494,bta-mir-494,hsa-mir-494,ssc-mir-494,mml-mir-494,ptr-mir-494,mmu-mir-494,rno-mir-494,	oar-mir-494	oar-miR-494-3p	3'	0	.......(((((.((((..(((((((..(((((((((.(((((.........)).)))))).))))))..)))))))..)))))))))..........
20	AATCATACACGGTTCACCTATT	oar-miR-154a-3p	gp1a	5789	4222	-0.5	22	833	gp1a	chr18	+	68534761	68534865	tgctaatctgcggaacttgaagaTAGGTTATCCGTGTAGCCTTCGctttacttgtgacgAATCATACACGGTTCACCTATTttttagtaccaaatcccgccttgg	3	oar-mir-154a,bta-mir-154,eca-mir-154,	oar-mir-154a	oar-miR-154a-3p	3'	0	...........((.(((..(((((((((...(((((((...((((..(((....)))))))...)))))))...)))))))))..))).))..............
21	AATCGTACAGGGTCATCCACTT	oar-miR-487b-3p	gp1a	20105	14988	-0.4	22	822	gp1a	chr18	+	68520284	68520390	tgctaacctttggtacttggagaGTGGTTATCCCTGTCCTGTTCGttttactcatgtcgAATCGTACAGGGTCATCCACTTtttcagtatcaagagcgcagaccgta	10	oar-mir-487b,bta-mir-487b,hsa-mir-487b,ssc-mir-487b,cfa-mir-487b,mml-mir-487b,ptr-mir-487b,mmu-mir-487b,rno-mir-487b,eca-mir-487b,	oar-mir-487b	oar-miR-487b-3p	3'	0	.(((....(((((((((..((((((((....((((((...(((((............)))))...))))))....))))))))..))))))))))))..........
22	TATGTGGGACGGTAAACCGCTT	oar-miR-299-3p	gp3a	10261	7721	-0.4	22	828	gp3a					tgccatcgtgcggtacttgaagaaaTGGTTTACCGTCCCACATACATtctgaatatgTATGTGGGACGGTAAACCGCTTcttggtatcctgcccagccatcaaa	9	oar-mir-299,bta-mir-299,hsa-mir-299,ssc-mir-299,cfa-mir-299,mml-mir-299,ptr-mir-299,ppy-mir-299,rno-mir-3563,	oar-mir-299	oar-miR-299-3p	3'	0	.((....((..((((((..(((((..(((((((((((((((((((((.......)))))))))))))))))))))..)))))))))))..))...)).......
								828	gp3a					tgccatcgtgcggtacttgaagaaaTGGTTTACCGTCCCACATACATtctgaatatgTATGTGGGACGGTAAACCGCTTcttggtatcctgcccagccatcaaa	6	oar-mir-299,hsa-mir-299,mml-mir-299,ppy-mir-299,rno-mir-3563,eca-mir-299,	oar-mir-299	oar-miR-299-3p	3'	0	.((....((..((((((..(((((..(((((((((((((((((((((.......)))))))))))))))))))))..)))))))))))..))...)).......
23	TCTTGGAGTAGGTCATTGGGTGG	oar-miR-432	gp1a	20236	15639	-0.4	23	859	gp1a	chr18	+	68367260	68367349	gcatgactcctccaagTCTTGGAGTAGGTCATTGGGTGGatcctttatttccctatgtgggccaCTGGATGGCTCCTCCATGTCTtggcg	7	oar-mir-432,hsa-mir-432,ssc-mir-432,cfa-mir-432,mml-mir-432,ptr-mir-432,eca-mir-432,	oar-mir-432	oar-miR-432	5'	0	...........(((((...(((((..((((((..(((((.(((..(((......))).))))))))..)))))).)))))...)))))..
24	TCAGTGCATCACAGAACTTTGT	bta-miR-148b	gp1b	14702	11363	-0.4	22	824	gp1b	chr3	-	141167713	141167807	caccgttagcatttgaggtGAAGTTCTGTTATACACTCAGGCtgtggctctctgaaagTCAGTGCATCACAGAACTTTGTctcgaaagctttcta	8	bta-mir-148b,hsa-mir-148b,ssc-mir-148b,cfa-mir-148b,ptr-mir-148b,mmu-mir-148b,rno-mir-148b,eca-mir-148b,	bta-mir-148b	bta-miR-148b	3'	0	.......(((.(((((((..(((((((((.((.((((..((((.............)))))))).)).)))))))))..))))))).))).....
25	TACCCATTGCATATCGGAGCTGT	bta-miR-660_R+1	gp1b	9815	7600	-0.4	23	877	gp1b	chrX	+	52805308	52805385	ctgctccttctccagTACCCATTGCATATCGGAGCTGTgaatgctcaaagcACCTCCTATGTGCATGGATTACAggag	1	bta-mir-660,	bta-mir-660	bta-miR-660	5'	0	.........((((.(((.(((.(((((((.((((.(((...........))).)))).))))))))))..))).))))
26	CTGAAGCTCAGAGGGCTCTGAT	hsa-miR-127-5p	gp1a	24660	19141	-0.4	22	819	gp1a	chr18	+	68365758	68365871	gctttgatcactgtctccagcctgCTGAAGCTCAGAGGGCTCTGATtcagaaagatcaTCGGATCCGTCTGAGCTTGGCTggtcggaagtctcctcatctgcttccttcgggtt	8	oar-mir-127,bta-mir-127,hsa-mir-127,ssc-mir-127,cfa-mir-127,mml-mir-127,mmu-mir-127,rno-mir-127,	hsa-mir-127	hsa-miR-127-5p	5'	0	((..(((..(((.(((((((((.....(((((((((.((.((((((((.....))..)))))).)).)))))))))))))))..))))))....)))...))..((....))..
27	TTGTACATGGTAGGCTTTCATT	oar-miR-493-5p	gp1a	48682	37924	-0.4	22	826	gp1a	chr18	+	68350003	68350117	ggggctccctctggcccccagggccTTGTACATGGTAGGCTTTCATTcattcgtttgcacattcggTGAAGGTCTACTGTGTGCCAGGccctgtgccaggcagcaagtaaatgga	7	oar-mir-493,bta-mir-493,hsa-mir-493,cfa-mir-493,mmu-mir-493,rno-mir-493,eca-mir-493b,	oar-mir-493	oar-miR-493-5p	5'	0	...(((...((((((...((((((((.(((((..((((((((((((...................))))))))))))..))))).)))))))).)))))).)))...........
28	AAACATTCGCGGTGCACTTCTT	oar-miR-543-3p_R-1	gp1a	18919	14760	-0.4	22	821	gp1a	chr18	+	68508511	68508633	gctgagctgccgaatgatcctgacctgtggtgcttaaggagAAGTTGCCCGTGTCTTTTTCGctttatatgtgacgAAACATTCGCGGTGCACTTCTTtttcagtatccaattcagcctcgaa	9	oar-mir-543,bta-mir-543,hsa-mir-543,cfa-mir-543,mml-mir-543,ptr-mir-543,mmu-mir-543,rno-mir-543,eca-mir-543,	oar-mir-543	oar-miR-543-3p	3'	0	((......))....(((..((((..((.((((((.((..((((((.(((((((..((((((((.......)))).))))....))))).))))))))..)).))))))))..))))..)))..
29	CATTGCACTTGTCTCGGTCTGA	bta-miR-25	gp3a	48060	37876	-0.3	22	839	gp3a					ggccagtgttgagaggcggagacttgggcaattgctggacgctgccccgggCATTGCACTTGTCTCGGTCTGAcagtgccggcc	6	bta-mir-25,hsa-mir-25,cfa-mir-25,mdo-mir-25,ptr-mir-25,rno-mir-25,	bta-mir-25	bta-miR-25	3'	0	((((.(..(((..((((.(((((..(((((((.(((((........)).)))))))).)).))))).))))..)))..).))))
30	TGGTAGACTATGGAACGTAGG	oar-miR-379-5p_R-1	gp1a	506931	400828	-0.3	21	797	gp1a	chr18	+	68498420	68498545	cctgattctggggtcagcaccactccacggttcctgcagagaTGGTAGACTATGGAACGTAGGctgtgtgatttctgaccTATGTAACATGGTCCACTAACtctcagtatccaatccgtcctcgga	9	oar-mir-379,bta-mir-379,hsa-mir-379,cfa-mir-379,mml-mir-379,ptr-mir-379,mmu-mir-379,rno-mir-379,eca-mir-379,	oar-mir-379	oar-miR-379-5p	5'	0	........((((((.......)))))).((...(((.((((.((((.(((((((..(((((((...............)))))))..))))))).)))).)))))))...))..((((....))))
31	TGAGGTAGTAGTTTGTGCTGTT	bta-let-7i	gp1b	82783	65648	-0.3	22	815	gp1b	chr3	-	167835703	167835787	ctggcTGAGGTAGTAGTTTGTGCTGTTggtcgggttgtgacattgcccgctgtggagataaCTGCGCAAGCTACTGCCTTGCtag	3	bta-let-7i,ssc-let-7i,ptr-let-7i,	bta-let-7i	bta-let-7i	5'	0	(((((.(((((((((((((((((.(((((.(((((.........)))))))........))).))))))))))))))))))))))
32	AGAGGTAGTAGGTTGCATAGTT	bta-let-7d	gp1b	12566	10095	-0.3	22	817	gp1b	chr2	-	28213774	28213874	aatgggttcctaggaAGAGGTAGTAGGTTGCATAGTTttagggcagggattttgcccacaaggaggtaaCTATACGACCTGCTGCCTTTCTtagggcctta	8	bta-let-7d,hsa-let-7d,mdo-let-7d,ptr-let-7d,oan-let-7d,mmu-let-7d,rno-let-7d,eca-let-7d,	bta-let-7d	bta-let-7d	5'	0	...(((.(((((((.(((((((((((((((.((((((...((((((.....))))))..........)))))).)))))))))))))))))))))))))..
33	TATTGCACTTGTCCCGGCCTGT	bta-miR-92a	gp1b	36926	30291	-0.3	22	830	gp1b	chrX	+	117341153	117341239	cccattcattcatGGGTGGGGATTTGTTGCACTGCTtgtgttatatataaagTATTGCACTTGTCCCGGCCTGTggaagaaacgagg	10	bta-mir-92,hsa-mir-92a-2,ssc-mir-92a-2,cfa-mir-92a-2,ptr-mir-92-2,lca-mir-92-2,oan-mir-92a-1,mmu-mir-92a-2,rno-mir-92a-2,eca-mir-92a-2,	bta-mir-92	bta-miR-92a	3'	0	....(((.((((..((..(((((..(.((((.(((((((((...)))))).))).)))))..)))))..))..)))).)))......
34	ATGCACCTGGGCAAGGATTCTGA	hsa-miR-500a*_R+1	gp1b	4855	4000	-0.3	23	869	gp1b	chrX	+	52803168	52803251	gctccccctctcTAATCCTTGCTACCTGGGTGAGAgtgctttctgaatgcaATGCACCTGGGCAAGGATTCTGAgagagggagc	20	bta-mir-500,hsa-mir-500a,hsa-mir-501,hsa-mir-502,hsa-mir-500b,ssc-mir-500,cfa-mir-500,cfa-mir-502,mml-mir-500,mml-mir-502,ptr-mir-500,ptr-mir-502,ptr-mir-501,ptr-mir-500-2,ppy-mir-502,ppy-mir-501,eca-mir-500-2,eca-mir-500,eca-mir-502,eca-mir-501,	hsa-mir-500a	hsa-miR-500a*	3'	0	((((((.(((((.(((((((((...(..((((....(((.........)))...))))..))))))))))..))))).))))))
35	TGTGCAAATCCATGCAAAACTGA	bta-miR-19b	gp1b	9224	7617	-0.3	23	870	gp1b	chr10	+	68405098	68405184	cactgttctatggttAGTTTTGCAGGTTTGCATCCAGCtgtgtgatattctgcTGTGCAAATCCATGCAAAACTGActgtggtagtg	18	bta-mir-19b,bta-mir-19b-2,hsa-mir-19b-2,ssc-mir-19b-1,ssc-mir-19b-2,cfa-mir-19b-1,mdo-mir-19b,age-mir-19b-2,sla-mir-19b-2,ptr-mir-19b-2,lca-mir-19b-1,lca-mir-19b-2,oan-mir-19b,mmu-mir-19b-1,mmu-mir-19b-2,rno-mir-19b-2,eca-mir-19b,eca-mir-19b-2,	bta-mir-19b-2	bta-miR-19b	3'	0	(((((..(((..((((((((((((((((((((..((((.............)))))))))).)).))))))))))))..))))))))
36	AATCATTCACGGACAACACTTT	oar-miR-382-3p_R+1	gp1a	6516	5383	-0.3	22	839	gp1a	chr18	+	68529601	68529726	ccctgctctgtcttgcctctgcctttctgtggtacttgaagaGAAGTTGTTCGTGGTGGATTCGctttacttatgacgAATCATTCACGGACAACACTTTtttcagtaccaaatactacctctaag	8	oar-mir-382,bta-mir-382,ssc-mir-382,cfa-mir-382,ptr-mir-382,ppy-mir-382,mmu-mir-382,rno-mir-382,	oar-mir-382	oar-miR-382-3p	3'	0	....((........)).............((((((.((((((((.(((((((((((..((((((.((.......))))))))..)))))))))))..))))))))))))))...............
37	CAACGGAATCCCAAAAGCAGCT	bta-miR-191_R-1	gp1b	17842	14764	-0.3	22	828	gp1b	chr19	+	53549264	53549354	ggctggacagcgggCAACGGAATCCCAAAAGCAGCTgttgtctccagagcattccagCTGCGCTTGGATTTCGTTCCCtgctctcctgcct	10	bta-mir-191,hsa-mir-191,ssc-mir-191,cfa-mir-191,mdo-mir-191,ptr-mir-191,oan-mir-191,mmu-mir-191,rno-mir-191,eca-mir-191,	bta-mir-191	bta-miR-191	5'	0	(((.(((.((((((.((((((((((.((..(((((((..((((....)).))..)))))))..)))))))))))).)))))).))).))).
38	TCTCACACAGAAATCGCACCCATC	bta-miR-342_R-1	gp1b	10658	8828	-0.3	24	909	gp1b	chr18	+	67664202	67664283	cgaggcgAGGGGTGCTATCTGTGGTTGAGGACAcggcaaatggaactgTCTCACACAGAAATCGCACCCATCtcctcggccc	2	bta-mir-342,ssc-mir-342,	bta-mir-342	bta-miR-342	3'	0	(((((.((.((((((..((((((..((((...((((.........))))))))))))))....)))))).)).)))))....
39	AGATATTGCACGGTTGATCTCT	oar-miR-3958-3p	gp1a	21317	17905	-0.3	22	834	gp1a	chr18	+	68511962	68512065	ctggtctgagatgttcgaaaggAGGTTGTCCGTGATGTATTTGCtttatttgtggcAGATATTGCACGGTTGATCTCTtttcttcatcaaatgccttcttgaag	1	oar-mir-3958,	oar-mir-3958	oar-miR-3958-3p	3'	0	..(((....((((...(((((((((((..(((((..(((((((((........)))))))))..)))))..)))))))))))..))))....))).........
40	TTCACAGTGGCTAAGTTCTGC	bta-miR-27b	gp1b	48600	40956	-0.2	21	769	gp1b	chr2	-	32299734	32299815	tgcAGAGCTTAGCTGATTGGTGAACagtgactggtttccgctttgTTCACAGTGGCTAAGTTCTGCacctgaagagaaggtg	9	bta-mir-27b,hsa-mir-27b,ssc-mir-27b,cfa-mir-27b,mdo-mir-27b,ptr-mir-27b,oan-mir-27b,mmu-mir-27b,eca-mir-27b,	bta-mir-27b	bta-miR-27b	3'	0	.(((((((((((((.((((.(((((((....(((...)))..))))))))))))))))))))))))((((.......)))).
41	TAGTAGACCGTATAGCGTACG	oar-miR-411a-5p_L-1	gp1a	104086	88146	-0.2	21	788	gp1a	chr18	+	68499647	68499771	ccccagcctctgtcctcggcgtccctgtgtggtactcggagagaTAGTAGACCGTATAGCGTACGctttatctgtgacgTATGTAACACGGTCCACTAACcctcagtatcaaatccgtcctcgag	6	oar-mir-411a,bta-mir-411,hsa-mir-411,ssc-mir-411,cfa-mir-411,ptr-mir-411,	oar-mir-411a	oar-miR-411a-5p	5'	0	..............(((((..........(((((((..(((...((((.((((((...(((((((.((.......)))))))))...)))))).))))...)))))))))).........)))))
42	TGTAAACATCCTCGACTGGAAGCT	bta-miR-30a-5p	gp3a	46861	39886	-0.2	24	906	gp3a					cTGTAAACATCCTCGACTGGAAGCTgtgaggctgcagaaaggctttcagtcggatgtttgcagctgc	11	bta-mir-30a,hsa-mir-30a,ssc-mir-30a,cfa-mir-30a,mdo-mir-30a,mml-mir-30a,oan-mir-30a,oan-mir-30d,mmu-mir-30a,mmu-mir-30d,rno-mir-30a,	bta-mir-30a	bta-miR-30a-5p	5'	0	((((((((((((..(((((((((((...............)))))))))))))))))))))))....
43	CCTCAGTCAGCCTTGTGGATGT	bta-miR-3431	gp3a	5772	4919	-0.2	22	831	gp3a					atacccaatgaatgcgaaaaCCTCAGTCAGCCTTGTGGATGTatgttctgcagacctgacatctagaggactgactgaaattttcactttcagctaa	1	bta-mir-3431,	bta-mir-3431	bta-miR-3431	5'	0	........((((...(((((..((((((((((((.(((((((..(((.....)))...))))))))))).))))))))..)))))...)))).....
44	TCACAGTGAACCGGTCTCTTTT	bta-miR-128_R+1	gp1b	6752	5756	-0.2	22	813	gp1b	chr2	-	184443655	184443736	tgagctgttggattCGGGGCCGTAGCACTGTCTGAGAggtttacatttcTCACAGTGAACCGGTCTCTTTTtcagctgcttc	4	bta-mir-128-1,cfa-mir-128-1,oan-mir-128-1,mmu-mir-128-1,	bta-mir-128-1	bta-miR-128	3'	0	.((((.((((((...(((((((...((((((..((((..(....)..))))))))))...)))))))...)))))).)))).
								815	gp3a					tgagctgttggattcggggccgtagcactgtctgagaggtttacatttcTCACAGTGAACCGGTCTCTTTttcagctgcttc	17	bta-mir-128-1,bta-mir-128-2,hsa-mir-128-1,hsa-mir-128-2,ssc-mir-128-1,ssc-mir-128-2,mdo-mir-128,ptr-mir-128-1,ptr-mir-128-2,oan-mir-128-1,oan-mir-128-2,mmu-mir-128-1,mmu-mir-128-2,rno-mir-128-1,rno-mir-128-2,eca-mir-128-2,eca-mir-128,	bta-mir-128-2	bta-miR-128	3'	0	.((((.((((((...(((((((...((((((..((((..(....)..))))))))))...)))))))...)))))).)))).
45	TCAGTGCATGACAGAACTTGG	bta-miR-152_R-1	gp1b	13333	11385	-0.2	21	791	gp1b	chr11	+	40423233	40423314	tgtccccccggcccAGGTTCTGTGATACACTCCGACTcgggctctggagcagTCAGTGCATGACAGAACTTGGgcccggnnn	8	bta-mir-152,hsa-mir-152,ssc-mir-152,cfa-mir-152,mdo-mir-152,ptr-mir-152,mmu-mir-152,rno-mir-152,	bta-mir-152	bta-miR-152	3'	0	......((.((((((((((((((.((.((((..((((...(((....))))))))))).)).)))))))))))))).))...
46	CAAAGAATTCTCCTTTTGGGCTT	bta-miR-186_R+1	gp1b	7808	6689	-0.2	23	872	gp1b	chr1	-	48182575	48182660	tgcttataactttcCAAAGAATTCTCCTTTTGGGCTTtctgattttattttaagcCCAAAGGTGAATTTTTTGGGAagtttgagct	10	bta-mir-186,hsa-mir-186,ssc-mir-186,cfa-mir-186,mdo-mir-186,mml-mir-186,oan-mir-186,mmu-mir-186,rno-mir-186,eca-mir-186,	bta-mir-186	bta-miR-186	5'	0	.(((((.(((((((((((((((((.(((((.((((((..............))))))))))).)))))))))))))))))))))).
47	TCTACAGTGCACGTGTCTCCAGT	bta-miR-139	gp1b	4917	4272	-0.2	23	844	gp1b	chr15	-	55067564	55067631	gtgtatTCTACAGTGCACGTGTCTCCAGTgtggctcggaggcTGGAGACGCGGCCCTGTTGGAGTaac	5	bta-mir-139,hsa-mir-139,cfa-mir-139,ptr-mir-139,eca-mir-139,	bta-mir-139	bta-miR-139	5'	0	...((((((((((.((.((((((((((((...........)))))))))))))).)))).))))))..
48	TATACAAGGGCAAGCTCTCTGT	oar-miR-381-3p_L-1R+2	gp1a	140505	124106	-0.2	22	813	gp1a	chr18	+	68519772	68519899	agcgatggacctgcccaatgctactactgtttggtacttaaAGCGAGGTTGCCCTTTGTATATTcggttttttgacgcagaaTATACAAGGGCAAGCTCTCTGTgagtatcaaaccctggacccagtc	7	oar-mir-381,bta-mir-381,hsa-mir-381,ssc-mir-381,cfa-mir-381,ptr-mir-381,rno-mir-381,	oar-mir-381	oar-miR-381-3p	3'	0	(((..(((......)))..)))......((((((((((((.((.(((.((((((((.((((((((.((........)).)))))))))))))))).))).)).)))))))))))).(((....)))..
49	CACCCGTAGAACCGACCTTGCG	bta-mir-99b-p5	gp1b	13469	12004	-0.2	22	831	gp1b	chr14	+	60506858	60506897	ggcacccCACCCGTAGAACCGACCTTGCGgggccttcgcc	3	bta-mir-99b,cfa-mir-99b,ptr-mir-99b,	bta-mir-99b	bta-mir-99b-p5	5'	0	(((......(((((((........)))))))......)))
50	TGTGACAGATTGATAACTGAAA	hsa-miR-542-3p	gp1b	71062	64071	-0.1	22	833	gp1b	chrX	+	117079657	117079758	atgcacagacctcagacatcTCGGGGATCATCATGTCACGAGAtaccactgtgcactTGTGACAGATTGATAACTGAAAggtctgggagccgctcatcttca	9	bta-mir-542,hsa-mir-542,ssc-mir-542,cfa-mir-542,mml-mir-542,ppy-mir-542,mmu-mir-542,rno-mir-542,eca-mir-542,	hsa-mir-542	hsa-miR-542-3p	3'	0	..........(((((((...((((..((((...(((((((((.(((....)))..)))))))))...))))..))))...)))))))...............
51	AACATTCATTGCTGTCGGTGGGT	bta-miR-181b_R-1	gp3a	7438	6802	-0.1	23	858	gp3a					cttgggcagaggttctttcttaaaaggtcacaatcAACATTCATTGCTGTCGGTGGGTTgaactgtgtggacaagctcactgaacaatgagtgcaactgtggccccgcat	30	bta-mir-181b-1,bta-mir-181d,bta-mir-181b-2,hsa-mir-181b-1,hsa-mir-181b-2,hsa-mir-181d,ssc-mir-181b-1,ssc-mir-181b-2,ssc-mir-181d,cfa-mir-181b-1,cfa-mir-181b-2,cfa-mir-181d,mdo-mir-181b,mml-mir-181b-1,mml-mir-181b-2,mml-mir-181d,ptr-mir-181b-1,ptr-mir-181b-2,ptr-mir-181d,ppy-mir-181b,ppy-mir-181b-2,ppy-mir-181d,oan-mir-181b,oan-mir-181c,mmu-mir-181b-1,mmu-mir-181b-2,mmu-mir-181d,rno-mir-181b-1,rno…	bta-mir-181b-2	bta-miR-181b	5'	0	.....((.((((.....))))....(((((((.....(((((((((...((((((((((...((....))...)))))))))).)))))))))....)))))))..))..
52	AAAAGCTGGGTTGAGAGGGCGA	bta-miR-320	gp1b	6384	5852	-0.1	22	826	gp1b	chr2	+	45925758	45925849	cccgcggcgtctcgctcgcctccGCCTTCTCTTCCCGGTTCTTCCcggagtcgggAAAAGCTGGGTTGAGAGGGCGAaaaaggaagagggga	9	bta-mir-320-1,bta-mir-320,hsa-mir-320a,ssc-mir-320,cfa-mir-320,mml-mir-320,ptr-mir-320a,mmu-mir-320,rno-mir-320,	bta-mir-320	bta-miR-320	3'	0	(((..((((.......))))..(((((((((..(((((((.((((((....)))))).)))))))..)))))))))...........)))..
53	AACATAGAGGAAATTCCACGT	oar-miR-376c-3p	gp3a	5833	5375	-0.1	21	791	gp3a					atccttctttggtatttaaaagGTGGATATTCCGTCTATGTTTatgttatttatggttaAACATAGAGGAAATTCCACGTtttcagtatcaaatgctgcttggaa	9	oar-mir-376c,bta-mir-376c,bta-mir-376b,ssc-mir-376c,ssc-mir-376b,cfa-mir-376c,cfa-mir-376b,mmu-mir-376c,rno-mir-376c,	oar-mir-376c	oar-miR-376c-3p	3'	0	.(((...(((((((((.((((.(((((..((((.((((((((((.............))))))))))))))..))))).)))).)))))))))........))).
								791	gp3a					atccttctttggtatttaaaagGTGGATATTCCGTCTATGTTTatgttatttatggttaAACATAGAGGAAATTCCACGTtttcagtatcaaatgctgcttggaa	6	oar-mir-376c,hsa-mir-376c,ptr-mir-376c,mmu-mir-376c,rno-mir-376c,eca-mir-376c,	oar-mir-376c	oar-miR-376c-3p	3'	0	.(((...(((((((((.((((.(((((..((((.((((((((((.............))))))))))))))..))))).)))).)))))))))........))).
54	TAAAGTGCTGACAGTGCAGATA	bta-miR-106b_R+1	gp1b	8215	7624	-0.1	22	832	gp1b	chr24	+	39419299	39419378	cctgccggggcTAAAGTGCTGACAGTGCAGATAgtggtcctgtgtgctaCCGCACTGTGGGTACTTGCTGCtccagcagg	7	bta-mir-106b,hsa-mir-106b,cfa-mir-106b,lla-mir-106b,mml-mir-106b,mmu-mir-106b,eca-mir-106b,	bta-mir-106b	bta-miR-106b	5'	0	(((((.(((((..((((((..(((((((.....(((((.......))))).)))))))..))))))...))))).)))))
55	TCGGGGATCATCATGTCACGAGA	bta-miR-542-5p_R+1	gp1b	15114	14051	-0.1	23	848	gp1b	chrX	+	117079657	117079758	atgcacagacctcagacatcTCGGGGATCATCATGTCACGAGAtaccactgtgcactTGTGACAGATTGATAACTGAAAggtctgggagccgctcatcttca	9	bta-mir-542,hsa-mir-542,ssc-mir-542,cfa-mir-542,mml-mir-542,ppy-mir-542,mmu-mir-542,rno-mir-542,eca-mir-542,	bta-mir-542	bta-miR-542-5p	5'	0	..........(((((((...((((..((((...(((((((((.(((....)))..)))))))))...))))..))))...)))))))...............
56	GCCCCTGGGCCTATCCTAGA	bta-miR-331_R-1	gp1b	4854	4563	-0.1	20	737	gp1b	chr3	+	140159004	140159097	gagtttggttttgtttgggtttgtTCTAGGTATGGTCCCAGGGATCccagatcaaaccagGCCCCTGGGCCTATCCTAGAaccaacctaaactc	9	bta-mir-331,hsa-mir-331,ssc-mir-331,mml-mir-331,ptr-mir-331,ppy-mir-331,mmu-mir-331,rno-mir-331,eca-mir-331,	bta-mir-331	bta-miR-331	3'	0	............(((((((((.((((((((.((((.(((((((..(.............)..))))))).)))))))))))).)))))))))..
57	TGAGGTAGTAGATTGTATAGTT	bta-let-7a_1ss12GA	gp1b	150987	143956	-0.1	22	824	gp1b	chr2	-	28216335	28216428	ttcactgtgggaTGAGGTAGTAGGTTGTATAGTTttagggtcacacccaccgctgggagataaCTATACAATCTACTGTCTTTCCtaaggtgat	7	bta-let-7a-1,ssc-let-7a-2,mdo-let-7a-1,mdo-let-7f-2,ptr-let-7a-1,oan-let-7e,mmu-let-7a-1,	bta-let-7a-1	bta-let-7a	5'	0	.((((..(((((.(((..((((((((((((((((...(((.....))).((....))....))))))))))))))))..))))))))..)))).
58	CTAGACTGAAGCTCCTTGAGG	bta-miR-151	gp1b	13563	12941	-0.1	21	797	gp1b	chr9	+	16310249	16310338	ttttcctgcccTCGAGGAGCTCACAGTCTAGTacgtctcatcccctaCTAGACTGAAGCTCCTTGAGGacagggatcgtcatactcacct	7	bta-mir-151,hsa-mir-151,ssc-mir-151,ptr-mir-151,mmu-mir-151,rno-mir-151,eca-mir-151,	bta-mir-151	bta-miR-151	3'	0	..((((((.((((((((((((..((((((((((............)))))))))).)))))))))))).))))))...............
59	CATCATCGTCTCAAATGAGTCT	hsa-miR-136*	gp1a	8022	7689	-0.1	22	839	gp1a	chr18	+	68367444	68367535	tcggatgagccctcggaggACTCCATTTGTTTTGATGATGGattcttacgctcCATCATCGTCTCAAATGAGTCTtcagagggttctatcat	9	oar-mir-136,bta-mir-136,hsa-mir-136,ssc-mir-136,cfa-mir-136,mml-mir-136,mmu-mir-136,rno-mir-136,eca-mir-136,	hsa-mir-136	hsa-miR-136*	3'	0	...(((((((((((.(((((((.((((((...((((((((((.........))))))))))...))))))))))))).)))))))).)))..
60	AACATTCAACGCTGTCGGTGAGT	bta-miR-181a_R-1	gp1b	56993	54766	-0.1	23	859	gp1b	chr3	-	11672594	11672702	tgccagggcaggatccagtcttcagaggactccaaggAACATTCAACGCTGTCGGTGAGTttgggatttgaaaaaACCACCGACCGTTGACTGTACCttgggttcctta	21	bta-mir-181a-2,bta-mir-181a-1,hsa-mir-181a-2,hsa-mir-181a-1,ssc-mir-181a-2,ssc-mir-181a-1,cfa-mir-181a-2,cfa-mir-181a-1,mdo-mir-181a,sla-mir-181a-2,mml-mir-181a-2,mne-mir-181a-2,ggo-mir-181a-2,ggo-mir-181a-1,oan-mir-181a,mmu-mir-181a-2,mmu-mir-181a-1,rno-mir-181a-2,rno-mir-181a-1,eca-mir-181a,eca-mir-181a-2,	bta-mir-181a-1	bta-miR-181a	5'	0	.....(((.....)))........(((((..((((((.(((.((((((..(((((((.((((...........))))))))))))))))).))).))))))..))))).
61	TCCCTGAGACCCTTTAACCTGT	bta-miR-125a_R-1	gp1b	13922	13489	0	22	835	gp1b	chr14	+	60507520	60507605	tgccggcctctgcgTCCCTGAGACCCTTTAACCTGTgaggatgtccagggtcACAGGTGAGGTTCTTGGGAGCctggcgtccggcc	9	bta-mir-125a,hsa-mir-125a,ssc-mir-125a,cfa-mir-125a,mml-mir-125a,ptr-mir-125a,mmu-mir-125a,rno-mir-125a,eca-mir-125a,	bta-mir-125a	bta-miR-125a	5'	0	.((((((((..((.((((.((((.((((..((((((((((....))....)))))))))))).))))))))))..)).).))))).
62	GTAGATTCTCCTTCTATGAGTA	oar-miR-376a-5p_L+1R-1	gp1a	7553	7337	0	22	821	gp1a	chr18	+	68516152	68516257	aatccttctttggtatttaaaagGTAGATTCTCCTTCTATGAGTAcattatttacgattaATCATAGAGGAAAATCCACGTtttcagtatcaaatgctgcttggaa	13	oar-mir-376a,oar-mir-376c,bta-mir-376a,hsa-mir-376a-1,hsa-mir-376a-2,ssc-mir-376a,cfa-mir-376a-1,cfa-mir-376a-2,ptr-mir-376a-1,ptr-mir-376a-2,mmu-mir-376a,rno-mir-376a,eca-mir-376a,	oar-mir-376a	oar-miR-376a-5p	5'	0	..(((...(((((((((.((((.((.((((.((((.((((((....(((......)))...)))))))))).)))).)).)))).)))))))))........))).
63	CACGCTCATGCACACACCCACA	hsa-miR-574-3p	gp3a	7581	7475	0	22	834	gp3a					gggacctgcgtgggtgcgggcgtgTGAGTGTGTGTGTGTGAGTGTGTgtcgctccgggtcCACGCTCATGCACACACCCACAcgcccacactcagg	4	hsa-mir-574,ssc-mir-574,cfa-mir-574,mmu-mir-574,	hsa-mir-574	hsa-miR-574-3p	3'	0	..........((((((.(((((((((...(((((((..((((((((..((......))..))))))))..))))))).))))))))).))))))..
64	TACAGTACTGTGATAACTGAAG	bta-miR-101_R+1	gp1b	26538	26266	0	22	832	gp1b	chr1	-	41570179	41570261	aggctgccctggctCAGTTATCACAGTGCTGATGCtgtccattctaaaggTACAGTACTGTGATAACTGAAGgatggcagcca	7	bta-mir-101-1,hsa-mir-101-1,ssc-mir-101-2,cfa-mir-101-1,mdo-mir-101-1,lla-mir-101,eca-mir-101,	bta-mir-101-1	bta-miR-101	3'	0	.(((((((.....((((((((((((((((((.((((............)))))))))))))))))))))).....))))))).
								832	gp1b	chr2	+	77352818	77352869	ngtatatctgaaagGTACAGTACTGTGATAACTGAAGaatggtggtgccatc	7	bta-mir-101,ssc-mir-101-1,cfa-mir-101-2,mdo-mir-101-2,ptr-mir-101-2,oan-mir-101-2,eca-mir-101-2,	bta-mir-101	bta-miR-101	3'	0	.............(((((..(((..(............)..))))))))...
65	CCCAGTGTTCAGACTACCTGTTC	bta-miR-199a-5p_R+1	gp1b	24725	24482	0	23	868	gp1b	chr12	-	42139768	42139877	tggaagcttctggagatcctgctccgtcgcCCCAGTGTTCAGACTACCTGTTCaggacaatgccgttgtACAGTAGTCTGCACATTGGTTagactgggcaagggagagca	9	bta-mir-199a-1,hsa-mir-199a-2,ssc-mir-199a-1,cfa-mir-199-2,lla-mir-199a,oan-mir-199,mmu-mir-199a-2,rno-mir-199a,eca-mir-199a,	bta-mir-199a-1	bta-miR-199a-5p	5'	0	.....((.(((.....((((((((.(((...(((((((.((((((((.(((...((......)).....))))))))))).)))))))...))).))))).)))))))).
66	TCCCTGAGACCCTAACTTGTGA	bta-miR-125b	gp1b	54646	54630	0	22	836	gp1b	chr15	-	33943211	33943298	cgcgcgcctctcaaTCCCTGAGACCCTAACTTGTGAtgtttaccgtttaaatccACGGGTTAGGCTCTTGGGAGCTgcgagtcgcgcc	10	bta-mir-125b-1,hsa-mir-125b-1,ssc-mir-125b-1,cfa-mir-125b-1,mdo-mir-125b-2,ppa-mir-125b,oan-mir-125,mmu-mir-125b-1,rno-mir-125b-1,eca-mir-125b,	bta-mir-125b-1	bta-miR-125b	5'	0	.(((((.(((.((.((((.((((.((((((..(((..(((((.....))))).)))..)))))).))))))))..)).))).))))).
67	TAGCTTATCAGACTGATGTTGAC	bta-miR-21_R-1	gp1b	82574	83251	0	23	873	gp1b	chr11	+	9936867	9936914	TGTACCACCTTGTCGGGTAGCTTATCAGACTGATGTTGACtgttgaat	7	bta-mir-21,hsa-mir-21,ssc-mir-21,cfa-mir-21,mdo-mir-21,oan-mir-21,mmu-mir-21,	bta-mir-21	bta-miR-21	3'	0	.((........(((.((.......)).)))........))........
68	TGAGGTAGGAGGTTGTATAGTT	bta-let-7e_R+1	gp1b	8875	8967	0	22	804	gp1b	chr14	+	60507020	60507112	cgcgccccccgggcTGAGGTAGGAGGTTGTATAGTTgaggaggacacccaaggagatcaCTATACGGCCTCCTAGCTTTCCccaggctgcgcc	6	bta-let-7e,ssc-let-7e,cfa-let-7e,ptr-let-7e,mmu-let-7e,eca-let-7e,	bta-let-7e	bta-let-7e	5'	0	.((((..((.(((..(((.(((((((..(((((((.((...((....)).......)))))))))..))))))).)))..))).))..)))).
69	GTCCAGTTTTCCCAGGAATCCCT	bta-miR-145	gp1b	13289	13535	0	23	869	gp1b	chr5	+	64142824	64142911	caccttgtcctcacgGTCCAGTTTTCCCAGAAATCCCTtagatgctaagatggggATTCCTGGAAATACTGTTCTTgaggtcatggtt	9	bta-mir-145,ssc-mir-145,cfa-mir-145,mdo-mir-145,mml-mir-145,oan-mir-145,mmu-mir-145,rno-mir-145,eca-mir-145,	bta-mir-145	bta-miR-145	5'	0	.(((.((.(((((.((..((((.((.((((.(((((((.............))))))).)))).)).))))..))))))).)).))).
70	AGCTCGGTCTGAGGCCCCTCAGT	bta-miR-423-3p_L-1	gp1b	12105	12350	0	23	855	gp1b	chr11	+	21574766	21574874	acttgtgaggaaataaaggaagttaggcTGAGGGGCAGAGAGCGAGACTTTtctattttccaaaAGCTCGGTCTGAGGCCCCTCAGTcttgcttcctaccccgcgcttg	9	bta-mir-423,hsa-mir-423,ssc-mir-423,cfa-mir-423a,ptr-mir-423,ppy-mir-423,mmu-mir-423,rno-mir-423,eca-mir-423,	bta-mir-423	bta-miR-423-3p	3'	0	....(((.((......((((((..((((((((((((..(((.((((.(((((.........))))))))).)))...))))))))))))..))))))...)).)))...
71	TCAGTGCACTACAGAACTTTGT	bta-miR-148a	gp1b	538194	564058	0.1	22	826	gp1b	chr4	+	73906474	73906539	AAAGTTCTGAGACACTCCGACTctgaatatgatagaagTCAGTGCACTACAGAACTTTGTctctag	7	bta-mir-148a,hsa-mir-148a,cfa-mir-148a,mdo-mir-148,ptr-mir-148a,oan-mir-148,mmu-mir-148a,	bta-mir-148a	bta-miR-148a	3'	0	(((((((((((.((((..(((((((.......))).))))))))..)).)))))))))........
72	TTCAAGTAATCCAGGATAGGCT	bta-miR-26a	gp1b	46520	49191	0.1	22	829	gp1b	chr19	+	11683281	11683370	aaggccgtggcctcgTTCAAGTAATCCAGGATAGGCTgtgcaggtcccaaggggCCTATTCTCGGTTACTTGCACGcggacgcgggcctg	7	bta-mir-26a-1,hsa-mir-26a-1,cfa-mir-26a-1,mne-mir-26a,mmu-mir-26a-1,rno-mir-26a,eca-mir-26a-2,	bta-mir-26a-1	bta-miR-26a	5'	0	.((((((((.((.(((.(((((((((.(((((((((.........((....))))))))))).))))))))).))).)).))))).))).
73	AATAATACATGGTTGATCTTT	oar-miR-369-3p	gp1a	9944	10599	0.1	21	775	gp1a	chr18	+	68540269	68540375	agcatctctcctggtacctgaagggAGATCGACCGTGTTATATTCGctttattgacttcgAATAATACATGGTTGATCTTTtctcagtatcaaatctcaccttggag	8	oar-mir-369,bta-mir-369,hsa-mir-369,ssc-mir-369,cfa-mir-369,mmu-mir-369,rno-mir-369,eca-mir-369,	oar-mir-369	oar-miR-369-3p	3'	0	.......(((((((((.(((.((..(((((((((((((..((((((............))))))..)))))))))))).)..))))))))))...........))))
74	AACCCGTAGATCCGATCTTGT	bta-miR-99a	gp1b	16550	17719	0.1	21	792	gp1b	chr1	-	149960410	149960451	cccattggcataAACCCGTAGATCCGATCTTGTggtgaagtg	8	bta-mir-99a,ssc-mir-99a,cfa-mir-99a-1,ppy-mir-99a,oan-mir-99,mmu-mir-99a,rno-mir-99a,eca-mir-99a-2,	bta-mir-99a	bta-miR-99a	3'	0	........(((..(((((.((((...)))))).)))...)))
75	TACCCTGTAGATCCGAATTTGT	bta-miR-10a_R-1	gp1b	11300	12122	0.1	22	835	gp1b	chr11	+	39889458	39889578	aagaagatctgtctgtcttctgtataTACCCTGTAGATCCGAATTTGTgtaaggaattttgtgatcaCAAATTCGTATCTAGGGGAATatgtagttgacataaacactccgctcatttttt	13	bta-mir-10a,hsa-mir-10a,ssc-mir-10a,cfa-mir-10,mdo-mir-10a,age-mir-10a,mml-mir-10a,ppa-mir-10a,ptr-mir-10a,ppy-mir-10a,oan-mir-10a,mmu-mir-10a,eca-mir-10a,	bta-mir-10a	bta-miR-10a	5'	0	.((..((..(((.((((..((..((((.((((.(((((.((((((((((................)))))))))).))))))))).))))..))..))))...))).))..))........
76	TGGCTCAGTTCAGCAGGAACAG	bta-miR-24-3p	gp1b	16137	17352	0.1	22	834	gp1b	chr2	-	32299212	32299291	gacccgccctccGGTGCCTACTGAGCTGATATCAGttctcattttacacacTGGCTCAGTTCAGCAGGAACAGgagtcga	7	bta-mir-24-1,ssc-mir-24-2,cfa-mir-24-1,mdo-mir-24-1,ptr-mir-24-1,oan-mir-24,mmu-mir-24-1,	bta-mir-24-1	bta-miR-24-3p	3'	0	....((..((((.((.(((.(((((((((..(((((.............))))).))))))))).))).)).)))).)).
								834	gp1b	chr5	+	11443455	11443553	ctccctgggctctgcctcccGTGCCTACTGAGCTGAAACACAgttgatttgtgcacacTGGCTCAGTTCAGCAGGAACAGgagtcgagcccccttggag	9	bta-mir-24-2,hsa-mir-24-2,ssc-mir-24-1,cfa-mir-24-2,mdo-mir-24-2,mml-mir-24-2,mmu-mir-24-2,rno-mir-24-2,eca-mir-24,	bta-mir-24-2	bta-miR-24-3p	3'	0	((((..((((((.(.((((.((.(((.(((((((((....((((((.......)).))))..))))))))).))).)).)))).)))))))....))))
77	TGAGGTAGTAGGTTGTATAGTT	bta-let-7a	gp1b	63241	69169	0.1	22	820	gp1b	chr3	+	238986196	238986287	acggccctttggggTGAGGTAGTAGGTTGTATATTTggggctctgccctgctatgggttaaCTATACAATCTACTGTCTTTCCtgaagtggc	4	bta-let-7a-3,ptr-let-7a-3,mmu-let-7c-2,eca-let-7a-2,	bta-let-7a-3	bta-let-7a	5'	0	...((((((..(((...(..(((((((((((((.(((.......((((......))))))).)))))))))))))..)..)))..))).)))
78	TGAGATGAAGCACTGTAGCTC	bta-miR-143_R-1	gp1b	343914	376478	0.1	21	796	gp1b	chr5	+	64141395	64141495	gcgtcctgtctcccagcctgaGGTGCAGTGCTGCATCTCTGGTcagttgggagtcTGAGATGAAGCACTGTAGCTCgggaagggagaagttgttctacagc	11	bta-mir-143,hsa-mir-143,ssc-mir-143,cfa-mir-143,mdo-mir-143,mml-mir-143,ppa-mir-143,oan-mir-143,mmu-mir-143,rno-mir-143,eca-mir-143,	bta-mir-143	bta-miR-143	3'	0	........((((((..((((((.(((((((((.((((((.((((......)).)).)))))).))))))))).))))))..)))))).((((.....))))
79	CTCCTGACTCCAGGTCCTGTGT	hsa-miR-378*	gp1b	5955	6637	0.2	22	837	gp1b	chr5	+	64411238	64411317	ccacccagggCTCCTGACTCCAGGTCCTGTGTgttacctcgaaatagcACTGGACTTGGAGTCAGAAGGCctgagtggag	8	bta-mir-378,hsa-mir-378,ssc-mir-378-1,ssc-mir-378-2,cfa-mir-378,ptr-mir-378,ppy-mir-378,rno-mir-378,	hsa-mir-378	hsa-miR-378*	5'	0	((((.((((.((.((((((((((((((...((((((........)))))).)))))))))))))).)).)))).))))..
80	ATCACATTGCCAGGGATTACC	bta-miR-23b-3p_R-2	gp1b	13183	14798	0.2	21	793	gp1b	chr2	-	32299968	32300054	gtgctctggctgctTGGGTTCCTGGCATGCTGATTTgtgacttaagattaaaATCACATTGCCAGGGATTACCacgcaaccacgacc	9	bta-mir-23b,hsa-mir-23b,ssc-mir-23b,cfa-mir-23b,mdo-mir-23b,oan-mir-23b,mmu-mir-23b,rno-mir-23b,eca-mir-23b,	bta-mir-23b	bta-miR-23b-3p	3'	0	....(((((.(((.(((((((((((((((.((((((..............)))))))).))))))))))..))).))).))).))..
81	TGTAAACATCCCCGACTGGAAGC	bta-miR-30d_R-1	gp1b	33622	37801	0.2	23	872	gp1b	chr9	+	20892931	20893014	agaaagtctgttgtTGTAAACATCCCCGACTGGAAGCtgtaccacacagctaagCTTTCAGTCAGATGTTTGCTGCtaccggct	8	bta-mir-30d,hsa-mir-30d,ssc-mir-30d,cfa-mir-30d,mml-mir-30d,oan-mir-30d,mmu-mir-30d,eca-mir-30d,	bta-mir-30d	bta-miR-30d	5'	0	....((((.((.(..(((((((((...(((((((((((..............))))))))))).)))))))))..).)).))))
82	CATTATTACTTTTGGTACGCG	bta-miR-126*	gp1b	4607	5227	0.2	21	783	gp1b	chr3	-	2558803	2558881	cgctggtgacgggaCATTATTACTTTTGGTACGCGctgtgacacttcaaacTCGTACCGTGAGTAATAATGCGccgtca	12	bta-mir-126,hsa-mir-126,ssc-mir-126,cfa-mir-126,mdo-mir-126,mml-mir-126,ptr-mir-126,ppy-mir-126,oan-mir-126,mmu-mir-126,rno-mir-126,eca-mir-126,	bta-mir-126	bta-miR-126*	5'	0	......((((((..((((((((((..(((((((.....(((....)))....)))))))..))))))))))..))))))
83	TGAAAAGTTCGTTCGGGTTTTT	bta-miR-2284x_R+1	gp1b	6892	7923	0.2	22	821	gp1b	chr2	+	247072136	247072172	attgggttggcTGAAAAGTTCGTTCTGGTTTTTccat	1	bta-mir-2284x,	bta-mir-2284x	bta-miR-2284x	3'	0	...(..(..(((....)))..)..).((.....))..
84	ACTCCATTTGTTTTGATGATGG	oar-miR-136_R-1	gp1a	5003	5769	0.2	22	828	gp1a	chr18	+	68367444	68367535	tcggatgagccctcggaggACTCCATTTGTTTTGATGATGGattcttacgctcCATCATCGTCTCAAATGAGTCTtcagagggttctatcat	9	oar-mir-136,bta-mir-136,hsa-mir-136,ssc-mir-136,cfa-mir-136,mml-mir-136,mmu-mir-136,rno-mir-136,eca-mir-136,	oar-mir-136	oar-miR-136	5'	0	...(((((((((((.(((((((.((((((...((((((((((.........))))))))))...))))))))))))).)))))))).)))..
85	ACTGGACTTGGAGTCAGAAGGC	bta-miR-378	gp1b	2496307	2902800	0.2	22	840	gp1b	chr5	+	64411238	64411317	ccacccagggCTCCTGACTCCAGGTCCTGTGTgttacctcgaaatagcACTGGACTTGGAGTCAGAAGGCctgagtggag	8	bta-mir-378,hsa-mir-378,ssc-mir-378-1,ssc-mir-378-2,cfa-mir-378,ptr-mir-378,ppy-mir-378,rno-mir-378,	bta-mir-378	bta-miR-378	3'	0	((((.((((.((.((((((((((((((...((((((........)))))).)))))))))))))).)).)))).))))..
86	TTGGTCCCCTTCAACCAGCTGT	bta-miR-133a_L-1R+1	gp1b	1050647	1223535	0.2	22	834	gp1b	chr13	-	58801111	58801211	cgggaccgaatgctttgctaaAGCTGGTAAAATGGAACCAAATcaactgttcgatggatTTGGTCCCCTTCAACCAGCTGTagctgcgcattgatggcgcc	15	bta-mir-133a-1,bta-mir-133a-2,hsa-mir-133a-2,hsa-mir-133a-1,ssc-mir-133a-1,ssc-mir-133a-2,cfa-mir-133c,mdo-mir-133a,ptr-mir-133a-2,oan-mir-133a,mmu-mir-133a-2,mmu-mir-133a-1,rno-mir-133a,eca-mir-133a-2,eca-mir-133a,	bta-mir-133a-2	bta-miR-133a	3'	0	.((..((((((((...((((.(((((((..((.((.((((((((............)))))))).)).))..))))))).))))...)))))..)))..))
87	CAGCAGCAATTCATGTTTTGA	bta-miR-424	gp1b	14883	17396	0.2	21	781	gp1b	chrX	+	117074345	117074452	tcgttgactccaaggggataCAGCAGCAATTCATGTTTTGAagtgctttaaacggttCAAAACGTGAGGCGCTGCTATacccccttgcgaggaagtaggaaggtgggg	6	bta-mir-424,hsa-mir-424,ssc-mir-424,cfa-mir-424,ptr-mir-424,eca-mir-424,	bta-mir-424	bta-miR-424	5'	0	...((..((((((((((.((.((((((..(((((((((((((((.......))..)))))))))))))..)))))).)).))))))).)))..)).............
88	TGAGGTAGTAGGTTGTATGGTT	bta-let-7c	gp1b	39934	47010	0.2	22	820	gp1b	chr1	-	149959640	149959733	tgtgtgcatccgggtTGAGGTAGTAGGTTGTATGGTTtagagttacaccctgggagttaaCTGTACAACCTTCTAGCTTTCCttggagcacact	6	bta-let-7c,ssc-let-7c,cfa-let-7c,ptr-let-7c,mmu-let-7c-1,eca-let-7c,	bta-let-7c	bta-let-7c	5'	0	.((((((.(((..(..(((.(((.((((((((..(((..((.(..(.....)..).)))))..)))))))).))).)))..)..))))))))).
89	AACTGGCCCACAAAGTCCCGCT	bta-miR-193b_R-2	gp1b	22257	26510	0.3	22	822	gp1b	chr24	+	14829300	14829382	gtggtcccagaatCGGGGTTTTGAGGGCGAGATGAgtttatgttttatccAACTGGCCCACAAAGTCCCGCTtttggggtcat	7	bta-mir-193b,hsa-mir-193b,cfa-mir-193b,ptr-mir-193b,oan-mir-193,mmu-mir-193b,eca-mir-193b,	bta-mir-193b	bta-miR-193b	3'	0	(((..(((((((.((((..((((.((((.((.((..(.........)..)).)).)))).))))..)))).)))))))..)))
90	ACCACAGGGTAGAACCACGGAC	hsa-miR-140-3p_L-1R+2	gp3a	9853	11747	0.3	22	829	gp3a					tgtgtctctctctgtgtcctgcCAGTGGTTTTACCCTATGGTAGgttacgtcatgctgttcTACCACAGGGTAGAACCACGGacaggataccggggcacc	6	hsa-mir-140,ssc-mir-140,mne-mir-140,oan-mir-140,rno-mir-140,eca-mir-140,	hsa-mir-140	hsa-miR-140-3p	3'	0	.(((((((.....((((((((((.(((((((((((((.(((((((..(((......)))))))))).))))))))))))))).)))))))).))))))).
91	TGGAATGTAAGGAAGTGTGTGG	bta-miR-206	gp3a	597554	722324	0.3	22	826	gp3a					tgcttcccaaggccacatgcttctttatatccccatacggattactttgctaTGGAATGTAAGGAAGTGTGTGGtttcggcgagcg	10	bta-mir-206,hsa-mir-206,ssc-mir-206,cfa-mir-206,mdo-mir-206,ptr-mir-206,oan-mir-206,mmu-mir-206,rno-mir-206,eca-mir-206-2,	bta-mir-206	bta-miR-206	3'	0	.(((..((.(..(((((..(((((((((((..((((((..(....)..).))))).)))))))))))..)))))..).))..))).
92	TTCAAGTAATTCAGGATAGGTT	bta-miR-26a_2ss11CT21CT	gp3b	13183	15954	0.3	22	819	gp3b					ggctgtggctggaTTCAAGTAATCCAGGATAGGCTgtttccatctgtgaggcctattcttgattacttgtttctggaggcagct	17	bta-mir-26a-2,bta-mir-26a-1,bta-mir-26b,hsa-mir-26b,cfa-mir-26a-2,cfa-mir-26a-1,cfa-mir-26b,mdo-mir-26-1,mdo-mir-26-3,mdo-mir-26-2,ptr-mir-26a-2,ptr-mir-26a-1,ptr-mir-26b,mmu-mir-26a-2,mmu-mir-26a-1,mmu-mir-26b,rno-mir-26b,	bta-mir-26a-1	bta-miR-26a	5'	0	((((((..(..((..(((((((((.((((((((((..............)))))))))).)))))))))..))..)..))))))
93	ATCACATTGCCAGGGATTTCCA	bta-miR-23a	gp1b	13665	16578	0.3	22	834	gp1b	chr5	+	11443136	11443209	ggccggctGGGGTTCCTGGGGATGGGATTTgctgcctgtcacaaATCACATTGCCAGGGATTTCCAaccgaccc	10	bta-mir-23a,hsa-mir-23a,ssc-mir-23a,cfa-mir-23a,mdo-mir-23a,age-mir-23a,lca-mir-23a,mmu-mir-23a,rno-mir-23a,eca-mir-23a,	bta-mir-23a	bta-miR-23a	3'	0	((.(((..(..((((((((..(((.((((((.((.....)))))))).)))..))))))))..)...))).)).
94	TCGTACCGTGAGTAATAATGCG	bta-miR-126_L+1	gp1b	18690	22677	0.3	22	824	gp1b	chr3	-	2558803	2558881	cgctggtgacgggaCATTATTACTTTTGGTACGCGctgtgacacttcaaacTCGTACCGTGAGTAATAATGCGccgtca	12	bta-mir-126,hsa-mir-126,ssc-mir-126,cfa-mir-126,mdo-mir-126,mml-mir-126,ptr-mir-126,ppy-mir-126,oan-mir-126,mmu-mir-126,rno-mir-126,eca-mir-126,	bta-mir-126	bta-miR-126	3'	0	......((((((..((((((((((..(((((((.....(((....)))....)))))))..))))))))))..))))))
95	TCGAGGAGCTCACAGTCTAGT	bta-miR-151*	gp1b	10985	13347	0.3	21	787	gp1b	chr9	+	16310249	16310338	ttttcctgcccTCGAGGAGCTCACAGTCTAGTacgtctcatcccctaCTAGACTGAAGCTCCTTGAGGacagggatcgtcatactcacct	7	bta-mir-151,hsa-mir-151,ssc-mir-151,ptr-mir-151,mmu-mir-151,rno-mir-151,eca-mir-151,	bta-mir-151	bta-miR-151*	5'	0	..((((((.((((((((((((..((((((((((............)))))))))).)))))))))))).))))))...............
96	TGAGGGGCAGAGAGCGAGACTTT	bta-miR-423-5p	gp1b	5384	6542	0.3	23	851	gp1b	chr11	+	21574766	21574874	acttgtgaggaaataaaggaagttaggcTGAGGGGCAGAGAGCGAGACTTTtctattttccaaaAGCTCGGTCTGAGGCCCCTCAGTcttgcttcctaccccgcgcttg	9	bta-mir-423,hsa-mir-423,ssc-mir-423,cfa-mir-423a,ptr-mir-423,ppy-mir-423,mmu-mir-423,rno-mir-423,eca-mir-423,	bta-mir-423	bta-miR-423-5p	5'	0	....(((.((......((((((..((((((((((((..(((.((((.(((((.........))))))))).)))...))))))))))))..))))))...)).)))...
97	TGAGGTAGTAAGTTGTATTGTT	bta-miR-98	gp1b	4395	5348	0.3	22	818	gp1b	chrX	-	54611936	54612054	aggactctgctcatgctggggTGAGGTAGTAAGTTGTATTGTTgtggggtagggattttaggccccaattagaagataaCTATACAACTTACTACTTTCCCtggtgtgtagcacattca	9	bta-mir-98,hsa-mir-98,ssc-mir-98,cfa-mir-98,age-mir-98,oan-mir-98,mmu-mir-98,rno-mir-98,eca-mir-98,	bta-mir-98	bta-miR-98	5'	0	.(((...((((((..(..(((.(((((((((((((((((.((((((((((...........)))))).........)))).))))))))))))))))))))..)..)).))))..))).
98	TGAGGTAGTAGTTTGTACAGTT	bta-let-7a_2ss12GT18TC	gp3b	19063	23241	0.3	22	820	gp3b					aggtTGAGGTAGTAGGTTGTATAGTTtagaattacatcaagggagataactgtacagcctcctagctttcct	45	bta-let-7a-2,bta-let-7a-1,bta-let-7f-2,bta-let-7a-3,bta-let-7g,bta-let-7f-1,hsa-let-7g,hsa-let-7b,ssc-let-7a-1,ssc-let-7a-2,ssc-let-7g,cfa-let-7a-2,cfa-let-7a-1,cfa-let-7g,mdo-let-7a-2,mdo-let-7a-1,mdo-let-7f-2,mdo-let-7a-3,mdo-let-7f-1,mdo-let-7b,mml-let-7a-2,mml-let-7a-1,mml-let-7a-3,mml-let-7b,ptr-let-7a-2,ptr-let-7a-1,ptr-let-7f-2,ptr-let-7a-3,ptr-let-7f-1,ptr-let-7b,oan-let-7f-2,oan-let-7g,o…	bta-let-7a-3	bta-let-7a	5'	0	(((..(((.(((.(((((((((((((.........(((......)))))))))))))))).))).))).)))
99	TGTAAACATCCTACACTCAGCT	bta-miR-30f_3ss9CT19T-20C-	gp3b	11616	14382	0.3	22	827	gp3b					gagggccagatacTGTAAACACCCTACACTCTCAGCTgtgcacagtgagaaagctgggagaaggctgtttactctctctgcctt	27	bta-mir-30f,bta-mir-30c,bta-mir-30b,hsa-mir-30c-2,hsa-mir-30c-1,hsa-mir-30b,ssc-mir-30c-2,ssc-mir-30c-1,ssc-mir-30b,cfa-mir-30c-2,cfa-mir-30c-1,cfa-mir-30b,age-mir-30b,mml-mir-30c-2,mml-mir-30c-1,ggo-mir-30b,ptr-mir-30c-2,ptr-mir-30c-1,oan-mir-30c,oan-mir-30b,mmu-mir-30c-2,mmu-mir-30c-1,mmu-mir-30b,rno-mir-30c-2,rno-mir-30c-1,rno-mir-30b,eca-mir-30b,	bta-mir-30f	bta-miR-30f	5'	0	.((((.((((....(((((((.(((...(((((((((...(.....)....))))))))).))).)))))))....))))))))
100	TGTAAACATCCTACACTCTCAGCT	bta-miR-30c_R+1	gp1b	33759	41900	0.3	24	902	gp1b	chr1	+	15002174	15002228	cagactgtaaccatgccgtagtgtgTGTAAACATCCTACACTCTCAGCTgtgagc	14	bta-mir-30c,hsa-mir-30c-1,hsa-mir-30c-2,ssc-mir-30c-1,ssc-mir-30c-2,cfa-mir-30c-1,cfa-mir-30c-2,mml-mir-30c-2,ptr-mir-30c-1,oan-mir-30c,mmu-mir-30c-1,mmu-mir-30c-2,rno-mir-30c-2,eca-mir-30c-2,	bta-mir-30c	bta-miR-30c	3'	0	(((.(((..........((((..(((....)))..)))).....)))))).....
101	ACAGTAGTCTGCACATTGGTT	bta-miR-199a-3p_R-1	gp1b	17235	21418	0.3	21	780	gp1b	chr12	-	42139768	42139877	tggaagcttctggagatcctgctccgtcgcCCCAGTGTTCAGACTACCTGTTCaggacaatgccgttgtACAGTAGTCTGCACATTGGTTagactgggcaagggagagca	9	bta-mir-199a-1,hsa-mir-199a-2,ssc-mir-199a-1,cfa-mir-199-2,lla-mir-199a,oan-mir-199,mmu-mir-199a-2,rno-mir-199a,eca-mir-199a,	bta-mir-199a-1	bta-miR-199a-3p	3'	0	.....((.(((.....((((((((.(((...(((((((.((((((((.(((...((......)).....))))))))))).)))))))...))).))))).)))))))).
								780	gp1b	chr3	+	8229638	8229734	cctccactccgtctaCCCAGTGTTTAGACTATCTGTTCaggactcccaaattgtACAGTAGTCTGCACATTGGTTaggctgggctgggttagaccct	15	bta-mir-199b,bta-mir-199a-2,hsa-mir-199b,hsa-mir-199a-1,ssc-mir-199b,ssc-mir-199a-2,cfa-mir-199-3,mdo-mir-199b,mml-mir-199a-2,ptr-mir-199b,ptr-mir-199a-1,ppy-mir-199b,mmu-mir-199b,mmu-mir-199a-1,eca-mir-199b,	bta-mir-199a-2	bta-miR-199a-3p	3'	0	..((((..(((((((.(((((((..((((((.((((.((((....))....)).))))))))))..))))))).))))).))..)))).........
102	CCCAGTGTTTAGACTATCTGTTC	bta-miR-199b	gp1b	4251	5446	0.4	23	848	gp1b	chr3	+	8229638	8229734	cctccactccgtctaCCCAGTGTTTAGACTATCTGTTCaggactcccaaattgtACAGTAGTCTGCACATTGGTTaggctgggctgggttagaccct	15	bta-mir-199b,bta-mir-199a-2,hsa-mir-199b,hsa-mir-199a-1,ssc-mir-199b,ssc-mir-199a-2,cfa-mir-199-3,mdo-mir-199b,mml-mir-199a-2,ptr-mir-199b,ptr-mir-199a-1,ppy-mir-199b,mmu-mir-199b,mmu-mir-199a-1,eca-mir-199b,	bta-mir-199b	bta-miR-199b	5'	0	..((((..(((((((.(((((((..((((((.((((.((((....))....)).))))))))))..))))))).))))).))..)))).........
103	TACCCTGTAGAACCGAATTTGT	bta-miR-10b_R-1	gp1b	391086	510926	0.4	22	835	gp1b	chr2	-	141364610	141364713	cagtaacgttgtctatataTACCCTGTAGAACCGAATTTGTgtggtatccatgtagtcACAGATTCGATTCTAGGGGAATatatggtcgatgcaaaaacttcac	13	bta-mir-10b,hsa-mir-10b,ssc-mir-10b,cfa-mir-10b,mdo-mir-10b,mml-mir-10b,mne-mir-10b,ggo-mir-10b,ptr-mir-10b,oan-mir-10b,mmu-mir-10b,rno-mir-10b,eca-mir-10b,	bta-mir-10b	bta-miR-10b	5'	0	......(((((.((((((((.((((.(((((.((((((((((...(((....)))..)))))))))).))))))))).)))))))).)))))............
104	GTACAGTACTGTGATAACTGA	bta-mir-101-p5	gp1b	7394	9777	0.4	21	789	gp1b	chr2	+	77352818	77352869	ngtatatctgaaagGTACAGTACTGTGATAACTGAAGaatggtggtgccatc	7	bta-mir-101,ssc-mir-101-1,cfa-mir-101-2,mdo-mir-101-2,ptr-mir-101-2,oan-mir-101-2,eca-mir-101-2,	bta-mir-101	bta-mir-101-p5	5'	0	.............(((((..(((..(............)..))))))))...
105	TGAGGTAGTAGGTTGTGTGGTT	bta-let-7b	gp1b	36228	48418	0.4	22	815	gp1b	chr3	+	238986956	238987069	gggacggcggaccctcccacacccgggtgccggcggggTGAGGTAGTAGGTTGTGTGGTTtcagggtagtgatgttgccccctcggaagataaCTATACAACCTACTGCCTTCC	9	bta-let-7b,hsa-let-7b,cfa-let-7b,mdo-let-7b,mml-let-7b,ptr-let-7b,oan-let-7b,mmu-let-7b,rno-let-7b,	bta-let-7b	bta-let-7b	5'	0	....((.(((((((..........)))).))).)).((.(((((((((((((((((((((...((((((.....))))))..((....)).)))))))))))))))))))))))
106	ACTGGACTTGGAGTCAGAAGGCT	bta-miR-378_R+1	gp3a	93517	125311	0.4	23	878	gp3a					agggctcctgactccaggtcctgtgtgttacctcgaaatagcACTGGACTTGGAGTCAGAAGGCct	16	bta-mir-378,bta-mir-378-2,hsa-mir-422a,hsa-mir-378d-2,hsa-mir-378b,hsa-mir-378i,hsa-mir-378f,hsa-mir-378g,hsa-mir-378c,hsa-mir-378e,hsa-mir-378d-1,ssc-mir-378-1,ssc-mir-378-2,ptr-mir-422a,ppy-mir-378,mmu-mir-378b,	bta-mir-378-2	bta-miR-378	3'	0	(((.((.((((((((((((((...((((((........)))))).)))))))))))))).)).)))
107	TCCTGTACTGAGCTGCCCCGAG	bta-miR-486	gp1b	11398	16025	0.5	22	819	gp1b	chr26	-	39990467	39990580	acctgcgtcctccctgacgggTCCTGTACTGAGCTGCCCCGAGgcccttcgctgtgcccagcTCGGGTCAGCTCAGTACCGGGCgcgtcggggtgggagtcggccggaagcagg	7	bta-mir-486,hsa-mir-486,ssc-mir-486-2,ssc-mir-486-1,ptr-mir-486,mmu-mir-486,eca-mir-486,	bta-mir-486	bta-miR-486	5'	0	.(((((.((((((((((((.((((.(((((((((((.(((((........((((....))))))))).))))))))))).)))).)))))))).)))).((.....)).)))))
108	TGTAAACATCCTTGACTGGAAGCT	bta-miR-30e-5p	gp1b	11277	16327	0.5	24	903	gp1b	chr1	+	14999065	14999157	gggcagtctttgctacTGTAAACATCCTTGACTGGAAGCTgtaaggcgttgcaaggagCTTTCAGTCGGATGTTTACAGCggcaggctgccac	8	bta-mir-30e,hsa-mir-30e,ssc-mir-30e,cfa-mir-30e,mml-mir-30e,ptr-mir-30e,oan-mir-30e,mmu-mir-30e,	bta-mir-30e	bta-miR-30e-5p	5'	0	.(((((((..(((..((((((((((((..(((((((((((.....((...))....)))))))))))))))))))))))..))))))))))..
109	AACCCGTAGATCCGAACTTGTG	bta-miR-100	gp1b	9009	13263	0.6	22	830	gp1b	chr15	-	33997847	33997929	aggcctgttgccacaAACCCGTAGATCCGAACTTGTGgtgatagtgcacaCAAGCTTGTGTCTATAGGTATgtgtctgtgggc	11	bta-mir-100,hsa-mir-100,ssc-mir-100,mdo-mir-100,age-mir-100,sla-mir-100,mml-mir-100,oan-mir-100,mmu-mir-100,rno-mir-100,eca-mir-100,	bta-mir-100	bta-miR-100	5'	0	..(((..(...((((.(((..((((..(((.((((((((......)).)))))).)))..))))..))).))))...)..)))
110	TTAAGACTTGCAGTGATGTTTA	bta-miR-499_R+1	gp1b	3238	4793	0.6	22	828	gp1b	chr13	+	68932313	68932432	tctgtcccctgcacccggggcgggcggctgTTAAGACTTGCAGTGATGTTTAactcctctccacgtGAACATCACAGCAAGTCTGTGCtgcttcccgtccccacgctgcctgggcagggt	11	bta-mir-499,hsa-mir-499,ssc-mir-499,cfa-mir-499,mdo-mir-499,mml-mir-499,ptr-mir-499,ppy-mir-499,mmu-mir-499,rno-mir-499,eca-mir-499,	bta-mir-499	bta-miR-499	5'	0	(((((((...(((...((((((((..((.((..((((((((.((((((((((.............)))))))))).))))))))..)).))..)))))))).....)))..)))))))..
111	ACAGCAGGCACAGACAGGCAGT	bta-miR-214	gp1b	4207	8906	1.1	22	803	gp1b	chr12	-	42133977	42134088	ggcctggctggacggagttgtcatgtgtcTGCCTGTCTACACTTGCTGTGCagaacatccgctcacctgtACAGCAGGCACAGACAGGCAGTcacatgacaacccagcctga	6	bta-mir-214,hsa-mir-214,mdo-mir-214,oan-mir-214,rno-mir-214,eca-mir-214,	bta-mir-214	bta-miR-214	3'	0	.....((((((.....(((((((((((.((((((((((...((((((((((((.............))))))))))))...)))))))))).)))))))))))))))))...
112	TGGAATGTAAAGAAGTATGTAT	bta-miR-1	gp1b	640794	1537226	1.3	22	822	gp1b	chr13	-	58811373	58811460	gcttgggaaACATACTTCTTTATGTGCCCATatggacctgctaagctaTGGAATGTAAAGAAGTATGTATttcaggtcgggaactctc	16	bta-mir-1-1,bta-mir-1-2,hsa-mir-1-1,ssc-mir-1,cfa-mir-1-1,cfa-mir-1-2,mdo-mir-1,mml-mir-1-1,mml-mir-1-2,ptr-mir-1-1,ptr-mir-1-2,oan-mir-1a,mmu-mir-1a-1,mmu-mir-1a-2,eca-mir-1-2,eca-mir-1,	bta-mir-1-2	bta-miR-1	3'	0	(((((..(.(((((((((((((..(..((((((((.....)))...))))).)..))))))))))))).)..))))).(((....)))
113	AAACCGTTACCATTACTGAGTTT	bta-miR-451	gp3a	6724	17915	1.4	23	861	gp3a					cttggggtggcgaggAAACCGTTACCATTACTGAGTTTagtaatggtaacggttctcttgctgcacccaga	11	bta-mir-451,hsa-mir-451,ssc-mir-451,cfa-mir-451,mdo-mir-451,mml-mir-451,ptr-mir-451,oan-mir-451,mmu-mir-451,rno-mir-451,eca-mir-451,	bta-mir-451	bta-miR-451	5'	0	.((((((..(((((..(((((((((((((((((....)))))))))))))))))..)))))..).))))).
114	TGTTGAAACAATCTCTGTTGA	bta-miR-653_L-1R+1	gp3a	16	3	-2.4	21	791	gp3a					tcattccctcaGTGTTGAAACAATCTCTGTTGaaccatgttacaggaagttcactggagtttgtttcaacattggaggaatgataagatg	7	bta-mir-653,hsa-mir-653,cfa-mir-653,mml-mir-653,ptr-mir-653,mmu-mir-653,eca-mir-653,	bta-mir-653	bta-miR-653	5'	0	(((((((..((((((((((((((.((((..(((((.............)))))..)))).))))))))))))))..))))))).......
115	TTACAGTTGTTCAACCAGTTAC	bta-miR-582_R-1	gp1b	15	4	-1.9	22	836	gp1b	chr16	+	21618835	21618933	atctgtactctttggTTACAGTTGTTCAACCAGTTACtaatctaactaactgTAACCAGTTGAACAACTGAACCcaaaagggtgcaaagtgaaaacatt	7	bta-mir-582,hsa-mir-582,cfa-mir-582,mml-mir-582,ptr-mir-582,mmu-mir-582,eca-mir-582,	bta-mir-582	bta-miR-582	5'	0	...((((((((((((((.((((((((((((..(((((..............)))))..))))))))))))))))..))))))))))..((....))...
116	AGGGCGGGAAGAAAGGAGGGCG	bta-mir-483-p5	gp1b	15	4	-1.9	22	785	gp1b	chr21	+	53850333	53850400	ggggAGGGCGGGAAGAAAGGAGGGCGtggtctgtgcagctccTCACTCCTCTCCTCCCGTCTTCTcct	2	bta-mir-483,hsa-mir-483,	bta-mir-483	bta-mir-483-p5	5'	0	(((((((((((((.((.(((((.....((.((....))..))...))))).)).))))))))))))).
117	ACAGAGGGAATGGCTGGGAAC	PC-5p-104280_11	gp4a	11	3	-1.9	21	773	gp4a	chr17	-	52721053	52721194	gtaaacatggctcagtaagtggACAGAGGGAATGGCTGGGAACgttttccaaagcaggcgTTCTCAGCGTGTCCCTCCTACccctgcctgagcctttactgt	0				5'	0	(((((...(((((((..((.((...((((((...((((((((((..(........)..))))))))))...))))))...)).))..))))))))))))...
118	AGGCAGTGTAATTAGCTGATTGT	bta-miR-34b_R+1	gp1b	11	4	-1.5	23	871	gp1b	chr15	+	22169737	22169820	gtgctcggtttgtAGGCAGTGTAATTAGCTGATTGTactctcatgcttacAATCACTAGTTCCACTGCCATCaaaacaaggcac	7	bta-mir-34b,hsa-mir-34b,cfa-mir-34b,ptr-mir-34b,ppy-mir-34b,mmu-mir-34b,eca-mir-34b,	bta-mir-34b	bta-miR-34b	5'	0	(((((..((((...(((((((.((((((.((((((((..........)))))))))))))).)))))))....))))..)))))
119	ATTGGCACGTCTTGGAATGA	PC-3p-76172_11	gp4a	19	7	-1.4	20	756	gp4a	chrX	+	103888734	103888875	ttcagcgtgtctgtgtgctgtaccccattccaaggcttgccattcatctggctaaacttgtgATTGGCACGTCTTGGAATGAagtaacgtacaacaatgatggtggtcc	0				3'	0	.(((.(((...(((((((..(((..(((((((((((.(((((.((((..((.....)).)))).))))).)))))))))))..)))..))))).))...))).)))...
120	TGCAGTAGCGTCCATCCTCAGA	PC-3p-74109_12	gp4a	12	5	-1.3	22	838	gp4a	chr4	-	101570714	101570856	gtgagggtctgggtgtgcATGGAGATGGTGCCTACTGCatgtgtgtgagacagtagggcgTGCAGTAGCGTCCATCCTCAGAcacactgcccctcgctgc	0				3'	0	(((((((....((((((..((..(((((((.(((((((((((...............))))))))))))).)))))..))..))))))..)))))))...
121	TCGTGTCTTGTGTTGCAGCCGGA	bta-miR-187_R+1	gp1b	14	6	-1.2	23	811	gp1b	chr23	+	22716374	22716482	ggccgggctcccaacgacacggtgtgagacctcgggctacaacacgggacccgggcgctgctccgaccccTCGTGTCTTGTGTTGCAGCCGGAgggacgcaggtccgca	9	bta-mir-187,hsa-mir-187,ssc-mir-187,cfa-mir-187,mml-mir-187,ppy-mir-187,mmu-mir-187,rno-mir-187,eca-mir-187,	bta-mir-187	bta-miR-187	3'	0	.(.((((((.((........)).(((...((((.((((.((((((..(((.((((((......)).)))...).)))..)))))).)))).))))..))).))))))).
122	GCGGGGCCGGGGGTGG	PC-3p-148770_4	gp4a	14	6	-1.2	16	596	gp4a	chr12	+	33628128	33628267	ctaccttgcccaggcctggggtgtccttcaccttgctgacagctctcagcaggcaggGCGGGGCCGGGGGTGGggacg	0				3'	0	...(((..(((.(((((....((((((....((((((((......)))))))).)))))))))))..)))..)))...
123	GGAGAAATTATCCTTGGTGTGT	oar-miR-539-5p_L+2R-2	gp1a	194	87	-1.2	22	817	gp1a	chr18	+	68521098	68521207	cacgtcgctatctcatacttgaGGAGAAATTATCCTTGGTGTGTtcactttatttgggatgAATCATACAAGGACAATTTCTTTttgagtatcaaatcctgcctcggcgg	8	oar-mir-539,bta-mir-539,hsa-mir-539,cfa-mir-539,ptr-mir-539,mmu-mir-539,rno-mir-539,eca-mir-539,	oar-mir-539	oar-miR-539-5p	5'	0	..............(((((..(..(((((((.((((((.((((((((((.......)).)))).)))))))))).)))))))..)..)))))......((((....))))
124	CCGCCGCCCCTCGCG	PC-3p-87299_10	gp4a	11	5	-1.1	15	547	gp4a	chr1	-	292873621	292873758	aggggaacctaggaactGCTGACTGGGGCGCCCGGcgcgcggtggactaggctcacgcgggtcgCCGCCGCCCCTCGCGgctgggcggcccggcg	0				3'	0	....((.(((((..(((((((.(((((...))))))).)))))...))))).)).((((((((((((((((.....)))))..))))))))).))
125	AAACATGGTTCCGTCAAGCACC	oan-miR-218*_R+2_1ss12TC	gp1b	43	20	-1.1	22	836	gp1b	chr6	+	44682455	44682566	gtggttatgtagcgagattttctgTTGTGCTTGATCTAACCATGTggttgccaggtatgagtaAAACATGGTTCCGTCAAGCACCatggaacgtcacgcagctttctacagc	12	bta-mir-218-1,hsa-mir-218-1,ssc-mir-218,cfa-mir-218-1,mdo-mir-218,mml-mir-218-1,mne-mir-218-1,lca-mir-218,oan-mir-218,mmu-mir-218-1,rno-mir-218a-1,eca-mir-218,	oan-mir-218	oan-miR-218*	3'	0	((((....(..(((.((..(((..(.(((((((((..((((((((..((((((....)).)))).))))))))..))))))))).)..)))..)).)))..)...))))...
126	TAACAGTCTCCAGTCACGGCCA	hsa-miR-212_R+1	gp1b	15	7	-1.1	22	825	gp1b	chr11	-	23587093	23587203	cggagccatcctgcccgggcagcgcgccggcACCTTGGCTCTAGACTGCTTACTgcccgggccgccctcagTAACAGTCTCCAGTCACGGCCAccgacgcctggccccgcc	8	bta-mir-212,hsa-mir-212,cfa-mir-212,mdo-mir-212,mml-mir-212,mmu-mir-212,rno-mir-212,eca-mir-212,	hsa-mir-212	hsa-miR-212	3'	0	(((.((((..((((....)))).(((.(((..((.(((((..((((((.((((((...(((...))).))))))))))))..))))).))...))).))).)))).)))..
127	AGGCAAGATGCTGGCATAGCTGT	bta-miR-31_R+2	gp3a	15	7	-1.1	23	857	gp3a					tcctgtaacttggaactggagaggAGGCAAGATGCTGGCATAGCTgttgaactgcgaacctgctatgccaacatattgccatctctcttgtccg	7	bta-mir-31,hsa-mir-31,cfa-mir-31,mdo-mir-31,mmu-mir-31,rno-mir-31,eca-mir-31,	bta-mir-31	bta-miR-31	5'	0	...........(((...((((((..(((((.(((.(((((((((.(((........)))..))))))))).))).)))))..))))))..))).
128	GTTTCGGAGCCTGGAGCG	bta-mir-328-p5	gp1b	15	7	-1.1	18	642	gp1b	chr14	-	35603116	35603159	ctGTTTCGGAGCCTGGAGCGggggggcaggaggggctcagggag	5	bta-mir-328,hsa-mir-328,ssc-mir-328,ptr-mir-328,eca-mir-328,	bta-mir-328	bta-mir-328-p5	5'	0	(((((((((...)))))))))..((((.......))))......
129	CTCCAGTCTGACCTTTT	PC-3p-14023_92	gp4a	111	52	-1.1	17	646	gp4a	chr24	+	16784214	16784351	cccaagctgcaggctgaactttctgaaattgccaaaaggtctctctctgggtcctgctgcCTCCAGTCTGACCTTTTcagtaagagtgaaaaatgttcagtgcctcatctttgggtcc	0				3'	0	((((((.((.(((((((((((((.....((((.((((((((.....(((((..........)))))...))))))))..))))....))))...)))))..)))))).))).)))...
130	TCTGGGAACCGGTTTGGCTGC	bta-miR-2447_R-1	gp1b	17	8	-1.1	21	777	gp1b	chr6	-	107189749	107189825	cggccccgggttTCTGGGAACCGGTTTGGCTGCtgtgtcattttgtaccagcccctccttttccctgctgcccgccg	1	bta-mir-2447,	bta-mir-2447	bta-miR-2447	5'	0	((((...((((....(((((..((...(((((..(((.(.....)))))))))...))..)))))....))))))))
131	AGCTTCTTTACAGTGTTGCCTTGT	hsa-miR-103a-2*_R+1_1ss16CT	gp3b	16	8	-1	24	924	gp3b					ctgccctcggcttctttacagtgctgccttgttgcatatggatcaAGCAGCATTGTACAGGGCTATGAaggc	25	bta-mir-103-1,bta-mir-103-2,bta-mir-107,hsa-mir-103a-1,hsa-mir-103a-2,ssc-mir-103-1,ssc-mir-103-2,ssc-mir-107,cfa-mir-103-1,cfa-mir-103-2,cfa-mir-107,mdo-mir-103-1,mdo-mir-103-2,mdo-mir-107,ptr-mir-103-1,ptr-mir-103-2,oan-mir-103-1,oan-mir-103-2,oan-mir-107,mmu-mir-103-1,mmu-mir-103-2,mmu-mir-107,rno-mir-107,eca-mir-107a,eca-mir-103,	hsa-mir-103a-2	hsa-miR-103a-2*	5'	0	..(((.(((((.(((.(((((((((((.(((............)))))))))))))).))))))..)).)))
132	CCCAGGGATGTAGCTCCTAGTGC	PC-5p-101090_7	gp4a	10	5	-1	23	882	gp4a	chr7	+	21439016	21439158	gtccagtgtgattggtgctCCCAGGGATGTAGCTCCTAGTGCtgaccctcccTCTGGGGGCCCATCCCTGCAGTgcctttcttcctgacg	0				5'	0	((.(((...((..((..((..((((((((..((((((((..............)))))))).)))))))).))..))..))...))))).
133	GACCGCGCTCTCTCCCGGCAGT	PC-3p-51594_22	gp4a	18	9	-1	22	823	gp4a	chr2	+	220957715	220957859	agcgcctttcagtcgggaggcggcggcggaaggaggaggagctccGACCGCGCTCTCTCCCGGCAGTggctgc	0				3'	0	.(((((.....((((((((..((((.(((..((((......))))..)))))))..))))))))...))).))
134	TCACTGGGCATCCTCTGCTTTA	PC-3p-30485_40	gp4a	87	44	-1	22	843	gp4a	chr18	-	68046117	68046261	ctggggctgccggatgAAGTACAGGATGCCCAATGAATtaaatccatctaaatacattTCACTGGGCATCCTCTGCTTTAttgggctgcccaat	0				3'	0	...((((.(((..((((((((.((((((((((.((((....................)))).)))))))))).))))))))..))).))))...
135	CCCCCGCCGTCCCCGCC	bta-mir-2904-2-p5_L+2_6ss3AC4TC5AC10G-11T-12CT	gp2b	12	6	-0.9	17	641	gp2b	chr24	-	28141529	28141666	accgccgCCCCCGCCGTCCCCGCCgcccccgccgccgggaacggccccctggcggcgcgctctacagctgggagacgggagacga	2	bta-mir-2904-2,oan-mir-1345,	bta-mir-2904-2	bta-mir-2904-2-p5	5'	0	..............((((((((...(((.((((((((((........)))))))))).(((....))).)))...)))).)))).
136	CACTTTGGGTACTTGAGGAG	oar-miR-410-5p_L-3	gp1a	68	36	-0.9	20	748	gp1a	chr18	+	68540583	68540681	cacctgcggtctgtggagtaggcgcCACTTTGGGTACTTGAGGAGAGGTTGTCTGTGATGAGTTCGctttattaatgacgaatataacacagatggcct	9	oar-mir-410,bta-mir-410,hsa-mir-410,cfa-mir-410,mml-mir-410,ptr-mir-410,mmu-mir-410,rno-mir-410,eca-mir-410,	oar-mir-410	oar-miR-410-5p	5'	0	..(((..(((((((((........))))....)).)))..)))..((((..((((((.((..((((.((.......))))))..)).))))))..))))
137	TATGTCACATGGTCCACTAAT	PC-3p-5651_256	gp4a	210	112	-0.9	21	797	gp4a	chr18	+	68501512	68501653	ttcgctgtatgtggagagatggtcgaccataaaacgtacgtgtgctttatgacgTATGTCACATGGTCCACTAATtctcagcatcagtcag	0				3'	0	...((((.(((..((((..((((.((((((...((((((((..........))))))))...)))))).))))..))))..)))))))...
138	TGTCTGCTGACCATCACCTTT	oar-miR-654-3p_L-2R-1_1ss21CT	gp1a	43	23	-0.9	21	792	gp1a	chr18	+	68515549	68515653	gagcccccaacctgggttagtggAAAGGTGGTGGGCTGCGGAGCATgtgcttccttcgcgtcataTGTCTGCTGACCATCACCTTTagagccctctcgctgagga	5	oar-mir-654,bta-mir-654,hsa-mir-654,ptr-mir-654,mmu-mir-654,	oar-mir-654	oar-miR-654-3p	3'	0	.(((((.......))))).((..(((((((((((...(((((.(((((((.........).)))))))))))...)))))))))))...))((((.....)))).
139	AGAGGTCTTCCATGGTG	oar-miR-154b-5p_R-6	gp2b	14	8	-0.9	17	633	gp2b	chr19	-	11963229	11963371	tAGAGGTCTTCCATGGTGgtccatggttaagacttggc	1	oar-mir-154b,	oar-mir-154b	oar-miR-154b-5p	5'	0	...(((((((((((((....))))))..)))))))...
140	ATGCACCTGGGCAAGGATTC	bta-miR-502a_L-1R-1	gp1b	48	27	-0.9	20	762	gp1b	chrX	+	52797328	52797374	tactgtctcagtgcaATGTACCTGGGCAAGGATTCacagaagataag	1	bta-mir-502a-2,	bta-mir-502a-2	bta-miR-502a	3'	0	...((((((.(((.(((...(((.....))))))))).).)))))..
141	ACCACAGGGTAGAACC	bta-mir-140-p5	gp2b	20	11	-0.8	16	597	gp2b	chr2	+	221226725	221226860	ACCACAGGGTAGAACCCTAACAGA	8	bta-mir-140,hsa-mir-140,ssc-mir-140,cfa-mir-140,mne-mir-140,oan-mir-140,rno-mir-140,eca-mir-140,	bta-mir-140	bta-mir-140-p5	5'	0	.....((((.....))))......
142	TGTCAGTTTGTCAAATACCCCA	bta-miR-223	gp1b	43	24	-0.8	22	820	gp1b	chrX	+	58419900	58420008	gcccagccttctgcagtgccatgctctgtgtatTTGACAAGCTGAGTTGGACActccatgtagtagTGTCAGTTTGTCAAATACCCCAagtgcggcatatgcctagcag	11	bta-mir-223,hsa-mir-223,cfa-mir-223,mdo-mir-223,sla-mir-223,mml-mir-223,ppy-mir-223,oan-mir-223,mmu-mir-223,rno-mir-223,eca-mir-223,	bta-mir-223	bta-miR-223	3'	0	.....((.....((((((((..(((.((.((((((((((((((((.....((((.....)).))....))))))))))))))))..)))))..))))).)))...))..
143	TCCACCTGGGCAAGGATTCTGA	bta-miR-502b_L-2R+3	gp1b	39	22	-0.8	22	812	gp1b	chrX	+	52801402	52801484	gctcccctctctaattcttgctccccagatgagagtgctttgtgaatgcaaTCCACCTGGGCAAGGATTCTGAatgtgagagc	1	bta-mir-502b,	bta-mir-502b	bta-miR-502b	3'	0	((((.....((.(((((((((...((((.((.((.(((.........))).)))).)))))))))))))..))......))))
144	CTTCACCTGGTCCACTAGCT	oar-miR-412-5p_1ss11GT	gp1a	242	137	-0.8	20	765	gp1a	chr18	+	68540105	68540228	agggaagaacgtcagtaccagcaaccactctggggtacaggacggaTGGTCGACCAGTTGGAAAGTAATtgtttctaatgtaCTTCACCTGGTCCACTAGCTgtccgtacccactgcagcctgc	7	oar-mir-412,bta-mir-412,hsa-mir-412,ptr-mir-412,mmu-mir-412,rno-mir-412,eca-mir-412,	oar-mir-412	oar-miR-412-5p	3'	0	.(((......(.((((.((((........))))(((((.((((((.((((.((((((.(((..((((((((....)))).))))))).)))))).)))).))))))))))).)))))..)))..
145	TGAGTATTACATGGCCAATCTC	oar-miR-496-3p_R+1	gp3a	1819	1033	-0.8	22	828	gp3a					gacacgtcagaagccagcatccGAGTCGGGTACTCGAATGGAggttgtccatggtgtgttcattttatttatgaTGAGTATTACATGGCCAATCTcctttcagtactaaattcttcttg	10	oar-mir-496,bta-mir-496,hsa-mir-496,cfa-mir-496,mml-mir-496,ptr-mir-496,ppy-mir-496,mmu-mir-496,rno-mir-496,eca-mir-496,	oar-mir-496	oar-miR-496-3p	3'	0	......................((((..((((((.(((.((((((((.(((((..((..(((((........)))))..))..))))).)))))))).)))))))))..))))......
146	AGTGCCTGCTATGTGCCAGG	bta-mir-1271-p3	gp1b	35	20	-0.8	20	743	gp1b	chr3	-	210032934	210032968	aaatacttgttgAGTGCCTGCTATGTGCCAGGcat	6	bta-mir-1271,hsa-mir-1271,ssc-mir-1271,cfa-mir-1271,ptr-mir-1271,ppy-mir-1271,	bta-mir-1271	bta-mir-1271-p3	3'	0	.............((((((((.....).)))))))
147	TGGTGGGCACAGAATCCGGCC	oar-miR-541-3p_R-3	gp1a	331	190	-0.8	21	775	gp1a	chr18	+	68539064	68539178	tctgaacttgggccaacgtcagggAAAGGATTCTGCTGTCGGTCccactccaaagttcgaaacatgggTGGTGGGCACAGAATCCGGCCtctgctgtggcacacgccgcctgctc	6	oar-mir-541,bta-mir-541,hsa-mir-541,mml-mir-541,ppy-mir-541,eca-mir-541,	oar-mir-541	oar-miR-541-3p	3'	0	.........((((....(.(((((...((((((((.((((....((((.(((..(((...))).)))))))..))))))))))))..)).)))).(((((....)))))..))))
148	GTACGTGGATGCTGAAGGTCAGA	oar-miR-3956-5p	gp1a	1258	733	-0.8	23	800	gp1a	chr18	+	68518844	68518973	atgggagccatcgccctgggccagGTACGTGGATGCTGAAGGTCAGAgggaagtgcttctgtctccacgtgtgttctccaggccTCTGACCTTCCTGCATCCCGTTcatctctaggatgatggctagaag	1	oar-mir-3956,	oar-mir-3956	oar-miR-3956-5p	5'	0	.....(((((((..((((((...((.(((.((((((.((((((((((((........((((....((....)).....))))))))))))))))..)))))))))))...))))))..))))))).....
149	GGCTTCCGTGCCTGCAGATGTCT	bta-miR-2331	gp3a	58	34	-0.8	23	775	gp3a					gggtGGCTTCCGTGCCTGCAGATGTCTgtgaattcctcaaggctgagACCCTGCAGCCAAAGAAGCTAccc	1	bta-mir-2331,	bta-mir-2331	bta-miR-2331	5'	0	((((((((((..((.((((((..((((.......((....))...)))).)))))).))..))))))))))
150	TCTGGGCTGCCTCGTCACCAAC	oar-miR-134-3p_R-1	gp1a	46	27	-0.8	22	826	gp1a	chr18	+	68529985	68530092	tggtgtcagcaccgttcagggtgTGTGACTGGTTGACCAGAGGGgcaagcactccgttcacccTCTGGGCTGCCTCGTCACCAACcctcagcaccaaccgcacctgcc	10	oar-mir-134,bta-mir-134,hsa-mir-134,cfa-mir-134,mml-mir-134,ggo-mir-134,ptr-mir-134,mmu-mir-134,rno-mir-134,eca-mir-134,	oar-mir-134	oar-miR-134-3p	3'	0	.(((((.......(((.(((((..(((((.(((...((((((((...(((.....)))..))))))))...)))..)))))..))))).))).......)))))....
151	CTGCGCAAGCTACTGCCTTGC	bta-let-7i-p3	gp1b	292	173	-0.8	21	790	gp1b	chr3	-	167835703	167835787	ctggcTGAGGTAGTAGTTTGTGCTGTTggtcgggttgtgacattgcccgctgtggagataaCTGCGCAAGCTACTGCCTTGCtag	3	bta-let-7i,ssc-let-7i,ptr-let-7i,	bta-let-7i	bta-let-7i-p3	3'	0	(((((.(((((((((((((((((.(((((.(((((.........)))))))........))).))))))))))))))))))))))
152	AATCACTAGTTCCACTGCCATC	bta-mir-34b-p3	gp1b	89	53	-0.7	22	839	gp1b	chr15	+	22169737	22169820	gtgctcggtttgtAGGCAGTGTAATTAGCTGATTGTactctcatgcttacAATCACTAGTTCCACTGCCATCaaaacaaggcac	7	bta-mir-34b,hsa-mir-34b,cfa-mir-34b,ptr-mir-34b,ppy-mir-34b,mmu-mir-34b,eca-mir-34b,	bta-mir-34b	bta-mir-34b-p3	3'	0	(((((..((((...(((((((.((((((.((((((((..........)))))))))))))).)))))))....))))..)))))
153	TGCAGGTCGTCTTGCAGGGCGTC	hsa-miR-431*_L+2R-1_1ss21TG	gp1a	856	510	-0.7	23	857	gp1a	chr18	+	68363795	68363907	tcctgcgcgtcctgcgaggTGTCTTGCAGGCCGTCATGCaggccacactgacggaaacgtTGCAGGTCGTCTTGCAGGGCGTCtcgcaagacgacacaatcatcgccctcgac	7	oar-mir-431,bta-mir-431,hsa-mir-431,ptr-mir-431,mmu-mir-431,rno-mir-431,eca-mir-431,	hsa-mir-431	hsa-miR-431*	3'	0	....(((.((((((((((..(.(((((.((((........)))).....((((....))))))))).)..))))))))))(((((....)).)))........))).......
154	GGGGTTTTAAGCAGGAGG	PC-5p-17843_69	gp4a	80	48	-0.7	18	656	gp4a	chr1	+	209668733	209668870	gGGGGTTTTAAGCAGGAGGgaaggttttgagattgttttattttttcaaaaggcatttctgttgttaaacaga	0				5'	0	....((((..((((((((......((((((((...........))))))))....))))))))...))))...
155	CTGATCAGTAGTGGGA	ssc-mir-1285-p3	gp2b	15	9	-0.7	16	619	gp2b	chr11	-	55007208	55007358	gaaacagagcaggtcaaaactctcctaCTGATCAGTAGTGGGActgcgcttgtgaatagccatt	1	ssc-mir-1285,	ssc-mir-1285	ssc-mir-1285-p3	3'	0	...((((.((((........(((((((((....))))).))))))))..))))...........
								703	gp2b	chr2	-	141366255	141366393	ccagatttctgccCTCCAGCCTGGGCAACATAatcaac	1	ssc-mir-1285,	ssc-mir-1285	ssc-mir-1285-p3	3'	0	...((((..(((((........)))))....))))...
								618	gp2b	chr7	+	8682721	8682869	tcagtagtgcaatcgcacCTGTGAATAGCCACTGcattctat	1	ssc-mir-1285,	ssc-mir-1285	ssc-mir-1285-p3	3'	0	...(((((((..((((....))))...).)))))).......
								627	gp2b	chrX	+	36096581	36096722	taatacactgataatctacTGAATAGCCACTGTACtacta	1	ssc-mir-1285,	ssc-mir-1285	ssc-mir-1285-p3	3'	0	...((((.((.((.((....)).))..)).))))......
								645	gp2b	chrX	-	116335803	116335940	aaattgccctgctgatcagtaccacactgcacctgtgagtagccactgccCTCCAGCCTGGGCAACAT	1	ssc-mir-1285,	ssc-mir-1285	ssc-mir-1285-p3	3'	0	...((((((.((((..((((((((((.......)))).))....)))).....))))..))))))...
156	TTTGATGGCTGATCCTCTCACT	oar-miR-3955-5p	gp1a	822	495	-0.7	22	807	gp1a	chr18	+	68479142	68479247	atggtttgaaagtatgggatacaTTTGATGGCTGATCCTCTCACTactttataccttgggtagTGGGATTTTAGTCCATCATAGAGCaagcagatttgttttcacc	1	oar-mir-3955,	oar-mir-3955	oar-miR-3955-5p	5'	0	...(((((...((((...))))...((((((((((...((((((((((..........))))))))))..)))).)))))).....)))))...............
157	GAGGTTTTCTGGGTTTCTGTTTC	oar-miR-329b-5p	gp3a	59	36	-0.7	23	872	gp3a					cactggtgttctggtcagtgttcacccatggtacctgaagaGAGGTTTTCTGGGTTTCTGTTTCtttaatgaggatgaAACACACCTGGTTAACCTCTTTtccagtatcaaatcccatcttgaa	4	oar-mir-329b,bta-mir-329b,cfa-mir-329b,cfa-mir-329a,	oar-mir-329b	oar-miR-329b-5p	5'	0	((((((........))))))........((((((..(((((((((((..(..(((...((((((.((......)).)))))).)))..)..)))))))))))..))))))..............
158	TCTGACCTTCCTGCATCCCGTT	oar-miR-3956-3p_R-1	gp1a	990	605	-0.7	22	834	gp1a	chr18	+	68518844	68518973	atgggagccatcgccctgggccagGTACGTGGATGCTGAAGGTCAGAgggaagtgcttctgtctccacgtgtgttctccaggccTCTGACCTTCCTGCATCCCGTTcatctctaggatgatggctagaag	1	oar-mir-3956,	oar-mir-3956	oar-miR-3956-3p	3'	0	.....(((((((..((((((...((.(((.((((((.((((((((((((........((((....((....)).....))))))))))))))))..)))))))))))...))))))..))))))).....
159	CAGGTCACGTCTCTGCAGTTACAC	oar-miR-370-5p_R+2	gp1a	757	464	-0.7	24	907	gp1a	chr18	+	68393561	68393667	agtctggggcacaaggcagagaagcCAGGTCACGTCTCTGCAGTTACACcgctctcgagtGCCTGCTGGGGTGGAACCTGGTctgtctgtctgtctagcaccacagc	9	oar-mir-370,bta-mir-370,hsa-mir-370,cfa-mir-370,mml-mir-370,ptr-mir-370,mmu-mir-370,rno-mir-370,eca-mir-370,	oar-mir-370	oar-miR-370-5p	5'	0	...(((((((...(((((((..((((((((..(..(((.((((...(((((....)).))).)))).)))..)..)))))).)).))))))).....)).)).))).
160	TGTCACTCGGCCCACTACCC	oar-miR-668-3p_L-1	gp1a	387	238	-0.7	20	746	gp1a	chr18	+	68530535	68530640	gcgggAGTCACCGCTGCTTAGGgtaagtgcgtctcgggtgagcatgcaatgaattgctcgcaTGTCACTCGGCCCACTACCCaaggttgttccaccccttccttac	1	oar-mir-668,	oar-mir-668	oar-miR-668-3p	3'	0	((((......)))).((((.((((.((((.((..(((((((.(((((............)))))))))))))).)))))))).))))...................
161	TATGTAACATGGTCCACTAA	oar-miR-411b-3p_R-1	gp1a	615	383	-0.7	20	760	gp1a	chr18	+	68501514	68501615	ccatttcgctgtatgtggagagaTGGTCGACCATAAAACGTACGTgtgctttatgacgTATGTCACATGGTCCACTAAttctcagcatcagtcagcctgagg	1	oar-mir-411b,	oar-mir-411b	oar-miR-411b-3p	3'	0	.......((((.(((..((((..((((.((((((...((((((((..........))))))))...)))))).))))..))))..)))))))..........
162	TGTCTTGCAGGCCGTCATGC	oar-miR-431_R-3	gp1a	1329	830	-0.7	20	739	gp1a	chr18	+	68363795	68363907	tcctgcgcgtcctgcgaggTGTCTTGCAGGCCGTCATGCaggccacactgacggaaacgtTGCAGGTCGTCTTGCAGGGCGTCtcgcaagacgacacaatcatcgccctcgac	7	oar-mir-431,bta-mir-431,hsa-mir-431,ptr-mir-431,mmu-mir-431,rno-mir-431,eca-mir-431,	oar-mir-431	oar-miR-431	5'	0	....(((.((((((((((..(.(((((.((((........)))).....((((....))))))))).)..))))))))))(((((....)).)))........))).......
163	TGGAAGGCCTGGCTTTGCAGCG	bta-miR-2387	gp3a	129	81	-0.7	22	822	gp3a					agcgtggagggccTGGAAGGCCTGGCTTTGCAGCGtggactggaccctgcagacccggccttggcaagcccttccgct	1	bta-mir-2387,	bta-mir-2387	bta-miR-2387	5'	0	((((.(((((((.((.((((((.((.(((((((.((.......)).))))))))).))))))..)).)))))))))))
164	CTGGATGGCTCCTCCATGTCT	hsa-miR-432*	gp1a	349	222	-0.7	21	791	gp1a	chr18	+	68367260	68367349	gcatgactcctccaagTCTTGGAGTAGGTCATTGGGTGGatcctttatttccctatgtgggccaCTGGATGGCTCCTCCATGTCTtggcg	7	oar-mir-432,hsa-mir-432,ssc-mir-432,cfa-mir-432,mml-mir-432,ptr-mir-432,eca-mir-432,	hsa-mir-432	hsa-miR-432*	3'	0	...........(((((...(((((..((((((..(((((.(((..(((......))).))))))))..)))))).)))))...)))))..
165	AGTGACATCACATATATGGCGA	bta-miR-489_L+1R-1	gp1b	14	9	-0.6	22	833	gp1b	chr4	-	10847560	10847641	gtggcagcttggtggtcgtatgtgtggcgccatctactggaacctttaggAGTGACATCACATATATGGCGActaaactgct	1	bta-mir-489,	bta-mir-489	bta-miR-489	3'	0	..(((((.(((((.(((((((((((((..(((.....)))..((....)).......))))))))))))).))))).)))))
166	GTGAGGACTCGGGAGGTGGAGG	ssc-mir-1224-p5	gp3a	14	9	-0.6	22	809	gp3a					cctacccttggtgaggactcgggaggtggagggtggcgctgccagagccagggcactgtctcagctcgcttctcccccCACCTCCTCTCTCCTCAGGTgcggttgcag	1	ssc-mir-1224,	ssc-mir-1224	ssc-mir-1224-p5	5'	0	((((((.....((((((...(((((((((.(((.((((..((..(((.(((....))).))).)).))))...))).)))))))))...)))))))))).))......
167	GTGGTTATCCCTGTCCTGTTCG	oar-miR-487b-5p_L-1R+1	gp1a	493	317	-0.6	22	832	gp1a	chr18	+	68520284	68520390	tgctaacctttggtacttggagaGTGGTTATCCCTGTCCTGTTCGttttactcatgtcgAATCGTACAGGGTCATCCACTTtttcagtatcaagagcgcagaccgta	10	oar-mir-487b,bta-mir-487b,hsa-mir-487b,ssc-mir-487b,cfa-mir-487b,mml-mir-487b,ptr-mir-487b,mmu-mir-487b,rno-mir-487b,eca-mir-487b,	oar-mir-487b	oar-miR-487b-5p	5'	0	.(((....(((((((((..((((((((....((((((...(((((............)))))...))))))....))))))))..))))))))))))..........
168	ATGGTTGACCACAGAACATGCG	oar-miR-380-5p	gp1a	372	241	-0.6	22	810	gp1a	chr18	+	68501354	68501456	ccttcccacggtacctgaaaagATGGTTGACCACAGAACATGCGctgtctctatgtcgTATGTAATGTGGTCCACGTCTtctcaatatcaaattcagtcgcag	2	oar-mir-380,bta-mir-380,	oar-mir-380	oar-miR-380-5p	5'	0	.........((((..(((.((((((...(((((((..((((((((.........).)))))))..)))))))..)))))).))).))))..............
169	AAAGGATTCTGCTGTCGGTC	oar-miR-541-5p_R-5	gp1a	2458	1603	-0.6	20	759	gp1a	chr18	+	68539064	68539178	tctgaacttgggccaacgtcagggAAAGGATTCTGCTGTCGGTCccactccaaagttcgaaacatgggTGGTGGGCACAGAATCCGGCCtctgctgtggcacacgccgcctgctc	6	oar-mir-541,bta-mir-541,hsa-mir-541,mml-mir-541,ppy-mir-541,eca-mir-541,	oar-mir-541	oar-miR-541-5p	5'	0	.........((((....(.(((((...((((((((.((((....((((.(((..(((...))).)))))))..))))))))))))..)).)))).(((((....)))))..))))
170	TGTACCACCTTGTCGGG	bta-mir-21-p5_L+10	gp1b	23	15	-0.6	17	652	gp1b	chr11	+	9936867	9936914	TGTACCACCTTGTCGGGTAGCTTATCAGACTGATGTTGACtgttgaat	7	bta-mir-21,hsa-mir-21,ssc-mir-21,cfa-mir-21,mdo-mir-21,oan-mir-21,mmu-mir-21,	bta-mir-21	bta-mir-21-p5	5'	0	.((........(((.((.......)).)))........))........
171	TAGGTTATCCGTGTAGCCTTCG	oar-miR-154a-5p	gp1a	68	45	-0.6	22	835	gp1a	chr18	+	68534761	68534865	tgctaatctgcggaacttgaagaTAGGTTATCCGTGTAGCCTTCGctttacttgtgacgAATCATACACGGTTCACCTATTttttagtaccaaatcccgccttgg	3	oar-mir-154a,bta-mir-154,eca-mir-154,	oar-mir-154a	oar-miR-154a-5p	5'	0	...........((.(((..(((((((((...(((((((...((((..(((....)))))))...)))))))...)))))))))..))).))..............
172	GCTCTGACTTTATTGCACTACT	oan-miR-301*_R+1	gp1b	15	10	-0.6	22	830	gp1b	chr11	-	9253572	9253659	tactgctaacgaatGCTCTGACTTTATTGCACTACTgtactgtacagctagCAGTGCAATAGTATTGTCAAAGCatctgaaagcagaa	7	bta-mir-301a,hsa-mir-301a,ssc-mir-301,cfa-mir-301a,oan-mir-301,mmu-mir-301a,rno-mir-301a,	oan-mir-301	oan-miR-301*	5'	0	..(((((..(..(((((.((((.((((((((((.(((((...))))).....))))))))))....)))).)))))..)..)))))..
173	TGCGGGGCTAGGGCTAACAGCA	bta-miR-744	gp1b	1132	755	-0.6	22	812	gp1b	chr11	+	32171853	32171952	ggttgggcggggTGCGGGGCTAGGGCTAACAGCAggttcactgacggtttcccggaaaccacgcacatgCTGTTGCCACTAACCTCAACCttactcggtc	5	bta-mir-744,hsa-mir-744,ssc-mir-744,ptr-mir-744,mmu-mir-744,	bta-mir-744	bta-miR-744	5'	0	(..((((..((((..((((.((((((.(((((((.((........((((((...))))))....)).)))))))))).))).)))).))))..))))..)
174	AGGTGGTCCGTGGCGCGTTCGC	oar-miR-323a-5p_R+1	gp1a	74	50	-0.6	22	815	gp1a	chr18	+	68502037	68502137	ctgctgcttggtacttggagagAGGTGGTCCGTGGCGCGTTCGCtttatttatggcgCACATTACACGGTCGACCTCTttgcggtatctaatcccgccttg	6	oar-mir-323a,bta-mir-323,ssc-mir-323,cfa-mir-323,ptr-mir-323,mmu-mir-323,	oar-mir-323a	oar-miR-323a-5p	5'	0	..((.....(((((.((.((((((((((.(((((....((.((((........)))).))....))))))).)))))))).))))))).......))....
175	AAAAGCTGGGTTGAGAGGA	hsa-miR-320b_R-3_1ss19GA	gp3a	38	26	-0.5	19	737	gp3a					aattaatccctctctttctagttcttcctagagtgaggAAAAGCTGGGTTGAGAGGGCAAacaaattaactaattaatt	21	hsa-mir-320b-1,hsa-mir-320c-1,hsa-mir-320c-2,hsa-mir-320d-2,hsa-mir-320e,hsa-mir-320b-2,hsa-mir-320d-1,ptr-mir-320b-1,ptr-mir-320c-1,ptr-mir-320c-2,ptr-mir-320a,ptr-mir-320d-3,ptr-mir-320d-2,ptr-mir-320b-2,ptr-mir-320d-1,ppy-mir-320b-1,ppy-mir-320c-1,ppy-mir-320d-2,ppy-mir-320c-2,ppy-mir-320d-1,ppy-mir-320b-2,	hsa-mir-320b-2	hsa-miR-320b	3'	0	.......(((((((..(((((((.(((((......))))).)))))))..)))))))......................
176	GTGGCTATCCCTGCTGTGTTCG	oar-miR-487a-5p	gp1a	592	406	-0.5	22	777	gp1a	chr18	+	68526617	68526719	gttagcctttggtacttgaagaGTGGCTATCCCTGCTGTGTTCGctgtatttatgacgAATCATACAGGGACATCCAGTTtttcagtatcaaatactgctctg	5	oar-mir-487a,bta-mir-487a,hsa-mir-487a,mml-mir-487a,ptr-mir-487a,	oar-mir-487a	oar-miR-487a-5p	5'	0	..(((..(((((((((..((((.(((...((((((.((((((((..((....))..)))).))))))))))...))).))))..)))))))))..))).....
177	AATGGCGCCACTAGGGTTGTGC	mmu-miR-652_R+1	gp3a	208	143	-0.5	22	802	gp3a					tatgcactgcACAACCCTAGGAGAGGGTGCCATTCAcatagactataattgaatggcgccactagggttgtgcagtgcacaac	3	ssc-mir-652,mmu-mir-652,rno-mir-652,	mmu-mir-652	mmu-miR-652	3'	0	..((((((((((((((((((.....(((((((((((..((.....))..))))))))))).))))))))))))))))))....
178	TGTGGAGTGACTGTCAGATGCAG	bta-miR-2411_L+2R-3	gp3a	129	89	-0.5	23	816	gp3a					gaggaaatgTGGAGTGACTGTCAGATGCAGCCAgcagaataagtggtttgGCTGAACTGTCTTACTCCCACATCCtc	1	bta-mir-2411,	bta-mir-2411	bta-miR-2411	5'	0	(((((..((.(((((((....(((...((((((((..........).)))))))..)))..)))))))))..)))))
179	AGAGGTTGCCTTTGGTGAATTC	oar-miR-377-5p	gp1a	575	398	-0.5	22	819	gp1a	chr18	+	68537175	68537305	aagaggtatcttggtgctcaggccctgctgacgtttgatccttgagcAGAGGTTGCCTTTGGTGAATTCgctttatttatgttgaATCACACAAAGGCAACTTTCGTttgagtatcaaatcctgcttggga	5	oar-mir-377,bta-mir-377,ptr-mir-377,mmu-mir-377,rno-mir-377,	oar-mir-377	oar-miR-377-5p	5'	0	..(((.(((....))))))...(((.((....(((((((.((..(((..((((((((((((((((.(((((.........).)))))))).))))))))))))..)))..)).)))))))...))..))).
180	TCTTGTTAAAAGGCAGATTCT	oar-miR-544-5p	gp1a	62	43	-0.5	21	775	gp1a	chr18	+	68523075	68523175	tcagattttcatcacctagggaTCTTGTTAAAAGGCAGATTCTgattcagggaccaagATTCTGCATTTTTAGCAAGTTCccaagtgatgctaatgcttct	7	oar-mir-544,bta-mir-544a,hsa-mir-544,cfa-mir-544,ptr-mir-544,rno-mir-544,eca-mir-544-2,	oar-mir-544	oar-miR-544-5p	5'	0	..(((((..((((((...((((.((((((((((((((((.(((..((....))...))).))))).))))))))))).))))..))))))..))).))...
181	TAACAGTCTACAGCCATGGTCG	bta-miR-132	gp3a	953	661	-0.5	22	826	gp3a					ccgcccccgcgtctccagggcaaccgtggctttcgattgttactgtgggaaccggaggTAACAGTCTACAGCCATGGTCGccccgcagcacgcccacgcgc	7	bta-mir-132,hsa-mir-132,cfa-mir-132,mdo-mir-132,mmu-mir-132,rno-mir-132,eca-mir-132,	bta-mir-132	bta-miR-132	3'	0	.(((....((((((...((((.(((((((((...((((((((((.(((...)))..))))))))))...))))))))).))))...)).))))....))).
182	CTGCCCTGGCCCGAGGGACCGAC	bta-miR-874_R+1	gp1b	297	206	-0.5	23	859	gp1b	chr5	-	50576771	50576846	ttagccctgCGGCCCCACGCACCAGGGTAAGAgagactcgcttcCTGCCCTGGCCCGAGGGACCGACtggctgggc	6	bta-mir-874,hsa-mir-874,mml-mir-874,ptr-mir-874,rno-mir-874,eca-mir-874,	bta-mir-874	bta-miR-874	3'	0	.(((((...(((.(((.((..((((((((.(..((.....))..)))))))))..)).))).)))...)))))...
183	CCCAATACACGGTCGATCTCT	oar-miR-323b	gp1a	72	50	-0.5	21	778	gp1a	chr18	+	68531441	68531550	ccagcagtgctgcctcatggtacttggagggAGGTTGTCCGTGGTGAGTTTGCattgtctaatgatgCCCAATACACGGTCGATCTCTtttcggtatcagattgcaccgg	1	oar-mir-323b,	oar-mir-323b	oar-miR-323b	3'	0	......((((....((.((((((.((((..(((((((.(((((........((((..(...)..))))......))))).)))))))..))))))))))))..))))...
184	TGTGACTGGTTGACCAGAGGG	oar-miR-134-5p	gp1a	554	385	-0.5	21	776	gp1a	chr18	+	68529985	68530092	tggtgtcagcaccgttcagggtgTGTGACTGGTTGACCAGAGGGgcaagcactccgttcacccTCTGGGCTGCCTCGTCACCAACcctcagcaccaaccgcacctgcc	10	oar-mir-134,bta-mir-134,hsa-mir-134,cfa-mir-134,mml-mir-134,ggo-mir-134,ptr-mir-134,mmu-mir-134,rno-mir-134,eca-mir-134,	oar-mir-134	oar-miR-134-5p	5'	0	.(((((.......(((.(((((..(((((.(((...((((((((...(((.....)))..))))))))...)))..)))))..))))).))).......)))))....
185	CTTGGCACCTAGTAAGTACTCA	bta-miR-1271	gp3a	1035	723	-0.5	22	839	gp3a					cacccagatcagtgCTTGGCACCTAGTAAGTACTCAgtatatacttgttgagtgcctgctatgtgccaggcattgtgctgagggct	1	bta-mir-1271,	bta-mir-1271	bta-miR-1271	5'	0	..(((((..(((((((((((((.(((((.(((((((..(......)..))))))).))))).)))))))))))))..))).))...
186	CCAGTATTAACTGTGCTGCTGAA	hsa-miR-16-1*_R+1	gp3a	10	7	-0.5	23	887	gp3a					gtcagcagtgcctTAGCAGCACGTAAATATTGGTGttaagattctaaaattatctccagtattaactgtgctgctgaagtaaggttggc	14	bta-mir-16a,hsa-mir-16-1,hsa-mir-16-2,ssc-mir-16-2,ssc-mir-16-1,cfa-mir-16-1,cfa-mir-16-2,mdo-mir-16,lla-mir-16,ppy-mir-16,ppy-mir-16-2,oan-mir-16c,eca-mir-16-2,eca-mir-16,	hsa-mir-16-1	hsa-miR-16-1*	3'	0	((((((..(((.((((((((((((.((((((((.....((((.........)))))))))))).)).)))))))))).)))..))))))
187	GGGGCTGGGCGCGCGCC	hsa-miR-4492	gp3a	20	14	-0.5	17	592	gp3a					ctgcagcgtgcttctccaggccccgcgcgcggacagacacacggacaagtcccgccaGGGGCTGGGCGCGCGCCagccgg	1	hsa-mir-4492,	hsa-mir-4492	hsa-miR-4492	3'	0	..((.((((((...(((((.((((..(((.((((..............)))))))..))))))))).))))))..))...
188	AAAGCTGAACGAACTTTTTGGC	PC-3p-30232_43	gp4a	25	18	-0.5	22	818	gp4a	chr18	+	72333708	72333850	attatgatattgagttggccgaaaagtttgttcgaatttttctgaagacgttgtggaaAAAGCTGAACGAACTTTTTGGCcaaaccaatacatctg	0				3'	0	...(((.(((((..((((((((((((((((((((..(((((((...........)))))))..))))))))))))))))))))..))))))))...
								818	gp4a	chr22	-	44444560	44444702	ttggccaaaaagctcgttcatttgggggtttcattctgtcttaccaaaaAAAGCTGAACGAACTTTTTGGCata	0				3'	0	...(((((((((.((((((((((((..(............)..)))))......))))))).)))))))))...
189	AGGTTATCCGTGTTGTCTTCTC	oar-miR-494-5p_R-1_1ss17AC	gp1a	42	30	-0.5	22	816	gp1a	chr18	+	68506376	68506473	tatcttcgatacttgaaggagAGGTTATCCGTGTTGTCTTCTCtttatttatgaTGAAACATACACGGGAAACCTCTtttttagtatcaaatcccacc	8	oar-mir-494,bta-mir-494,hsa-mir-494,ssc-mir-494,mml-mir-494,ptr-mir-494,mmu-mir-494,rno-mir-494,	oar-mir-494	oar-miR-494-5p	5'	0	.......(((((.((((..(((((((..(((((((((.(((((.........)).)))))).))))))..)))))))..)))))))))..........
190	TAATACTGCCGGGTAATGATGGA	bta-miR-200c	gp1b	21	15	-0.5	23	873	gp1b	chr3	-	224990326	224990394	ccctcgtcttacccagcagtgtttgggtgctggttgggagtctcTAATACTGCCGGGTAATGATGGAgg	7	bta-mir-200c,hsa-mir-200c,cfa-mir-200c,mdo-mir-200c,ggo-mir-200c,mmu-mir-200c,eca-mir-200c,	bta-mir-200c	bta-miR-200c	3'	0	((..((((((((((.((((((((.(((.(((.......)))))).)))))))).)))))).))))..))
191	TACGGTGAGCCTGTCATTGTTC	oar-miR-433-5p_R-1	gp1a	67	48	-0.5	22	804	gp1a	chr18	+	68364659	68364788	acccagtggccggggagaagTACGGTGAGCCTGTCATTGTTCagagaggctagatcctccttgttgagaaggATCATGATGGGCTCCTCGGTGTtctccaggtagcggcaccacaccatgaaggcagccc	8	oar-mir-433,bta-mir-433,hsa-mir-433,cfa-mir-433,mml-mir-433,ptr-mir-433,mmu-mir-433,eca-mir-433,	oar-mir-433	oar-miR-433-5p	5'	0	........(((..((((((...((..(((((..(((..((........))..((((((.(((...))).)))))).)))..)))))..))...)))))).)))...(((.((..........))..))).
192	ATCATAGAGGAAAATCCACGT	oar-miR-376a-3p	gp1a	219	157	-0.5	21	797	gp1a	chr18	+	68516152	68516257	aatccttctttggtatttaaaagGTAGATTCTCCTTCTATGAGTAcattatttacgattaATCATAGAGGAAAATCCACGTtttcagtatcaaatgctgcttggaa	13	oar-mir-376a,oar-mir-376c,bta-mir-376a,hsa-mir-376a-1,hsa-mir-376a-2,ssc-mir-376a,cfa-mir-376a-1,cfa-mir-376a-2,ptr-mir-376a-1,ptr-mir-376a-2,mmu-mir-376a,rno-mir-376a,eca-mir-376a,	oar-mir-376a	oar-miR-376a-3p	3'	0	..(((...(((((((((.((((.((.((((.((((.((((((....(((......)))...)))))))))).)))).)).)))).)))))))))........))).
193	CACATTACACGGTCGACCTCT	oar-miR-323a-3p	gp1a	2902	2092	-0.5	21	789	gp1a	chr18	+	68502037	68502137	ctgctgcttggtacttggagagAGGTGGTCCGTGGCGCGTTCGCtttatttatggcgCACATTACACGGTCGACCTCTttgcggtatctaatcccgccttg	6	oar-mir-323a,bta-mir-323,ssc-mir-323,cfa-mir-323,ptr-mir-323,mmu-mir-323,	oar-mir-323a	oar-miR-323a-3p	3'	0	..((.....(((((.((.((((((((((.(((((....((.((((........)))).))....))))))).)))))))).))))))).......))....
194	AACACACCTGGTTAACCTCTTT	oar-miR-329a-3p_1ss19TC	gp3a	2994	2161	-0.5	22	831	gp3a					tgtaattggtggtacttgaggaGAGGTTTTCTAGGTCTCCGTTTctttcatgaggatgaAACACACCTGGTTAACCTTTTTtccagtatcagatcccaccttgg	13	oar-mir-329a,oar-mir-329b,bta-mir-329a,hsa-mir-329-2,hsa-mir-329-1,cfa-mir-329b,mml-mir-329-1,mml-mir-329-2,ptr-mir-329-2,ptr-mir-329-1,ppy-mir-329-2,ppy-mir-329-1,eca-mir-329,	oar-mir-329a	oar-miR-329a-3p	3'	0	.......(((((((((.((..(((((((..((((((....(((((.(((....))).)))))..))))))..)))))))..)).)))).......)))))....
195	ATCATAGAGGAAAATCCACAT	oar-miR-376d	gp3a	517	374	-0.5	21	799	gp3a					gggatccatcctgtttggtatttaaaaggtagattttccttctatggttacgggtttggtgattaATCATAGAGGAAAATCCACATtttcagtatcaaatgctgctttgg	9	oar-mir-376d,bta-mir-376d,hsa-mir-376a-2,hsa-mir-376a-1,cfa-mir-376a-2,cfa-mir-376a-3,cfa-mir-376a-1,ptr-mir-376a-2,ptr-mir-376a-1,	oar-mir-376d	oar-miR-376d	3'	0	(((.....))).((((((((((.((((.((.((((((((.((((((((((...(((....))))))))))))))))))))).)).)))).))))))))))..........
196	CCTGTTCTCCATTACTTGGCTC	hsa-miR-26b*	gp3b	73	53	-0.5	22	843	gp3b					ggctgtggctggaTTCAAGTAATCCAGGATAGGCTgtttccatctgtgaggcctattcttgattacttgtttctggaggcagct	17	bta-mir-26a-2,bta-mir-26a-1,bta-mir-26b,hsa-mir-26b,cfa-mir-26a-2,cfa-mir-26a-1,cfa-mir-26b,mdo-mir-26-1,mdo-mir-26-3,mdo-mir-26-2,ptr-mir-26a-2,ptr-mir-26a-1,ptr-mir-26b,mmu-mir-26a-2,mmu-mir-26a-1,mmu-mir-26b,rno-mir-26b,	hsa-mir-26b	hsa-miR-26b*	3'	0	((((((..(..((..(((((((((.((((((((((..............)))))))))).)))))))))..))..)..))))))
197	AGGTTACCCGAGCAACTTTGCAT	oar-miR-409-5p	gp1a	1734	1259	-0.5	23	863	gp1a	chr18	+	68539978	68540078	cctctccatggtacgcggggagAGGTTACCCGAGCAACTTTGCATctggacgacGAATGTTGCTCGGTGAACCCCTtttcggtatcaaaatccatcagaga	7	oar-mir-409,bta-mir-409a,hsa-mir-409,cfa-mir-409,ptr-mir-409,mmu-mir-409,rno-mir-409,	oar-mir-409	oar-miR-409-5p	5'	0	.((((...((((((.((..(((.((((..(((((((((((((..((.....)))))).)))))))))..)))).)))..)))))))).........)))).
198	ACATGCTTCTTTATATCCCCATA	oan-miR-206*_R+2	gp3a	11	8	-0.5	23	845	gp3a					tgcttcccaaggccacatgcttctttatatccccatacggattactttgctaTGGAATGTAAGGAAGTGTGTGGtttcggcgagcg	10	bta-mir-206,hsa-mir-206,ssc-mir-206,cfa-mir-206,mdo-mir-206,ptr-mir-206,oan-mir-206,mmu-mir-206,rno-mir-206,eca-mir-206-2,	oan-mir-206	oan-miR-206*	5'	0	.(((..((.(..(((((..(((((((((((..((((((..(....)..).))))).)))))))))))..)))))..).))..))).
199	CTGTACAGGCCACTGCCTTGC	hsa-let-7g*	gp1b	11	8	-0.5	21	779	gp1b	chr19	+	51105920	51106008	tccaggctgaggtagtgtttgtacagtttgagggtctatgataccacccggtacaggagataaCTGTACAGGCCACTGCCTTGCcggga	6	bta-let-7g,hsa-let-7g,ssc-let-7g,cfa-let-7g,oan-let-7g,mmu-let-7g,	hsa-let-7g	hsa-let-7g*	3'	0	(((.(((.(((((((((..(((((((((.....((((.((.((((....))))))..)))))))))))))..).))))))))))).)))
200	TAATACTGCCTGGTAATGATGA	bta-miR-200b_R+1	gp1b	11	8	-0.5	22	838	gp1b	chr12	-	54687010	54687089	gccatcgccatcttactgggcagcattggatggtgtctggtctcTAATACTGCCTGGTAATGATGAcgctggggccctgc	7	bta-mir-200b,hsa-mir-200b,cfa-mir-200b,mdo-mir-200b,mmu-mir-200b,rno-mir-200b,eca-mir-200b,	bta-mir-200b	bta-miR-200b	3'	0	.(((.((.((((((((..(((((.((((((.((.......)))))))).)))))..)))).)))).)).)))........
201	CAAATTCGTATCTAGGGGAAT	hsa-miR-10a*_R-1	gp1b	70	51	-0.5	21	793	gp1b	chr11	+	39889458	39889578	aagaagatctgtctgtcttctgtataTACCCTGTAGATCCGAATTTGTgtaaggaattttgtgatcaCAAATTCGTATCTAGGGGAATatgtagttgacataaacactccgctcatttttt	13	bta-mir-10a,hsa-mir-10a,ssc-mir-10a,cfa-mir-10,mdo-mir-10a,age-mir-10a,mml-mir-10a,ppa-mir-10a,ptr-mir-10a,ppy-mir-10a,oan-mir-10a,mmu-mir-10a,eca-mir-10a,	hsa-mir-10a	hsa-miR-10a*	3'	0	.((..((..(((.((((..((..((((.((((.(((((.((((((((((................)))))))))).))))))))).))))..))..))))...))).))..))........
202	GCAGTCCATGGGCATATACAC	bta-miR-455*_R-1	gp1b	1759	1282	-0.5	21	779	gp1b	chr2	-	8502666	8502761	tccctggcgtgagggTATGTGCCTTTGGACTACATCGtggaagccagcaccatGCAGTCCATGGGCATATACACttgcctcaaggcctatgtcatc	7	bta-mir-455,hsa-mir-455,ssc-mir-455,cfa-mir-455,mdo-mir-455,ptr-mir-455,rno-mir-455,	bta-mir-455	bta-miR-455*	3'	0	.....(((.((((((((((((((..((((((.(((.(((........))).))).))))))..))))))))).....)))))..))).........
203	AGAGGCTGGCCGTGATGAATTCG	oar-miR-485-5p	gp1a	1225	893	-0.5	23	700	gp1a	chr18	+	68530679	68530761	caagtgtccacttatggtacttgaagAGAGGCTGGCCGTGATGAATTCGattcatcaaagcgaGTCATACACGGCTCTCCTCn	7	oar-mir-485,bta-mir-485,hsa-mir-485,cfa-mir-485,ptr-mir-485,mmu-mir-485,rno-mir-485,	oar-mir-485	oar-miR-485-5p	5'	0	((((((.(((....)))))))))....((((..(((((((((((.((((...........)))))))).)))))))..)))).
204	GAAGTCGCCCATGTTCTTTTCG	oar-miR-495-5p_L-1	gp1a	1184	866	-0.5	22	815	gp1a	chr18	+	68509937	68510062	gcacatccgtgcccatcagggctgaccgctggtacctgagaaGAAGTCGCCCATGTTCTTTTCGcttgatttgtgtcgAAACAAACATGGTGCACTTCTTtttcggtgtcaaatctcagcgcgggg	9	oar-mir-495,bta-mir-495,hsa-mir-495,cfa-mir-495,ptr-mir-495,ppy-mir-495,mmu-mir-495,rno-mir-495,eca-mir-495,	oar-mir-495	oar-miR-495-5p	5'	0	.....((((.((((....))))....((((((((((..(((((((((.(((((((((..((((((.........).)))))..))))))).)))))))))))..)))).......)))))))))).
205	TGGTCGACCAGTTGGAAAGTAAT	oar-miR-412-3p	gp1a	3029	2217	-0.5	23	858	gp1a	chr18	+	68540105	68540228	agggaagaacgtcagtaccagcaaccactctggggtacaggacggaTGGTCGACCAGTTGGAAAGTAATtgtttctaatgtaCTTCACCTGGTCCACTAGCTgtccgtacccactgcagcctgc	7	oar-mir-412,bta-mir-412,hsa-mir-412,ptr-mir-412,mmu-mir-412,rno-mir-412,eca-mir-412,	oar-mir-412	oar-miR-412-3p	5'	0	.(((......(.((((.((((........))))(((((.((((((.((((.((((((.(((..((((((((....)))).))))))).)))))).)))).))))))))))).)))))..)))..
206	ATTTGGTGTATGTGCT	PC-3p-88742_9	gp4a	15	11	-0.4	16	607	gp4a	chr9	+	5634959	5635096	taatacagtgaaacactactcgcttgaaaacacacatggttactagtgagtgatATTTGGTGTATGTGCTtgtgaaggagccagtggggcaaagctgtggaattatgactgaacatctc	0				3'	0	...((((((......(((((.((((....(((((((((..((((((..........))))))))))))..)))....)))).)))))......))))))....................
207	CAAAACGTGAGGCGCTGCTAT	bta-miR-424*	gp1b	1617	1186	-0.4	21	785	gp1b	chrX	+	117074345	117074452	tcgttgactccaaggggataCAGCAGCAATTCATGTTTTGAagtgctttaaacggttCAAAACGTGAGGCGCTGCTATacccccttgcgaggaagtaggaaggtgggg	6	bta-mir-424,hsa-mir-424,ssc-mir-424,cfa-mir-424,ptr-mir-424,eca-mir-424,	bta-mir-424	bta-miR-424*	3'	0	...((..((((((((((.((.((((((..(((((((((((((((.......))..)))))))))))))..)))))).)).))))))).)))..)).............
208	TCTGGCTCCGTGTCTTCACTCCC	hsa-miR-149	gp3a	623	457	-0.4	23	834	gp3a					gccggcgcccgagcTCTGGCTCCGTGTCTTCACTCCCgtgcttgtccgaggagggAGGGAGGGACGGGGGCTGTGCtggggcagctgga	8	hsa-mir-149,ssc-mir-149,cfa-mir-149,mml-mir-149,ptr-mir-149,ppy-mir-149,mmu-mir-149,eca-mir-149,	hsa-mir-149	hsa-miR-149	5'	0	.(((((((((.(((...((((((((..((((.(((((...(((....)))..)))))))))..)).))))))..))).)))).))))).
209	ACTGCTGAGCCAGCACTTCCCGA	hsa-miR-93*_R+1_1ss11TC	gp1b	64	47	-0.4	23	859	gp1b	chr24	+	39419504	39419587	ctgggggctcCAAAGTGCTGTTCGTGCAGGTAGtgtgatcacccgacctACTGCTGAGCCAGCACTTCCCGAgccccagggaca	11	bta-mir-93,hsa-mir-93,cfa-mir-93,mdo-mir-93,age-mir-93,lla-mir-93,mml-mir-93,ggo-mir-93,mmu-mir-93,rno-mir-93,eca-mir-93,	hsa-mir-93	hsa-miR-93*	3'	0	(..(((((((..((((((((((((.((((.(((..((......))..))))))))))).))))))))...)))))))..)....
210	CTGTGCGTGTGACAGCGGCTGA	bta-miR-210_L-1	gp1b	185	136	-0.4	22	809	gp1b	chrUn_GL340234	-	73204	73309	cggcggtccctccaggcgcagggcAGCCACTGCCCACCGCACACTGCgctgctccggacccaCTGTGCGTGTGACAGCGGCTGAtctgcccctgggcagcgcgacc	9	bta-mir-210,hsa-mir-210,ssc-mir-210,cfa-mir-210,mdo-mir-210,mml-mir-210,ptr-mir-210,mmu-mir-210,rno-mir-210,	bta-mir-210	bta-miR-210	3'	0	.((((((..(.(((((.((((..(((((.(((..(((((((((.((..(((...)))...)).)))))).))).))).)))))..)))).))))))..)).)).))
211	CCGCACTGTGGGTACTTGCTGC	hsa-miR-106b*	gp1b	1548	1139	-0.4	22	814	gp1b	chr24	+	39419299	39419378	cctgccggggcTAAAGTGCTGACAGTGCAGATAgtggtcctgtgtgctaCCGCACTGTGGGTACTTGCTGCtccagcagg	7	bta-mir-106b,hsa-mir-106b,cfa-mir-106b,lla-mir-106b,mml-mir-106b,mmu-mir-106b,eca-mir-106b,	hsa-mir-106b	hsa-miR-106b*	3'	0	(((((.(((((..((((((..(((((((.....(((((.......))))).)))))))..))))))...))))).)))))
212	AGGTTGTCCGTGATGTATTTGC	oar-miR-3958-5p	gp1a	554	410	-0.4	22	823	gp1a	chr18	+	68511962	68512065	ctggtctgagatgttcgaaaggAGGTTGTCCGTGATGTATTTGCtttatttgtggcAGATATTGCACGGTTGATCTCTtttcttcatcaaatgccttcttgaag	1	oar-mir-3958,	oar-mir-3958	oar-miR-3958-5p	5'	0	..(((....((((...(((((((((((..(((((..(((((((((........)))))))))..)))))..)))))))))))..))))....))).........
213	CTCACCTGGAGCATGTTTTCT	mmu-miR-1983	gp1b	101	75	-0.4	21	790	gp1b	chr20	-	32975343	32975459	gaaagcatGCTCCAGTGGCGCAATCGGttagcgcgcggtacttatacaacagtatatgtgcgggtgatgccgaggttgtgagttcgagcCTCACCTGGAGCATGTTTTCTttccttt	1	mmu-mir-1983,	mmu-mir-1983	mmu-miR-1983	3'	0	(((((((((((((((........(((((...(((.((.(((.(((((....))))).))))).)))..)))))....(((((.......))))))))))))))))))))........
214	ACATACTTCTTTATGTGCCCAT	mmu-miR-1a-1*_R-1_1ss15AG	gp1b	35	26	-0.4	22	821	gp1b	chr13	-	58811373	58811460	gcttgggaaACATACTTCTTTATGTGCCCATatggacctgctaagctaTGGAATGTAAAGAAGTATGTATttcaggtcgggaactctc	16	bta-mir-1-1,bta-mir-1-2,hsa-mir-1-1,ssc-mir-1,cfa-mir-1-1,cfa-mir-1-2,mdo-mir-1,mml-mir-1-1,mml-mir-1-2,ptr-mir-1-1,ptr-mir-1-2,oan-mir-1a,mmu-mir-1a-1,mmu-mir-1a-2,eca-mir-1-2,eca-mir-1,	mmu-mir-1a-1	mmu-miR-1a-1*	5'	0	(((((..(.(((((((((((((..(..((((((((.....)))...))))).)..))))))))))))).)..))))).(((....)))
215	TCACTCCTCTCCTCCCGTCTTCT	bta-miR-483_R+2	gp1b	2356	1758	-0.4	23	873	gp1b	chr21	+	53850333	53850400	ggggAGGGCGGGAAGAAAGGAGGGCGtggtctgtgcagctccTCACTCCTCTCCTCCCGTCTTCTcct	2	bta-mir-483,hsa-mir-483,	bta-mir-483	bta-miR-483	3'	0	(((((((((((((.((.(((((.....((.((....))..))...))))).)).))))))))))))).
216	CAGTGCAATGATATTGTCAAAGC	bta-miR-301b_R-2	gp3a	79	59	-0.4	23	881	gp3a					tcctgctggccgcaggtgctctgacgaggttgcactactgtgctttgaggagCAGTGCAATGATATTGTCAAAGCATccgggaccagccttggag	5	bta-mir-301b,hsa-mir-301b,cfa-mir-301b,mml-mir-301b,eca-mir-301b,	bta-mir-301b	bta-miR-301b	3'	0	(((.(((((((...((((((.((((((.((((((((.....((((....))))))))))))....)))))).))))))..)).)))))...))).
217	CACATGGAGTTGCTGTTACA	PC-3p-121783_8	gp4a	12	9	-0.4	20	760	gp4a	chr12	+	24880860	24881002	agttggcagccatcaaaAGTAACAGCATCTCCACTGGAagttgacgcacagtcCACATGGAGTTGCTGTTACAatcgatgatgccatta	0				3'	0	...(((((..((((....(((((((((.(((((.((((.((......))..))))..))))).)))))))))....)))).)))))...
218	CTGCCAATTCCATAGGTCACA	hsa-miR-192*_R-1	gp1b	16	12	-0.4	21	806	gp1b	chr21	-	46923594	46923685	cgagtgcacagggctCTGACCTATGAATTGACAGCCagtgctctcgtgtcccctctggCTGCCAATTCCATAGGTCACAggtatgttcgcct	10	bta-mir-192,hsa-mir-192,ssc-mir-192,cfa-mir-192,mml-mir-192,ptr-mir-192,oan-mir-192,mmu-mir-192,rno-mir-192,eca-mir-192,	hsa-mir-192	hsa-miR-192*	3'	0	...(((.(((..(((.((((((((((((((.(((((((................))))))).))))).)))))))))..))).))).)))..
219	TTCAGAACGGACTGCTGAGTGC	PC-5p-21583_56	gp4a	41	31	-0.4	22	835	gp4a	chr24	-	1519467	1519609	ccaggccctcctcctgagggacagggcccTTCAGAACGGACTGCTGAGTGCccgatcctcggcaaaagcagccggtctgcaaggccctgccctgaagagccccc	0				5'	0	...((..(((.((...((((.(((((((...((((.(((.(((((...((((........))))..)))))))).))))...))))))))))))).)))..)).
220	AGGTTGTCTGTGATGAGTTCG	mmu-miR-410*	gp1a	107	81	-0.4	21	777	gp1a	chr18	+	68540583	68540681	cacctgcggtctgtggagtaggcgcCACTTTGGGTACTTGAGGAGAGGTTGTCTGTGATGAGTTCGctttattaatgacgaatataacacagatggcct	9	oar-mir-410,bta-mir-410,hsa-mir-410,cfa-mir-410,mml-mir-410,ptr-mir-410,mmu-mir-410,rno-mir-410,eca-mir-410,	mmu-mir-410	mmu-miR-410*	3'	0	..(((..(((((((((........))))....)).)))..)))..((((..((((((.((..((((.((.......))))))..)).))))))..))))
221	GTAGAGGAGATGGCGCAGGGGACA	bta-miR-877_R+4	gp3a	956	724	-0.4	24	873	gp3a					gctcgagaagGTAGAGGAGATGGCGCAGGGgacacgggctaagactgggggctcccgggaccccccaacatgtgtcctcttctccctcctcccaggtgtacg	6	bta-mir-877,hsa-mir-877,mml-mir-877,ppy-mir-877,mmu-mir-877,rno-mir-877,	bta-mir-877	bta-miR-877	5'	0	.........((..((((((..((...((((((((((.........((((((.((....)).))))))...))))))))))...)))))))))).........
222	ATCAACAGACATTAATTGGGCGC	mmu-miR-421	gp3a	101	77	-0.4	23	861	gp3a					acattgtaggCCTCATTAAATGTTTGTTGAATGAaaaaatgaatcatcaacagacattaattgggcgcctgctctgtg	3	ssc-mir-421,mmu-mir-421,rno-mir-421,	mmu-mir-421	mmu-miR-421	3'	0	(((..((((((((((...((((((((((((.(((.........)))))))))))))))...)))).))))))..))).
223	ATCGGGAATGTCGTGTCCGCCC	bta-miR-425-3p	gp1b	66	50	-0.4	22	826	gp1b	chr19	+	53549746	53549834	gaaagcgctttggAATGACACGATCACTCCCGTTGAgtgggcacccaagaagccATCGGGAATGTCGTGTCCGCCCagtgctctttcgg	10	bta-mir-425,hsa-mir-425,ssc-mir-425,cfa-mir-425,mdo-mir-425,mml-mir-425,ptr-mir-425,oan-mir-425,mmu-mir-425,rno-mir-425,	bta-mir-425	bta-miR-425-3p	3'	0	(((((.((..(((...(((((((.((.(((((.((..(((....)))......)).))))).)))))))))...)))..)).)))))..
224	GCAAAGCACACGGCCTGCAGAGA	bta-miR-330	gp1b	87	66	-0.4	23	854	gp1b	chr14	-	55248342	55248435	ctttggcgatcactgccTCTCTGGGCCTGTGTCTTAGGCTctgcaagatcaaccgaGCAAAGCACACGGCCTGCAGAGAggcagcgctccgctc	6	bta-mir-330,hsa-mir-330,cfa-mir-330,ptr-mir-330,mmu-mir-330,rno-mir-330,	bta-mir-330	bta-miR-330	3'	0	....((((....(((((((((((((((((((.(((..((((.............)))).))))))).))))..))))))))))).....)))).
225	TAGGACACATGGTCTACTTCT	oar-miR-1197-3p	gp1a	187	143	-0.4	21	780	gp1a	chr18	+	68501857	68501985	gaggcgaggtcggcatcCCTTCCTGGTATTTGAAGACGcggttgaccatggtgtgtacgctttatttatgacgTAGGACACATGGTCTACTTCTtctcgatatcacatcttcgccttggaagaccttcc	7	oar-mir-1197,bta-mir-1197,hsa-mir-1197,ptr-mir-1197,ppy-mir-1197,mmu-mir-1197,eca-mir-1197,	oar-mir-1197	oar-miR-1197-3p	3'	0	(((((((((..((....))....(((((((.(((((...(((.(((((((.(((.((((.((.......))))))..)))))))))).))))))))..)))))))...)))))))))((((....))))
226	TTCCCTTTGTCATCCTTTGCCC	bta-miR-211_R+1	gp3a	17	13	-0.4	22	831	gp3a					tcccctggctgtgtgacctgtgggcTTCCCTTTGTCATCCTTTGCCcagggttctgagtggggcagggacagcaaaggggtgctcagtcgtcacctcccacagcatggag	6	bta-mir-211,cfa-mir-211,mml-mir-211,mmu-mir-211,rno-mir-211,eca-mir-211,	bta-mir-211	bta-miR-211	5'	0	(((....((((((((((...(((((..((((((((..(((((.((((.............)))))))))..))))))))..)))))...))))).....)))))..))).
227	GCTGGTCAAACGGAACCAAGTC	oan-miR-133b*	gp1b	17	13	-0.4	22	800	gp1b	chr20	+	25855496	25855600	tgccccctgctctgGCTGGTCAAACGGAACCAAGTCcgtcttcctgagaggTTTGGTCCCCTTCAACCAGCTacagcagggctggcaaagcccagtccttggaga	9	bta-mir-133b,hsa-mir-133b,ssc-mir-133b,mml-mir-133b,ptr-mir-133b,ppy-mir-133b,oan-mir-133b,mmu-mir-133b,eca-mir-133b,	oan-mir-133b	oan-miR-133b*	5'	0	(((((((((((.((((((((..((.((.((((((.((.((((...)))))))))))).)).))..)))))))).)))))))..))))....((((...))))...
228	AGCTTCTTTACAGTGCTGCCTTGT	hsa-miR-103a-2*_R+1	gp3a	30	23	-0.4	24	897	gp3a					ctgccctcggcttctttacagtgctgccttgttgcatatggatcaAGCAGCATTGTACAGGGCTATGAaggc	25	bta-mir-103-1,bta-mir-103-2,bta-mir-107,hsa-mir-103a-1,hsa-mir-103a-2,ssc-mir-103-1,ssc-mir-103-2,ssc-mir-107,cfa-mir-103-1,cfa-mir-103-2,cfa-mir-107,mdo-mir-103-1,mdo-mir-103-2,mdo-mir-107,ptr-mir-103-1,ptr-mir-103-2,oan-mir-103-1,oan-mir-103-2,oan-mir-107,mmu-mir-103-1,mmu-mir-103-2,mmu-mir-107,rno-mir-107,eca-mir-107a,eca-mir-103,	hsa-mir-103a-2	hsa-miR-103a-2*	5'	0	..(((.(((((.(((.(((((((((((.(((............)))))))))))))).))))))..)).)))
229	TATTGCACTTGTCCCGGCCTGTT	bta-miR-92a_R+1	gp3a	2927	2246	-0.4	23	868	gp3a					ctttctacacaggttgggatcggttgcaatgctgtgtttctgtatggTATTGCACTTGTCCCGGCCTGTtgagtttgg	18	bta-mir-92a,bta-mir-92,ssc-mir-92a-1,ssc-mir-92a-2,cfa-mir-92a-1,cfa-mir-92a-2,mdo-mir-92,oan-mir-92a-2,oan-mir-92d,oan-mir-92b,oan-mir-92c,oan-mir-92a-1,mmu-mir-92a-1,mmu-mir-92a-2,rno-mir-92a-1,rno-mir-92a-2,eca-mir-92a,eca-mir-92a-2,	bta-mir-92	bta-miR-92a	3'	0	....((..(((((..(((((..(.((((((((..((......))..)))))))))..)))))..)))))..)).....
230	CTGCGCTTGGATTTCGTTCCC	hsa-miR-191*_L-1_1ss19CT	gp1b	65	50	-0.4	21	790	gp1b	chr19	+	53549264	53549354	ggctggacagcgggCAACGGAATCCCAAAAGCAGCTgttgtctccagagcattccagCTGCGCTTGGATTTCGTTCCCtgctctcctgcct	10	bta-mir-191,hsa-mir-191,ssc-mir-191,cfa-mir-191,mdo-mir-191,ptr-mir-191,oan-mir-191,mmu-mir-191,rno-mir-191,eca-mir-191,	hsa-mir-191	hsa-miR-191*	3'	0	(((.(((.((((((.((((((((((.((..(((((((..((((....)).))..)))))))..)))))))))))).)))))).))).))).
231	AATTGCACGGTATCCATCTGCG	bta-miR-363_L+1	gp1b	1727	1329	-0.4	22	816	gp1b	chrX	+	117341307	117341395	gttttgctgttgtCGGGTGGATCACGATGCAATTTtgattagtataataggagaaaAATTGCACGGTATCCATCTGCGaaccgcaggac	8	bta-mir-363,hsa-mir-363,ssc-mir-363,cfa-mir-363,mml-mir-363,oan-mir-363,rno-mir-363,eca-mir-363,	bta-mir-363	bta-miR-363	3'	0	((..(((.(((..(((((((((..((.(((((((((..(((......)))....)))))))))))..)))))))))..))).)))..))
232	TGTATGTCAACTGATCCACAGT	oar-miR-3959-3p	gp1a	1450	1120	-0.4	22	834	gp1a	chr18	+	68526200	68526300	atggtccgtgataggggagtggatGGTTGATCAGAGAACATACATTttgtcaatgaTGTATGTCAACTGATCCACAGTccctccctatccagtcacttctc	1	oar-mir-3959,	oar-mir-3959	oar-miR-3959-3p	3'	0	.......(((((.((((((.(((..((.((((((...(((((((((........)))))))))...)))))).))..))))))))).....))))).....
233	ACCACCGACCGTTGACTGTACC	hsa-miR-181a-2*_1ss6TC	gp1b	2291	1771	-0.4	22	826	gp1b	chr3	-	11672594	11672702	tgccagggcaggatccagtcttcagaggactccaaggAACATTCAACGCTGTCGGTGAGTttgggatttgaaaaaACCACCGACCGTTGACTGTACCttgggttcctta	21	bta-mir-181a-2,bta-mir-181a-1,hsa-mir-181a-2,hsa-mir-181a-1,ssc-mir-181a-2,ssc-mir-181a-1,cfa-mir-181a-2,cfa-mir-181a-1,mdo-mir-181a,sla-mir-181a-2,mml-mir-181a-2,mne-mir-181a-2,ggo-mir-181a-2,ggo-mir-181a-1,oan-mir-181a,mmu-mir-181a-2,mmu-mir-181a-1,rno-mir-181a-2,rno-mir-181a-1,eca-mir-181a,eca-mir-181a-2,	hsa-mir-181a-2	hsa-miR-181a-2*	3'	0	.....(((.....)))........(((((..((((((.(((.((((((..(((((((.((((...........))))))))))))))))).))).))))))..))))).
234	CTCGGAGAGTGGAGCTGTGGGTGT	oar-miR-3957-5p	gp1a	427	331	-0.4	24	889	gp1a	chr18	+	68539458	68539562	ccagaggcagtgttggtgggagCTCGGAGAGTGGAGCTGTGGGTGTcagggtcaggcacACGCACAGCACCTCACTGAGCtccttccaaaggcaacgtcttccaa	1	oar-mir-3957,	oar-mir-3957	oar-miR-3957-5p	5'	0	...(((((..((((((..(((((((((.((..((.((((((.((((...........)))).)))))).)))).)))))))))..)))...)))..)))))....
235	AATATAACACAGATGGCCTGT	oar-miR-410-3p	gp3a	2517	1954	-0.4	21	782	gp3a					cacctgcggtctgtggagtaggCGCCACTTTGGGTACTTGAGGAGaggttgtctgtgatgagttcgctttattaatgacgAATATAACACAGATGGCCTGTtttcagtaccacccacccctcgtgc	9	oar-mir-410,bta-mir-410,hsa-mir-410,cfa-mir-410,mml-mir-410,ptr-mir-410,mmu-mir-410,rno-mir-410,eca-mir-410,	oar-mir-410	oar-miR-410-3p	3'	0	(((....(((..((((........))))....(((((.(((..(.((((..((((((.((..((((.((.......))))))..)).))))))..)))).)..))))))))....)))....))).
236	CAGTGCAATAGTATTGTCAAAGC	bta-miR-301a_R-2	gp1b	533	416	-0.4	23	870	gp1b	chr11	-	9253572	9253659	tactgctaacgaatGCTCTGACTTTATTGCACTACTgtactgtacagctagCAGTGCAATAGTATTGTCAAAGCatctgaaagcagaa	7	bta-mir-301a,hsa-mir-301a,ssc-mir-301,cfa-mir-301a,oan-mir-301,mmu-mir-301a,rno-mir-301a,	bta-mir-301a	bta-miR-301a	3'	0	..(((((..(..(((((.((((.((((((((((.(((((...))))).....))))))))))....)))).)))))..)..)))))..
237	CTTTCAGTCGGATGTTTGCAGC	hsa-miR-30a*	gp3a	2220	1737	-0.4	22	840	gp3a					cTGTAAACATCCTCGACTGGAAGCTgtgaggctgcagaaaggctttcagtcggatgtttgcagctgc	11	bta-mir-30a,hsa-mir-30a,ssc-mir-30a,cfa-mir-30a,mdo-mir-30a,mml-mir-30a,oan-mir-30a,oan-mir-30d,mmu-mir-30a,mmu-mir-30d,rno-mir-30a,	hsa-mir-30a	hsa-miR-30a*	3'	0	((((((((((((..(((((((((((...............)))))))))))))))))))))))....
238	AGGGTTGGGCGGAGGCTTTCCT	ssc-mir-296-p3	gp3a	452	354	-0.4	22	815	gp3a					gacccttccgGAGGGCCCCCCCCAATCCTGTtgtgctggattcagagggttgggcggaggctttcctgaaggctctg	1	ssc-mir-296,	ssc-mir-296	ssc-mir-296-p3	3'	0	((.(((((.(((..(((.(((((((((((.(((.........)))))))))))).)).)))..))).))))).))..
239	TATTGCACTCGTCCCGGCCTCC	bta-miR-92b	gp3a	557	438	-0.3	22	827	gp3a					cgggccccgggcgggcgggagggacgggacgcggtgcagtgttgttctttcccctgccaaTATTGCACTCGTCCCGGCCTCCggccccctcggccc	9	bta-mir-92b,hsa-mir-92b,ssc-mir-92b,cfa-mir-92b,mml-mir-92b,ppy-mir-92b,mmu-mir-92b,rno-mir-92b,eca-mir-92b,	bta-mir-92b	bta-miR-92b	3'	0	.(((((..(((.((((.(((((..(((((((.((((((((((((.............))))))))))))))))))).))))).))))))).)))))
240	GAGTCGGGTACTCGAATGGA	oar-miR-496-5p	gp3a	33	26	-0.3	20	726	gp3a					gacacgtcagaagccagcatccGAGTCGGGTACTCGAATGGAggttgtccatggtgtgttcattttatttatgaTGAGTATTACATGGCCAATCTcctttcagtactaaattcttcttg	10	oar-mir-496,bta-mir-496,hsa-mir-496,cfa-mir-496,mml-mir-496,ptr-mir-496,ppy-mir-496,mmu-mir-496,rno-mir-496,eca-mir-496,	oar-mir-496	oar-miR-496-5p	5'	0	......................((((..((((((.(((.((((((((.(((((..((..(((((........)))))..))..))))).)))))))).)))))))))..))))......
241	TGGGATTTTAGTCCATCATAGAGC	oar-miR-3955-3p_R+3	gp1a	52	41	-0.3	24	910	gp1a	chr18	+	68479142	68479247	atggtttgaaagtatgggatacaTTTGATGGCTGATCCTCTCACTactttataccttgggtagTGGGATTTTAGTCCATCATAGAGCaagcagatttgttttcacc	1	oar-mir-3955,	oar-mir-3955	oar-miR-3955-3p	3'	0	...(((((...((((...))))...((((((((((...((((((((((..........))))))))))..)))).)))))).....)))))...............
242	CTGGCCCTCTCTGCCCTTCCGT	bta-miR-328	gp3a	693	547	-0.3	22	834	gp3a					ctgtttcggagcctggagcgggggggcaggaggggctcagggagatagtgtgtgctgcccCTGGCCCTCTCTGCCCTTCCGTcccctgttcc	10	bta-mir-328,hsa-mir-328,ssc-mir-328,cfa-mir-328,ptr-mir-328,ppy-mir-328,mmu-mir-328,rno-mir-328a,rno-mir-328b,eca-mir-328,	bta-mir-328	bta-miR-328	3'	0	.......(((((..((..(((..((((((..(((((.(((((...((((....)))).))))))))))..))))))..)))..))..)))))
243	ATCATGATGGGCTCCTCGGTGT	oar-miR-433-3p	gp1a	4295	3397	-0.3	22	826	gp1a	chr18	+	68364659	68364788	acccagtggccggggagaagTACGGTGAGCCTGTCATTGTTCagagaggctagatcctccttgttgagaaggATCATGATGGGCTCCTCGGTGTtctccaggtagcggcaccacaccatgaaggcagccc	8	oar-mir-433,bta-mir-433,hsa-mir-433,cfa-mir-433,mml-mir-433,ptr-mir-433,mmu-mir-433,eca-mir-433,	oar-mir-433	oar-miR-433-3p	3'	0	........(((..((((((...((..(((((..(((..((........))..((((((.(((...))).)))))).)))..)))))..))...)))))).)))...(((.((..........))..))).
244	GACGTTGGCTCTGGTGGTGATG	hsa-miR-1306_L+1R+3	gp1b	72	57	-0.3	22	824	gp1b	chr17	+	78580048	78580127	cagtctccaCCACCTCCCCTGCAAACGTCCAgtgatgcagacctaatgGACGTTGGCTCTGGTGGTGATGgacaggccga	5	bta-mir-1306,hsa-mir-1306,ssc-mir-1306,ptr-mir-1306,mmu-mir-1306,	hsa-mir-1306	hsa-miR-1306	3'	0	..(((((((.((((.((...((.((((((((...............)))))))).))...)).)))).))))..)))...
245	AAGTTGCCCGTGTCTTTTTCG	mmu-miR-543*_2ss11CT14GC	gp1a	1407	1119	-0.3	21	768	gp1a	chr18	+	68508511	68508633	gctgagctgccgaatgatcctgacctgtggtgcttaaggagAAGTTGCCCGTGTCTTTTTCGctttatatgtgacgAAACATTCGCGGTGCACTTCTTtttcagtatccaattcagcctcgaa	9	oar-mir-543,bta-mir-543,hsa-mir-543,cfa-mir-543,mml-mir-543,ptr-mir-543,mmu-mir-543,rno-mir-543,eca-mir-543,	mmu-mir-543	mmu-miR-543*	5'	0	((......))....(((..((((..((.((((((.((..((((((.(((((((..((((((((.......)))).))))....))))).))))))))..)).))))))))..))))..)))..
246	AGGGACTTTCAGGGGCAGCTGTG	hsa-miR-365*_R+1	gp1b	10	8	-0.3	23	830	gp1b	chr11	-	18458990	18459100	agagtgctcgaggacagcaagaaaaatgAGGGACTTTCAGGGGCAGCTGTGttttctgactcagtcaTAATGCCCCTAAAAATCCTTATtgttcttgcagtgtgcatcagg	8	bta-mir-365-2,hsa-mir-365-2,ssc-mir-365-2,mml-mir-365-2,ptr-mir-365-2,mmu-mir-365-2,rno-mir-365,eca-mir-365,	hsa-mir-365-2	hsa-miR-365*	5'	0	...((((.((......(((((((.((((((((..(((.(((((((((((.(((....))).)))).....))))))))))..)))))))).)))))))..)).))))....
247	TTTGTGACCTGGTCCACTAAC	oar-miR-758-3p_R+1	gp3a	528	423	-0.3	21	793	gp3a					ccacgtgcctgggtacatgaggTGGTTGACCAGAGAGCACACActtcatttgtgccgTTTGTGACCTGGTCCACTAAccctcagtatctaatcccctcttg	10	oar-mir-758,bta-mir-758,hsa-mir-758,ssc-mir-758,cfa-mir-758,mml-mir-758,ptr-mir-758,mmu-mir-758,rno-mir-758,eca-mir-758,	oar-mir-758	oar-miR-758-3p	3'	0	.........(((((((.(((((((((.((((((....((((.((..((....))..)).))))..)))))).))))..))))))))))))...........
248	CTATACGACCTGCTGCCTTTCT	hsa-let-7d*	gp1b	3409	2746	-0.3	22	839	gp1b	chr2	-	28213774	28213874	aatgggttcctaggaAGAGGTAGTAGGTTGCATAGTTttagggcagggattttgcccacaaggaggtaaCTATACGACCTGCTGCCTTTCTtagggcctta	8	bta-let-7d,hsa-let-7d,mdo-let-7d,ptr-let-7d,oan-let-7d,mmu-let-7d,rno-let-7d,eca-let-7d,	hsa-let-7d	hsa-let-7d*	3'	0	...(((.(((((((.(((((((((((((((.((((((...((((((.....))))))..........)))))).)))))))))))))))))))))))))..
249	ATCTAGAGGACTGACTGAAATT	bta-mir-3431-p3	gp3a	1336	1080	-0.3	22	832	gp3a					atacccaatgaatgcgaaaaCCTCAGTCAGCCTTGTGGATGTatgttctgcagacctgacatctagaggactgactgaaattttcactttcagctaa	1	bta-mir-3431,	bta-mir-3431	bta-mir-3431-p3	3'	0	........((((...(((((..((((((((((((.(((((((..(((.....)))...))))))))))).))))))))..)))))...)))).....
250	TTCCCTTTGTCATCCTATGCCT	bta-miR-204	gp1b	254	206	-0.3	22	847	gp1b	chr2	+	69865385	69865490	ggctacagtctttcttcatgtgactcgtggacTTCCCTTTGTCATCCTATGCCTgagaatatatgaaggagGCTGGGAAGGCAAAGGGACGttcaattgtcatcac	6	bta-mir-204,hsa-mir-204,ssc-mir-204,cfa-mir-204,mmu-mir-204,rno-mir-204,	bta-mir-204	bta-miR-204	5'	0	(((....))).........(((((...(((((.((((((((((.(((((.((((...............))))))))).)))))))))).)))))...)))))...
251	GCGCTCCTCGAGGCCAGAGCCC	ssc-miR-339-3p_L+1_1ss2AC	gp1b	53	43	-0.3	22	832	gp1b	chr24	+	44907800	44907877	ggggcagccgctgTCCCTGTCCTCCAGGAGCTCActtggtccggccgtGCGCTCCTCGAGGCCAGAGCCCgcgtctgc	2	bta-mir-339,ssc-mir-339,	ssc-mir-339	ssc-miR-339-3p	3'	0	...((((.(((.((..(((.((((.((((((.(((..((.....))))).)))))).)))).))).))..))).))))
252	GGTGCAGTGCTGCATCTCTGGT	hsa-miR-143*	gp1b	309	252	-0.3	22	821	gp1b	chr5	+	64141395	64141495	gcgtcctgtctcccagcctgaGGTGCAGTGCTGCATCTCTGGTcagttgggagtcTGAGATGAAGCACTGTAGCTCgggaagggagaagttgttctacagc	11	bta-mir-143,hsa-mir-143,ssc-mir-143,cfa-mir-143,mdo-mir-143,mml-mir-143,ppa-mir-143,oan-mir-143,mmu-mir-143,rno-mir-143,eca-mir-143,	hsa-mir-143	hsa-miR-143*	5'	0	........((((((..((((((.(((((((((.((((((.((((......)).)).)))))).))))))))).))))))..)))))).((((.....))))
253	CCTCTGGGCCCTTCCTCCAGT	bta-miR-326_R+1	gp1b	2065	1685	-0.3	21	798	gp1b	chr15	-	57743587	57743681	ctcgtctgtctgttgggcTGGAGGCAGGGCCTTTGTGAAGGCGggttgtgctcagatcgCCTCTGGGCCCTTCCTCCAGCccagaggcggattca	8	bta-mir-326,hsa-mir-326,ssc-mir-326,cfa-mir-326,ptr-mir-326,mmu-mir-326,rno-mir-326,eca-mir-326,	bta-mir-326	bta-miR-326	3'	0	...((((((((.((((((((((((.(((((((......(((((..(((....)))..)))))..))))))).))))))))))))))))))))...
254	CCACTGCCCCAGGTGCTGCTGG	hsa-miR-324-3p_L+2	gp3a	60	49	-0.3	22	814	gp3a					aactggctatgcctcccCGCATCCCCTAGGGCATTGGTGTaaagctggagacccactgccccaggtgctgctgggggttgtagtctgac	6	bta-mir-324,hsa-mir-324,ssc-mir-324,cfa-mir-324,mmu-mir-324,rno-mir-324,	hsa-mir-324	hsa-miR-324-3p	3'	0	....((((((..(((((.(((...(((.(((((.(((.((..........))))).))))).)))...))).)))))..))))))....
								814	gp3a					ctgactatgcctcccCGCATCCCCTAGGGCATTGGTGTaaagctggagacccACTGCCCCAGGTGCTGCTGGgggttgtagtc	4	hsa-mir-324,ptr-mir-324,mmu-mir-324,rno-mir-324,	hsa-mir-324	hsa-miR-324-3p	3'	0	..((((((..(((((.(((...(((.(((((.(((.((..........))))).))))).)))...))).)))))..))))))
255	ACTCGGCGTGGCGTCGGTCGTGG	bta-miR-1307_R+1	gp1b	1071	875	-0.3	23	837	gp1b	chr22	-	27182166	27182290	ccactgcctaccaatcTCGACCGGACCTCGACCGGCTcgtctatgttgccaatcgACTCGGCGTGGCGTCGGTCGTGGtagataggtggtcatacagacgagttttcgagtgttgctctggtgac	5	bta-mir-1307,hsa-mir-1307,ssc-mir-1307,cfa-mir-1307,ptr-mir-1307,	bta-mir-1307	bta-miR-1307	3'	0	(((((..((((((....(((((((.((.((.(((..(((..............)))..))))).))..)))))))))))))...)))))((((.(((((((...........))).)))))))).
256	AGGGACGGGACGCGGTGCAGTGT	hsa-miR-92b*_R+1	gp3a	11	9	-0.3	23	827	gp3a					cgggccccgggcgggcgggagggacgggacgcggtgcagtgttgttctttcccctgccaaTATTGCACTCGTCCCGGCCTCCggccccctcggccc	9	bta-mir-92b,hsa-mir-92b,ssc-mir-92b,cfa-mir-92b,mml-mir-92b,ppy-mir-92b,mmu-mir-92b,rno-mir-92b,eca-mir-92b,	hsa-mir-92b	hsa-miR-92b*	5'	0	.(((((..(((.((((.(((((..(((((((.((((((((((((.............))))))))))))))))))).))))).))))))).)))))
257	TATTGCACATTACTAAGTTGC	hsa-miR-32_R-1	gp1b	89	73	-0.3	21	788	gp1b	chr2	+	13600002	13600107	cccattctgcctgctctggtggagaTATTGCACATTACTAAGTTGCatgttgtcacggcctcagtgCAATTTAGTGTGTGTGATATTttcacatgagtgcatgcac	7	hsa-mir-32,ssc-mir-32,cfa-mir-32,mdo-mir-32,oan-mir-32,rno-mir-32,eca-mir-32,	hsa-mir-32	hsa-miR-32	5'	0	.......(((.(((.((.((((((((((..((((.((((((((((((((..((....))..)).))))))))))))))))..))))))))))...)).))).))).
258	CACAATACACGGTCGGCCTCT	oar-miR-323c	gp1a	4083	3351	-0.3	21	782	gp1a	chr18	+	68541111	68541220	gcgtgctgctgcacttgatgcttgaggagAGGTTGCCCGTGGCCGGTTCGcattcttcatgtcgCACAATACACGGTCGGCCTCTcttcggtatcaaatcccaccttgca	1	oar-mir-323c,	oar-mir-323c	oar-miR-323c	3'	0	((((((....)))).((((((.((((((((((..(.(((((....((.(((((.....))).)).))....))))).)..))))))))))))))))...........)).
259	CGGGGCCGTAGCACTGTCTGAGA	mmu-miR-128-1*_R+2	gp1b	17	14	-0.3	23	838	gp1b	chr2	-	184443655	184443736	tgagctgttggattCGGGGCCGTAGCACTGTCTGAGAggtttacatttcTCACAGTGAACCGGTCTCTTTTtcagctgcttc	4	bta-mir-128-1,cfa-mir-128-1,oan-mir-128-1,mmu-mir-128-1,	mmu-mir-128-1	mmu-miR-128-1*	5'	0	.((((.((((((...(((((((...((((((..((((..(....)..))))))))))...)))))))...)))))).)))).
260	AAGTACAGGATGCCCAATGAAT	PC-5p-30147_36	gp4a	23	19	-0.3	22	812	gp4a	chr18	-	68046117	68046261	ctggggctgccggatgAAGTACAGGATGCCCAATGAATtaaatccatctaaatacattTCACTGGGCATCCTCTGCTTTAttgggctgcccaat	0				5'	0	...((((.(((..((((((((.((((((((((.((((....................)))).)))))))))).))))))))..))).))))...
261	CATCCCACTTCTGACACCA	PC-3p-20309_58	gp4a	41	34	-0.3	19	734	gp4a	chr8	-	16408497	16408636	ggaggtgccagaggttgggggtcagtggtgagcaagcagagactacatagattgccttgCATCCCACTTCTGACACCAtg	0				3'	0	...((((.(((((((..((((((((.((..(....................)..))))).)))))))))))).))))...
262	ATATGCAAGGGCAAGCTCTCT	mmu-miR-300_L+1R-2	gp3a	728	605	-0.3	21	785	gp3a					gctacTTGAAGAGAGGTTATCCTTCGTgtgtttgtatgattgtaatgaatatgcaaggacaagctctctccgaggagc	2	cfa-mir-300,mmu-mir-300,	mmu-mir-300	mmu-miR-300	3'	0	(((.((((.((((((.((.(((((.(..((((..(.........)..))))..)))))).)).)))))).)))).)))
263	AAAAACTGGCAGCTTCATGTAA	PC-3p-117921_8	gp4a	12	10	-0.3	22	776	gp4a	chr7	+	89541469	89541611	tctactgtttggttgagtcATGTGAAATTACCAGTATTTGTctgctttgacctacAAAAACTGGCAGCTTCATGTAAttcagcctaa	0				3'	0	..........((((((((.(..((((..(.(((((.(((((............))))).))))).)..))))..).))))))))...
264	AGAATTGTGGCTGGGCATCTGT	bta-miR-219-3p_R+1_1ss15AG	gp3a	24	20	-0.3	22	693	gp3a					actcaggagcttcgccacTGATTGTCCAAACGCAATTCTTgtacgagtctgcggccaaccgAGAATTGTGGCTGGACATCTGtggctgagctctgg	19	bta-mir-219-1,bta-mir-219-2,hsa-mir-219-2,hsa-mir-219-1,cfa-mir-219-2,cfa-mir-219-1,mdo-mir-219,mml-mir-219-2,mml-mir-219-1,ptr-mir-219-2,ptr-mir-219-1,ppy-mir-219-2,ppy-mir-219,mmu-mir-219-2,mmu-mir-219-1,rno-mir-219-2,rno-mir-219-1,eca-mir-219-2,eca-mir-219,	bta-mir-219-2	bta-miR-219-3p	3'	0	.....((((((..(((((.((.((((((..(((((((((((.....((.....))....)))))))))))..)))))))).)))))..))))))..
265	CTATACGGCCTCCTAGCTTTCC	mmu-let-7e*	gp1b	194	162	-0.3	22	839	gp1b	chr14	+	60507020	60507112	cgcgccccccgggcTGAGGTAGGAGGTTGTATAGTTgaggaggacacccaaggagatcaCTATACGGCCTCCTAGCTTTCCccaggctgcgcc	6	bta-let-7e,ssc-let-7e,cfa-let-7e,ptr-let-7e,mmu-let-7e,eca-let-7e,	mmu-let-7e	mmu-let-7e*	3'	0	.((((..((.(((..(((.(((((((..(((((((.((...((....)).......)))))))))..))))))).)))..))).))..)))).
266	ATCACACAAAGGCAACTTTCGT	PC-3p-970_1815	gp4a	1144	958	-0.3	22	829	gp4a	chr18	+	68537199	68537342	gacgtttgatccttgagcagaggttgcctttggtgaattcgctttatttatgttgaATCACACAAAGGCAACTTTCGTttgagtatcaaatcct	0				3'	0	...(((((((.((..(((..((((((((((((((((.(((((.........).)))))))).))))))))))))..)))..)).)))))))...
267	CGTCAACCATCCAGCTGTTTGA	bta-miR-2483*	gp1b	207	174	-0.3	22	827	gp1b	chrX	+	122410804	122410883	gagtgaaaagttcCGTCAACCATCCAGCTGTTTGAggtgatgcaaacAAACATCTGGTTGGTTGAGAGAatttttcactt	1	bta-mir-2483,	bta-mir-2483	bta-miR-2483*	5'	0	(((((((((((((..(((((((.((((.((((((..(.....)...)))))).)))).)))))))..)))))))))))))
268	CATCCCTTGCATGGTGGAGGG	bta-miR-188_R-1	gp3a	562	474	-0.2	21	794	gp3a					tgctccctctctcaCATCCCTTGCATGGTGGAGGGTgagctttctgaaaacccctcccacatgcagggtttgcaggatggtgagcc	8	bta-mir-188,hsa-mir-188,cfa-mir-188,mml-mir-188,ptr-mir-188,mmu-mir-188,rno-mir-188,eca-mir-188,	bta-mir-188	bta-miR-188	5'	0	.((((((..(((..((..(((((((((..((((((................))))))..)))))))))..))..))).)).)))).
269	ACGCACAGCACCTCACTGAGC	oar-miR-3957-3p_R-1	gp1a	1099	928	-0.2	21	796	gp1a	chr18	+	68539458	68539562	ccagaggcagtgttggtgggagCTCGGAGAGTGGAGCTGTGGGTGTcagggtcaggcacACGCACAGCACCTCACTGAGCtccttccaaaggcaacgtcttccaa	1	oar-mir-3957,	oar-mir-3957	oar-miR-3957-3p	3'	0	...(((((..((((((..(((((((((.((..((.((((((.((((...........)))).)))))).)))).)))))))))..)))...)))..)))))....
270	TCAGGCTCAGTCCCCTCCCGAT	ssc-mir-484-p5	gp3a	614	519	-0.2	22	806	gp3a					gcagccatcgtcaggctcagtcccctcccgataaacccctaaatagggaccttCCCAGGGGGCGACCCAGGCTtttttggcaa	1	ssc-mir-484,	ssc-mir-484	ssc-mir-484-p5	5'	0	...((((..(((.((.((.(((((((...((.....((((....))))....))..))))))))).)).))).....))))..
271	CTCCCACATGCAGGGTTTGCA	hsa-miR-188-3p	gp1b	26	22	-0.2	21	798	gp1b	chrX	+	52790325	52790364	aaaacccCTCCCACATGCAGGGTTTGCAggatggtgagcc	8	bta-mir-188,hsa-mir-188,cfa-mir-188,mml-mir-188,ptr-mir-188,mmu-mir-188,mmu-mir-188,rno-mir-188,eca-mir-188,eca-mir-188,	hsa-mir-188	hsa-miR-188-3p	5'	0	.......((((((..(((((...)))))...))).)))..
272	TGCCGCCCAGCTGGAATGCAGA	PC-3p-74901_12	gp4a	13	11	-0.2	22	831	gp4a	chr18	-	24795890	24796032	tgggtcaatggtcacctctgtgctccctgggccacaggggaatggttttgttccTGCCGCCCAGCTGGAATGCAGAtgtggccttggcagc	0				3'	0	...(((((.((((((.(((((..(((((((((..(((((............)))))..))))))..)))..))))).)))))))))))...
273	CAAAGTGCTCACAGTGCAGGTAG	bta-miR-20b_R+1	gp1b	496	420	-0.2	23	862	gp1b	chrX	+	117340888	117340956	agtacCAAAGTGCTCACAGTGCAGGTAGttttggcaacattctACTGTAGTGTGGGCACTTCCAGTact	4	bta-mir-20b,cfa-mir-20b,mml-mir-20b,eca-mir-20b,	bta-mir-20b	bta-miR-20b	5'	0	(((((..(((((((((((.(((((.(((...((....))..)))))))).)))))))))))...)))))
274	AGTGGGGAACCCTTCCATGAGG	bta-miR-491	gp1b	113	96	-0.2	22	820	gp1b	chr2	+	94126989	94127074	aattgacttagctgggtAGTGGGGAACCCTTCCATGAGGagtagaacactcCTTATGCAAGATTCCCTTCTACctgactgggttgg	6	bta-mir-491,hsa-mir-491,ssc-mir-491,cfa-mir-491,ptr-mir-491,mmu-mir-491,	bta-mir-491	bta-miR-491	5'	0	..(..((..((..((((((..(((((..(((.((((((((((.....)))))))))).))).)))))..))))))..))..))..)
275	AGAGGTTATCCGTGTTATGTTC	oar-miR-655-5p	gp1a	75	64	-0.2	22	829	gp1a	chr18	+	68524043	68524149	aactgttcagggatatttgaggAGAGGTTATCCGTGTTATGTTCgcttggctcatcatgaATAATACATGGTTAACCTCTCTttgaatatcaaactctgcctcgagg	5	oar-mir-655,bta-mir-655,hsa-mir-655,ppy-mir-655,eca-mir-655,	oar-mir-655	oar-miR-655-5p	5'	0	...........((((((..(((((((((((.((((((..((((((..(((....)))))))))..)))))).)))))))))))..))))))...(((......))).
276	AATGGATTTTTGGAGCAGG	hsa-miR-1246	gp2b	14	12	-0.2	19	705	gp2b	chr25	+	7586864	7587002	taAATGGATTTTTGGAGCAGGgagtgtatattaccatatgtgaaatagatcaccagtccccgttcaatgcatgaa	2	hsa-mir-1246,ptr-mir-1246,	hsa-mir-1246	hsa-miR-1246	5'	0	...(((.(((....((((.((((.((.............((((......)))))).)))).))))))).)))...
								705	gp2b	chrX	-	21125111	21125249	acagtatattaAATGGATTTTTGGAGCAGGgagttggaataggagcttgctccatccactccaagcatcagcctggcatttcagtacttc	2	hsa-mir-1246,ptr-mir-1246,	hsa-mir-1246	hsa-miR-1246	5'	0	..(((((...(((((.....(((..((..(((((.(((...((((....)))).))))))))..))..))).....)))))..)))))..
277	CGGCCCCACGCACCAGGGTAAGA	rno-miR-874*_R+2	gp1b	14	12	-0.2	23	868	gp1b	chr5	-	50576771	50576846	ttagccctgCGGCCCCACGCACCAGGGTAAGAgagactcgcttcCTGCCCTGGCCCGAGGGACCGACtggctgggc	6	bta-mir-874,hsa-mir-874,mml-mir-874,ptr-mir-874,rno-mir-874,eca-mir-874,	rno-mir-874	rno-miR-874*	5'	0	.(((((...(((.(((.((..((((((((.(..((.....))..)))))))))..)).))).)))...)))))...
278	TAGCAGCGGGAACAGTACTGCAG	ssc-miR-503	gp1b	1026	881	-0.2	23	829	gp1b	chrX	+	117074680	117074782	gcactcagccgtgcccTAGCAGCGGGAACAGTACTGCAGtgggcgatcggtgatctGGAGTATTGTTTCCGCTGCCcgggcaaggctgggactcccgcacggg	5	ssc-mir-503,cfa-mir-503,mmu-mir-503,rno-mir-503,eca-mir-503,	ssc-mir-503	ssc-miR-503	5'	0	...(((((((.(((((..(((((((((((((((((.(((...((.....))...))).)))))))))))))))))..))))).)))))))...(((....)))
279	AGCGAGGTTGCCCTTTGTATATT	oar-miR-381-5p_R+3	gp1a	1257	1082	-0.2	23	865	gp1a	chr18	+	68519772	68519899	agcgatggacctgcccaatgctactactgtttggtacttaaAGCGAGGTTGCCCTTTGTATATTcggttttttgacgcagaaTATACAAGGGCAAGCTCTCTGTgagtatcaaaccctggacccagtc	7	oar-mir-381,bta-mir-381,hsa-mir-381,ssc-mir-381,cfa-mir-381,ptr-mir-381,rno-mir-381,	oar-mir-381	oar-miR-381-5p	5'	0	(((..(((......)))..)))......((((((((((((.((.(((.((((((((.((((((((.((........)).)))))))))))))))).))).)).)))))))))))).(((....)))..
280	CCCCCAGGTGTGATTCTGATTTGC	hsa-miR-361-3p_L-1R+2	gp1b	423	365	-0.2	24	904	gp1b	chrX	-	71434716	71434795	ggagcTTATCAGAATCTCCAGGGGTACttataatttgaaaaagtCCCCCAGGTGTGATTCTGATTTGCttccttctcctc	8	bta-mir-361,hsa-mir-361,ssc-mir-361,cfa-mir-361,ptr-mir-361,mmu-mir-361,rno-mir-361,eca-mir-361,	hsa-mir-361	hsa-miR-361-3p	3'	0	(((((..(((((((((.((.((((.((((...........)))).)))).))...)))))))))..))))).........
281	ACCAGTAGGCCGAGGCCCCTCAC	oar-miR-665-3p_R+1	gp1a	2580	2230	-0.2	23	841	gp1a	chr18	+	68359483	68359566	nctccttgAGGGGTCTTGGCCTCTGCCCaggactctttcatgACCAGTAGGCCGAGGCCCCTCACaggcggctgcttactctcc	2	oar-mir-665,bta-mir-665,	oar-mir-665	oar-miR-665-3p	3'	0	...((((((((((((((((((((((..((.((.....)).))..))).)))))))))))))))).)))................
282	CGCATCCCCTAGGGCATTGGTGT	bta-miR-324	gp3a	258	224	-0.2	23	859	gp3a					aactggctatgcctcccCGCATCCCCTAGGGCATTGGTGTaaagctggagacccactgccccaggtgctgctgggggttgtagtctgac	6	bta-mir-324,hsa-mir-324,ssc-mir-324,cfa-mir-324,mmu-mir-324,rno-mir-324,	bta-mir-324	bta-miR-324	5'	0	....((((((..(((((.(((...(((.(((((.(((.((..........))))).))))).)))...))).)))))..))))))....
283	TCCGTCTCAGTTACTTTATAGCC	bta-miR-340	gp1b	32	28	-0.2	23	870	gp1b	chr5	+	1154539	1154633	ttgtacctggtgtgaTTATAAAGCAATGAGACTGATTgtcatgtgtcgtttgtgggaTCCGTCTCAGTTACTTTATAGCCatacctggtatctta	10	bta-mir-340,hsa-mir-340,ssc-mir-340,cfa-mir-340,mml-mir-340,ptr-mir-340,ppy-mir-340,mmu-mir-340,rno-mir-340,eca-mir-340,	bta-mir-340	bta-miR-340	3'	0	..(((((.((((((..(((((((...((((((.((((..((.........))...)))).))))))....)))))))..)))))).)))))....
284	GTCATACACGGCTCTCCTC	oar-miR-485-3p_R-3	gp1a	40	35	-0.2	19	695	gp1a	chr18	+	68530679	68530761	caagtgtccacttatggtacttgaagAGAGGCTGGCCGTGATGAATTCGattcatcaaagcgaGTCATACACGGCTCTCCTCn	7	oar-mir-485,bta-mir-485,hsa-mir-485,cfa-mir-485,ptr-mir-485,mmu-mir-485,rno-mir-485,	oar-mir-485	oar-miR-485-3p	3'	0	((((((.(((....)))))))))....((((..(((((((((((.((((...........)))))))).)))))))..)))).
285	AATGACACGATCACTCCCGTTGA	bta-miR-425-5p_L+1	gp1b	619	543	-0.2	23	863	gp1b	chr19	+	53549746	53549834	gaaagcgctttggAATGACACGATCACTCCCGTTGAgtgggcacccaagaagccATCGGGAATGTCGTGTCCGCCCagtgctctttcgg	10	bta-mir-425,hsa-mir-425,ssc-mir-425,cfa-mir-425,mdo-mir-425,mml-mir-425,ptr-mir-425,oan-mir-425,mmu-mir-425,rno-mir-425,	bta-mir-425	bta-miR-425-5p	5'	0	(((((.((..(((...(((((((.((.(((((.((..(((....)))......)).))))).)))))))))...)))..)).)))))..
286	TTAGGGCCCTGGCTCCATCTCC	bta-miR-1296	gp1b	307	271	-0.2	22	821	gp1b	chr25	-	20016198	20016285	acctaactgggTTAGGGCCCTGGCTCCATCTCCtttaggaaaaccttctgtggggagtggggctttgaccctaacctagctgggctgt	5	bta-mir-1296,hsa-mir-1296,ssc-mir-1296,ptr-mir-1296,eca-mir-1296,	bta-mir-1296	bta-miR-1296	5'	0	.((((.(((((((((((....((((((((..((..(((((.....)))))..))..))))))))....))))))))))).))))....
287	TCGACCGGACCTCGACCGGCT	bta-mir-1307-p5	gp1b	385	340	-0.2	21	789	gp1b	chr22	-	27182166	27182290	ccactgcctaccaatcTCGACCGGACCTCGACCGGCTcgtctatgttgccaatcgACTCGGCGTGGCGTCGGTCGTGGtagataggtggtcatacagacgagttttcgagtgttgctctggtgac	5	bta-mir-1307,hsa-mir-1307,ssc-mir-1307,cfa-mir-1307,ptr-mir-1307,	bta-mir-1307	bta-mir-1307-p5	5'	0	(((((..((((((....(((((((.((.((.(((..(((..............)))..))))).))..)))))))))))))...)))))((((.(((((((...........))).)))))))).
								537	gp3a					catcaagagtcggctgagtcactgccactgcctaccaatctcgaccggacctcgaccggctcgtctatattgccaatcgACTCGGCGTGGCGTCGGTCGTGgtagataggcggtcatacagacgagttttcaagtgttgctctggtgac	1	bta-mir-1307,	bta-mir-1307	bta-mir-1307-p5	5'	0	((((.(((((..(((((.((.(((..((((((((...(((.(((((((.((.((.(((..(((..............)))..))))).))..))))))).)))...))))))))....)))..)).))....)))...)))))))))..
288	TGAGACCTCCGGGTTCTGAGC	bta-miR-769_R-1	gp1b	140	124	-0.2	21	781	gp1b	chr14	+	55520501	55520619	gacttggtgctaattcccggcgctctgaccTGAGACCTCCGGGTTCTGAGCtgtgatgttgcttccgagctgggatctctggggtctcggttcagggtcgggacctctgggttctgagc	2	bta-mir-769,ssc-mir-769,	bta-mir-769	bta-miR-769	5'	0	..((..(..((...(((((((.(.((((.((((((((((.(((.((..((((..((.......))..))))..)).))).)))))))))).))))))))))))......))..)..)).
289	TGTAACAGCAACTCCATGTGGAA	bta-miR-194_R+1	gp3a	153	136	-0.2	23	869	gp3a					tggctcccacccccTGTAACAGCAACTCCATGTGGAagtacctctagttccagtggggctgctgttatctggggtgggggcca	15	bta-mir-194-2,bta-mir-194-1,hsa-mir-194-2,hsa-mir-194-1,cfa-mir-194,mml-mir-194-2,mml-mir-194-1,oan-mir-194-2,oan-mir-194-1,mmu-mir-194-2,mmu-mir-194-1,rno-mir-194-2,rno-mir-194-1,eca-mir-194,eca-mir-194-2,	bta-mir-194-1	bta-miR-194	5'	0	.((((((((((((..(((((((((.((((((.(((((.((....)).))))))))))).)))))))))..)))))))))))).
290	TTTGTTCGTTCGGCTCGCGTGA	bta-miR-375_L-1	gp1b	18	16	-0.2	22	780	gp1b	chr2	-	232492286	232492356	gccccgcgacgagcccctcgcacaaaccggacctgagcgtTTTGTTCGTTCGGCTCGCGTGAggcaggggc	5	bta-mir-375,cfa-mir-375,mdo-mir-375,ptr-mir-375,rno-mir-375,	bta-mir-375	bta-miR-375	3'	0	(((.((((.((((((...((.(((((.((........)).))))).))...)))))))))).)))......
291	ACAGGTGAGGTTCTTGGGAGC	hsa-miR-125a-3p_R-1	gp1b	238	212	-0.2	21	777	gp1b	chr14	+	60507520	60507605	tgccggcctctgcgTCCCTGAGACCCTTTAACCTGTgaggatgtccagggtcACAGGTGAGGTTCTTGGGAGCctggcgtccggcc	9	bta-mir-125a,hsa-mir-125a,ssc-mir-125a,cfa-mir-125a,mml-mir-125a,ptr-mir-125a,mmu-mir-125a,rno-mir-125a,eca-mir-125a,	hsa-mir-125a	hsa-miR-125a-3p	3'	0	.((((((((..((.((((.((((.((((..((((((((((....))....)))))))))))).))))))))))..)).).))))).
292	TTAATGCTAATCGTGATAGGGGT	bta-miR-155	gp1b	1588	1415	-0.2	23	864	gp1b	chr1	-	139744156	139744224	tgctaTTAATGCTAATCGTGATAGGGGTttttacctcggactgactcctacatgttagcattaacaggg	7	bta-mir-155,hsa-mir-155,ssc-mir-155,cfa-mir-155,mml-mir-155,ptr-mir-155,eca-mir-155,	bta-mir-155	bta-miR-155	5'	0	..((.((((((((((.((((.((((((((.............)))))))))))))))))))))).))..
293	CGGCGCGCCGGGCCCGGG	PC-5p-78712_15	gp4a	19	17	-0.2	18	648	gp4a	chr21	-	47895755	47895892	ggcggCGGCGCGCCGGGCCCGGGcagtgctcgctcctgctggggcgctgcggtagcgcccgggtccgggcgtcgccatg	0				5'	0	...((((((((.((((((((((((..((((((((((....))))))....))))..))))))))))))))))))))...
294	AGAGGATACCCTTTGTATGTTC	oar-miR-1185-5p	gp1a	658	589	-0.2	22	813	gp1a	chr18	+	68518111	68518216	agctgccctttggtacttgaagAGAGGATACCCTTTGTATGTTCacttaattaatggcgaATATACAGAGGGAGACTCTTATttgcgtatcaaactctgactggga	8	oar-mir-1185,bta-mir-1185,hsa-mir-1185-1,hsa-mir-1185-2,ptr-mir-1185-1,ptr-mir-1185-2,ppy-mir-1185-2,eca-mir-1185,	oar-mir-1185	oar-miR-1185-5p	5'	0	.....(((((((((((..((((((((....((((((((((((((.((........)).))))))))))))))...))))).)))..))))))))........))).
295	CTCCGTTTGCCTGTTTTGCTGA	bta-miR-1468	gp1b	3294	2961	-0.2	22	839	gp1b	chrX	-	57753619	57753715	gttgaagaggtgggtggtttCTCCGTTTGCCTGTTTTGCTGAtgttcatttgacttattctcAGCAAAATAAGCAAATGGAAaattcatccatcaac	4	bta-mir-1468,hsa-mir-1468,ppy-mir-1468,eca-mir-1468,	bta-mir-1468	bta-miR-1468	5'	0	........((((((((..((.(((((((((.(((((((((((..................))))))))))).))))))))).))..))))))))...
296	CAGTGCAATGATGAAAGGGCAT	bta-miR-130b	gp3a	1296	1167	-0.2	22	830	gp3a					ggcctgcctgacactctttccctgttgcactactgtgcgcccctggcaagCAGTGCAATGATGAAAGGGCATcggtcaggcc	11	bta-mir-130b,hsa-mir-130b,ssc-mir-130b,cfa-mir-130b,mml-mir-130b,ptr-mir-130b,ppy-mir-130b,oan-mir-130c,mmu-mir-130b,rno-mir-130b,eca-mir-130b,	bta-mir-130b	bta-miR-130b	3'	0	((((((.((((..(((((((...((((((((.((.(((.......))))).))))))))...)))))))..)))).))))))
297	CAAAGTGCTTACAGTGCAGGTAG	bta-miR-17-5p_R-1	gp1b	1718	1549	-0.1	23	866	gp1b	chr10	+	68404519	68404602	gtcagaataatgtCAAAGTGCTTACAGTGCAGGTAGtgatttgtgcatctACTGCAGTGAAGGCACTTGTAGCattatggtgac	11	bta-mir-17,ssc-mir-17,cfa-mir-17,mdo-mir-17,ppy-mir-17,oan-mir-17,mmu-mir-17,rno-mir-17-1,rno-mir-17-2,eca-mir-17,eca-mir-106a,	bta-mir-17	bta-miR-17-5p	5'	0	((((..(((((((..((((((((.((.(((((.(((((.......)).)))))))).)).))))))))...)))))))..))))
298	ACTGGACTTGGAGCCAGAAG	hsa-miR-378d_2ss14TC20AG	gp2a	52	47	-0.1	20	662	gp2a	chr5	+	64411226	64411365	tgggtgacagagccacccagggctcctgactccaggtcctgtgtgttacctcgaaatagcACTGGACTTGGAGTCAGAAGgcctgagtggagtcgccttcc	6	hsa-mir-378d-2,hsa-mir-378c,hsa-mir-378f,hsa-mir-378i,hsa-mir-378d-1,mmu-mir-378b,	hsa-mir-378d-1	hsa-miR-378d	3'	0	.(((((((....((((.((((.((.((((((((((((((...((((((........)))))).)))))))))))))).)).)))).)))).)))))))...
299	TCACAGTGAACCGGTCTCTTTCC	bta-miR-128_R+2	gp3b	42	38	-0.1	23	844	gp3b					tgagctgttggattcggggccgtagcactgtctgagaggtttacatttcTCACAGTGAACCGGTCTCTTTttcagctgcttc	17	bta-mir-128-1,bta-mir-128-2,hsa-mir-128-1,hsa-mir-128-2,ssc-mir-128-1,ssc-mir-128-2,mdo-mir-128,ptr-mir-128-1,ptr-mir-128-2,oan-mir-128-1,oan-mir-128-2,mmu-mir-128-1,mmu-mir-128-2,rno-mir-128-1,rno-mir-128-2,eca-mir-128-2,eca-mir-128,	bta-mir-128-2	bta-miR-128	3'	0	.((((.((((((...(((((((...((((((..((((..(....)..))))))))))...)))))))...)))))).)))).
300	CTTATGCAAGATTCCCTTCTAC	hsa-miR-491-3p	gp1b	21	19	-0.1	22	834	gp1b	chr2	+	94126989	94127074	aattgacttagctgggtAGTGGGGAACCCTTCCATGAGGagtagaacactcCTTATGCAAGATTCCCTTCTACctgactgggttgg	6	bta-mir-491,hsa-mir-491,ssc-mir-491,cfa-mir-491,ptr-mir-491,mmu-mir-491,	hsa-mir-491	hsa-miR-491-3p	3'	0	..(..((..((..((((((..(((((..(((.((((((((((.....)))))))))).))).)))))..))))))..))..))..)
301	CAGTGCAATGTTAAAAGGGCAT	bta-miR-130a	gp1b	2819	2560	-0.1	22	826	gp1b	chr15	+	86737394	86737482	tgctgcgggccggaGCTCTTTTCACATTGTGCTACTgtctgcgcctgtcactagCAGTGCAATGTTAAAAGGGCATtggccgcgcagcg	12	bta-mir-130a,hsa-mir-130a,ssc-mir-130a,cfa-mir-130a,mdo-mir-130a,mml-mir-130a,ptr-mir-130a,oan-mir-130a,oan-mir-130b,mmu-mir-130a,rno-mir-130a,eca-mir-130a,	bta-mir-130a	bta-miR-130a	3'	0	.(((((((((((..((((((((.((((((..((.(((...((....))...))).))..)))))).))))))))..))))).)))))).
302	TCCGAGCCTGGGTCTCCCTCTT	hsa-miR-615-3p	gp1b	392	356	-0.1	22	801	gp1b	chr3	-	141444470	141444562	ctcgggaggggcgggagGGGGGTCCCCGGTGCTCGGATCtcgagggtgcttattgttcggTCCGAGCCTGGGTCTCCCTCTCcccccaccccc	9	bta-mir-615,hsa-mir-615,ssc-mir-615,cfa-mir-615,mml-mir-615,ptr-mir-615,ppy-mir-615,mmu-mir-615,eca-mir-615,	hsa-mir-615	hsa-miR-615-3p	3'	0	...(((..(((.((((((((((..(((((.(((((((((.(((..(...)..)))...))))))))))))))..)))))))))))))..))).
303	GCCTGCTGGGGTGGACCCTGGTT	oar-miR-370-3p_R-1_2ss16AC23AT	gp3b	11	10	-0.1	23	745	gp3b					agtctggggcacaaggcagagaagcCAGGTCACGTCTCTGCAGTTACaccgctctcgagtGCCTGCTGGGGTGGAACCTGGTATgtctgtctgtctagcaccacagc	3	oar-mir-370,mmu-mir-370,rno-mir-370,	oar-mir-370	oar-miR-370-3p	3'	0	...(((((((...(((((((...(((((((..(..(((.((((...(((((....)).))).)))).)))..)..)))))))...))))))).....)).)).))).
304	CCAAAGGTGAATTTTTTGGGA	hsa-miR-186*_L-2R+1	gp1b	11	10	-0.1	21	803	gp1b	chr1	-	48182575	48182660	tgcttataactttcCAAAGAATTCTCCTTTTGGGCTTtctgattttattttaagcCCAAAGGTGAATTTTTTGGGAagtttgagct	10	bta-mir-186,hsa-mir-186,ssc-mir-186,cfa-mir-186,mdo-mir-186,mml-mir-186,oan-mir-186,mmu-mir-186,rno-mir-186,eca-mir-186,	hsa-mir-186	hsa-miR-186*	3'	0	.(((((.(((((((((((((((((.(((((.((((((..............))))))))))).)))))))))))))))))))))).
305	AAACATCTGGTTGGTTGAGAGA	bta-miR-2483	gp1b	66	60	-0.1	22	836	gp1b	chrX	+	122410804	122410883	gagtgaaaagttcCGTCAACCATCCAGCTGTTTGAggtgatgcaaacAAACATCTGGTTGGTTGAGAGAatttttcactt	1	bta-mir-2483,	bta-mir-2483	bta-miR-2483	3'	0	(((((((((((((..(((((((.((((.((((((..(.....)...)))))).)))).)))))))..)))))))))))))
306	CTTCTGTCCGTCTTGCTACCA	PC-3p-38780_30	gp4a	33	30	-0.1	21	798	gp4a	chr15	+	58789414	58789556	gctggtaacatgaaatgaataatgccaagAAGTAGCAATTTGGCAGATCTGttggcacatacaCTTCTGTCCGTCTTGCTACCAacggcgttattaccttctaccttt	0				3'	0	...((((....(((...(((((((((.....(((((((..(((((((..(((........)))..)))).)))..)))))))....)))))))))...)))))))...
307	AATCCTTGGAACCTAGGTGTGAGT	bta-miR-362-5p	gp3a	1224	1118	-0.1	24	899	gp3a					ctcgAATCCTTGGAACCTAGGTGTGAGTgctgttctagtgcAACACACCTATTCAAGGATTCaaa	8	bta-mir-362,hsa-mir-362,ssc-mir-362,cfa-mir-362,mml-mir-362,ppy-mir-362,mmu-mir-362,eca-mir-362,	bta-mir-362	bta-miR-362-5p	5'	0	...(((((((((((...((((((((.(..(((...)))..)..)))))))))))))))))))...
								899	gp3a					ctcgAATCCTTGGAACCTAGGTGTGAGTgctgttctagtgcAACACACCTATTCAAGGATTCaaa	7	bta-mir-362,hsa-mir-362,mml-mir-362,ptr-mir-362,ppy-mir-362,mmu-mir-362,eca-mir-362,	bta-mir-362	bta-miR-362-5p	5'	0	...(((((((((((...((((((((.(..(((...)))..)..)))))))))))))))))))...
308	GTGCATTGTAGTTGCATTGCA	bta-miR-33a	gp3a	105	96	-0.1	21	783	gp3a					ctgcgGTGCATTGTAGTTGCATTGCAtgttctggcggtacccgtgcaatgtttccacagtgcatcacag	11	bta-mir-33a,hsa-mir-33a,cfa-mir-33,mdo-mir-33,mml-mir-33a,ppy-mir-33,oan-mir-33b,oan-mir-33a,mmu-mir-33,rno-mir-33,eca-mir-33a,	bta-mir-33a	bta-miR-33a	5'	0	(((.((((((((((....((((((((((....((.....))))))))))))....)))))))))).)))
309	CAAAGTGCTGTTCGTGCAGGTAG	bta-miR-93_R+1	gp1b	4502	4117	-0.1	23	864	gp1b	chr24	+	39419504	39419587	ctgggggctcCAAAGTGCTGTTCGTGCAGGTAGtgtgatcacccgacctACTGCTGAGCCAGCACTTCCCGAgccccagggaca	11	bta-mir-93,hsa-mir-93,cfa-mir-93,mdo-mir-93,age-mir-93,lla-mir-93,mml-mir-93,ggo-mir-93,mmu-mir-93,rno-mir-93,eca-mir-93,	bta-mir-93	bta-miR-93	5'	0	(..(((((((..((((((((((((.((((.(((..((......))..))))))))))).))))))))...)))))))..)....
310	TAAGCAAGCAGATGGTTCCTTT	PC-3p-74019_13	gp4a	12	11	-0.1	22	845	gp4a	chr6	-	66212696	66212839	ggaatgaagaagacaggggagggcaggtcatctgcttgcttagatggttgggatcTAAGCAAGCAGATGGTTCCTTTacttctaagcatagc	0				3'	0	...(((....(((.((..((((...(..(((((((((((((((((.......)))))))))))))))))..)))))..)))))...)))...
311	AACTGTTTGCAGAGGAAACTGA	hsa-miR-452	gp1b	880	807	-0.1	22	828	gp1b	chrX	+	118276286	118276370	gctaagcacttacAACTGTTTGCAGAGGAAACTGAggctttgtagctatatcTCAGTCTCATCTGCAAAGAAGTaagtgctttgc	5	bta-mir-452,hsa-mir-452,cfa-mir-452,ptr-mir-452,mmu-mir-452,	hsa-mir-452	hsa-miR-452	5'	0	((.((((((((((..((..(((((((.((.(((((((((....))).....)))))).)).)))))))))..)))))))))).))
312	CCACGTTGGGCGCCA	ssc-mir-4335-p5	gp3a	1468	1351	-0.1	15	556	gp3a					cctcttccagccccacgttgggcgccactctgctGTGCCCAGCGCTGCAGGGCAatagggaagc	1	ssc-mir-4335,	ssc-mir-4335	ssc-mir-4335-p5	5'	0	...(((((.((((((((((((((((.........)))))))))).))..)))).....))))).
313	CCCATAAAGTAGAAAGCACTAC	bta-miR-142_L+2	gp3a	51	47	-0.1	22	825	gp3a					gacagtgcagtcaccCATAAAGTAGAAAGCACTACtaacagcactggagggtgtAGTGTTTCCTACTTTATGGATGagtgtactgtg	6	bta-mir-142,ssc-mir-142,mdo-mir-142,ptr-mir-142,oan-mir-142,mmu-mir-142,	bta-mir-142	bta-miR-142	5'	0	.((((((((.(((.(((((((((((.(((((((((...((....))......))))))))).))))))))))).))).)))))))).
								825	gp3a					gacagtgcagtcaccCATAAAGTAGAAAGCACTACtaacagcactggagggtgtAGTGTTTCCTACTTTATGGATGagtgtactgtg	5	bta-mir-142,ssc-mir-142,cfa-mir-142,oan-mir-142,mmu-mir-142,	bta-mir-142	bta-miR-142	5'	0	.((((((((.(((.(((((((((((.(((((((((...((....))......))))))))).))))))))))).))).)))))))).
314	AGGGGTGCTATCTGTGGTTGAGGACA	bta-mir-342-p5	gp1b	89	82	-0.1	26	968	gp1b	chr18	+	67664202	67664283	cgaggcgAGGGGTGCTATCTGTGGTTGAGGACAcggcaaatggaactgTCTCACACAGAAATCGCACCCATCtcctcggccc	2	bta-mir-342,ssc-mir-342,	bta-mir-342	bta-mir-342-p5	5'	0	(((((.((.((((((..((((((..((((...((((.........))))))))))))))....)))))).)).)))))....
315	TTCCAGTTTTCCCAGGAATCCCT	bta-miR-145_1ss1GT	gp3a	356	328	-0.1	23	648	gp3a					caccttgtcctcacgGTCCAGTTTTCCCAGGAATCCCTtagatgctaagatggggattcctggaaatactgttcttgaggtcatggtt	9	bta-mir-145,ssc-mir-145,cfa-mir-145,mdo-mir-145,mml-mir-145,oan-mir-145,mmu-mir-145,rno-mir-145,eca-mir-145,	bta-mir-145	bta-miR-145	5'	0	.(((.((.(((((.((..((((.((.((((((((((((.............)))))))))))).)).))))..))))))).)).))).
316	ACCCCACTCCTGGTACCA	hsa-miR-4286_R+1	gp2b	80	74	-0.1	18	676	gp2b	chr11	-	42078576	42078713	acACCCCACTCCTGGTACCAgctgcttgggcaccccctgtggcacatgcctctgagatggagggat	1	hsa-mir-4286,	hsa-mir-4286	hsa-miR-4286	5'	0	...((((((((..((((...((..(..(((....))).)..))...))))...))).))).))...
317	CTGGGCAACATAGCGAGACCCCGTCTCTT	ssc-miR-1285_R+5	gp3a	1503	1394	-0.1	29	1087	gp3a					gctgatcagtagtgggatcgcgcctgtgaatagccactgtactccagcCTGGGCAACATAGCGAGACCCCGTctcttttg	1	ssc-mir-1285,	ssc-mir-1285	ssc-miR-1285	3'	0	.......((.((((((.((.((.(((((....(((...((......))...)))..))))))).)).)))).))))....
318	TGGATATGATGACTGA	hsa-miR-4791_R-2	gp3a	28	26	-0.1	16	613	gp3a					taagaacTGGATATGATGACTGAAAtaagctccatatcaatgagaatttcaatgggattatgtgcagtcaatgtccagtaatta	1	hsa-mir-4791,	hsa-mir-4791	hsa-miR-4791	5'	0	.....(((((((((..((((((..((((..(((((...(((....)))...))))).))))...))))))))))))))).....
319	GCCCCACCCCGCTGC	PC-3p-121163_7	gp4a	14	13	-0.1	15	552	gp4a	chr11	-	23850772	23850911	accgtagggggtggggggtgctgggcgtggctcgtttcccacaggggaacccatgaaatacGCCCCACCCCGCTGCgcgc	0				3'	0	..((((((((((((((.(((.....(((((...(((((((...))))))))))))...))).))))))))).)))))...
320	TGTAACAGCAACTCCATGTGGA	bta-miR-194	gp1b	710	660	-0.1	22	838	gp1b	chr12	-	24880900	24880996	ttcttaatggcatcatcgatTGTAACAGCAACTCCATGTGGActgtgcgtcaacttccagtggagatgctgttacttttgatggctgccaactcact	6	bta-mir-194-1,hsa-mir-194-1,ppy-mir-194,mmu-mir-194-1,rno-mir-194-1,eca-mir-194-2,	bta-mir-194-1	bta-miR-194	5'	0	.......((((((((((((..(((((((((.((((((.((((..((......)).)))))))))).)))))))))..))))))).))))).......
321	AAAAGTGCTTACAGTGCAGGTAG	bta-miR-106_R+1	gp3a	131	122	-0.1	23	867	gp3a					ccttggccatgtAAAAGTGCTTACAGTGCAGGTAgctttttgagatctactgcaatgcaagcacttcttacattaccatgg	8	bta-mir-106,hsa-mir-106a,ssc-mir-106a,cfa-mir-106a,cfa-mir-17,oan-mir-106,eca-mir-106a,eca-mir-17,	bta-mir-106	bta-miR-106	5'	0	((.(((..((((((((((((((.((.(((((.(((.((.....)).)))))))).)).)))))))).))))))..))).))
322	ACTGCCCTAAGTGCTCCTTCTGG	mmu-miR-18a*_R+1	gp3a	59	55	-0.1	23	872	gp3a					tgttcTAAGGTGCATCTAGTGCAGATAgtgaagtagattagcatctactgccctaagtgctccttctggca	5	bta-mir-18a,ssc-mir-18a,mdo-mir-18,mmu-mir-18a,eca-mir-18a,	mmu-mir-18a	mmu-miR-18a*	3'	0	.((...((((.(((..(((.((((.(((....((......))..))))))).)))..))).))))...)).
323	AACATAGAGGAAAATCCACATT	oar-miR-376e-3p	gp1a	1867	1741	-0.1	22	830	gp1a	chr18	+	68514646	68514751	gctcaatgtttgatattcaaaaGGTGGATATTCCTTCTATGTTTacaggattgacagctaAACATAGAGGAAAATCCACATTttaagtatctaaatttgcttttga	1	oar-mir-376e,	oar-mir-376e	oar-miR-376e-3p	3'	0	((.....((((((((((.((((.((((((.((((.((((((((((.............)))))))))))))).)))))).)))).)))))).))))..))......
324	ATGCTGACATATTTACTAGAGG	bta-miR-628	gp1b	79	74	-0.1	22	820	gp1b	chr7	+	57397827	57397921	atagctattgtgtcacttcctcATGCTGACATATTTACTAGAGGgtaaaattaataaccTTCTAGTAAGAGTGGCAGTCGAAgggaagggctcat	4	bta-mir-628,ssc-mir-628,mml-mir-628,ptr-mir-628,	bta-mir-628	bta-miR-628	5'	0	........((.(((.((((((..(((((.((..(((((((((((((..........)))))))))))))..)).))).))..))))))))).)).
325	CTCCGGGACGGCTGG	hsa-miR-4497_R-2	gp2b	16	15	-0.1	15	553	gp2b	chr10	+	15358440	15358574	cgacggcgagagggaggtgcgcgcgcggaccccgggaacaggccctcggctagcgagggaCTCCGGGACGGCTGGgaagcagagcccgctcgccgctt	1	hsa-mir-4497,	hsa-mir-4497	hsa-miR-4497	3'	0	...(((((((.(((...(((.....(((..((((((......((((((.....))))))..))))))....)))....)))...))).)))))))...
326	ATCATAGAGGAAAATCCATGT	oar-miR-376b-3p	gp1a	3178	2995	-0.1	21	788	gp1a	chr18	+	68515775	68515880	cgtctttctttggtatttaaaaGGTGGATATTCCTTCTATGTTTacgtgattcatagataATCATAGAGGAAAATCCATGTtttcagtatcaaatgctactctgga	2	oar-mir-376b,cfa-mir-376b,	oar-mir-376b	oar-miR-376b-3p	3'	0	........(((((((((.((((..(((((.(((((.(((((.(((.(((...)))...))).)))))))))).)))))..)))).)))))))))............
327	TGGGTCGGTCGGGCTGG	PC-5p-27136_48	gp4a	88	83	-0.1	17	599	gp4a	chr3	-	231085126	231085266	gtcctggTGGGTCGGTCGGGCTGGctcttgagatgcctcagtcaggcactcgaggtgttggtcgtgtcccatcggctg	0				5'	0	...((((((((.((....(((..(((((((((.(((((.....)))))))))))).))..))).)).))))))))...
328	CGGTTTAAGGTCTTGGAGACAAAG	bta-miR-2332	gp1b	18	17	-0.1	24	889	gp1b	chr11	+	18229665	18229738	catagcagctccagcaccatgtgactgactgcctggcctggaggccctCGGTTTAAGGTCTTGGAGACAAAGtg	1	bta-mir-2332,	bta-mir-2332	bta-miR-2332	3'	0	(((.....(((((..(((....((((((..((((.......))))..))))))...)))..))))).....)))
329	GGTTGATCAGAGAACATACATT	oar-miR-3959-5p	gp1a	1924	1826	-0.1	22	802	gp1a	chr18	+	68526200	68526300	atggtccgtgataggggagtggatGGTTGATCAGAGAACATACATTttgtcaatgaTGTATGTCAACTGATCCACAGTccctccctatccagtcacttctc	1	oar-mir-3959,	oar-mir-3959	oar-miR-3959-5p	5'	0	.......(((((.((((((.(((..((.((((((...(((((((((........)))))))))...)))))).))..))))))))).....))))).....
330	TGGGTGGACGGACGGACGCCGAGGGCG	PC-3p-1896135_2	gp4a	20	19	-0.1	27	1024	gp4a	chr18	-	53542471	53542617	cccCCCCGCGGGCCGGTCGCCGTGTCCTcgccccccggcctcccccgccctgctctggggTGGGTGGACGGACGGACGCCGAGGGCGcgcgtcggccgtccccggtgtggnnn	0				3'	0	.((..(((.(((.(((((((((((((((((....(((.(((((((((((((.....)))))))).))).)).)))....)))))))))).).)))))).))))))...))...
331	TTCACCACCTTCTCCACCCAGC	bta-miR-197	gp1b	4487	4279	-0.1	22	833	gp1b	chr1	+	91328391	91328471	ggggctgtgcCGGGTAGAGAGGGCAGTGGGAGGtaagagctcttcacccTTCACCACCTTCTCCACCCAGCagggccagca	4	bta-mir-197,hsa-mir-197,cfa-mir-197,mne-mir-197,	bta-mir-197	bta-miR-197	3'	0	..(((..(((.((((.(((((((..((((..((((((....))).)))..))))..))))))).)))).)))..)))....
332	AGGCAGTGTAGTTAGCTGATTGC	bta-miR-34c_R+1	gp1b	174	166	-0.1	23	862	gp1b	chr15	+	22170456	22170514	agtctagttactAGGCAGTGTAGTTAGCTGATTGCtaataataccaatcactaaccacn	7	bta-mir-34c,hsa-mir-34c,ssc-mir-34c,cfa-mir-34c,ptr-mir-34c,oan-mir-34,mmu-mir-34c,	bta-mir-34c	bta-miR-34c	5'	0	.((((((...)))))).(((..(((((.((((((.((....)).)))))))))))))).
333	GATAGCCGGTCCCCCGCCGTCCC	bta-mir-2904-3-p3	gp3a	3304	3161	-0.1	23	837	gp3a					acggcagcgccgcGGGAGCCTCGGTTGGCCTCggatagccggtcccccgccgtccccgccggcgggccgt	3	bta-mir-2904-3,bta-mir-2904-1,bta-mir-2904-2,	bta-mir-2904-3	bta-mir-2904-3-p3	3'	0	(((((..(((((((((..(..(((..((..((((....))))..)))))..)..)))).))))).)))))
334	CCACCTCCCCTGCAAACGTCCA	bta-miR-1306_R+1	gp1b	936	897	-0.1	22	837	gp1b	chr17	+	78580048	78580127	cagtctccaCCACCTCCCCTGCAAACGTCCAgtgatgcagacctaatgGACGTTGGCTCTGGTGGTGATGgacaggccga	5	bta-mir-1306,hsa-mir-1306,ssc-mir-1306,ptr-mir-1306,mmu-mir-1306,	bta-mir-1306	bta-miR-1306	5'	0	..(((((((.((((.((...((.((((((((...............)))))))).))...)).)))).))))..)))...
335	ATATACAGAGGGAGACTCTTAT	oar-miR-1185-3p	gp1a	97	93	-0.1	22	813	gp1a	chr18	+	68518111	68518216	agctgccctttggtacttgaagAGAGGATACCCTTTGTATGTTCacttaattaatggcgaATATACAGAGGGAGACTCTTATttgcgtatcaaactctgactggga	8	oar-mir-1185,bta-mir-1185,hsa-mir-1185-1,hsa-mir-1185-2,ptr-mir-1185-1,ptr-mir-1185-2,ppy-mir-1185-2,eca-mir-1185,	oar-mir-1185	oar-miR-1185-3p	3'	0	.....(((((((((((..((((((((....((((((((((((((.((........)).))))))))))))))...))))).)))..))))))))........))).
336	CACTAGATTGAGAGCTCCTGGA	hsa-miR-28-3p_1ss11TA	gp1b	1939	1862	-0.1	22	831	gp1b	chr1	-	212540396	212540487	aaaaatggtccttgccctcAAGGAGCTCACAGTCTATTGAgttgcctttctgactttccCACTAGATTGAGAGCTCCTGGAgggcaggcact	12	bta-mir-28,hsa-mir-28,ssc-mir-28,cfa-mir-28,mdo-mir-28,age-mir-28,sla-mir-28,mml-mir-28,mne-mir-28,ppy-mir-28,mmu-mir-28,rno-mir-28,	hsa-mir-28	hsa-miR-28-3p	3'	0	......(((.(((((((((.((((((((.(((((((.((((((........))))....)).))))))).)))))))).))))))))).)))
337	ACTCTTTCCCTGTTGCACTACT	hsa-miR-130b*_R+1	gp3a	388	374	-0.1	22	824	gp3a					ggcctgcctgacactctttccctgttgcactactgtgcgcccctggcaagCAGTGCAATGATGAAAGGGCATcggtcaggcc	11	bta-mir-130b,hsa-mir-130b,ssc-mir-130b,cfa-mir-130b,mml-mir-130b,ptr-mir-130b,ppy-mir-130b,oan-mir-130c,mmu-mir-130b,rno-mir-130b,eca-mir-130b,	hsa-mir-130b	hsa-miR-130b*	5'	0	((((((.((((..(((((((...((((((((.((.(((.......))))).))))))))...)))))))..)))).))))))
338	ATATAATACAACCTGCTAAGTG	bta-miR-374b	gp1b	3339	3222	-0.1	22	834	gp1b	chrX	-	65744926	65745020	gaagaaatcctactcggatggATATAATACAACCTGCTAAGTGtcctagcaCTTATCAGGTTGTATTATCATTgtccgtgtctatggctctcgtn	8	bta-mir-374b,hsa-mir-374b,ssc-mir-374b,cfa-mir-374b,ptr-mir-374b,mmu-mir-374,rno-mir-374,eca-mir-374b,	bta-mir-374b	bta-miR-374b	5'	0	((((..((...((.((((..(..(((((((((((((.(((((((....))))))).)))))))))))))..)..)))).))..))..)).))...
339	TCGGGACCGGGGTCCGGTGCGGAGA	bta-miR-2887_L+1R+4	gp3a	1597	1544	0	25	917	gp3a					cgtCGGGACCGGGGTCCGGTGCGgagagcccttcgtcccgggacacggggcgcggcc	2	bta-mir-2887-2,bta-mir-2887-1,	bta-mir-2887-1	bta-miR-2887	5'	0	.((((...(((...(((((..(((((....)))))..)))))...)))....)))).
340	TGCGGGATCTTTAGTTGTGG	bta-miR-3432_R-2	gp1b	217	211	0	20	753	gp1b	chr18	-	57958265	57958361	cttcgatctttgtggtggtgTGCGGGATCTTTAGTTGTGGtgtgcaagctctcagttgcagcttgtgggacccagttccctgaccgaggagtggacc	1	bta-mir-3432-1,	bta-mir-3432-1	bta-miR-3432	5'	0	..((.(.(((..((((((...(((((..((..(((((..(((..........)).)..)))))...))..))).))..))..))))..)))).))..
								753	gp1b	chr24	-	36914569	36914662	cagccgacgttgcggcaTGCGGGATCTTTAGTTGTGGcgtgtgcattcttagttgCAGCAACTAAAGATCCCTCAGGctgcaatgaagatcaga	1	bta-mir-3432-2,	bta-mir-3432-2	bta-miR-3432	5'	0	.......(((((((((.((.(((((((((((((((......((((........))))))))))))))))))).)).))))))))).........
341	TGCCTGTCTACACTTGCTGTGC	hsa-miR-214*	gp1b	471	457	0	22	837	gp1b	chr12	-	42133977	42134088	ggcctggctggacggagttgtcatgtgtcTGCCTGTCTACACTTGCTGTGCagaacatccgctcacctgtACAGCAGGCACAGACAGGCAGTcacatgacaacccagcctga	6	bta-mir-214,hsa-mir-214,mdo-mir-214,oan-mir-214,rno-mir-214,eca-mir-214,	hsa-mir-214	hsa-miR-214*	5'	0	.....((((((.....(((((((((((.((((((((((...((((((((((((.............))))))))))))...)))))))))).)))))))))))))))))...
342	AGGGCTTAGCTGCTTGTGAGCA	bta-miR-27a-5p	gp1b	135	131	0	22	826	gp1b	chr5	+	11443310	11443395	tggcctggggagcAGGGCTTAGCTGCTTGTGAGCAggtccacatcaagtcgtgTTCACAGTGGCTAAGTTCCGCccccccagggcc	12	bta-mir-27a,hsa-mir-27a,ssc-mir-27a,cfa-mir-27a,age-mir-27a,mne-mir-27a,ppy-mir-27a,lca-mir-27a,oan-mir-27a,mmu-mir-27a,rno-mir-27a,eca-mir-27a,	bta-mir-27a	bta-miR-27a-5p	5'	0	.(((((((((.((.(..((((((..(.((((((((((...........)).)))))))))..))))))..).))..))))))).))
343	AGCGCCGCGGGAGCCTCG	bta-mir-2904-3-p5	gp3a	413	401	0	18	650	gp3a					acggcagcgccgcGGGAGCCTCGGTTGGCCTCggatagccggtcccccgccgtccccgccggcgggccgt	3	bta-mir-2904-3,bta-mir-2904-1,bta-mir-2904-2,	bta-mir-2904-3	bta-mir-2904-3-p5	5'	0	(((((..(((((((((..(..(((..((..((((....))))..)))))..)..)))).))))).)))))
344	TTGTGCTTGATCTAACCATGT	bta-miR-218_R-1	gp1b	218	212	0	21	789	gp1b	chr16	-	311380	311489	gaccagtcgccgcggggctttcctTTGTGCTTGATCTAACCATGTGGTGGAACGATGGAAACGGAACatggttctgtcaagcaccgcggaaagcaccgcgctctcctgca	8	bta-mir-218-2,hsa-mir-218-2,ssc-mir-218b,cfa-mir-218-2,sla-mir-218-2,oan-mir-218-2,mmu-mir-218-2,eca-mir-218-2,	bta-mir-218-2	bta-miR-218	5'	0	...(((....(((((.(((((((...(((((((((..((((((((..........((....))..))))))))..)))))))))...))))))).))))).....)))..
								789	gp1b	chr6	+	44682455	44682566	gtggttatgtagcgagattttctgTTGTGCTTGATCTAACCATGTggttgccaggtatgagtaAAACATGGTTCCGTCAAGCACCatggaacgtcacgcagctttctacagc	12	bta-mir-218-1,hsa-mir-218-1,ssc-mir-218,cfa-mir-218-1,mdo-mir-218,mml-mir-218-1,mne-mir-218-1,lca-mir-218,oan-mir-218,mmu-mir-218-1,rno-mir-218a-1,eca-mir-218,	bta-mir-218-1	bta-miR-218	5'	0	((((....(..(((.((..(((..(.(((((((((..((((((((..((((((....)).)))).))))))))..))))))))).)..)))..)).)))..)...))))...
345	ATCCCACTTCTGACACCA	bta-miR-2478_L-2	gp1b	1698	1658	0	18	688	gp1b	chr8	-	16408545	16408621	gttgggggtcagtggtgagcaagcagagactacatagattgccttgcATCCCACTTCTGACACCAtgtattgtcaac	1	bta-mir-2478,	bta-mir-2478	bta-miR-2478	3'	0	..(((..(((((..(((.((((((((...((....)).))).)))))....)))..))))).)))............
346	CAAGCTCGCTTCTATGGGTCTGT	bta-miR-99a*_R+4	gp3a	275	269	0	23	862	gp3a					cccattggcataAACCCGTAGATCCGATCTTGTggtgaagtggaccgcaCAAGCTCGCTTCTATGGGTctgtgtcagtgtg	6	bta-mir-99a,ssc-mir-99a,cfa-mir-99a-1,cfa-mir-99a-2,ppy-mir-99a,eca-mir-99a-2,	bta-mir-99a	bta-miR-99a*	3'	0	..((((((((((.(((((((((..(((.((((((.((........)))))))).)))..))))))))).))))))))))..
347	TTTTGCGATGTGTTCCTAATAT	bta-miR-450	gp2b	3350	3323	0	22	819	gp2b	chrX	+	117080675	117080817	aaagatgctaaactntTTTTGCGATGTGTTCCTAATATgnantntaaatntattgggancattttgcatnnatngttttgtatcaat	17	bta-mir-450,bta-mir-450-1,hsa-mir-450a-2,hsa-mir-450a-1,ssc-mir-450a,ssc-mir-450c,cfa-mir-450a,mml-mir-450a-1,ptr-mir-450a-2,ptr-mir-450a-1,ppy-mir-450a-2,ppy-mir-450a-1,mmu-mir-450a-1,mmu-mir-450a-2,rno-mir-450a,eca-mir-450a,eca-mir-451a,	bta-mir-450-1	bta-miR-450	5'	0	...(((((.((((......(((((..((.((((((((.............)))))))).))..)))))......)))).)))))...
348	TGGAATGTAAGGAAGT	bta-miR-206_R-6	gp2b	210	209	0	16	602	gp2b	chr3	+	206756206	206756340	taaaacgttctgatcattttgtttaatctatttaacaTGGAATGTAAGGAAGTtatccctaagataaag	11	bta-mir-206,hsa-mir-206,ssc-mir-206,cfa-mir-206,mdo-mir-206,ptr-mir-206,oan-mir-206,mmu-mir-206,rno-mir-206,rno-mir-1,eca-mir-206-2,	bta-mir-206	bta-miR-206	3'	0	...(((.((((...(((((..(((((.....)))).)..)))))...)))))))...............
349	CCTCCTGGGGCCCGCACTCTCGC	bta-miR-1343*_L+1R+2	gp3a	25	25	0	23	868	gp3a					ggcttcggtgcTGGGGAGCGGCCCCCGGGCGGGcctctgctctggcccCTCCTGGGGCCCGCACTCTCgctccgggcc	3	bta-mir-1343,hsa-mir-1343,ssc-mir-1343,	bta-mir-1343	bta-miR-1343*	3'	0	(((.((((.((..(((.((((.(((((((.(((((........)))))..))))))).)))).)))..)).)))))))
350	TAAGTGCTTCCATGTTTGAGTGT	hsa-miR-302d	gp3a	54	54	0	23	857	gp3a					cctctACTTTAACATGGAGGCACTTGCtgtgacatgacaaaaaTAAGTGCTTCCATGTTTGAGTGTgg	5	hsa-mir-302d,mml-mir-302d,ptr-mir-302d,ppy-mir-302d,mmu-mir-302d,	hsa-mir-302d	hsa-miR-302d	3'	0	((..((((..((((((((((((((((.(((......)))....))))))))))))))))..)))).))
351	CAGCAACTAAAGATCCCTCAGG	bta-mir-3432-2-p3	gp1b	42	42	0	22	834	gp1b	chr24	-	36914569	36914662	cagccgacgttgcggcaTGCGGGATCTTTAGTTGTGGcgtgtgcattcttagttgCAGCAACTAAAGATCCCTCAGGctgcaatgaagatcaga	1	bta-mir-3432-2,	bta-mir-3432-2	bta-mir-3432-2-p3	3'	0	.......(((((((((.((.(((((((((((((((......((((........))))))))))))))))))).)).))))))))).........
352	ATCACACAAAGGCAACTTTTGT	oar-miR-377-3p	gp1a	106	106	0	22	834	gp1a	chr18	+	68537175	68537305	aagaggtatcttggtgctcaggccctgctgacgtttgatccttgagcAGAGGTTGCCTTTGGTGAATTCgctttatttatgttgaATCACACAAAGGCAACTTTCGTttgagtatcaaatcctgcttggga	5	oar-mir-377,bta-mir-377,ptr-mir-377,mmu-mir-377,rno-mir-377,	oar-mir-377	oar-miR-377-3p	3'	0	..(((.(((....))))))...(((.((....(((((((.((..(((..((((((((((((((((.(((((.........).)))))))).))))))))))))..)))..)).)))))))...))..))).
353	CCACGGATGTTTGAGCATGTGC	hsa-miR-105*_L+2R-2	gp3a	34	34	0	22	809	gp3a					tgtgcatcgtagTCAAATGCTCAGACTCCTGTGGTggctgctcatgcaccacggatgtttgagcatgtgctacggtgtcta	7	bta-mir-105a,bta-mir-105b,hsa-mir-105-1,hsa-mir-105-2,ssc-mir-105-2,cfa-mir-105b,eca-mir-105,	hsa-mir-105-2	hsa-miR-105*	3'	0	...(((((((((.((.((((((((((..((((((((.(.......)))))))))..)))))))))).)))))))))))...
354	TGAACTGTCTTACTCCCACATC	bta-miR-2411*_L-2R-1	gp3a	10	10	0	22	835	gp3a					gaggaaatgTGGAGTGACTGTCAGATGCAGCCAgcagaataagtggtttgGCTGAACTGTCTTACTCCCACATCCtc	1	bta-mir-2411,	bta-mir-2411	bta-miR-2411*	3'	0	(((((..((.(((((((....(((...((((((((..........).)))))))..)))..)))))))))..)))))
355	TCTAGGTATGGTCCCAGGGATC	hsa-miR-331-5p_L+1R-1	gp1b	365	365	0	22	821	gp1b	chr3	+	140159004	140159097	gagtttggttttgtttgggtttgtTCTAGGTATGGTCCCAGGGATCccagatcaaaccagGCCCCTGGGCCTATCCTAGAaccaacctaaactc	9	bta-mir-331,hsa-mir-331,ssc-mir-331,mml-mir-331,ptr-mir-331,ppy-mir-331,mmu-mir-331,rno-mir-331,eca-mir-331,	hsa-mir-331	hsa-miR-331-5p	5'	0	............(((((((((.((((((((.((((.(((((((..(.............)..))))))).)))))))))))).)))))))))..
356	GGAGTATTGTTTCCGCTGCC	mmu-miR-503*_L+1R-3_1ss15AG	gp1b	13	13	0	20	736	gp1b	chrX	+	117074680	117074782	gcactcagccgtgcccTAGCAGCGGGAACAGTACTGCAGtgggcgatcggtgatctGGAGTATTGTTTCCGCTGCCcgggcaaggctgggactcccgcacggg	5	ssc-mir-503,cfa-mir-503,mmu-mir-503,rno-mir-503,eca-mir-503,	mmu-mir-503	mmu-miR-503*	3'	0	...(((((((.(((((..(((((((((((((((((.(((...((.....))...))).)))))))))))))))))..))))).)))))))...(((....)))
357	CCTATTCTTGATTACTTGTTTC	mmu-miR-26a-2*_1ss4GA	gp3a	31	31	0	22	836	gp3a					ggctgtggctggaTTCAAGTAATCCAGGATAGGCTgtttccatctgtgaggcctattcttgattacttgtttctggaggcagct	17	bta-mir-26a-2,bta-mir-26a-1,bta-mir-26b,hsa-mir-26b,cfa-mir-26a-2,cfa-mir-26a-1,cfa-mir-26b,mdo-mir-26-1,mdo-mir-26-3,mdo-mir-26-2,ptr-mir-26a-2,ptr-mir-26a-1,ptr-mir-26b,mmu-mir-26a-2,mmu-mir-26a-1,mmu-mir-26b,rno-mir-26b,	mmu-mir-26a-2	mmu-miR-26a-2*	3'	0	((((((..(..((..(((((((((.((((((((((..............)))))))))).)))))))))..))..)..))))))
358	TCCTTCATTCCACCGGAGTCTG	bta-miR-205	gp3a	11	11	0	22	834	gp3a					ctcttgTCCTTCATTCCACCGGAGTCTGtctcgtacccaaccagatttcagtggagtgaagttcaggag	12	bta-mir-205,hsa-mir-205,ssc-mir-205,mdo-mir-205a,age-mir-205,lla-mir-205,mml-mir-205,ppy-mir-205,oan-mir-205,mmu-mir-205,rno-mir-205,eca-mir-205,	bta-mir-205	bta-miR-205	5'	0	((((((..(((((((((((.((((((((.............)))))))).)))))))))))..))))))
359	GCTCTTTTCACATTGTGCTACT	oan-miR-130a_L-1R+3	gp1b	12	12	0	22	828	gp1b	chr15	+	86737394	86737482	tgctgcgggccggaGCTCTTTTCACATTGTGCTACTgtctgcgcctgtcactagCAGTGCAATGTTAAAAGGGCATtggccgcgcagcg	12	bta-mir-130a,hsa-mir-130a,ssc-mir-130a,cfa-mir-130a,mdo-mir-130a,mml-mir-130a,ptr-mir-130a,oan-mir-130a,oan-mir-130b,mmu-mir-130a,rno-mir-130a,eca-mir-130a,	oan-mir-130a	oan-miR-130a	5'	0	.(((((((((((..((((((((.((((((..((.(((...((....))...))).))..)))))).))))))))..))))).)))))).
360	AGAACTTTGAAGAGAGA	PC-3p-42501_24	gp4a	18	18	0	17	644	gp4a	chr3	-	145492063	145492201	aggctctccaatcagaagtttctccctggcaagggccagAGAACTTTGAAGAGAGAag	0				3'	0	...(((((...(((((..(((((((((....))))..)))))..))))).)))))...
361	TGCACCATGGTTGTCTGAGCATG	bta-miR-767	gp3a	160	160	0	23	864	gp3a					tttgtattataggtttttgctcaTGCACCATGGTTGTCTGAGCATGcagcatgcttgtctgctcataccccatggttcctgagcaggaaccgtcactgcttactg	6	bta-mir-767,hsa-mir-767,mml-mir-767,ppy-mir-767,mmu-mir-767,eca-mir-767,	bta-mir-767	bta-miR-767	5'	0	...(((.....((((..((((((...(((((((..((.((((((..(((.....)))..)))))).)).)))))))...))))))..)))).....)))......
362	GAGGTTTTCTAGGTCTCCGTTTC	oar-miR-329a-5p_R+1	gp3a	14	14	0	23	835	gp3a					tgtaattggtggtacttgaggaGAGGTTTTCTAGGTCTCCGTTTctttcatgaggatgaAACACACCTGGTTAACCTTTTTtccagtatcagatcccaccttgg	13	oar-mir-329a,oar-mir-329b,bta-mir-329a,hsa-mir-329-2,hsa-mir-329-1,cfa-mir-329b,mml-mir-329-1,mml-mir-329-2,ptr-mir-329-2,ptr-mir-329-1,ppy-mir-329-2,ppy-mir-329-1,eca-mir-329,	oar-mir-329a	oar-miR-329a-5p	5'	0	.......(((((((((.((..(((((((..((((((....(((((.(((....))).)))))..))))))..)))))))..)).)))).......)))))....
363	CTGTACAACCTTCTAGCTTTCC	mmu-let-7c-1*	gp1b	27	27	0	22	832	gp1b	chr1	-	149959640	149959733	tgtgtgcatccgggtTGAGGTAGTAGGTTGTATGGTTtagagttacaccctgggagttaaCTGTACAACCTTCTAGCTTTCCttggagcacact	6	bta-let-7c,ssc-let-7c,cfa-let-7c,ptr-let-7c,mmu-let-7c-1,eca-let-7c,	mmu-let-7c-1	mmu-let-7c-1*	3'	0	.((((((.(((..(..(((.(((.((((((((..(((..((.(..(.....)..).)))))..)))))))).))).)))..)..))))))))).
364	TCCCTGTCCTCCAGGAGCTCA	bta-miR-339_R-1	gp1b	2092	2098	0	21	785	gp1b	chr24	+	44907800	44907877	ggggcagccgctgTCCCTGTCCTCCAGGAGCTCActtggtccggccgtGCGCTCCTCGAGGCCAGAGCCCgcgtctgc	2	bta-mir-339,ssc-mir-339,	bta-mir-339	bta-miR-339	5'	0	...((((.(((.((..(((.((((.((((((.(((..((.....))))).)))))).)))).))).))..))).))))
365	TGTGCAAATCTATGCAAAACTGA	bta-miR-19a	gp1b	1020	1026	0	23	865	gp1b	chr10	+	68404801	68404890	gcagtcctctgttagttttgcatagttgcactacaagaagaatgtagtTGTGCAAATCTATGCAAAACTGAtggtggcctgctatttcct	9	bta-mir-19a,cfa-mir-19a,mdo-mir-19a,age-mir-19a,mne-mir-19a,oan-mir-19a,mmu-mir-19a,rno-mir-19a,eca-mir-19a,	bta-mir-19a	bta-miR-19a	3'	0	((((.((.(..((((((((((((((((((((((((.......))))...))))))..))))))))))))))..).)).))))........
366	TAGCAGCACATCATGGTTTACA	bta-miR-15b	gp1b	940	946	0	22	828	gp1b	chr1	-	242627911	242628008	ttgaggccttaaagtactgTAGCAGCACATCATGGTTTACAtactacagtcaagatgCGAATCATTATTTGCTGCTCTAgaaatttaaggaaattcat	8	bta-mir-15b,hsa-mir-15b,ssc-mir-15b,cfa-mir-15b,age-mir-15b,oan-mir-15b,mmu-mir-15b,rno-mir-15b,	bta-mir-15b	bta-miR-15b	5'	0	.(((..(((((((...((..(((((((.((.((((((..(((.((.......)))))..)))))).)).)))))))..))...)))))))....))).
367	CTGACCTATGAATTGACAGCC	bta-miR-192_R-2	gp1b	717	722	0	21	798	gp1b	chr21	-	46923594	46923685	cgagtgcacagggctCTGACCTATGAATTGACAGCCagtgctctcgtgtcccctctggCTGCCAATTCCATAGGTCACAggtatgttcgcct	10	bta-mir-192,hsa-mir-192,ssc-mir-192,cfa-mir-192,mml-mir-192,ptr-mir-192,oan-mir-192,mmu-mir-192,rno-mir-192,eca-mir-192,	bta-mir-192	bta-miR-192	5'	0	...(((.(((..(((.((((((((((((((.(((((((................))))))).))))).)))))))))..))).))).)))..
368	CTTTTTGCGGTCTGGGCTTGC	cfa-miR-129	gp1b	65	66	0	21	797	gp1b	chr4	+	98078100	98078129	CTTTTTGCGGTCTGGGCTTGCtgttcctct	1	cfa-mir-129-1,	cfa-mir-129-1	cfa-miR-129	5'	0	......(((((........)))))......
369	CGAATCATTATTTGCTGCTCTA	hsa-miR-15b*	gp1b	152	154	0	22	844	gp1b	chr1	-	242627911	242628008	ttgaggccttaaagtactgTAGCAGCACATCATGGTTTACAtactacagtcaagatgCGAATCATTATTTGCTGCTCTAgaaatttaaggaaattcat	8	bta-mir-15b,hsa-mir-15b,ssc-mir-15b,cfa-mir-15b,age-mir-15b,oan-mir-15b,mmu-mir-15b,rno-mir-15b,	hsa-mir-15b	hsa-miR-15b*	3'	0	.(((..(((((((...((..(((((((.((.((((((..(((.((.......)))))..)))))).)).)))))))..))...)))))))....))).
370	TAAGGTGCATCTAGTGCAGATAG	bta-miR-18a_R+1	gp1b	329	333	0	23	856	gp1b	chr10	+	68404656	68404713	gctttttgttcTAAGGTGCATCTAGTGCAGATAGtgaagtagattagcatctactgcn	5	bta-mir-18a,ssc-mir-18a,mdo-mir-18,mmu-mir-18a,eca-mir-18a,	bta-mir-18a	bta-miR-18a	5'	0	(((.((((..(((.((....)))))..)))).)))..(((((((....)))))))...
371	TGGTAGACTATGGAACGTAGGCGT	oar-miR-379-5p_R+2	gp3b	94	95	0	24	898	gp3b					cctgattctggggtcagcaccactccacggttcctgcagagaTGGTAGACTATGGAACGTAGGCtgtgtgatttctgaccTATGTAACACGGTCCACTAACTctcagtatccaatccgtcctcgga	9	oar-mir-379,bta-mir-379,hsa-mir-379,cfa-mir-379,mml-mir-379,ptr-mir-379,mmu-mir-379,rno-mir-379,eca-mir-379,	oar-mir-379	oar-miR-379-5p	5'	0	........((((((.......)))))).((...(((.((((.((((.(((..((..(((((((...............)))))))..))..))).)))).)))))))...))..((((....))))
								898	gp3b					cctgattctggggtcagcaccactccacggttcctgcagagaTGGTAGACTATGGAACGTAGGCtgtgtgatttctgaccTATGTAACACGGTCCACTAACTctcagtatccaatccgtcctcgga	5	oar-mir-379,oar-mir-411b,hsa-mir-379,mmu-mir-379,rno-mir-379,	oar-mir-379	oar-miR-379-5p	5'	0	........((((((.......)))))).((...(((.((((.((((.(((..((..(((((((...............)))))))..))..))).)))).)))))))...))..((((....))))
372	TCCCTGTCCTCCAGGAGCTC	bta-miR-339b	gp1b	108	110	0	20	753	gp1b	chr5	-	17061172	17061229	TCCCAGTCCTCCAGGAGCTCcaggtctggggcgtgtgtggggattcctgcaggaggga	1	bta-mir-339b,	bta-mir-339b	bta-miR-339b	5'	0	((((.((((((((...((((((....))))))...)).))))))(((....)))))))
373	ACGCCCTTCCCCCCCTTCTTCA	bta-miR-1249	gp1b	95	98	0	22	696	gp1b	chr3	-	238088151	238088258	gattcttgtttgcatggggaggagggaggagatgggccacgttccctctgcctggaACGCCCTTCCCCCCCTTCTTCAcctagcgaactcctactcgtccttcaagac	5	bta-mir-1249,hsa-mir-1249,ptr-mir-1249,mmu-mir-1249,rno-mir-1249,	bta-mir-1249	bta-miR-1249	3'	0	.......((((((.((((((((((((.((.((.((((...(((((........))))))))).)).)).)))))))).))))))))))........(((......)))
374	GTGCGGAGAGCCCTTCGTCCCGGGAC	bta-mir-2887-2-p3	gp3a	971	1002	0	26	969	gp3a					cgtCGGGACCGGGGTCCGGTGCGgagagcccttcgtcccgggacacggggcgcggcc	2	bta-mir-2887-2,bta-mir-2887-1,	bta-mir-2887-2	bta-mir-2887-2-p3	3'	0	.((((...(((...(((((..(((((....)))))..)))))...)))....)))).
375	ACCCCACTCCTGGTACCAT	hsa-miR-4286_R+2	gp3a	29	30	0	19	713	gp3a					tacttatggcACCCCACTCCTGGTACCatagtcataagttaggagatgttagagctgtgagtaccatgacttaagtgtggtggcttaaacatg	1	hsa-mir-4286,	hsa-mir-4286	hsa-miR-4286	5'	0	.......((((((.(((((.((((((((((((..((((((....))).)))..)))))).)))))).)).....))).)))).))........
376	AGATCGACCGTGTTATATTCG	oar-miR-369-5p	gp1a	1422	1472	0	21	794	gp1a	chr18	+	68540269	68540375	agcatctctcctggtacctgaagggAGATCGACCGTGTTATATTCGctttattgacttcgAATAATACATGGTTGATCTTTtctcagtatcaaatctcaccttggag	8	oar-mir-369,bta-mir-369,hsa-mir-369,ssc-mir-369,cfa-mir-369,mmu-mir-369,rno-mir-369,eca-mir-369,	oar-mir-369	oar-miR-369-5p	5'	0	.......(((((((((.(((.((..(((((((((((((..((((((............))))))..)))))))))))).)..))))))))))...........))))
377	AGCTACATCTGGCTACTGGGTCT	bta-miR-222_R+2	gp1b	226	234	0.1	23	870	gp1b	chrX	-	49215331	49215442	gctgctggaatgtgtaggtaccctcaatggCTCAGTAGCCAGTGTAGATCCtgtcttttgtaatcagtAGCTACATCTGGCTACTGGGTCTctgatggcatcttctaccttc	11	bta-mir-222,hsa-mir-222,ssc-mir-222,cfa-mir-222,mdo-mir-222a,age-mir-222,mml-mir-222,oan-mir-222a,mmu-mir-222,rno-mir-222,eca-mir-222,	bta-mir-222	bta-miR-222	3'	0	.......(((.(((.((((.((.(((..(((((((((((((((((((...(((...........)))...))))).))))))))))))))..))).)).))))..))).)))
378	TCGAATCCCAGCGGTGCCTCCC	hsa-mir-3676-p3_1ss22GC	gp3a	25	26	0.1	22	696	gp3a					ttggttaaagcgcctgtctagtaaacaggagatcctgggttcgaatcccagcggtgcctCCGTGTTTCCCCCACGCTTTtgccaa	1	hsa-mir-3676,	hsa-mir-3676	hsa-mir-3676-p3	3'	0	((((..((((((..((......(((((((((((((((((.......))))).)))..)))).)))))....))))))))..))))
379	TTCACAGTGGCTAAGTTCCGC	bta-miR-27a-3p_R+1	gp1b	2973	3095	0.1	21	765	gp1b	chr5	+	11443310	11443395	tggcctggggagcAGGGCTTAGCTGCTTGTGAGCAggtccacatcaagtcgtgTTCACAGTGGCTAAGTTCCGCccccccagggcc	12	bta-mir-27a,hsa-mir-27a,ssc-mir-27a,cfa-mir-27a,age-mir-27a,mne-mir-27a,ppy-mir-27a,lca-mir-27a,oan-mir-27a,mmu-mir-27a,rno-mir-27a,eca-mir-27a,	bta-mir-27a	bta-miR-27a-3p	3'	0	.(((((((((.((.(..((((((..(.((((((((((...........)).)))))))))..))))))..).))..))))))).))
380	CGACTCTGGACGCGAG	mmu-mir-5115-p5	gp3a	1228	1281	0.1	16	595	gp3a					gggtgcggtggcgactCTGGACGCGAGCTGGGCCCttcccatggatggcctcagctgcggtgggtgtcacagcc	1	mmu-mir-5115,	mmu-mir-5115	mmu-mir-5115-p5	5'	0	....((.(((((.((((....(((.(((((((((..(((...))).)))).))))))))..))))))))).)).
381	TGGTCGACCATAAAACGTACGT	oar-miR-411b-5p	gp1a	369	387	0.1	22	818	gp1a	chr18	+	68501514	68501615	ccatttcgctgtatgtggagagaTGGTCGACCATAAAACGTACGTgtgctttatgacgTATGTCACATGGTCCACTAAttctcagcatcagtcagcctgagg	1	oar-mir-411b,	oar-mir-411b	oar-miR-411b-5p	5'	0	.......((((.(((..((((..((((.((((((...((((((((..........))))))))...)))))).))))..))))..)))))))..........
382	TGGCAGTGTCTTAGCTGGTTGTT	bta-miR-34a_R+1	gp1b	81	85	0.1	23	846	gp1b	chr12	+	47249202	47249306	ggccagctgtgagtgtttcttTGGCAGTGTCTTAGCTGGTTGTTgtgagtaataatgcaggaagcAATCAGCAAGTATACTGCCCTAgaagtgctgcacgttgtg	13	bta-mir-34a,hsa-mir-34a,ssc-mir-34a,cfa-mir-34a,mdo-mir-34a,age-mir-34a,lla-mir-34a,sla-mir-34a,mml-mir-34a,ppa-mir-34a,mmu-mir-34a,rno-mir-34a,eca-mir-34,	bta-mir-34a	bta-miR-34a	5'	0	...((((.(((((..(((((..(((((((((((.((((((((((....(((....)))....))))))))))))).))))))))..)))))..)).)))))))..
383	GCTGACTCCTAGTCCAGTGCT	bta-miR-345-5p	gp1b	158	166	0.1	21	788	gp1b	chr18	+	67824549	67824645	acccaaacccaggtctGCTGACTCCTAGTCCAGTGCTtgtgatggctggtgggcCCTGAACTAGGGGTCTGGAGgcctgggtttgaatatcaccagc	7	bta-mir-345,hsa-mir-345,ssc-mir-345,cfa-mir-345,ptr-mir-345,ppy-mir-345,eca-mir-345,	bta-mir-345	bta-miR-345-5p	5'	0	...(((((((((((((.((((((((((((.(((.(((..(........)..))).))).)))))))))).)))))))))))))))............
384	TCAAATGCTCAGACTCCTGTGGT	bta-miR-105a	gp3a	245	258	0.1	23	863	gp3a					tgtgcatcgtagTCAAATGCTCAGACTCCTGTGGTggctgctcatgcaccacggatgtttgagcatgtgctacggtgtcta	7	bta-mir-105a,bta-mir-105b,hsa-mir-105-1,hsa-mir-105-2,ssc-mir-105-2,cfa-mir-105b,eca-mir-105,	bta-mir-105a	bta-miR-105a	5'	0	...(((((((((.((.((((((((((..((((((((.(.......)))))))))..)))))))))).)))))))))))...
385	GAGTTTGACTGGGGC	mmu-mir-5102-p5	gp2b	691	729	0.1	15	562	gp2b	chr13	-	77094066	77094208	ggggttctcacttctggcgtcaagggacaatgccaggtgggGAGTTTGACTGGGGCggcggtacacctgtcaaacggtaacacaggtgtcctgaggcgagcttagggaggacaga	1	mmu-mir-5102,	mmu-mir-5102	mmu-mir-5102-p5	5'	0	...((((((.((.....((((..(((((...(((..(((....(((((((.(((...........)))))))))).....))).))))))))..)))).....)).))))))...
								499	gp2b	chr26	-	38453055	38453198	atAGGTGGTGAGTTTGAttaaggtgactgagtctgtctttcaaccctg	1	mmu-mir-5102,	mmu-mir-5102	mmu-mir-5102-p5	5'	0	...(((...(((...((((.((....)).))))...)))...)))...
								639	gp2b	chr7	-	81304020	81304157	aGGGGCTCTCGCTTCTGGtgccaagcacctggctaggccaggcgcaacccgctccggggacagtgcgagg	1	mmu-mir-5102,	mmu-mir-5102	mmu-mir-5102-p5	5'	0	.......(((((..(((.......((.((((((...)))))).))..((((...))))..))).))))).
								853	gp3a					gccccgaggggctctcGCTTCTGGCGCCAAGCTTCCGTCCtgcgcatgcgggcgggacagtgctaggtggggagtttgactggggcg	1	mmu-mir-5102,	mmu-mir-5102	mmu-mir-5102-p5	5'	0	(((((.((..((((((...((((((((.....(((((.(((((....))))))))))..))))))))..))))))....))))))).
386	TATTCATTTATCTCCCAGCCTACA	ssc-miR-664-3p	gp1b	769	812	0.1	24	915	gp1b	chr12	-	24955033	24955107	gaacattgaAACAGGCTAGGAGAAATGATTGGatagaaaattttattcTATTCATTTATCTCCCAGCCTACAaaa	2	ssc-mir-664,cfa-mir-664,	ssc-mir-664	ssc-miR-664-3p	3'	0	............(((((.(((((..(((.(((((((((.......))))))))).)))))))).)))))......
387	TATGGCTTTTTATTCCTATGTGA	bta-miR-135a	gp1b	103	109	0.1	23	867	gp1b	chr19	+	51058531	51058620	aggcctcgctgttctcTATGGCTTTTTATTCCTATGTGAttctactgctcactcATATAGGGATTGGAGCCGTGGCgcacggcgggggca	8	bta-mir-135a-1,hsa-mir-135a-1,ssc-mir-135-1,cfa-mir-135a-1,ppa-mir-135-1,ptr-mir-135a-1,mmu-mir-135a-1,eca-mir-135a,	bta-mir-135a-1	bta-miR-135a	5'	0	...(((((((((...(((((((((...((((((((((((.............))))))))))))..)))))))))...)))))))))...
388	TCCCTGTCCTCCAGGAGCTCACG	hsa-miR-339-5p	gp3a	17	18	0.1	23	887	gp3a					cggggcggccgctcTCCCTGTCCTCCAGGAGCTCACGtgtgcctgcctgTGAGCGCCTCGACGACAGAGCCGgcgcctgccccagtgtctgcgc	5	hsa-mir-339,mml-mir-339,ptr-mir-339,mmu-mir-339,rno-mir-339,	hsa-mir-339	hsa-miR-339-5p	5'	0	.(((((((.((((....(((((.((.(((.((((((..((....))..)))))).))).)).)))))....)))).))))))).(((....)))
389	TCAAGAGCAATAACGAAAAATGT	bta-miR-335	gp1b	3438	3655	0.1	23	851	gp1b	chr4	+	99930460	99930551	cttttgggcgggggTCAAGAGCAATAACGAAAAATGTttgtcataaaccgTTTTTCATTATTGCTCCTGACCtcctctcatttgctgtattc	10	bta-mir-335,hsa-mir-335,ssc-mir-335,cfa-mir-335,mml-mir-335,ptr-mir-335,ppy-mir-335,mmu-mir-335,rno-mir-335,eca-mir-335,	bta-mir-335	bta-miR-335	5'	0	....((((.((((((((.(((((((((.((((((((.((......)).)))))))).))))))))).)))))))).))))............
390	GAAGTTCTGTTATACACTCAGGC	hsa-miR-148b*_L+1	gp1b	116	124	0.1	23	875	gp1b	chr3	-	141167713	141167807	caccgttagcatttgaggtGAAGTTCTGTTATACACTCAGGCtgtggctctctgaaagTCAGTGCATCACAGAACTTTGTctcgaaagctttcta	8	bta-mir-148b,hsa-mir-148b,ssc-mir-148b,cfa-mir-148b,ptr-mir-148b,mmu-mir-148b,rno-mir-148b,eca-mir-148b,	hsa-mir-148b	hsa-miR-148b*	5'	0	.......(((.(((((((..(((((((((.((.((((..((((.............)))))))).)).)))))))))..))))))).))).....
391	AGAGCTTAGCTGATTGGTGAAC	hsa-miR-27b*	gp1b	302	323	0.1	22	826	gp1b	chr2	-	32299734	32299815	tgcAGAGCTTAGCTGATTGGTGAACagtgactggtttccgctttgTTCACAGTGGCTAAGTTCTGCacctgaagagaaggtg	9	bta-mir-27b,hsa-mir-27b,ssc-mir-27b,cfa-mir-27b,mdo-mir-27b,ptr-mir-27b,oan-mir-27b,mmu-mir-27b,eca-mir-27b,	hsa-mir-27b	hsa-miR-27b*	5'	0	.(((((((((((((.((((.(((((((....(((...)))..))))))))))))))))))))))))((((.......)))).
392	ACCTGGCATACAATGTAGATTTCTGT	hsa-miR-221*_R+4	gp1b	70	75	0.1	26	985	gp1b	chrX	-	49214630	49214739	ccaacatccaggtctagggcatgaACCTGGCATACAATGTAGATTTCTGTgtttgttgagcaacAGCTACATTGTCTGCTGGGTTTCaggctacctggaaacacgttctt	10	bta-mir-221,hsa-mir-221,ssc-mir-221,cfa-mir-221,mdo-mir-221,ptr-mir-221,oan-mir-221,mmu-mir-221,rno-mir-221,eca-mir-221,	hsa-mir-221	hsa-miR-221*	5'	0	......(((((((....(((.((((((..(((.(((((((((....((((((((...)))).))))))))))))).)))..)))).)).))))))))))...........
393	ATGCGGCACCTGCGGATACGG	PC-3p-3741_642	gp4a	443	475	0.1	21	770	gp4a	chr3	+	233633585	233633727	actgtgggccctccATGTCCGCGGGTTCCCTATCCcaggttggtcgagttcacggATGCGGCACCTGCGGATACGGagggccgactgg	0				3'	0	...((.((((((((.(((((((((((.((..((((.....(((......))).))))..)).))))))))))).)))))))).))...
394	GTAGATTTTCCTTCTATGGTTA	oar-mir-376d-p5	gp3a	515	553	0.1	22	821	gp3a					gggatccatcctgtttggtatttaaaaggtagattttccttctatggttacgggtttggtgattaATCATAGAGGAAAATCCACATtttcagtatcaaatgctgctttgg	9	oar-mir-376d,bta-mir-376d,hsa-mir-376a-2,hsa-mir-376a-1,cfa-mir-376a-2,cfa-mir-376a-3,cfa-mir-376a-1,ptr-mir-376a-2,ptr-mir-376a-1,	oar-mir-376d	oar-mir-376d-p5	5'	0	(((.....))).((((((((((.((((.((.((((((((.((((((((((...(((....))))))))))))))))))))).)).)))).))))))))))..........
395	CAAGCTCGTGTCTGTGGGTCCGT	bta-mir-99b-p3	gp3a	102	110	0.1	23	850	gp3a					ggcaccCACCCGTAGAACCGACCTTGCGgggccttcgccgcacacaagctcgtgtctgtgggtccgtgtc	2	bta-mir-99b,ptr-mir-99b,	bta-mir-99b	bta-mir-99b-p3	3'	0	(((((..((((..(((..(((.(((((((((...)).)))))....)).)))..)))..))))..)))))
396	AAAAAGTTTGTTCGAGTTTTTCC	PC-5p-71334_13	gp4a	10	11	0.1	23	863	gp4a	chrX	-	25575089	25575232	gactaaatgttgggctgaccAAAAAGTTTGTTCGAGTTTTTCCgtaacatctcactgaAAAAACCCGAATGAACTTTTGGccaacccagcgtttgcca	0				5'	0	...(((((((((((.((.((((((.(((..((((.(((((((.((........)).).)))))).))))..))))))))).)).)))))))))))...
397	TACGTAGATATATATGTATTTT	hsa-miR-1277	gp1b	23	25	0.1	22	814	gp1b	chrX	-	128014397	128014474	acctcccaaaTATATATATATATGTACGTATGtgtatatgaatgtaTACGTAGATATATATGTATTTTtggtgggttt	2	hsa-mir-1277,ssc-mir-1277,	hsa-mir-1277	hsa-miR-1277	3'	0	(((..(((((.((((((((((((.((((((((..(......)..)))))))).)))))))))))).)))))..)))..
398	ACGGGTTAGGCTCTTGGGAGCT	hsa-miR-125b-1*	gp1b	69	75	0.1	22	814	gp1b	chr15	-	33943211	33943298	cgcgcgcctctcaaTCCCTGAGACCCTAACTTGTGAtgtttaccgtttaaatccACGGGTTAGGCTCTTGGGAGCTgcgagtcgcgcc	10	bta-mir-125b-1,hsa-mir-125b-1,ssc-mir-125b-1,cfa-mir-125b-1,mdo-mir-125b-2,ppa-mir-125b,oan-mir-125,mmu-mir-125b-1,rno-mir-125b-1,eca-mir-125b,	hsa-mir-125b-1	hsa-miR-125b-1*	3'	0	.(((((.(((.((.((((.((((.((((((..(((..(((((.....))))).)))..)))))).))))))))..)).))).))))).
399	CAACCTGGAGGACTCCATGCTGT	bta-miR-490_R+1	gp1b	90	98	0.1	23	872	gp1b	chr4	+	106851078	106851205	tggagaccttgctggtttggaaagttcattgttcgacaCCATGGATCTCCAGGTGGGTcacgtttagagatacacCAACCTGGAGGACTCCATGCTGTtgagctgttcacaagcagcggacacttcta	8	bta-mir-490,hsa-mir-490,ssc-mir-490,cfa-mir-490,ptr-mir-490,ppy-mir-490,mmu-mir-490,eca-mir-490,	bta-mir-490	bta-miR-490	3'	0	.((((....((((.((((((((........((((((((.(((((((((((((((.(((...(((....)))..))).)))))))))..)))))).))))))))..))).)))))))))....))))..
400	TCCTGTACTGAGCTGCCCCGAGC	mml-miR-486-5p_R+1	gp3a	56	61	0.1	23	835	gp3a					gtaTCCTGTACTGAGCTGCCCCGAGctgggcagcatgaagggcctCGGGGCAGCTCAGTACAGGATgc	3	mml-mir-486,mmu-mir-3107,mmu-mir-486,	mml-mir-486	mml-miR-486-5p	5'	0	(((((((((((((((((((((((((((...(.....)...)).)))))))))))))))))))))))))
401	TGAGGTAGTAGGTTGTATAT	PC-5p-31035_34	gp4a	44	48	0.1	20	745	gp4a	chr3	+	238986150	238986291	gagactgacggccctttggggTGAGGTAGTAGGTTGTATATttggggctctgccctgctatgggttaactatacaatctactgtctttcctgaagtggctgta	0				5'	0	.......(((((((((..(((...(..(((((((((((((.(((.......((((......))))))).)))))))))))))..)..)))..))).)))))).
402	TCCCTGAGACCCTAACTTGTGAG	bta-miR-125b_R+1	gp3a	44	48	0.1	23	870	gp3a					gacttttcctagTCCCTGAGACCCTAACTTGTGAggtattttagtagcatcacaagtcaggctcttgggacctaggcggagggga	14	bta-mir-125b-2,bta-mir-125b-1,hsa-mir-125b-2,hsa-mir-125b-1,cfa-mir-125b-2,cfa-mir-125b-1,mdo-mir-125b-1,mdo-mir-125b-2,mmu-mir-125b-2,mmu-mir-125b-1,rno-mir-125b-2,rno-mir-125b-1,eca-mir-125b-2,eca-mir-125b,	bta-mir-125b-1	bta-miR-125b	5'	0	..(((..(((((..((..(((.(((.((((((((.((.........)).)))))))).))).)))..))..)))))..)))....
403	TAAGTGCTTCCATGTTTCAGT	bta-miR-302c_R-2	gp1b	51	56	0.1	21	781	gp1b	chr6	+	15704046	15704113	cctctgcTTTAACATGGGGGTACCTGCTGtgtaaagcaaaagTAAGTGCTTCCATGTTTCAGTggagg	6	bta-mir-302c,hsa-mir-302c,cfa-mir-302c,mdo-mir-302c,ptr-mir-302c,eca-mir-302c,	bta-mir-302c	bta-miR-302c	3'	0	((((..((..(((((((..((((.((((.((.....))..)))).))))..)))))))..))..))))
404	TCGACAGCACGACACTGCCTTCA	hsa-miR-196b*_R+1	gp1b	32	35	0.1	23	880	gp1b	chr4	+	72831446	72831530	aactggtcggtgattTAGGTAGTTTCCTGTTGTTGGGatccacctttctcTCGACAGCACGACACTGCCTTCAttacttcagttg	9	bta-mir-196b,hsa-mir-196b,ssc-mir-196b,cfa-mir-196b,mdo-mir-196b,mml-mir-196b,ptr-mir-196b,oan-mir-196b,eca-mir-196b,	hsa-mir-196b	hsa-miR-196b*	3'	0	((((((..((((((..(((((((.((.(((((((((((..........))))))))))).)).)))))))..)))))))))))).
405	AATCATACATGGTTGACCTTTTT	oar-miR-154b-3p	gp3a	94	103	0.1	23	858	gp3a					agagatacttggtggtacttgaagAGAGGTCTTCCATGGTGCATTCGctttattctttgacgAATCATACATGGTTGACCTTTTTttaggtatcaaatctggccttgaa	4	oar-mir-154b,hsa-mir-154,mmu-mir-154,rno-mir-154,	oar-mir-154b	oar-miR-154b-3p	3'	0	.(((........(((((((((((((((((((..((((((((.(((((.((........)))))))))).)))))..)))))))))))))))))))........)))...
406	TGGGTCTTTGCGGGCGAGATGA	bta-miR-193a-5p	gp3a	176	193	0.1	22	834	gp3a					tgggagctgagagcTGGGTCTTTGCGGGCGAGATGAaggtgtcggttcAACTGGCCTACAAAGTCCCAGTcctcggccccc	10	bta-mir-193a,hsa-mir-193a,ssc-mir-193a,mdo-mir-193,mml-mir-193a,ptr-mir-193a,ppy-mir-193a,mmu-mir-193,rno-mir-193,eca-mir-193a,	bta-mir-193a	bta-miR-193a-5p	5'	0	.(((.((((((..(((((.(((((..(((.((.((((........)))).)).)))..))))).)))))..))))))))).
								834	gp3a					tgggagctgagagcTGGGTCTTTGCGGGCGAGATGAaggtgtcggttcAACTGGCCTACAAAGTCCCAGTcctcggccccc	9	bta-mir-193a,hsa-mir-193a,ssc-mir-193a,cfa-mir-193a,mml-mir-193a,ppy-mir-193a,mmu-mir-193,rno-mir-193,eca-mir-193a,	bta-mir-193a	bta-miR-193a-5p	5'	0	.(((.((((((..(((((.(((((..(((.((.((((........)))).)).)))..))))).)))))..))))))))).
407	ACAAGTCAGGCTCTTGGGACC	hsa-miR-125b-2*_L-2R+1	gp3a	1613	1769	0.1	21	790	gp3a					gacttttcctagTCCCTGAGACCCTAACTTGTGAggtattttagtagcatcacaagtcaggctcttgggacctaggcggagggga	14	bta-mir-125b-2,bta-mir-125b-1,hsa-mir-125b-2,hsa-mir-125b-1,cfa-mir-125b-2,cfa-mir-125b-1,mdo-mir-125b-1,mdo-mir-125b-2,mmu-mir-125b-2,mmu-mir-125b-1,rno-mir-125b-2,rno-mir-125b-1,eca-mir-125b-2,eca-mir-125b,	hsa-mir-125b-2	hsa-miR-125b-2*	3'	0	..(((..(((((..((..(((.(((.((((((((.((.........)).)))))))).))).)))..))..)))))..)))....
408	TGCGGACCAGGGGAATCCGACTGTT	mmu-mir-5109-p3	gp3a	2407	2642	0.1	25	934	gp3a					gggtttggtggtggacttttccgtgcctgggctgacacctagcagacttagaacTGTTGCGGACCAGGGGAATCCGActgtttaatt	1	mmu-mir-5109,	mmu-mir-5109	mmu-mir-5109-p3	3'	0	..(((..(..(((((...((((...(((((.(((.....((((((........))))))))).)))))))))))).))..)..))).
409	AGGTTCTGTGATACACTCCGACT	mmu-miR-152*_L-1	gp1b	51	56	0.1	23	839	gp1b	chr11	+	40423233	40423314	tgtccccccggcccAGGTTCTGTGATACACTCCGACTcgggctctggagcagTCAGTGCATGACAGAACTTGGgcccggnnn	8	bta-mir-152,hsa-mir-152,ssc-mir-152,cfa-mir-152,mdo-mir-152,ptr-mir-152,mmu-mir-152,rno-mir-152,	mmu-mir-152	mmu-miR-152*	5'	0	......((.((((((((((((((.((.((((..((((...(((....))))))))))).)).)))))))))))))).))...
410	ATCTCGCTGGGGCCTCCA	hsa-miR-720_L+1	gp2b	211	232	0.1	18	673	gp2b	chr24	+	520585	520722	ATCTCGCTGGGGCCTCCAgaaa	3	hsa-mir-720,ptr-mir-720,mmu-mir-720,	hsa-mir-720	hsa-miR-720	5'	0	......(((((...)))))...
								673	gp2b	chr24	-	37449817	37449954	ggcgtgcttggaATCTCGCTGGGGCCTCCAgaaatgttgcagaaaccagtaatcgagaaaccaagcaccac	3	hsa-mir-720,ptr-mir-720,mmu-mir-720,	hsa-mir-720	hsa-miR-720	5'	0	...((((((((..((((((((((...)))))....(((((........))))))))))..))))))))...
								673	gp2b	chr25	-	31027446	31027583	cacggttggaATCTCGCTGGGGCCTCCAgaaatgttgcagaaaccagt	3	hsa-mir-720,ptr-mir-720,mmu-mir-720,	hsa-mir-720	hsa-miR-720	5'	0	...(((((.(((....(((((...)))))....))).))...)))...
411	CCTGAACTAGGGGTCTGGAGA	mmu-miR-345-3p_R-1	gp3a	10	11	0.1	21	802	gp3a					acccaagtccaggcctGCTGACCCCTAGTCCAGTGCTTgtggtggctactgggcCCTGAACTAGGGGTCTGGAGACctgggtttgatctccacagg	1	mmu-mir-345,	mmu-mir-345	mmu-miR-345-3p	3'	0	...(((..(((((.((.((((((((((((.(((.((..((((...))))...)).))).)))))))))).)))).)))))..)))...........
412	TAAGTGCTTCCATGTTTTAGT	bta-miR-302d	gp1b	27	30	0.1	21	780	gp1b	chr6	+	15704642	15704710	cctcTACTTTAACATGGAGGCACTTGCTgtgacttcataaaaaaaTAAGTGCTTCCATGTTTTAGTgcg	7	bta-mir-302d,hsa-mir-302d,cfa-mir-302d,mml-mir-302d,ptr-mir-302d,mmu-mir-302d,eca-mir-302d,	bta-mir-302d	bta-miR-302d	3'	0	....((((..((((((((((((((((.((((....))))......))))))))))))))))..))))..
413	TAGGTAGTTTCCTGTTGTTGGG	bta-miR-196b_R-1	gp1b	3561	3921	0.1	22	836	gp1b	chr4	+	72831446	72831530	aactggtcggtgattTAGGTAGTTTCCTGTTGTTGGGatccacctttctcTCGACAGCACGACACTGCCTTCAttacttcagttg	9	bta-mir-196b,hsa-mir-196b,ssc-mir-196b,cfa-mir-196b,mdo-mir-196b,mml-mir-196b,ptr-mir-196b,oan-mir-196b,eca-mir-196b,	bta-mir-196b	bta-miR-196b	5'	0	((((((..((((((..(((((((.((.(((((((((((..........))))))))))).)).)))))))..)))))))))))).
414	GTGGTTGATTGGATCCGTGGGT	bta-miR-2448	gp1b	49	54	0.1	22	808	gp1b	chr6	-	125275118	125275187	tgcacctgcggatacaaccaaacatggttggagaataattcacaatctGTGGTTGATTGGATCCGTGGGT	1	bta-mir-2448,	bta-mir-2448	bta-miR-2448	3'	0	...(((..(((((.((((((....))))))............(((((.......))))).)))))..)))
415	GTCAACACTTGCTGGTTTCCTCT	hsa-miR-505_L-1R+2	gp3a	235	259	0.1	23	859	gp3a					gatgcacccagtggGGGAGCCAGGAAGTATTGATGTttctgccagtttagCGTCAACACTTGCTGGTTTCCTctctggagcatc	4	hsa-mir-505,cfa-mir-505,mmu-mir-505,rno-mir-505,	hsa-mir-505	hsa-miR-505	3'	0	(((((..((((.(((((((((((.((((.((((((((...........)))))))).)))).))))))))))).)))).)))))
416	TTCACAGTGGCTAAGTTCCGCT	mdo-miR-27a_R+1	gp3a	116	128	0.1	22	799	gp3a					tggcttgaggagcaggacttagctgccttgtgaacagagtcagcatcatattgtgTTCACAGTGGCTAAGTTCCGCtccccttgcc	1	mdo-mir-27a,	mdo-mir-27a	mdo-miR-27a	3'	0	.(((....(((((.(((((((((..(..((((((((.(((.........))).)))))))))..))))))))).)))))....)))
417	AACACACCTATTCAAGGATTCA	bta-miR-362-3p_R+1	gp3a	53	58	0.1	22	834	gp3a					ctcgAATCCTTGGAACCTAGGTGTGAGTgctgttctagtgcAACACACCTATTCAAGGATTCaaa	8	bta-mir-362,hsa-mir-362,ssc-mir-362,cfa-mir-362,mml-mir-362,ppy-mir-362,mmu-mir-362,eca-mir-362,	bta-mir-362	bta-miR-362-3p	3'	0	...(((((((((((...((((((((.(..(((...)))..)..)))))))))))))))))))...
								834	gp3a					ctcgAATCCTTGGAACCTAGGTGTGAGTgctgttctagtgcAACACACCTATTCAAGGATTCaaa	7	bta-mir-362,hsa-mir-362,mml-mir-362,ptr-mir-362,ppy-mir-362,mmu-mir-362,eca-mir-362,	bta-mir-362	bta-miR-362-3p	3'	0	...(((((((((((...((((((((.(..(((...)))..)..)))))))))))))))))))...
418	TTATCAGAATCTCCAGGGGTAC	bta-miR-361	gp1b	1487	1651	0.2	22	842	gp1b	chrX	-	71434716	71434795	ggagcTTATCAGAATCTCCAGGGGTACttataatttgaaaaagtCCCCCAGGTGTGATTCTGATTTGCttccttctcctc	8	bta-mir-361,hsa-mir-361,ssc-mir-361,cfa-mir-361,ptr-mir-361,mmu-mir-361,rno-mir-361,eca-mir-361,	bta-mir-361	bta-miR-361	5'	0	(((((..(((((((((.((.((((.((((...........)))).)))).))...)))))))))..))))).........
419	TAACACTGTCTGGTAACGATGT	bta-miR-200a_R-1	gp1b	9	10	0.2	22	808	gp1b	chr12	-	54686375	54686462	gggcctctgtggaCATCTTACCGGACAGTGCTGGatttctcggctcgactcTAACACTGTCTGGTAACGATGTtcaaaggtgacccac	10	bta-mir-200a,hsa-mir-200a,cfa-mir-200a,mdo-mir-200a,mml-mir-200a,ptr-mir-200a,ppy-mir-200a,oan-mir-200a,rno-mir-200a,eca-mir-200a,	bta-mir-200a	bta-miR-200a	3'	0	(((..(((.(((((((((((((((((((((.((((....(((...))).)))).))))))))))))).)))))))).)))...)))..
420	CTCCTGGGGCCCGCACTCTCGC	bta-miR-1343*_R+2	gp1b	423	470	0.2	22	819	gp1b	chr24	+	29806566	29806644	ggcttcggtgcTGGGGAGCGGACCCCGGAgtgggccacccctccggcctCTCTTGGGGCCCGCACTCTCGCtccgggcc	1	bta-mir-1343,	bta-mir-1343	bta-miR-1343*	3'	0	(((.((((.((..(((.((((.((((((((.(((((........)))))))).))))).)))).)))..)).)))))))
421	TTGGAGGCGTGGGTT	hsa-miR-4443_R-2	gp3a	18	20	0.2	15	567	gp3a					ggtgggggTTGGAGGCGTGGGTTTTagaacctatccctttctagccctgagca	1	hsa-mir-4443,	hsa-mir-4443	hsa-miR-4443	5'	0	.((.(((((((((((..((((((....))))))..))..)))))))))..)).
422	TTTGGCAATGGTAGAACTCACACT	bta-miR-182	gp1b	443	493	0.2	24	907	gp1b	chr4	-	99265930	99266040	cgccgccgcctgcctcccaccattTTTGGCAATGGTAGAACTCACACTggtgaggtaatgggatccggtggttctagacttgccaactatggtgtgagggctcggccagca	10	bta-mir-182,hsa-mir-182,cfa-mir-182,mdo-mir-182,mml-mir-182,ptr-mir-182,ppy-mir-182,oan-mir-182,mmu-mir-182,eca-mir-182,	bta-mir-182	bta-miR-182	5'	0	.((.((((....((((.((((((..(((((((...((((((...((((((..............))))))))))))...)))))))..)))))).))))...))))..)).
423	AGCTACATTGTCTGCTGGGTTTC	bta-miR-221_R+1	gp1b	396	441	0.2	23	840	gp1b	chrX	-	49214630	49214739	ccaacatccaggtctagggcatgaACCTGGCATACAATGTAGATTTCTGTgtttgttgagcaacAGCTACATTGTCTGCTGGGTTTCaggctacctggaaacacgttctt	10	bta-mir-221,hsa-mir-221,ssc-mir-221,cfa-mir-221,mdo-mir-221,ptr-mir-221,oan-mir-221,mmu-mir-221,rno-mir-221,eca-mir-221,	bta-mir-221	bta-miR-221	3'	0	......(((((((....(((.((((((..(((.(((((((((....((((((((...)))).))))))))))))).)))..)))).)).))))))))))...........
424	AGACCCTGGTCTGCACTCTGTCT	bta-miR-504_R+1	gp1b	1323	1479	0.2	23	856	gp1b	chrX	+	110846610	110846689	gctgttgggAGACCCTGGTCTGCACTCTGTCTgtatgcttactgaAGGGAGCGCAGGGCAGGGTTTCCcatacagagggc	8	bta-mir-504,hsa-mir-504,ssc-mir-504,cfa-mir-504,mml-mir-504,ptr-mir-504,mmu-mir-504,rno-mir-504,	bta-mir-504	bta-miR-504	5'	0	.((((((((((((((((..((((.((((.((.(((....))).))..)))).))))..)))))))))))).)))).....
425	CAGCAGCACACTGTGGTTTGTA	bta-miR-497	gp1b	343	384	0.2	22	834	gp1b	chr11	-	27667505	27667616	ccaccccagtcctgctcccgcccCAGCAGCACACTGTGGTTTGTAcggcactgtggccacgtcCAAACCACACTGTGGTGTTAGAgcgagggtgggggaggcgccgctgagg	9	bta-mir-497,hsa-mir-497,ssc-mir-497,cfa-mir-497,mdo-mir-497,ptr-mir-497,ppy-mir-497,mmu-mir-497,eca-mir-497,	bta-mir-497	bta-miR-497	5'	0	...((.(((((((.(((((((((.((((.((((.(((((((((.(((((......)))..)).))))))))).)))).)))).......))))))))))))....)))).))
426	AGCGGGGCTGGGCGC	hsa-miR-4508_L+1R-3	gp2b	20	22	0.2	15	540	gp2b	chr16	+	3819053	3819199	ccgcggggaacgctcccaaggcgcgagagaAGCGGGGCTGGGCGCgagcgaggctctcccgggcgcctgagcccttgccatcgggtccgggaagcgtggcccggtc	1	hsa-mir-4508,	hsa-mir-4508	hsa-miR-4508	5'	0	...((((..((((((((..(((.(((.....((((((((((((((((((...))))......)))))).)))))).))..))).))).)))).))))..))))...
								540	gp2b	chr21	-	54667021	54667167	cAGCGGGGCTGGGCGCtcacggctgggggcagcgccacaggcaccacgccggggctgcacacggcgggcatc	1	hsa-mir-4508,	hsa-mir-4508	hsa-miR-4508	5'	0	((((...))))...((((...((((...(((((.((...(((.....))))).)))))...))))))))...
427	TAGCAGCACGTAAATATTGGGGT	PC-5p-592_3212	gp4a	3126	3532	0.2	23	850	gp4a	chr1	-	242627758	242627904	atacttgttccgctcTAGCAGCACGTAAATATTGGGGTagtaaaataaatattaaacaccaatattattgtgctgctttagcgtgacagggac	0				5'	0	...(((((..((((..(((((((((..((((((((..(((((.......)))))....))))))))..)))))))))..))))..)))))...
428	AACTGGCCTACAAAGTCCCAGT	bta-miR-193a-3p	gp3a	164	186	0.2	22	826	gp3a					tgggagctgagagcTGGGTCTTTGCGGGCGAGATGAaggtgtcggttcAACTGGCCTACAAAGTCCCAGTcctcggccccc	10	bta-mir-193a,hsa-mir-193a,ssc-mir-193a,mdo-mir-193,mml-mir-193a,ptr-mir-193a,ppy-mir-193a,mmu-mir-193,rno-mir-193,eca-mir-193a,	bta-mir-193a	bta-miR-193a-3p	3'	0	.(((.((((((..(((((.(((((..(((.((.((((........)))).)).)))..))))).)))))..))))))))).
								826	gp3a					tgggagctgagagcTGGGTCTTTGCGGGCGAGATGAaggtgtcggttcAACTGGCCTACAAAGTCCCAGTcctcggccccc	9	bta-mir-193a,hsa-mir-193a,ssc-mir-193a,cfa-mir-193a,mml-mir-193a,ppy-mir-193a,mmu-mir-193,rno-mir-193,eca-mir-193a,	bta-mir-193a	bta-miR-193a-3p	3'	0	.(((.((((((..(((((.(((((..(((.((.((((........)))).)).)))..))))).)))))..))))))))).
429	CCTGAACTAGGGGTCTGGAG	bta-miR-345-3p	gp1b	68	77	0.2	20	745	gp1b	chr18	+	67824549	67824645	acccaaacccaggtctGCTGACTCCTAGTCCAGTGCTtgtgatggctggtgggcCCTGAACTAGGGGTCTGGAGgcctgggtttgaatatcaccagc	7	bta-mir-345,hsa-mir-345,ssc-mir-345,cfa-mir-345,ptr-mir-345,ppy-mir-345,eca-mir-345,	bta-mir-345	bta-miR-345-3p	3'	0	...(((((((((((((.((((((((((((.(((.(((..(........)..))).))).)))))))))).)))))))))))))))............
430	ACCATCGACCGTTGAGTGGACC	hsa-miR-181c*_L-1R+1	gp1b	68	77	0.2	22	829	gp1b	chr5	-	11349566	11349662	ttgccaagggtttgggggAACATTCAACCTGTCGGTGAGTttgggcagctcaggcaaACCATCGACCGTTGAGTGGACCccgaggcctggaactgcc	9	bta-mir-181c,hsa-mir-181c,ssc-mir-181c,cfa-mir-181c,mdo-mir-181c,mml-mir-181c,ppy-mir-181c,mmu-mir-181c,rno-mir-181c,	hsa-mir-181c	hsa-miR-181c*	3'	0	...((..(((..(.((((..((((((((..(((((((.(((((((....))...)))))))))))).))))))))..)))).)..))))).......
431	TCAGTCTCATCTGCAAAGAAGT	mmu-miR-452-3p_1ss20GA	gp1b	163	185	0.2	22	833	gp1b	chrX	+	118276286	118276370	gctaagcacttacAACTGTTTGCAGAGGAAACTGAggctttgtagctatatcTCAGTCTCATCTGCAAAGAAGTaagtgctttgc	5	bta-mir-452,hsa-mir-452,cfa-mir-452,ptr-mir-452,mmu-mir-452,	mmu-mir-452	mmu-miR-452-3p	3'	0	((.((((((((((..((..(((((((.((.(((((((((....))).....)))))).)).)))))))))..)))))))))).))
432	ATGTCCGCGGGTTCCCTATCC	PC-5p-9339_153	gp4a	125	142	0.2	21	790	gp4a	chr3	+	233633585	233633727	actgtgggccctccATGTCCGCGGGTTCCCTATCCcaggttggtcgagttcacggATGCGGCACCTGCGGATACGGagggccgactgg	0				5'	0	...((.((((((((.(((((((((((.((..((((.....(((......))).))))..)).))))))))))).)))))))).))...
433	TGAGAACTGAATTCCATAGGTT	bta-miR-146a_R-2	gp1b	166	189	0.2	22	817	gp1b	chr5	+	76168772	76168870	cctatgtgtatcctcagcttTGAGAACTGAATTCCATAGGTTgtgtcagtgtcagacctatgaagtttagttctttagctgggatatctctatcatcct	7	bta-mir-146a,hsa-mir-146a,ssc-mir-146a,mdo-mir-146a,mml-mir-146a,ptr-mir-146a,ppy-mir-146a,	bta-mir-146a	bta-miR-146a	5'	0	.......((((((.(((((..((((((((((((.((((((((.((.......)))))))))).)))))))))))).)))))))))))............
434	CCCACCGCTGCCACCC	hsa-miR-1280_L-1	gp3a	14	16	0.2	16	536	gp3a					tctgTCCCACCGCTGCCACCCtcccctctgcctcagtgtgccaggcatcagcactcactcacagaggcaggctggatggcgggtgggacaacag	2	hsa-mir-1280,ptr-mir-1280,	hsa-mir-1280	hsa-miR-1280	5'	0	..(((((((((..(((((...(((..((((((((.(((....((((....)).))....))).))))))))..)))))))))))))))))....
435	TAGTGCAATATTGCTTATAGGGT	bta-miR-454	gp1b	254	291	0.2	23	871	gp1b	chr11	-	9243951	9244064	ctgtttattaccagatcctagaACCCTATCGATATTGTCTCTGCtgtgtaaatagctctgagTAGTGCAATATTGCTTATAGGGTtttggtgtttgggaagaacaatgggcagg	7	bta-mir-454,hsa-mir-454,cfa-mir-454,mml-mir-454,ptr-mir-454,oan-mir-454,eca-mir-454,	bta-mir-454	bta-miR-454	3'	0	((((..(((.(((((..((((((((((((((((((((((((.(((((....)))))...)))....)))))))))...))))))))))))..))))).......)))..)))).
436	CTTTCAGTCAGATGTTTGCTGC	hsa-miR-30d*	gp1b	34	39	0.2	22	850	gp1b	chr9	+	20892931	20893014	agaaagtctgttgtTGTAAACATCCCCGACTGGAAGCtgtaccacacagctaagCTTTCAGTCAGATGTTTGCTGCtaccggct	8	bta-mir-30d,hsa-mir-30d,ssc-mir-30d,cfa-mir-30d,mml-mir-30d,oan-mir-30d,mmu-mir-30d,eca-mir-30d,	hsa-mir-30d	hsa-miR-30d*	3'	0	....((((.((.(..(((((((((...(((((((((((..............))))))))))).)))))))))..).)).))))
437	GCTCCAGTGGCGCAATCGG	mmu-mir-1983-p5	gp1b	20	23	0.2	19	700	gp1b	chr20	-	32975343	32975459	gaaagcatGCTCCAGTGGCGCAATCGGttagcgcgcggtacttatacaacagtatatgtgcgggtgatgccgaggttgtgagttcgagcCTCACCTGGAGCATGTTTTCTttccttt	1	mmu-mir-1983,	mmu-mir-1983	mmu-mir-1983-p5	5'	0	(((((((((((((((........(((((...(((.((.(((.(((((....))))).))))).)))..)))))....(((((.......))))))))))))))))))))........
438	TAAGTGCTTCCATGTTTTAGTA	bta-miR-302a_L+1R-1_1ss22GA	gp1b	127	146	0.2	22	829	gp1b	chr6	+	15704465	15704535	cccaccactTAAACGTGGATGTACTTGCTTTgtagctaaaaaagTAAGTGCTTCCATGTTTTAGTGatggt	9	bta-mir-302a,hsa-mir-302a,hsa-mir-302b,cfa-mir-302a,mdo-mir-302a,ptr-mir-302a,ptr-mir-302b,oan-mir-302-1,eca-mir-302a,	bta-mir-302a	bta-miR-302a	3'	0	.(((.((((.(((((((((.(((((((((((.........))))))))))).))))))))).)))).))).
439	AATCATACAAGGACAATTTCTTT	oar-miR-539-3p	gp1a	175	202	0.2	23	841	gp1a	chr18	+	68521098	68521207	cacgtcgctatctcatacttgaGGAGAAATTATCCTTGGTGTGTtcactttatttgggatgAATCATACAAGGACAATTTCTTTttgagtatcaaatcctgcctcggcgg	8	oar-mir-539,bta-mir-539,hsa-mir-539,cfa-mir-539,ptr-mir-539,mmu-mir-539,rno-mir-539,eca-mir-539,	oar-mir-539	oar-miR-539-3p	3'	0	..............(((((..(..(((((((.((((((.((((((((((.......)).)))).)))))))))).)))))))..)..)))))......((((....))))
440	CATCTAGACTGTGAGCTTCTAGA	hsa-miR-708*_R+1_1ss3AT	gp3a	251	290	0.2	23	876	gp3a					ctgtgtgtgaagtggtaactgccctcAAGGAGCTTACAATCTAGCTGGGggtaaacgacttgcacatgaacgcatctagactgtgagcttctagagggcagggacctta	8	bta-mir-708,hsa-mir-708,ssc-mir-708,cfa-mir-708,ptr-mir-708,mmu-mir-708,rno-mir-708,eca-mir-708,	hsa-mir-708	hsa-miR-708*	3'	0	.............(((..((((((((.(((((((((((.(((((.....(((.....)))(((........))).))))).))))))))))).))))))))..)))...
441	AAGGAGCTTACAATCTAGCTGGG	hsa-miR-708	gp1b	312	361	0.2	23	870	gp1b	chr19	+	24593896	24593926	ctgccctcAAGGAGCTTACAATCTAGTTGGG	4	hsa-mir-708,ptr-mir-708,rno-mir-708,eca-mir-708,	hsa-mir-708	hsa-miR-708	3'	0	...(((....(((........)))....)))
442	TTTTTCATTATTGCTCCTGACC	hsa-miR-335*	gp1b	1329	1539	0.2	22	845	gp1b	chr4	+	99930460	99930551	cttttgggcgggggTCAAGAGCAATAACGAAAAATGTttgtcataaaccgTTTTTCATTATTGCTCCTGACCtcctctcatttgctgtattc	10	bta-mir-335,hsa-mir-335,ssc-mir-335,cfa-mir-335,mml-mir-335,ptr-mir-335,ppy-mir-335,mmu-mir-335,rno-mir-335,eca-mir-335,	hsa-mir-335	hsa-miR-335*	3'	0	....((((.((((((((.(((((((((.((((((((.((......)).)))))))).))))))))).)))))))).))))............
443	ACTGGCCTTGGAGTCAGAAGGCT	bta-miR-378_R+1_1ss6AC	gp2b	60	70	0.2	23	716	gp2b	chr4	+	10908801	10908944	tatttgcctgtgaatgttcttgactccccgcccttttgcagactcttcagggagagcACTGGGCTTGGAGTCAGAAGGCTggagtttacagggcagcac	2	bta-mir-378-2,hsa-mir-378g,	bta-mir-378-2	bta-miR-378	3'	0	...((((((((((((..((((((((((..((((...(((...((((....)))).)))..))))..)))))))..))).....))))))))).)))...
444	CTAAGGGCTGGGGCGGTC	bta-miR-2487_L-2R-2_1ss15CG	gp1b	30	35	0.2	18	570	gp1b	chrX	-	58091336	58091393	gtgctccactctggccgcctggaaaggagctCTAAGGGCTGGGCCGGTCggcgtccgg	1	bta-mir-2487,	bta-mir-2487	bta-miR-2487	3'	0	..((.((...((((((.(((....)))((((.....)))).))))))..)).))....
445	TAATCTCAGCTGGCAACTGTGA	bta-miR-216a	gp1b	18	21	0.2	22	846	gp1b	chr3	+	71871112	71871221	ggatggctgtgagttggctTAATCTCAGCTGGCAACTGTGAgatgttcatacagccctcCACAGTGGTCTCTGGGATTATGctaaacagagcaatctccttgccctcatg	11	bta-mir-216a,hsa-mir-216a,ssc-mir-216,cfa-mir-216a,mdo-mir-216,mml-mir-216a,ppy-mir-216,oan-mir-216,mmu-mir-216a,rno-mir-216a,eca-mir-216a,	bta-mir-216a	bta-miR-216a	5'	0	(((..(((.((..(((((.(((((((((..(((.((((((((.(((....)))...)).)))))).))).))))))))).))))).)).)))....)))...........
446	ACAGTAGTCTGCACATTGGCT	bta-miR-199c_L-1R+2	gp2a	24	28	0.2	21	711	gp2a	chr12	-	42139728	42139868	gatcctgctccgtcgccccagtgttcagactacctgttcaggacaatgccgttgtACAGTAGTCTGCACATTGGTTagactgggcaagggag	1	bta-mir-199c,	bta-mir-199c	bta-miR-199c	3'	0	..((((((((.(((...(((((((.((((((((.(((...((......)).....))))))))))).)))))))...))).))))).)))..
447	ACAGATTCGATTCTAGGGGAAT	hsa-miR-10b*	gp1b	342	400	0.2	22	825	gp1b	chr2	-	141364610	141364713	cagtaacgttgtctatataTACCCTGTAGAACCGAATTTGTgtggtatccatgtagtcACAGATTCGATTCTAGGGGAATatatggtcgatgcaaaaacttcac	13	bta-mir-10b,hsa-mir-10b,ssc-mir-10b,cfa-mir-10b,mdo-mir-10b,mml-mir-10b,mne-mir-10b,ggo-mir-10b,ptr-mir-10b,oan-mir-10b,mmu-mir-10b,rno-mir-10b,eca-mir-10b,	hsa-mir-10b	hsa-miR-10b*	3'	0	......(((((.((((((((.((((.(((((.((((((((((...(((....)))..)))))))))).))))))))).)))))))).)))))............
448	TACGTCATCGTTGTCATCGTCA	hsa-miR-598	gp3a	12	14	0.2	22	826	gp3a					gcttGATGATGCTGCTGATGCTGgcggtgatcccgatggtgtgagctggaaatggggtgcTACGTCATCGTTGTCATCGTCAtcatcatcatccgag	3	hsa-mir-598,ptr-mir-598,eca-mir-598,	hsa-mir-598	hsa-miR-598	3'	0	.((((..((((....(((((.((((((((((..(((((..((.(((............)))))..)))))..)))))))))).))))).))))))))
								826	gp3a					gcttGATGATGCTGCTGATGCTGgcggtgatcccgatggtgtgagctggaaatggggtgcTACGTCATCGTTGTCATCGTCAtcatcatcatccgag	4	hsa-mir-598,hsa-mir-1322,ptr-mir-598,ptr-mir-1322,	hsa-mir-598	hsa-miR-598	3'	0	.((((..((((....(((((.((((((((((..(((((..((.(((............)))))..)))))..)))))))))).))))).))))))))
449	GGTGGATATTCCTTCTATGTTT	oar-miR-376b-5p	gp1a	111	131	0.2	22	752	gp1a	chr18	+	68514646	68514751	gctcaatgtttgatattcaaaaGGTGGATATTCCTTCTATGTTTacaggattgacagctaAACATAGAGGAAAATCCACATTttaagtatctaaatttgcttttga	1	oar-mir-376e,	oar-mir-376e	oar-miR-376b-5p	5'	0	((.....((((((((((.((((.((((((.((((.((((((((((.............)))))))))))))).)))))).)))).)))))).))))..))......
								752	gp1a	chr18	+	68515775	68515880	cgtctttctttggtatttaaaaGGTGGATATTCCTTCTATGTTTacgtgattcatagataATCATAGAGGAAAATCCATGTtttcagtatcaaatgctactctgga	2	oar-mir-376b,cfa-mir-376b,	oar-mir-376b	oar-miR-376b-5p	5'	0	........(((((((((.((((..(((((.(((((.(((((.(((.(((...)))...))).)))))))))).)))))..)))).)))))))))............
450	ACCTTCTTGTATAAGCACTGTGCTAA	bta-miR-1248_R-1	gp3a	17	20	0.2	26	957	gp3a					tatACCTTCTTGTATAAGCACTGTGCTAAAattacagaaaccaagatagccttggtttttgtaataatgctagcagagtattacacaagaagaagaggaactgca	4	bta-mir-1248-2,bta-mir-1248-1,hsa-mir-1248,ptr-mir-1248,	bta-mir-1248-1	bta-miR-1248	5'	0	.....((((((((.(((..(((.(((((..(((((((((((((((.....))))))))))))))).....))))).))).))).)))))))).............
451	ATTGGGAACATTTTGCATTCAT	ssc-miR-450c-3p_1ss21GA	gp3b	135	159	0.2	22	822	gp3b					actatTTTTGCGATGTGTTCCTAATATgcagtataaatatattgggagcattttgcatgcatggttttgtatcaatatacag	18	bta-mir-450-1,bta-mir-450,hsa-mir-450a-1,hsa-mir-450a-2,ssc-mir-450a,ssc-mir-450c,cfa-mir-450a,mml-mir-450a-1,mml-mir-450a-2,ptr-mir-450a-1,ptr-mir-450a-2,ppy-mir-450a-1,ppy-mir-450a-2,mmu-mir-450a-1,mmu-mir-450a-2,rno-mir-450a,eca-mir-450a,eca-mir-451a,	ssc-mir-450c	ssc-miR-450c-3p	3'	0	(((((...(((((..(((((((((((((.........)))))))))))))..)))))...)))))..(((((....))))).
452	AACATTCATTGCTGTCGGTGGGATT	bta-miR-181b_R+1_1ss23TA	gp3b	22	26	0.2	25	912	gp3b					cttgggcagaggttctttcttaaaaggtcacaatcAACATTCATTGCTGTCGGTGGGTTgaactgtgtggacaagctcactgaacaatgagtgcaactgtggccccgcat	30	bta-mir-181b-1,bta-mir-181d,bta-mir-181b-2,hsa-mir-181b-1,hsa-mir-181b-2,hsa-mir-181d,ssc-mir-181b-1,ssc-mir-181b-2,ssc-mir-181d,cfa-mir-181b-1,cfa-mir-181b-2,cfa-mir-181d,mdo-mir-181b,mml-mir-181b-1,mml-mir-181b-2,mml-mir-181d,ptr-mir-181b-1,ptr-mir-181b-2,ptr-mir-181d,ppy-mir-181b,ppy-mir-181b-2,ppy-mir-181d,oan-mir-181b,oan-mir-181c,mmu-mir-181b-1,mmu-mir-181b-2,mmu-mir-181d,rno-mir-181b-1,rno…	bta-mir-181b-2	bta-miR-181b	5'	0	.....((.((((.....))))....(((((((.....(((((((((...((((((((((...((....))...)))))))))).)))))))))....)))))))..))..
453	CAATGTTTCCACAGTGCATCA	hsa-miR-33a*_R-1	gp3a	22	26	0.2	21	803	gp3a					ctgcgGTGCATTGTAGTTGCATTGCAtgttctggcggtacccgtgcaatgtttccacagtgcatcacag	11	bta-mir-33a,hsa-mir-33a,cfa-mir-33,mdo-mir-33,mml-mir-33a,ppy-mir-33,oan-mir-33b,oan-mir-33a,mmu-mir-33,rno-mir-33,eca-mir-33a,	hsa-mir-33a	hsa-miR-33a*	3'	0	(((.((((((((((....((((((((((....((.....))))))))))))....)))))))))).)))
454	GAAAGTTGAAAAGAAC	PC-5p-75892_11	gp4a	16	19	0.2	16	583	gp4a	chr3	+	151076134	151076269	tccttGAAAGTTGAAAAGAACtagtagggaaaatcctgaaagttttctatttttaaaaa	0				5'	0	...((((((((.((...(((((..(((((....)))))..))))))).))))))))...
455	TTTTGCAATATGTTCCTGAAT	hsa-miR-450b-5p_R-1	gp1b	1099	1307	0.3	21	791	gp1b	chrX	+	117080895	117080972	caaaattatTTTTGCAATATGTTCCTGAATatttagtataagtatATTGGGAACATTTTGCATCCatagttttgtatc	5	hsa-mir-450b,ssc-mir-450b,mml-mir-450b,ptr-mir-450b,eca-mir-450b,	hsa-mir-450b	hsa-miR-450b-5p	5'	0	(((((((((...(((((.(((((((..((((((((...))))))).)..))))))).)))))...)))))))))....
456	CTGGGAGAGGGTTGTTTACTCC	hsa-miR-30c-1*	gp3b	36	43	0.3	22	819	gp3b					gagggccagatacTGTAAACACCCTACACTCTCAGCTgtgcacagtgagaaagctgggagaaggctgtttactctctctgcctt	27	bta-mir-30f,bta-mir-30c,bta-mir-30b,hsa-mir-30c-2,hsa-mir-30c-1,hsa-mir-30b,ssc-mir-30c-2,ssc-mir-30c-1,ssc-mir-30b,cfa-mir-30c-2,cfa-mir-30c-1,cfa-mir-30b,age-mir-30b,mml-mir-30c-2,mml-mir-30c-1,ggo-mir-30b,ptr-mir-30c-2,ptr-mir-30c-1,oan-mir-30c,oan-mir-30b,mmu-mir-30c-2,mmu-mir-30c-1,mmu-mir-30b,rno-mir-30c-2,rno-mir-30c-1,rno-mir-30b,eca-mir-30b,	hsa-mir-30c-1	hsa-miR-30c-1*	3'	0	.((((.((((....(((((((.(((...(((((((((...(.....)....))))))))).))).)))))))....))))))))
457	CGCGCCGCGGCTGGAC	PC-5p-86793_27	gp4a	23	28	0.3	16	555	gp4a	chr22	+	55067353	55067487	gctggagggcctgcttcgcccgcCGCGCCGCGGCTGGACacgggggacgcgcgtgggcaccgcaggcaccgtccgcg	0				5'	0	((.(((((((((((...((((((((((((.((........)).))..)))).))))))...)))))).)).))))).
458	AAGGTAGATAGAACAGGTCTTGT	bta-miR-1839_R+1	gp1b	1709	2050	0.3	23	867	gp1b	chr18	+	22744132	22744207	cctaaatgaaAAGGTAGATAGAACAGGTCTTGTgtgcaaaatgaattcaAGACCTACTTATCTACCAACAGCaatg	5	bta-mir-1839,ssc-mir-1839,cfa-mir-1839,mmu-mir-1839,eca-mir-1839,	bta-mir-1839	bta-miR-1839	5'	0	............(((((((((...((((((((....(.....)....))))))))..)))))))))..........
459	TATATGTGTGTATGTGTATATA	PC-5p-72963_12	gp4a	14	17	0.3	22	809	gp4a	chr2	+	78341052	78341194	ggaagactttaacacatttacaTATATGTGTGTATGTGTATATAtgtatatacacacacatacactatatgctacactgtagttaacagtttaac	0				5'	0	...(((((((((((((..(((((((((((((((.(((((((((....))))))))).))))))).)))))).))...))).))))).)))))...
460	AGACCTACTTATCTACCAACAGC	ssc-miR-1839-3p_R+2_1ss11TA	gp1b	126	153	0.3	23	863	gp1b	chr18	+	22744132	22744207	cctaaatgaaAAGGTAGATAGAACAGGTCTTGTgtgcaaaatgaattcaAGACCTACTTATCTACCAACAGCaatg	5	bta-mir-1839,ssc-mir-1839,cfa-mir-1839,mmu-mir-1839,eca-mir-1839,	ssc-mir-1839	ssc-miR-1839-3p	3'	0	............(((((((((...((((((((....(.....)....))))))))..)))))))))..........
461	CGGCTCTGGGTCTGTGGGGA	hsa-miR-760	gp1b	14	17	0.3	20	766	gp1b	chr1	+	74960133	74960233	nggggcgcgtcgccCCCCTCAGTCCACCAGAGCCCGGATACCTCagaaattCGGCTCTGGGTCTGTGGGGAgcgaaatgcaacccaaactccattttgccg	6	bta-mir-760,hsa-mir-760,ptr-mir-760,ppy-mir-760,mmu-mir-760,rno-mir-760,	hsa-mir-760	hsa-miR-760	3'	0	.(((..(((((((.((((.(((....((((((((.((((.........))))))))))))..))).)))).))))..)))..)))................
462	CTGAGGTAGTAGGTTGTATAGTT	bta-let-7a_L+1	gp3a	350	426	0.3	23	854	gp3a					aggtTGAGGTAGTAGGTTGTATAGTTtagaattacatcaagggagataactgtacagcctcctagctttcct	45	bta-let-7a-2,bta-let-7a-1,bta-let-7f-2,bta-let-7a-3,bta-let-7g,bta-let-7f-1,hsa-let-7g,hsa-let-7b,ssc-let-7a-1,ssc-let-7a-2,ssc-let-7g,cfa-let-7a-2,cfa-let-7a-1,cfa-let-7g,mdo-let-7a-2,mdo-let-7a-1,mdo-let-7f-2,mdo-let-7a-3,mdo-let-7f-1,mdo-let-7b,mml-let-7a-2,mml-let-7a-1,mml-let-7a-3,mml-let-7b,ptr-let-7a-2,ptr-let-7a-1,ptr-let-7f-2,ptr-let-7a-3,ptr-let-7f-1,ptr-let-7b,oan-let-7f-2,oan-let-7g,o…	bta-let-7a-3	bta-let-7a	5'	0	(((..(((.(((.(((((((((((((.........(((......)))))))))))))))).))).))).)))
463	AAAACTCAGATGAACTTTTTGG	PC-3p-26052_43	gp4a	12	14	0.3	22	813	gp4a	chr2	+	219448302	219448444	cttgtattgggttggccaaaaaatttgttcaggttttctgtaacatcttacaaAAAACTCAGATGAACTTTTTGGccaatccaatacttt	0				3'	0	...(((((((((((((((((((.((..((..((((((.(((((....))))).))))))..))..)).)))))))))))))))))))...
								813	gp4a	chr7	-	97027370	97027512	aaacattgggttagctaaaaggttcatttgggtttctctgtagtatcttgtggaAAAACTCAGATGAACTTTTTGGctaacccagtgcat	0				3'	0	...((((((((((((((((((((((((((((((((.((..(((....)))..)).))))))))))))))))))))))))))))))))...
464	GCACTTGTCCCGGCCTGT	bta-miR-92a_L-4	gp1b	9	11	0.3	18	669	gp1b	chr10	+	68405270	68405299	tGCACTTGTCCCGGCCTGTtgagtttggtg	5	bta-mir-92a,ssc-mir-92a-1,mdo-mir-92,mmu-mir-92a-1,rno-mir-92a-1,	bta-mir-92a	bta-miR-92a	5'	0	..........(((..((....))..)))..
465	TCGAGGAGCTCACAGTCTAG	hsa-miR-151b_R+2	gp1b	114	139	0.3	20	745	gp1b	chr18	-	12781528	12781555	acctgcccTCGAGGAGCTCACAGTCTAG	1	hsa-mir-151b,	hsa-mir-151b	hsa-miR-151b	3'	0	....((((....)).))...........
466	AAGGAGCTCACAGTCTATTGA	bta-miR-28_R-1	gp1b	1342	1645	0.3	21	798	gp1b	chr1	-	212540396	212540487	aaaaatggtccttgccctcAAGGAGCTCACAGTCTATTGAgttgcctttctgactttccCACTAGATTGAGAGCTCCTGGAgggcaggcact	12	bta-mir-28,hsa-mir-28,ssc-mir-28,cfa-mir-28,mdo-mir-28,age-mir-28,sla-mir-28,mml-mir-28,mne-mir-28,ppy-mir-28,mmu-mir-28,rno-mir-28,	bta-mir-28	bta-miR-28	5'	0	......(((.(((((((((.((((((((.(((((((.((((((........))))....)).))))))).)))))))).))))))))).)))
467	CTATACAACCTACTGCCTTCC	hsa-let-7b*_R-1	gp1b	66	81	0.3	21	794	gp1b	chr3	+	238986956	238987069	gggacggcggaccctcccacacccgggtgccggcggggTGAGGTAGTAGGTTGTGTGGTTtcagggtagtgatgttgccccctcggaagataaCTATACAACCTACTGCCTTCC	9	bta-let-7b,hsa-let-7b,cfa-let-7b,mdo-let-7b,mml-let-7b,ptr-let-7b,oan-let-7b,mmu-let-7b,rno-let-7b,	hsa-let-7b	hsa-let-7b*	3'	0	....((.(((((((..........)))).))).)).((.(((((((((((((((((((((...((((((.....))))))..((....)).)))))))))))))))))))))))
468	TGGAGTGTGACAATGGTGTTTG	bta-miR-122	gp1b	13	16	0.3	22	845	gp1b	chr23	+	61583332	61583416	ccttagcagagctgTGGAGTGTGACAATGGTGTTTGtgtccaaactatcaaacgccattatcacactaaatagctactgttaggc	10	bta-mir-122,hsa-mir-122,cfa-mir-122,mdo-mir-122,mml-mir-122a,ptr-mir-122,oan-mir-122,mmu-mir-122,rno-mir-122,eca-mir-122,	bta-mir-122	bta-miR-122	5'	0	.((((((((((((((..(((((((.(((((((((((............))))))))))).)))))))..)))))).)))))))).
469	GGTGCCTACTGAGCTGATATCAG	bta-miR-24_L+1R-1	gp1b	17	21	0.3	23	885	gp1b	chr2	-	32299212	32299291	gacccgccctccGGTGCCTACTGAGCTGATATCAGttctcattttacacacTGGCTCAGTTCAGCAGGAACAGgagtcga	7	bta-mir-24-1,ssc-mir-24-2,cfa-mir-24-1,mdo-mir-24-1,ptr-mir-24-1,oan-mir-24,mmu-mir-24-1,	bta-mir-24-1	bta-miR-24	5'	0	....((..((((.((.(((.(((((((((..(((((.............))))).))))))))).))).)).)))).)).
470	AAAAACCCGAATGAACTTTTGG	PC-3p-8440_161	gp4a	37	46	0.3	22	819	gp4a	chr15	-	20536015	20536156	aactattgggttggccagaaagttcagatttttccatgagatgttatggAAAAACCCGAATGAACTTTTGGccaacctcagtattt	0				3'	0	...(((((((((((((((((.(((((..(((((((((((....)))))))))))......))))))))))))))))).)))))...
								819	gp4a	chrX	-	25575089	25575232	gactaaatgttgggctgaccAAAAAGTTTGTTCGAGTTTTTCCgtaacatctcactgaAAAAACCCGAATGAACTTTTGGccaacccagcgtttgcca	0				3'	0	...(((((((((((.((.((((((.(((..((((.(((((((.((........)).).)))))).))))..))))))))).)).)))))))))))...
471	TAAGTGCTTCCATGTTTTAGTAG	bta-miR-302b	gp1b	195	242	0.3	23	859	gp1b	chr6	+	15703901	15703975	ctccctttaactttaacatggtagtactttctgtgacttttgaaatagTAAGTGCTTCCATGTTTTAGTAGaagt	5	bta-mir-302b,cfa-mir-302b,oan-mir-302-2,mmu-mir-302b,eca-mir-302b,	bta-mir-302b	bta-miR-302b	3'	0	....(((..(((..(((((((.(((((((.((((..........)))).))))))).)))))))..)))..))).
472	TGGAGAGAAAGGCAGTTCCTGA	bta-miR-185	gp3a	607	755	0.3	22	810	gp3a					gggggtgagggacTGGAGAGAAAGGCAGTTCCTGAtggtcccctccccaggggctggctttcctccggcccctccttcc	8	bta-mir-185,hsa-mir-185,ssc-mir-185,cfa-mir-185,mml-mir-185,ptr-mir-185,mmu-mir-185,rno-mir-185,	bta-mir-185	bta-miR-185	5'	0	((..(.(((((.((((((.(((((.(((..((((..((......)).))))..))).))))))))))).))))))..))
473	TTCAAGTAATTCAGGATAGG	bta-miR-26a_R-2_1ss11CT	gp3a	750	933	0.3	20	755	gp3a					ggctgtggctggaTTCAAGTAATCCAGGATAGGCTgtttccatctgtgaggcctattcttgattacttgtttctggaggcagct	17	bta-mir-26a-2,bta-mir-26a-1,bta-mir-26b,hsa-mir-26b,cfa-mir-26a-2,cfa-mir-26a-1,cfa-mir-26b,mdo-mir-26-1,mdo-mir-26-3,mdo-mir-26-2,ptr-mir-26a-2,ptr-mir-26a-1,ptr-mir-26b,mmu-mir-26a-2,mmu-mir-26a-1,mmu-mir-26b,rno-mir-26b,	bta-mir-26a-1	bta-miR-26a	5'	0	((((((..(..((..(((((((((.((((((((((..............)))))))))).)))))))))..))..)..))))))
474	TAAGGTGCATCTAGTGCAGT	bta-miR-18b_R-2	gp1b	27	33	0.3	20	730	gp1b	chrX	+	117340642	117340729	tgtctcttgtgtTAAGGTGCATCTAGTGCAGTtagtgaagcagcttataatcTACTGCCCTAAATGCTCCTTCTGGCacaggctgcct	8	bta-mir-18b,hsa-mir-18b,ssc-mir-18b,cfa-mir-18b,ptr-mir-18b,oan-mir-18,mmu-mir-18b,eca-mir-18b,	bta-mir-18b	bta-miR-18b	5'	0	.((..(((((((.((((.((((.(((.(((((..((.............))..))))).))).)))).))))...)))))))..))..
475	CGGACCAGGGGAATC	mmu-miR-5109_L-5R-3	gp2b	12	15	0.3	15	575	gp2b	chr15	-	83106171	83106313	ccacccatcctcccaaaaacttttCGGACCAGGGGAATCaaatgaat	1	mmu-mir-5109,	mmu-mir-5109	mmu-miR-5109	3'	0	...(((....(((.(((....))).)))....)))............
476	TCTCTGGGCCTGTGTCTTAGGCT	hsa-miR-330-5p_R+1	gp1b	12	15	0.3	23	871	gp1b	chr14	-	55248342	55248435	ctttggcgatcactgccTCTCTGGGCCTGTGTCTTAGGCTctgcaagatcaaccgaGCAAAGCACACGGCCTGCAGAGAggcagcgctccgctc	6	bta-mir-330,hsa-mir-330,cfa-mir-330,ptr-mir-330,mmu-mir-330,rno-mir-330,	hsa-mir-330	hsa-miR-330-5p	5'	0	....((((....(((((((((((((((((((.(((..((((.............)))).))))))).))))..))))))))))).....)))).
477	TCCCCGAGTCCCTGGCGTGCACT	PC-5p-59206_16	gp4a	12	15	0.3	23	854	gp4a	chr1	+	286333913	286334056	gTCCCCGAGTCCCTGGCGTGCACTgacgccacgtcacccggTGTACTCTGGGACTCGGGTGT	0				5'	0	...((((((((((.((.(((((((((((...))))....))))))).))))))))))))...
478	GTGGATATTCCGTCTATGTTT	oar-miR-376c-5p	gp3a	26	32	0.3	21	753	gp3a					atccttctttggtatttaaaagGTGGATATTCCGTCTATGTTTatgttatttatggttaAACATAGAGGAAATTCCACGTtttcagtatcaaatgctgcttggaa	9	oar-mir-376c,bta-mir-376c,bta-mir-376b,ssc-mir-376c,ssc-mir-376b,cfa-mir-376c,cfa-mir-376b,mmu-mir-376c,rno-mir-376c,	oar-mir-376c	oar-miR-376c-5p	5'	0	.(((...(((((((((.((((.(((((..((((.((((((((((.............))))))))))))))..))))).)))).)))))))))........))).
								753	gp3a					atccttctttggtatttaaaagGTGGATATTCCGTCTATGTTTatgttatttatggttaAACATAGAGGAAATTCCACGTtttcagtatcaaatgctgcttggaa	6	oar-mir-376c,hsa-mir-376c,ptr-mir-376c,mmu-mir-376c,rno-mir-376c,eca-mir-376c,	oar-mir-376c	oar-miR-376c-5p	5'	0	.(((...(((((((((.((((.(((((..((((.((((((((((.............))))))))))))))..))))).)))).)))))))))........))).
479	AGCCACTGTACTCCAGCCTGG	hsa-mir-1273e-p3	gp3a	13	16	0.3	21	791	gp3a					tgaggcaggagaaTTGCTTGAACCCAGGAAGTGGAggctgcagtgagccgagatcgagccactgtactccagcctgggtgacacagcgagactccagtctca	1	hsa-mir-1273e,	hsa-mir-1273e	hsa-mir-1273e-p3	3'	0	.(((((.((((..(((((((.(((((((...(((((..(((((((.((((....)).)))))))))))))).)))))))..)).)))))..)))).))))).
480	CTTATCAGGTTGTATTATCATT	hsa-miR-374b*_1ss5GT	gp1b	27	34	0.3	22	838	gp1b	chrX	-	65744926	65745020	gaagaaatcctactcggatggATATAATACAACCTGCTAAGTGtcctagcaCTTATCAGGTTGTATTATCATTgtccgtgtctatggctctcgtn	8	bta-mir-374b,hsa-mir-374b,ssc-mir-374b,cfa-mir-374b,ptr-mir-374b,mmu-mir-374,rno-mir-374,eca-mir-374b,	hsa-mir-374b	hsa-miR-374b*	3'	0	((((..((...((.((((..(..(((((((((((((.(((((((....))))))).)))))))))))))..)..)))).))..))..)).))...
481	AAAGTTCTGAGACACTCCGACT	hsa-miR-148a*	gp1b	373	471	0.3	22	827	gp1b	chr4	+	73906474	73906539	AAAGTTCTGAGACACTCCGACTctgaatatgatagaagTCAGTGCACTACAGAACTTTGTctctag	7	bta-mir-148a,hsa-mir-148a,cfa-mir-148a,mdo-mir-148,ptr-mir-148a,oan-mir-148,mmu-mir-148a,	hsa-mir-148a	hsa-miR-148a*	5'	0	(((((((((((.((((..(((((((.......))).))))))))..)).)))))))))........
482	AGCCACTGCCCACCGCACACTGC	mmu-miR-210*_R+1	gp1b	26	33	0.3	23	869	gp1b	chrUn_GL340234	-	73204	73309	cggcggtccctccaggcgcagggcAGCCACTGCCCACCGCACACTGCgctgctccggacccaCTGTGCGTGTGACAGCGGCTGAtctgcccctgggcagcgcgacc	9	bta-mir-210,hsa-mir-210,ssc-mir-210,cfa-mir-210,mdo-mir-210,mml-mir-210,ptr-mir-210,mmu-mir-210,rno-mir-210,	mmu-mir-210	mmu-miR-210*	5'	0	.((((((..(.(((((.((((..(((((.(((..(((((((((.((..(((...)))...)).)))))).))).))).)))))..)))).))))))..)).)).))
483	TGAGTGTGTGTGTGTGAGTGT	hsa-mir-574-p5	gp1b	167	212	0.3	21	788	gp1b	chr1	+	11406791	11406818	gtgTGAGTGTGTGTGTGTGAGTGTGTgt	3	hsa-mir-574,hsa-mir-574,ssc-mir-574,mmu-mir-574,	hsa-mir-574	hsa-mir-574-p5	5'	0	(..(..(..(....)..)..)..)....
484	CCCCGCTGCGGGCTC	PC-3p-92428_9	gp4a	11	14	0.3	15	545	gp4a	chr1	+	298922283	298922424	aaagtaaggggagctgtgcgaggtgagggagctgttcattaCCCCGCTGCGGGCTCgctggacaagg	0				3'	0	...((..((.((((((((((.(((((.((......)).))))).))).)).))))).))..))....
485	AGGCGGAGACTTGGGCAATTGCT	hsa-miR-25*_R+2	gp3a	11	14	0.3	23	864	gp3a					ggccagtgttgagaggcggagacttgggcaattgctggacgctgccccgggCATTGCACTTGTCTCGGTCTGAcagtgccggcc	6	bta-mir-25,hsa-mir-25,cfa-mir-25,mdo-mir-25,ptr-mir-25,rno-mir-25,	hsa-mir-25	hsa-miR-25*	5'	0	((((.(..(((..((((.(((((..(((((((.(((((........)).)))))))).)).))))).))))..)))..).))))
486	CAACAGCAGTCGATGGGCTGTC	bta-miR-21*_L+1R-1	gp3a	32	41	0.4	22	841	gp3a					tgtcgggTAGCTTATCAGACTGATGTTGACTgttgaatctcatggcAACAGCAGTCGATGGGCTGTCTgaca	7	bta-mir-21,hsa-mir-21,ssc-mir-21,cfa-mir-21,mdo-mir-21,oan-mir-21,mmu-mir-21,	bta-mir-21	bta-miR-21*	3'	0	.(((((..(((..(((.(((((.(((((.(..(.(.....))..)))))).))))))))..)))..))))).
487	TAATGCCCCTAAAAATCCTTAT	bta-miR-365-3p	gp1b	651	835	0.4	22	825	gp1b	chr11	-	18458990	18459100	agagtgctcgaggacagcaagaaaaatgAGGGACTTTCAGGGGCAGCTGTGttttctgactcagtcaTAATGCCCCTAAAAATCCTTATtgttcttgcagtgtgcatcagg	8	bta-mir-365-2,hsa-mir-365-2,ssc-mir-365-2,mml-mir-365-2,ptr-mir-365-2,mmu-mir-365-2,rno-mir-365,eca-mir-365,	bta-mir-365-2	bta-miR-365-3p	3'	0	...((((.((......(((((((.((((((((..(((.(((((((((((.(((....))).)))).....))))))))))..)))))))).)))))))..)).))))....
								825	gp1b	chr24	+	14834066	14834153	accgcagggaaaatgAGGGACTTTTGGGGGCAGATGTgtttgcattccactatcaTAATGCCCCTAAAAATCCTTATtgctcttgcag	7	bta-mir-365,hsa-mir-365-1,ssc-mir-365-1,mdo-mir-365,ptr-mir-365-1,oan-mir-365,mmu-mir-365-1,	bta-mir-365	bta-miR-365-3p	3'	0	...((((((..((((((((..(((((((((((..((((...............)))).))))))))))).))))))))..))))))..
488	TATGGCACTGGTAGAATTCACT	bta-miR-183_R-1	gp1b	88	113	0.4	22	803	gp1b	chr4	-	99270760	99270868	ccagagagcgtgactcctgttctgtgTATGGCACTGGTAGAATTCACTgtgaacagtctcggtcagtgaattaccaagggccataaacagagcagagacagatccgcga	11	bta-mir-183,hsa-mir-183,cfa-mir-183,mdo-mir-183,sla-mir-183,mml-mir-183,ppy-mir-183,oan-mir-183,mmu-mir-183,rno-mir-183,eca-mir-183,	bta-mir-183	bta-miR-183	5'	0	.......(((.((.(((((((((((.((((((..(((((..(((((((((((......)))..)))))))))))))...)))))).))))))))).))....)))))..
489	ATATGCAAGGGCAAGCTCTCTT	mmu-miR-300_L+1R-1	gp3b	21	27	0.4	22	834	gp3b					gctacTTGAAGAGAGGTTATCCTTCGTgtgtttgtatgattgtaatgaatatgcaaggacaagctctctccgaggagc	2	cfa-mir-300,mmu-mir-300,	mmu-mir-300	mmu-miR-300	3'	0	(((.((((.((((((.((.(((((.(..((((..(.........)..))))..)))))).)).)))))).)))).)))
490	TATGTGCCTTTGGACTACATCG	bta-miR-455_R+1	gp1b	276	357	0.4	22	817	gp1b	chr2	-	8502666	8502761	tccctggcgtgagggTATGTGCCTTTGGACTACATCGtggaagccagcaccatGCAGTCCATGGGCATATACACttgcctcaaggcctatgtcatc	7	bta-mir-455,hsa-mir-455,ssc-mir-455,cfa-mir-455,mdo-mir-455,ptr-mir-455,rno-mir-455,	bta-mir-455	bta-miR-455	5'	0	.....(((.((((((((((((((..((((((.(((.(((........))).))).))))))..))))))))).....)))))..))).........
491	ATATAGGGATTGGAGCCGTGGC	hsa-miR-135a*_L+1R-1	gp1b	20	26	0.4	22	842	gp1b	chr19	+	51058531	51058620	aggcctcgctgttctcTATGGCTTTTTATTCCTATGTGAttctactgctcactcATATAGGGATTGGAGCCGTGGCgcacggcgggggca	8	bta-mir-135a-1,hsa-mir-135a-1,ssc-mir-135-1,cfa-mir-135a-1,ppa-mir-135-1,ptr-mir-135a-1,mmu-mir-135a-1,eca-mir-135a,	hsa-mir-135a-1	hsa-miR-135a*	3'	0	...(((((((((...(((((((((...((((((((((((.............))))))))))))..)))))))))...)))))))))...
492	AGCAGCATTGTACAGGGCTATGA	bta-miR-103	gp1b	1946	2553	0.4	23	864	gp1b	chr16	-	65307	65389	tcttgctgccctcggcttctctacagtgctgccttgtcgcatggggatcaAGCAGCATTGTACAGGGCTATGAaggcactgag	17	bta-mir-103-1,bta-mir-103-2,hsa-mir-103a-1,hsa-mir-103a-2,ssc-mir-103-1,ssc-mir-103-2,cfa-mir-103-1,cfa-mir-103-2,mdo-mir-103-1,mdo-mir-103-2,ptr-mir-103-2,oan-mir-103-1,oan-mir-103-2,mmu-mir-103-1,mmu-mir-103-2,eca-mir-107a,eca-mir-103,	bta-mir-103-2	bta-miR-103	3'	0	.(((..((((.(((((.(((.(((((((((((.(((((.......)).)))))))))))))).))))))..)).))))..)))
493	AATTGCACTTTAGCAATGGTGA	bta-miR-367_L-1	gp3a	8	11	0.4	22	840	gp3a					ccattactgttgctaatatgcaactctgttcaattcaaattgGAATTGCACTTTAGCAATGGTGAtgg	8	bta-mir-367,hsa-mir-367,mdo-mir-367,mml-mir-367,ptr-mir-367,ppy-mir-367,mmu-mir-367,eca-mir-367,	bta-mir-367	bta-miR-367	3'	0	(((((((..(((((((..(((((.(((..............))).)))))..)))))))..)))))))
494	TGGAGACGCGGCCCTGTTGGAGT	hsa-miR-139-3p_L+1	gp1b	214	282	0.4	23	828	gp1b	chr15	-	55067564	55067631	gtgtatTCTACAGTGCACGTGTCTCCAGTgtggctcggaggcTGGAGACGCGGCCCTGTTGGAGTaac	5	bta-mir-139,hsa-mir-139,cfa-mir-139,ptr-mir-139,eca-mir-139,	hsa-mir-139	hsa-miR-139-3p	3'	0	...((((((((((.((.((((((((((((...........)))))))))))))).)))).))))))..
495	TGTAGTGTTTCCTACTTTATGG	bta-miR-142*_L+3R-3	gp3a	89	117	0.4	22	817	gp3a					gacagtgcagtcaccCATAAAGTAGAAAGCACTACtaacagcactggagggtgtAGTGTTTCCTACTTTATGGATGagtgtactgtg	6	bta-mir-142,ssc-mir-142,mdo-mir-142,ptr-mir-142,oan-mir-142,mmu-mir-142,	bta-mir-142	bta-miR-142*	3'	0	.((((((((.(((.(((((((((((.(((((((((...((....))......))))))))).))))))))))).))).)))))))).
								817	gp3a					gacagtgcagtcaccCATAAAGTAGAAAGCACTACtaacagcactggagggtgtAGTGTTTCCTACTTTATGGATGagtgtactgtg	5	bta-mir-142,ssc-mir-142,cfa-mir-142,oan-mir-142,mmu-mir-142,	bta-mir-142	bta-miR-142*	3'	0	.((((((((.(((.(((((((((((.(((((((((...((....))......))))))))).))))))))))).))).)))))))).
496	TCGAGGAGCTCACAGTCTAGA	hsa-miR-151b_R+3	gp3a	37	49	0.4	21	789	gp3a					tttcctgcccTCGAGGAGCTCACAGTCTagtatgtctcatcccctaCTAGACTGAAGCTCCTTGAGGacagggatggtcatactcacctc	6	hsa-mir-151,hsa-mir-151b,cfa-mir-151,mmu-mir-151,rno-mir-151,eca-mir-151,	hsa-mir-151b	hsa-miR-151b	5'	0	.((((((.((((((((((((..((((((((((............)))))))))).)))))))))))).)))))).(((.......)))..
497	TCAGTAAATGTTTATTGGATGA	bta-miR-545*_R+1	gp2a	27	36	0.4	22	838	gp2a	chr7	+	94446470	94446612	tactcactagtaaaatgcatttattgaccaaagtgtttTCAGTAAATGTTTATTGGATGAata	4	bta-mir-545,ssc-mir-545,cfa-mir-545,eca-mir-545,	bta-mir-545	bta-miR-545*	3'	0	...((((((((((...(((((((((((...........)))))))))))))))))).)))...
498	ATTGTCCTTGCTGTTTGGAGAT	bta-miR-2355	gp3a	12	16	0.4	22	847	gp3a					gtcatcCCCAGATACAATGGACAATATGCtattataattgtgtggcATTGTCCTTGCTGTTTGGAGATaatactgctgac	2	bta-mir-2355,hsa-mir-2355,	bta-mir-2355	bta-miR-2355	3'	0	...(((.((((((((((.(((((..(((((((.........))))))))))))))).))))))).)))............
499	TTTGTCCCCTTCAACCAGCTGT	bta-miR-133a_L-1R+1_1ss4GT	gp3a	271	365	0.4	22	829	gp3a					caatgctttgctagagctggtaaaatggaaccaaatcgcctcttcaatggaTTTGGTCCCCTTCAACCAGCTGtagctatgcattga	14	bta-mir-133a-2,bta-mir-133a-1,hsa-mir-133a-1,hsa-mir-133a-2,ssc-mir-133a-2,ssc-mir-133a-1,ssc-mir-133b,mml-mir-133a,oan-mir-133c,mmu-mir-133a-2,mmu-mir-133a-1,rno-mir-133a,eca-mir-133a,eca-mir-133a-2,	bta-mir-133a-1	bta-miR-133a	3'	0	((((((...((((.(((((((..((.((.((((((((............)))))))).)).))..))))))).))))...)))))).
500	AGCGGGGCTGGGCGCGC	hsa-miR-4508_L+1R-1	gp3a	23	31	0.4	17	609	gp3a					aggacccaGCGGGGCTGGGCGCGCGgagcagcgctgggtgcagcgcctgcgccggcagctgcaagggccg	1	hsa-mir-4508,	hsa-mir-4508	hsa-miR-4508	5'	0	.((.(((.((((.(((.((((((.((.((.((((...)))).)).)))))))))))..))))..))))).
501	ATCCGAGTCACGGCACCA	hsa-miR-4454_L-2	gp2b	22	29	0.4	18	669	gp2b	chr1	-	283367614	283367751	ccaggttaaATCCGAGTCACGGCACCAta	1	hsa-mir-4454,	hsa-mir-4454	hsa-miR-4454	3'	0	...(((.....(((.....))).)))...
								669	gp2b	chr13	-	63787572	63787709	ATCCGAGTCACGGCACCAtagatgtcacgtgagtgtatgctccttggttctgtctc	1	hsa-mir-4454,	hsa-mir-4454	hsa-miR-4454	5'	0	....(((..((((.((((..((.(((((....)))...))))..)))).)))))))
								669	gp2b	chr16	-	32646044	32646181	ttttgttgtgcttggcctcagtcttgcggggagctgaggttgtttcagccaggttgaATCCGAGTCACGGCACCA	1	hsa-mir-4454,	hsa-mir-4454	hsa-miR-4454	3'	0	...((..((((((((..(((..((.((..(((((.......))))).)).))..)))..))))).)))..))...
								669	gp2b	chr18	+	26965399	26965536	aATCCGAGTCACGGCACCA	1	hsa-mir-4454,	hsa-mir-4454	hsa-miR-4454	3'	0	...(((.....))).....
502	AACATTCAACCTGTCGGTGAGT	bta-miR-181c_R-2	gp1b	568	767	0.4	22	839	gp1b	chr5	-	11349566	11349662	ttgccaagggtttgggggAACATTCAACCTGTCGGTGAGTttgggcagctcaggcaaACCATCGACCGTTGAGTGGACCccgaggcctggaactgcc	9	bta-mir-181c,hsa-mir-181c,ssc-mir-181c,cfa-mir-181c,mdo-mir-181c,mml-mir-181c,ppy-mir-181c,mmu-mir-181c,rno-mir-181c,	bta-mir-181c	bta-miR-181c	5'	0	...((..(((..(.((((..((((((((..(((((((.(((((((....))...)))))))))))).))))))))..)))).)..))))).......
503	AGGGGTCTTGGCCTCTGCCC	oar-miR-665-5p_R-2	gp1a	14	19	0.4	20	737	gp1a	chr18	+	68359483	68359566	nctccttgAGGGGTCTTGGCCTCTGCCCaggactctttcatgACCAGTAGGCCGAGGCCCCTCACaggcggctgcttactctcc	2	oar-mir-665,bta-mir-665,	oar-mir-665	oar-miR-665-5p	5'	0	...((((((((((((((((((((((..((.((.....)).))..))).)))))))))))))))).)))................
504	TCCGGTTCTCAGGGCTCCACC	hsa-miR-671-3p	gp1b	22	30	0.4	21	771	gp1b	chr4	+	120755844	120755936	aggAGGAAGCCCTGGAGGGGCTGGAGGtgatggatgttttccTCCGGTTCTCAGGGCTCCACCttttccgggccgtggagccagggctggtgc	7	bta-mir-671,hsa-mir-671,cfa-mir-671,ptr-mir-671,mmu-mir-671,rno-mir-671,eca-mir-671,	hsa-mir-671	hsa-miR-671-3p	3'	0	(((.((.(((((((..((..(((((((.(((....)))..)))))))..))))))))))).)))...((((.((.((....)).))))))...
505	AAATGGTACCCTAGTGACTACA	hsa-miR-224*_L-1_1ss9GA	gp3a	19	26	0.5	22	823	gp3a					gggctttCAAGTCACTAGTGGTTCCGTTTAgtagatggttgtacattgtttcaaaatggtaccctagtgactacaaagccc	7	bta-mir-224,hsa-mir-224,ssc-mir-224,cfa-mir-224,mmu-mir-224,rno-mir-224,eca-mir-224,	hsa-mir-224	hsa-miR-224*	3'	0	(((((((..(((((((((.(((.((((((....((((......))))......)))))).))))))))))))..)))))))
506	TTGCTGTGACCTGTCTGAGGAA	PC-3p-96851_8	gp4a	8	11	0.5	22	844	gp4a	chr4	+	81862619	81862761	aaaggggctccactgatgctcagagggttcccagcatggatttgcacccactagccTTGCTGTGACCTGTCTGAGGAAcaagccccaaa	0				3'	0	...((((((....((...(((((((((((..(((((.((...((....))....)).))))).))))).))))))...))))))))...
507	TAGCAGCACGTAAATATTGGG	ppy-miR-16_R+1	gp2a	186	257	0.5	21	787	gp2a	chr1	-	242627764	242627905	atacttgttccgctcTAGCAGCACGTAAATATTGGGgtagtaaaataaatattaaacaccaatattattgtgctgctttagcgtgacagggac	1	ppy-mir-16-2,	ppy-mir-16-2	ppy-miR-16	5'	0	...(((((..((((..(((((((((..((((((((..(((((.......)))))....))))))))..)))))))))..))))..)))))...
508	TGAGTGTGTGTGTGTGAGTGTGT	hsa-miR-574-5p	gp1b	517	717	0.5	23	870	gp1b	chr1	+	11406791	11406818	gtgTGAGTGTGTGTGTGTGAGTGTGTgt	3	hsa-mir-574,hsa-mir-574,ssc-mir-574,mmu-mir-574,	hsa-mir-574	hsa-miR-574-5p	3'	0	(..(..(..(....)..)..)..)....
509	GGGAGCCAGGAAGTATTGATGTT	hsa-miR-505*_R+1	gp3a	8	11	0.5	23	852	gp3a					aaattgatgcacccagtgggggagccaggaagtattgatgtttctaccagtttagCGTCAACACTTGCTGGTTTCCTctctggagcgtca	6	bta-mir-505,hsa-mir-505,ssc-mir-505,ptr-mir-505,mmu-mir-505,rno-mir-505,	hsa-mir-505	hsa-miR-505*	5'	0	....((((((..((((.(((((((((((.((((.((((((((...........)))))))).)))).))))))))))).)))).))))))
								852	gp3a					gatgcacccagtggGGGAGCCAGGAAGTATTGATGTttctgccagtttagCGTCAACACTTGCTGGTTTCCTctctggagcatc	4	hsa-mir-505,cfa-mir-505,mmu-mir-505,rno-mir-505,	hsa-mir-505	hsa-miR-505*	5'	0	(((((..((((.(((((((((((.((((.((((((((...........)))))))).)))).))))))))))).)))).)))))
510	AGAGAGAGTTCAAGAGG	PC-5p-111681_7	gp4a	10	14	0.5	17	634	gp4a	chr3	+	138568717	138568854	ttgaagtcattcAGAGAGAGTTCAAGAGGgaattactgattttctttttgtttttaatgaatacttaat	0				5'	0	...((((.(((((..(((((..((((((((((........)))))))))))))))..)))))))))...
511	ACCAATATTATTGTGCTGCTTT	oan-miR-16b*_R+2_1ss1CA	gp1b	15	21	0.5	22	835	gp1b	chr1	-	242627768	242627864	ctgacatacttgttccgctcTAGCAGCACGTAAATATTGGggtagtaaaataaatattaaacACCAATATTATTGTGCTGCTTTagcgtgacaggga	7	bta-mir-16b,ssc-mir-16-1,cfa-mir-16-2,oan-mir-16b,mmu-mir-16-2,rno-mir-16,eca-mir-16,	oan-mir-16b	oan-miR-16b*	3'	0	........(((((..((((..(((((((((..((((((((..(((((.......)))))....))))))))..)))))))))..))))..)))))..
512	CTGGAGGACTAAGAAGGCTGAGT	bta-miR-1940_R-2	gp1b	346	485	0.5	23	862	gp1b	chr1	-	112389568	112389627	CTGGAGGACTAAGAAGGCTGAGTCTGATGAAGCAAGACTCTGCTGATAcaatcctcctag	1	bta-mir-1940,	bta-mir-1940	bta-miR-1940	5'	0	..((((((.......(((.((((((.........)))))).))).......))))))...
513	TTATAATACAACCTGATAAGT	bta-miR-374a_R-1	gp1b	764	1073	0.5	21	793	gp1b	chrX	-	65816700	65816774	tacatcggccaTTATAATACAACCTGATAAGTgttacagcaCTTATCAGGTTGTATTGTAATTgtctgtgtatat	6	bta-mir-374a,hsa-mir-374a,ssc-mir-374a,mml-mir-374a,ptr-mir-374a,ppy-mir-374a,	bta-mir-374a	bta-miR-374a	5'	0	((((..(((.((((((((((((((((((((((((....)))))))))))))))))))))))).)))..))))...
514	CAGTGGTTTTACCCTATGGTAG	hsa-miR-140-5p	gp3a	112	158	0.5	22	828	gp3a					tctctctgtgtcctgccagtggttttaccctatggtaggttacgtcatgctgttcTACCACAGGGTAGAACCACGGAcaggataccggggcacc	7	bta-mir-140,hsa-mir-140,ssc-mir-140,cfa-mir-140,oan-mir-140,rno-mir-140,eca-mir-140,	hsa-mir-140	hsa-miR-140-5p	5'	0	..((((.((((((((((.(((((((((((((.(((((((..(((......)))))))))).))))))))))))))).)))))))).))))....
								828	gp3a					tgtgtctctctctgtgtcctgcCAGTGGTTTTACCCTATGGTAGgttacgtcatgctgttcTACCACAGGGTAGAACCACGGacaggataccggggcacc	6	hsa-mir-140,ssc-mir-140,mne-mir-140,oan-mir-140,rno-mir-140,eca-mir-140,	hsa-mir-140	hsa-miR-140-5p	5'	0	.(((((((.....((((((((((.(((((((((((((.(((((((..(((......)))))))))).))))))))))))))).)))))))).))))))).
515	ATAAGACGAACAAAAGGTTTGT	bta-miR-208b	gp3a	422	596	0.5	22	820	gp3a					cctctcagggaagctttttgctcgcgttatgtttctcatccgaatATAAGACGAACAAAAGGTTTGTctgagggcag	7	bta-mir-208b,hsa-mir-208b,ssc-mir-208b,cfa-mir-208b,ptr-mir-208b,mmu-mir-208b,rno-mir-208b,	bta-mir-208b	bta-miR-208b	3'	0	.(((((((..((((((((((.(((..((((((((.......))))))))..))).))))))))))..)))))))...
516	ATTGGGAACATTTTGCATCC	hsa-mir-450b-p3_1ss8TA	gp1b	41	58	0.5	20	752	gp1b	chrX	+	117080895	117080972	caaaattatTTTTGCAATATGTTCCTGAATatttagtataagtatATTGGGAACATTTTGCATCCatagttttgtatc	5	hsa-mir-450b,ssc-mir-450b,mml-mir-450b,ptr-mir-450b,eca-mir-450b,	hsa-mir-450b	hsa-mir-450b-p3	3'	0	(((((((((...(((((.(((((((..((((((((...))))))).)..))))))).)))))...)))))))))....
517	TGAGAACTGAATTCCATAGGCTGT	bta-miR-146b	gp1b	422	597	0.5	24	896	gp1b	chr22	+	26229826	26229931	taagagaactttggccacctggctcTGAGAACTGAATTCCATAGGCTGTgagctctagcaaaTGCCCTAGGGACTCAGTTCTGGTgcccggctgcgctacaccatc	11	bta-mir-146b,hsa-mir-146b,ssc-mir-146b,cfa-mir-146b,mdo-mir-146b,ptr-mir-146b,ppy-mir-146b,oan-mir-146b,mmu-mir-146b,rno-mir-146b,eca-mir-146b,	bta-mir-146b	bta-miR-146b	5'	0	...........((((((((.(((.((.((((((((.((((.((((..((..((....))..))..)))))))).)))))))))).))).)).)).)))).......
518	ATTCCTGGAAATACTGTTCTT	oan-miR-145*	gp1b	117	167	0.5	21	796	gp1b	chr5	+	64142824	64142911	caccttgtcctcacgGTCCAGTTTTCCCAGAAATCCCTtagatgctaagatggggATTCCTGGAAATACTGTTCTTgaggtcatggtt	9	bta-mir-145,ssc-mir-145,cfa-mir-145,mdo-mir-145,mml-mir-145,oan-mir-145,mmu-mir-145,rno-mir-145,eca-mir-145,	oan-mir-145	oan-miR-145*	3'	0	.(((.((.(((((.((..((((.((.((((.(((((((.............))))))).)))).)).))))..))))))).)).))).
519	ACAGTAGTCTGCACACTGGTA	bta-miR-199a-3p_R-1_2ss16TC21TA	gp3b	7	10	0.5	21	743	gp3b					tggaagcttctggagatcctgctccgtcgcCCCAGTGTTCAGACTACCTGTTcaggacaatgccgttgtACAGTAGTCTGCACATTGGTTAgactgggcaaggg	20	bta-mir-199a-1,bta-mir-199b,bta-mir-199a-2,bta-mir-199c,hsa-mir-199a-2,hsa-mir-199b,hsa-mir-199a-1,ssc-mir-199a-1,ssc-mir-199b,ssc-mir-199a-2,mml-mir-199a-1,mml-mir-199a-2,ptr-mir-199a-2,ptr-mir-199b,ptr-mir-199a-1,ppy-mir-199b,mmu-mir-199a-2,mmu-mir-199b,mmu-mir-199a-1,eca-mir-199a,	bta-mir-199a-2	bta-miR-199a-3p	3'	0	................((((((((.(((...(((((((.((((((((.(((...((......)).....))))))))))).)))))))...))).))))).)))
520	ACTGCAGTGAAGGCACTTGTAGC	bta-miR-17-3p_R+3	gp1b	139	200	0.5	23	859	gp1b	chr10	+	68404519	68404602	gtcagaataatgtCAAAGTGCTTACAGTGCAGGTAGtgatttgtgcatctACTGCAGTGAAGGCACTTGTAGCattatggtgac	11	bta-mir-17,ssc-mir-17,cfa-mir-17,mdo-mir-17,ppy-mir-17,oan-mir-17,mmu-mir-17,rno-mir-17-1,rno-mir-17-2,eca-mir-17,eca-mir-106a,	bta-mir-17	bta-miR-17-3p	3'	0	((((..(((((((..((((((((.((.(((((.(((((.......)).)))))))).)).))))))))...)))))))..))))
521	CTGGGAGGTGGATGTTTACTTC	bta-miR-30b-3p_R+1	gp1b	22	32	0.5	22	816	gp1b	chr9	+	20897291	20897349	cactcagctgtaacacttgagtcggCTGGGAGGTGGATGTTTACTTCagctgacttgga	5	bta-mir-30b,hsa-mir-30b,ssc-mir-30b,age-mir-30b,ggo-mir-30b,	bta-mir-30b	bta-miR-30b-3p	3'	0	................(..((((((((((..((((......))))))))))))))..).
522	TAAAGTGCTTATAGTGCAGGTAG	bta-miR-20a	gp1b	536	779	0.5	23	862	gp1b	chr10	+	68404951	68405057	gtgtgacgtgacagcttctgtagcacTAAAGTGCTTATAGTGCAGGTAGtgtttagttatctaCTGCATTATGAGCACTTAAAGTactgctagctgtagaactccag	8	bta-mir-20a,cfa-mir-20a,mdo-mir-20,lca-mir-20,oan-mir-20a-2,oan-mir-20a-1,mmu-mir-20a,rno-mir-20a,	bta-mir-20a	bta-miR-20a	5'	0	.((.((....((((((...((((.(((.(((((((((((((((((.(((((......)).))))))))))))))))))))..))).)))).)))))).....)))).
523	AATATTATACAGTCAACCTCT	bta-miR-656	gp1b	54	79	0.5	21	783	gp1b	chr18	+	68541442	68541513	nggttgcctgtgaggtgttcacttttctaaacgatgAATATTATACAGTCAACCTCTttccgatatcgaatc	5	bta-mir-656,hsa-mir-656,mml-mir-656,ptr-mir-656,eca-mir-656,	bta-mir-656	bta-miR-656	3'	0	.(((((.(((((..(((((((....((.....)))))))))..))))).)))))......((....))....
524	AGGACTGTCCAACCTGAGAATG	bta-miR-1388-5p_R+1	gp1b	41	60	0.5	22	819	gp1b	chr13	+	57921060	57921151	cctgggcagtgccttcAGGACTGTCCAACCTGAGAATGgtgagcatccagggacaatctcaggttcgtcagcccgcaaggtgccgttccctc	1	bta-mir-1388,	bta-mir-1388	bta-miR-1388-5p	5'	0	...(..(.(..((((..((.(((...(((((((((.((...............)).)))))))))...))).))..))))..).)..)....
525	ACCATCGACCGTTGATTGTACC	hsa-miR-181a*	gp3b	342	501	0.6	22	822	gp3b					tgccagggccaggacccagtcttcagaggactccaaggAACATTCAACGCTGTCGGTGAGTTtgggatttgaaaaaaccaccgaccgttgactgtaccttgggttcctta	24	bta-mir-181a-2,bta-mir-181a-1,hsa-mir-181a-2,hsa-mir-181a-1,ssc-mir-181a-2,ssc-mir-181a-1,cfa-mir-181a-2,cfa-mir-181a-1,mdo-mir-181a,mdo-mir-181c,sla-mir-181a-2,mml-mir-181a-2,mml-mir-181a-1,mne-mir-181a-2,mne-mir-181a-1,ggo-mir-181a-2,ggo-mir-181a-1,oan-mir-181a,mmu-mir-181a-2,mmu-mir-181a-1,rno-mir-181a-2,rno-mir-181a-1,eca-mir-181a,eca-mir-181a-2,	hsa-mir-181a-1	hsa-miR-181a*	3'	0	.....(((......)))........(((((..((((((.(((.((((((..(((((((.((((...........))))))))))))))))).))).))))))..))))).
526	CTATACAATCTACTGTCTTTCT	bta-let-7a*_R+1	gp1b	100	147	0.6	22	839	gp1b	chr2	-	28216335	28216428	ttcactgtgggaTGAGGTAGTAGGTTGTATAGTTttagggtcacacccaccgctgggagataaCTATACAATCTACTGTCTTTCCtaaggtgat	7	bta-let-7a-1,ssc-let-7a-2,mdo-let-7a-1,mdo-let-7f-2,ptr-let-7a-1,oan-let-7e,mmu-let-7a-1,	bta-let-7a-1	bta-let-7a*	3'	0	.((((..(((((.(((..((((((((((((((((...(((.....))).((....))....))))))))))))))))..))))))))..)))).
								834	gp1b	chr3	+	238986196	238986287	acggccctttggggTGAGGTAGTAGGTTGTATATTTggggctctgccctgctatgggttaaCTATACAATCTACTGTCTTTCCtgaagtggc	4	bta-let-7a-3,ptr-let-7a-3,mmu-let-7c-2,eca-let-7a-2,	bta-let-7a-3	bta-let-7a*	3'	0	...((((((..(((...(..(((((((((((((.(((.......((((......))))))).)))))))))))))..)..)))..))).)))
527	AATCATACAGGGACATCCAGTT	oar-miR-487a-3p_L+1R-1	gp1a	99	146	0.6	22	835	gp1a	chr18	+	68526617	68526719	gttagcctttggtacttgaagaGTGGCTATCCCTGCTGTGTTCGctgtatttatgacgAATCATACAGGGACATCCAGTTtttcagtatcaaatactgctctg	5	oar-mir-487a,bta-mir-487a,hsa-mir-487a,mml-mir-487a,ptr-mir-487a,	oar-mir-487a	oar-miR-487a-3p	3'	0	..(((..(((((((((..((((.(((...((((((.((((((((..((....))..)))).))))))))))...))).))))..)))))))))..))).....
528	AACCCGTAGATCCGA	bta-mir-99a-p5	gp1b	25	38	0.6	15	557	gp1b	chr1	-	149960410	149960451	cccattggcataAACCCGTAGATCCGATCTTGTggtgaagtg	8	bta-mir-99a,ssc-mir-99a,cfa-mir-99a-1,ppy-mir-99a,oan-mir-99,mmu-mir-99a,rno-mir-99a,eca-mir-99a-2,	bta-mir-99a	bta-mir-99a-p5	5'	0	........(((..(((((.((((...)))))).)))...)))
529	GTGAAATGTTTAGGACCACTAG	hsa-miR-203	gp3a	12	18	0.6	22	817	gp3a					gtgttggggactcgcgcgctgggtccagtggttcttaacagttcaacagttctgtagcgcaattGTGAAATGTTTAGGACCACTAGacccggcgggcgcggcgacagcga	8	hsa-mir-203,cfa-mir-203,mdo-mir-203,mml-mir-203,ptr-mir-203,ppy-mir-203,mmu-mir-203,rno-mir-203,	hsa-mir-203	hsa-miR-203	3'	0	.(((((......(((.(((((((((.(((((((((.((((.((((.((((..((.....)))))))))).)))).))))))))).))))))))).)))......))))).
530	TGATATGTTTGATATATTAGG	bta-miR-190a_R-1	gp3a	585	885	0.6	21	793	gp3a					tgcaggcctctgtgTGATATGTTTGATATATTAGGTtgttatttaatccaactatatatcaaacatattcctacagtgtcttgcc	6	bta-mir-190a,mdo-mir-190a,oan-mir-190a,mmu-mir-190,rno-mir-190,eca-mir-190,	bta-mir-190a	bta-miR-190a	5'	0	.(((((...(((((.((((((((((((((((..(((((..........)))))))))))))))))))))..)))))...))))).
531	TAGCAGCACGTAAATATTGG	bta-miR-16b_R-1	gp1b	152	231	0.6	20	749	gp1b	chr1	-	242627768	242627864	ctgacatacttgttccgctcTAGCAGCACGTAAATATTGGggtagtaaaataaatattaaacACCAATATTATTGTGCTGCTTTagcgtgacaggga	7	bta-mir-16b,ssc-mir-16-1,cfa-mir-16-2,oan-mir-16b,mmu-mir-16-2,rno-mir-16,eca-mir-16,	bta-mir-16b	bta-miR-16b	5'	0	........(((((..((((..(((((((((..((((((((..(((((.......)))))....))))))))..)))))))))..))))..)))))..
532	CAACAAATCACAGTCTGCCATA	hsa-miR-7-1*	gp1b	138	210	0.6	22	847	gp1b	chr2	+	36926037	36926174	gcctgtagaaaatgtagaagattcagtggatgttggtctagttctgtgTGGAAGACTAGTGATTTTGTTGTTtttagataactgaatcgaCAACAAATCACAGTCTGCCATAtggcacaggccatgcctctacaggac	14	bta-mir-7-2,hsa-mir-7-1,ssc-mir-7,cfa-mir-7-1,mdo-mir-7,sla-mir-7,mml-mir-7-1,ptr-mir-7-1,oan-mir-7-1,oan-mir-7-2,oan-mir-7-3,mmu-mir-7a-1,rno-mir-7a-1,eca-mir-7-3,	hsa-mir-7-1	hsa-miR-7-1*	3'	0	.((((((((.......((....))...((....((((((.((.(..(((((.(((((.((((.((((((((((((((....)))))..)))))))))))))))))).)))))..).))))))))..))))))))))..
533	GGATATCATCATATACTGTAAGT	hsa-miR-144*_R+1	gp3a	157	240	0.6	23	862	gp3a					gggccctgactgggatatcatcatatactgtaagtttgcaacgagacacTACAGTATAGATGATGTACTAGtccgggtgctccc	12	bta-mir-144,hsa-mir-144,cfa-mir-144,mdo-mir-144,mml-mir-144,ppa-mir-144,ptr-mir-144,ppy-mir-144,oan-mir-144,mmu-mir-144,rno-mir-144,eca-mir-144,	hsa-mir-144	hsa-miR-144*	5'	0	(((((((((((((.((((((((.(((((((((.((((......))))..))))))))))))))))).)))))).))).))))..
534	AGCAGCATTGTACAGGGCTATCA	bta-miR-103_1ss22GC	gp3a	31	48	0.6	23	871	gp3a					ctgccctcggcttctttacagtgctgccttgttgcatatggatcaAGCAGCATTGTACAGGGCTATGAaggc	25	bta-mir-103-1,bta-mir-103-2,bta-mir-107,hsa-mir-103a-1,hsa-mir-103a-2,ssc-mir-103-1,ssc-mir-103-2,ssc-mir-107,cfa-mir-103-1,cfa-mir-103-2,cfa-mir-107,mdo-mir-103-1,mdo-mir-103-2,mdo-mir-107,ptr-mir-103-1,ptr-mir-103-2,oan-mir-103-1,oan-mir-103-2,oan-mir-107,mmu-mir-103-1,mmu-mir-103-2,mmu-mir-107,rno-mir-107,eca-mir-107a,eca-mir-103,	bta-mir-103-2	bta-miR-103	3'	0	..(((.(((((.(((.(((((((((((.(((............)))))))))))))).))))))..)).)))
535	TCAAATGCTCAGACTCCTTGGT	bta-miR-105a_1ss19G-	gp3b	30	47	0.6	22	828	gp3b					tgtgcatcgtagTCAAATGCTCAGACTCCTGTGGTggctgctcatgcaccacggatgtttgagcatgtgctacggtgtcta	7	bta-mir-105a,bta-mir-105b,hsa-mir-105-1,hsa-mir-105-2,ssc-mir-105-2,cfa-mir-105b,eca-mir-105,	bta-mir-105a	bta-miR-105a	5'	0	...(((((((((.((.((((((((((..((((((((.(.......)))))))))..)))))))))).)))))))))))...
536	GGGGCCGGGGGTGGGGT	PC-3p-157925_6	gp4a	7	11	0.7	17	619	gp4a	chr21	-	18511460	18511597	ggaccacttttgtctcgtcaccaggatgtccgcagtgtcGGGGCCGGGGGTGGGGTggg	0				3'	0	...(((((..(((((((.(((..((....))...))).)))))).)..)))))......
537	AACTGAGCCTCTAAGAAGTTGACTGAAG	hsa-miR-3653_L+10	gp1b	7	11	0.7	28	1050	gp1b	chr17	-	74282305	74282399	ggcagcctctcctgatgatccttcttcctgagtggctctggtgatgagcaAACTGAGCCTCTAAGAAGTTGACTGAAGgggttgctcctcaagga	1	hsa-mir-3653,	hsa-mir-3653	hsa-miR-3653	3'	0	((((((((((..........((((((....((.(((((.(((.........)))))))).))))))))........))))))))))((....)).
538	TAGGTAGTTTCATGTTGTTGGG	bta-miR-196a	gp1b	758	1199	0.7	22	831	gp1b	chr11	+	39838983	39839084	tgaactggaactgctgagtgaatTAGGTAGTTTTATGTTGTTGGGcctgggtttctgaacaCAACGACATTAAACCACCCGACtcacggcagttactgctcc	5	bta-mir-196a-1,hsa-mir-196a-1,cfa-mir-196a-1,ptr-mir-196a-1,eca-mir-196a,	bta-mir-196a-1	bta-miR-196a	5'	0	......(((((((((..((((.(..(((.((((.(((((((((.....((....)).....))))))))).)))).)))..).))))))))))).)).....
								831	gp1b	chr3	-	141486454	141486563	tgctcgctcagctgatctgtggctTAGGTAGTTTCATGTTGTTGGGattgagttttgaacTCGGCAACAAGAAACTGCCTGAgttacatcagtcggttatcgtcgagggc	8	bta-mir-196a-2,hsa-mir-196a-2,ssc-mir-196a,cfa-mir-196a-2,age-mir-196,lla-mir-196,oan-mir-196a,rno-mir-196a,	bta-mir-196a-2	bta-miR-196a	5'	0	..(((((..(((((((.(((..(((((((((((((.(((((..(((.(..(...)..).)))..))))).)))))))))))))..)))...)))))))...).))))...
539	TAGCAGCACATAATGGTTTGTG	bta-mir-15a-p5	gp1b	549	879	0.7	22	824	gp1b	chr10	-	19102235	19102292	accttggagtaaagTAGCAGCACATAATGGTTTGTGGattttgaaaaggtgcaggcca	7	bta-mir-15a,ssc-mir-15a,cfa-mir-15a,mdo-mir-15a,oan-mir-15a,mmu-mir-15a,eca-mir-15a,	bta-mir-15a	bta-mir-15a-p5	5'	0	(((((....((((((.((((.((......))))))..))))))..)))))........
540	TTATAAAGCAATGAGACTGATT	hsa-miR-340	gp1b	602	967	0.7	22	830	gp1b	chr5	+	1154539	1154633	ttgtacctggtgtgaTTATAAAGCAATGAGACTGATTgtcatgtgtcgtttgtgggaTCCGTCTCAGTTACTTTATAGCCatacctggtatctta	10	bta-mir-340,hsa-mir-340,ssc-mir-340,cfa-mir-340,mml-mir-340,ptr-mir-340,ppy-mir-340,mmu-mir-340,rno-mir-340,eca-mir-340,	hsa-mir-340	hsa-miR-340	5'	0	..(((((.((((((..(((((((...((((((.((((..((.........))...)))).))))))....)))))))..)))))).)))))....
541	TACCACAGGGCAGAACCACGG	bta-miR-140_R-1_1ss11TC	gp2b	8	12	0.7	21	615	gp2b	chr15	+	23166802	23166941	agggtgtaaggcagggaccccagctcTACCACAGGGAAGAACCACGGggccttgaactgagcacagc	8	bta-mir-140,hsa-mir-140,ssc-mir-140,cfa-mir-140,mne-mir-140,oan-mir-140,rno-mir-140,eca-mir-140,	bta-mir-140	bta-miR-140	3'	0	...((((.((.(((((.((((...(((.((....)).))).....)))))))))..))..))))...
542	AAGCCCTTACCCCAAAAAGCAT	bta-miR-129-3p	gp1b	237	383	0.7	22	829	gp1b	chr15	+	77912419	77912512	ctgcccttcgcgaatCTTTTTGCGGTCTGGGCTTGCtgtacataactcaatagccggAAGCCCTTACCCCAAAAAGCATtcgcggagggcgcac	18	bta-mir-129-2,bta-mir-129-1,hsa-mir-129-2,hsa-mir-129-1,ssc-mir-129a,ssc-mir-129b,cfa-mir-129-2,mdo-mir-129,mml-mir-129-2,ptr-mir-129-2,ptr-mir-129-1,oan-mir-129,mmu-mir-129-2,mmu-mir-129-1,rno-mir-129-2,rno-mir-129-1,eca-mir-129b,eca-mir-129a,	bta-mir-129-2	bta-miR-129-3p	3'	0	..((((((((((((((((((((.(((..(((((((((((..........)))))...))))))..))).))))))).)))))))))))))....
543	TCCCTGTGGTCTAGTGGTTAGG	ssc-miR-2476_R+1	gp2b	55	90	0.7	22	816	gp2b	chr19	-	13777359	13777501	ataagatcgtttaggaaatTCCCTGTGGTCTAGTGGTTAGGactcagcact	3	ssc-mir-2476-1,ssc-mir-2476-3,ssc-mir-2476-2,	ssc-mir-2476-2	ssc-miR-2476	3'	0	...((((((..((((......)))))))))).(((............))).
544	CTGAGGGTCCAGGGT	mmu-mir-5097-p5	gp1b	23	38	0.7	15	565	gp1b	chr7	-	97723128	97723156	atCTGAGGGTCCAGGGTTCATGTCCCTGT	1	mmu-mir-5097,	mmu-mir-5097	mmu-mir-5097-p5	5'	0	...........(((((.......))))).
545	AGCTGGTAAAATGGAACCAAAT	ssc-miR-133a-5p	gp1b	362	603	0.7	22	825	gp1b	chr13	-	58801111	58801211	cgggaccgaatgctttgctaaAGCTGGTAAAATGGAACCAAATcaactgttcgatggatTTGGTCCCCTTCAACCAGCTGTagctgcgcattgatggcgcc	15	bta-mir-133a-1,bta-mir-133a-2,hsa-mir-133a-2,hsa-mir-133a-1,ssc-mir-133a-1,ssc-mir-133a-2,cfa-mir-133c,mdo-mir-133a,ptr-mir-133a-2,oan-mir-133a,mmu-mir-133a-2,mmu-mir-133a-1,rno-mir-133a,eca-mir-133a-2,eca-mir-133a,	ssc-mir-133a-2	ssc-miR-133a-5p	5'	0	.((..((((((((...((((.(((((((..((.((.((((((((............)))))))).)).))..))))))).))))...)))))..)))..))
546	TGAAAAGTTCGTTCGCGTTTTT	bta-miR-2284k_L+1_2ss12GT16GC	gp3b	138	231	0.7	22	759	gp3b					agttgaccaGAAAAGTTCGGTCGGGTTTTTctgcaacatctaatgaaaaaaccaaaagaactttttggccacct	2	bta-mir-2284k,bta-mir-2284x,	bta-mir-2284k	bta-miR-2284k	5'	0	((.((.((((.(((((((.....((((((((.............).)))))))....))))))))))).)).))
547	AAAAACCTGAAGGAACTTTTTG	PC-3p-25594_43	gp4a	7	11	0.7	22	833	gp4a	chr19	+	23085311	23085452	actttagtgtattgggttggccaaaaagtttgttcttttttaaatcaagatggAAAAACCTGAAGGAACTTTTTGgccaaccaagtaatgataatgt	0				3'	0	((.(((...((((.((((((((((((((((..(((.(((((..((....))..)))))...)))..)))))))))))))))).))))....))).))
								833	gp4a	chr25	+	10485076	10485217	ctcttgggttggcaaaaagtcctacctggtttttccataaaatctcacagAAAAACCTGAAGGAACTTTTTGgcccactcaatac	0				3'	0	...((((((.(((((((((((((....((((((((..............))))))))...))).)))))))).)).))))))...
								833	gp4a	chrX	-	25575831	25575972	gggccaAAAAGTTTGTTTGGGTTTCTCTgtaggatcatatggAAAAACCTGAAGGAACTTTTTGggca	0				3'	0	...((((((((((..((..(((((.((..((......))..)).)))))..))..))))))))))...
548	TAAACGTGGATGTACTTGCTTT	hsa-miR-302a*_L-3R+2	gp1b	30	51	0.8	22	824	gp1b	chr6	+	15704465	15704535	cccaccactTAAACGTGGATGTACTTGCTTTgtagctaaaaaagTAAGTGCTTCCATGTTTTAGTGatggt	9	bta-mir-302a,hsa-mir-302a,hsa-mir-302b,cfa-mir-302a,mdo-mir-302a,ptr-mir-302a,ptr-mir-302b,oan-mir-302-1,eca-mir-302a,	hsa-mir-302a	hsa-miR-302a*	5'	0	.(((.((((.(((((((((.(((((((((((.........))))))))))).))))))))).)))).))).
549	AACAATATCCTGGTGCTGAGT	hsa-miR-338-5p_R-1	gp1b	112	191	0.8	21	775	gp1b	chr11	+	54087285	54087376	gcacgggccgtcctccccAACAATATCCTGGTGCTGAGTgatgacacacgcaacTCCAGCATCAGTGATTTTGTTGAagagggcagctgcca	11	bta-mir-338,hsa-mir-338,ssc-mir-338,cfa-mir-338,mdo-mir-338,mml-mir-338,ptr-mir-338,ppy-mir-338,mmu-mir-338,rno-mir-338,eca-mir-338,	hsa-mir-338	hsa-miR-338-5p	5'	0	((...(((.((((((..((((((.(((((((((((((((..((.....))..))).))))))))).))).))))))..)))))).)))))..
550	TTTGGTCCCCTTCAATCAGCTAT	bta-miR-133a_R+1_2ss16CT22GA	gp3b	86	147	0.8	23	811	gp3b					caatgctttgctagagctggtaaaatggaaccaaatcgcctcttcaatggaTTTGGTCCCCTTCAACCAGCTGtagctatgcattga	14	bta-mir-133a-2,bta-mir-133a-1,hsa-mir-133a-1,hsa-mir-133a-2,ssc-mir-133a-2,ssc-mir-133a-1,ssc-mir-133b,mml-mir-133a,oan-mir-133c,mmu-mir-133a-2,mmu-mir-133a-1,rno-mir-133a,eca-mir-133a,eca-mir-133a-2,	bta-mir-133a-1	bta-miR-133a	3'	0	((((((...((((.(((((((..((.((.((((((((............)))))))).)).))..))))))).))))...)))))).
551	TTTTGCGATGTGTTCCTAATATGT	bta-miR-450_R+2	gp3a	7	12	0.8	24	915	gp3a					actatTTTTGCGATGTGTTCCTAATATgcagtataaatatattgggagcattttgcatgcatggttttgtatcaatatacag	18	bta-mir-450-1,bta-mir-450,hsa-mir-450a-1,hsa-mir-450a-2,ssc-mir-450a,ssc-mir-450c,cfa-mir-450a,mml-mir-450a-1,mml-mir-450a-2,ptr-mir-450a-1,ptr-mir-450a-2,ppy-mir-450a-1,ppy-mir-450a-2,mmu-mir-450a-1,mmu-mir-450a-2,rno-mir-450a,eca-mir-450a,eca-mir-451a,	bta-mir-450	bta-miR-450	5'	0	(((((...(((((..(((((((((((((.........)))))))))))))..)))))...)))))..(((((....))))).
552	TGTCTGCCCGCATGCCTGCCTCT	bta-miR-346	gp1b	7	12	0.8	23	868	gp1b	chr25	-	42917817	42917918	ggtctctgtgttgggcgtcTGTCTGCCCGCATGCCTGCCTCTctgttgctctgaaggaggcaggggctgggcttgcagctgcctgggcagagcggatcctgc	5	bta-mir-346,hsa-mir-346,cfa-mir-346,mml-mir-346,ptr-mir-346,	bta-mir-346	bta-miR-346	5'	0	(((((((.(((..(((..((((..((((((...((((((((.((..........)))))))))).)).))))..))))..)))..).)).)).)))))....
553	AGCTGGTGTTGTGAATCAGGCCGA	bta-miR-138_R+1	gp1b	7	12	0.8	24	864	gp1b	chr14	+	25178178	25178273	tctggtatcgttgctgcAGCTGGTGTTGTGAATCAGGCCGAcgagcagcgcatcctcttacccggctatttcacgacaccagggttgcatcatacc	8	bta-mir-138-2,hsa-mir-138-2,cfa-mir-138b,mdo-mir-138,oan-mir-138-2,mmu-mir-138-2,rno-mir-138-2,eca-mir-138,	bta-mir-138-2	bta-miR-138	5'	0	...(((((...(((..(..(((((((((((((...(((((..(((.((......)))))...)))))..))))))))))))).)..)))..)))))
								921	gp3a					ctggcacggtgcggtggggcAGCTGGTGTTGTGAATCAGGCCGtcgccaatcagagaacggctacttcacaacaccagggtcacaccccaccccagg	13	bta-mir-138-1,bta-mir-138-2,hsa-mir-138-1,hsa-mir-138-2,cfa-mir-138a,oan-mir-138-1,oan-mir-138-2,mmu-mir-138-1,mmu-mir-138-2,rno-mir-138-1,rno-mir-138-2,eca-mir-138-2,eca-mir-138,	bta-mir-138-2	bta-miR-138	5'	0	((((...((((.((((.(((..(((((((((((((...(((((((..........).))))))..))))))))))))).))).)))).)))))))).
554	CAGGACTCGACTGGTGTGCGGACACTT	ssc-mir-4333-p3	gp1b	134	230	0.8	27	1016	gp1b	chr3	+	180240143	180240253	agataaatatacctgcatgttagtcttaggttctgatagaaatgacatgcaattgtgctgccattttttactatCAGGACTCGACTGGTGTGCGGACACTTctgttagtaa	1	ssc-mir-4333,	ssc-mir-4333	ssc-mir-4333-p3	3'	0	............((((((..(((((...((((((((((((((((.((.(((....))))).)))))....))))))))))).)))))..))))))................
555	GAAAACCTGAACAAACTTTGT	PC-3p-39408_25	gp4a	11	19	0.8	21	780	gp4a	chr11	+	50025899	50026040	ttttattgtgttggccaaaaagtttgttcagattttttataggccattgtgGAAAACCTGAACAAACTTTGTggccagcccagtattt	0				3'	0	...(((((.((((((((.(((((((((((((.((((..((((....))))..)))).))))))))))))).)))))))).)))))...
556	TAGCACCATTTGAAATCAGTGTT	bta-miR-29e_R-1_1ss6TC	gp3a	17	30	0.8	23	822	gp3a					cttctggaagctggtttcacatggtggcttagatttttccatctttgtatcTAGCATCATTTGAAATCAGTGTTTtaggag	13	bta-mir-29e,bta-mir-29b-2,bta-mir-29b-1,ssc-mir-29b,cfa-mir-29b-2,cfa-mir-29b-1,mdo-mir-29b,oan-mir-29b-2,oan-mir-29b-1,mmu-mir-29b-2,mmu-mir-29b-1,rno-mir-29b-2,rno-mir-29b-1,	bta-mir-29e	bta-miR-29e	3'	0	(((((..((((((((((((.((((((.((.((((..............)))))))))))).)))))))))).))..)))))
557	TCCAGCATCAGTGATTTTGTTGA	bta-miR-338	gp1b	64	113	0.8	23	853	gp1b	chr11	+	54087285	54087376	gcacgggccgtcctccccAACAATATCCTGGTGCTGAGTgatgacacacgcaacTCCAGCATCAGTGATTTTGTTGAagagggcagctgcca	11	bta-mir-338,hsa-mir-338,ssc-mir-338,cfa-mir-338,mdo-mir-338,mml-mir-338,ptr-mir-338,ppy-mir-338,mmu-mir-338,rno-mir-338,eca-mir-338,	bta-mir-338	bta-miR-338	3'	0	((...(((.((((((..((((((.(((((((((((((((..((.....))..))).))))))))).))).))))))..)))))).)))))..
558	CTTATCAGGTTGTATTGTAATT	hsa-miR-374a*_1ss9AG	gp1b	290	514	0.8	22	835	gp1b	chrX	-	65816700	65816774	tacatcggccaTTATAATACAACCTGATAAGTgttacagcaCTTATCAGGTTGTATTGTAATTgtctgtgtatat	6	bta-mir-374a,hsa-mir-374a,ssc-mir-374a,mml-mir-374a,ptr-mir-374a,ppy-mir-374a,	hsa-mir-374a	hsa-miR-374a*	3'	0	((((..(((.((((((((((((((((((((((((....)))))))))))))))))))))))).)))..))))...
559	TAAAGCTAGATAACCGAAAGTA	bta-miR-9*_L-1R+6	gp1b	14	25	0.8	22	851	gp1b	chr5	-	93761393	93761481	cggggttggttgttaTCTTTGGTTATCTAGCTGTATGAgtggtgtggagtcttcaTAAAGCTAGATAACCGAAAGTAaaaataacccca	17	bta-mir-9-2,bta-mir-9-1,hsa-mir-9-1,hsa-mir-9-3,cfa-mir-9-1,cfa-mir-9-2,cfa-mir-9-3,mdo-mir-9-2,mdo-mir-9-1,mml-mir-9-3,ptr-mir-9-1,oan-mir-9-2,oan-mir-9-1,mmu-mir-9-2,rno-mir-9-3,eca-mir-9a,eca-mir-9a-2,	bta-mir-9-1	bta-miR-9*	3'	0	.(((((((....(((..(((((((((((((((.((((((.((.......)))))))).)))))))))))))))..)))...))))))).
560	CACAGATCTTTGGTAATCTGATGG	bta-miR-2424_L+3R-2	gp3a	10	18	0.8	24	888	gp3a					tccagaggacttagcctgtgctgtggccactgagagatgaaacacAGATCTTTGGTAATCTGATGGCTgcaaatgctggg	2	bta-mir-2424-1,bta-mir-2424-2,	bta-mir-2424-2	bta-miR-2424	3'	0	.((((......(((((.........((((..((((..((.....))..))))))))........)))))......)))).
561	TTCAACGGGTATTTATTGAGC	bta-miR-95_R-1	gp3a	605	1092	0.9	21	788	gp3a					aacacagcgggcgctcaataaatgtttgttgaattgagatgcgctaaaTTCAACGGGTATTTATTGAGCAcccactctgtg	6	bta-mir-95,hsa-mir-95,ssc-mir-95,cfa-mir-95,ppa-mir-95,eca-mir-95,	bta-mir-95	bta-miR-95	3'	0	..(((((.(((.((((((((((((..(((((((((.((.....)).)))))))))..)))))))))))).)))...)))))
562	TATGGCTTTTCATTCCTATGTGA	bta-miR-135b	gp3a	6	11	0.9	23	857	gp3a					ctctgctgtggccTATGGCTTTTCATTCCTATGTGAttactgttccaaactcatgtagggctaaaagccatgggctacagtgaggggcgcgcgcc	13	bta-mir-135b,hsa-mir-135b,cfa-mir-135b,cfa-mir-135a-1,cfa-mir-135a-2,mdo-mir-135b,ptr-mir-135b,ppy-mir-135b,mmu-mir-135b,mmu-mir-135a-1,mmu-mir-135a-2,rno-mir-135b,eca-mir-135b,	bta-mir-135b	bta-miR-135b	5'	0	(((.(((((((((((((((((((...(((((..(((..............)))..)))))..)))))))))))))))))))))).(((....)))
563	AAAAACCTGAATGAACTTTTTGT	PC-3p-46078_21	gp4a	10	18	0.9	23	850	gp4a	chr1	+	42467119	42467261	atccacttaagaattgggttgaccaaaaagttcattcagatttttctgaagatgttatggAAAAACCTGAATGAACTTTTTGTccagcacagtggttt	0				3'	0	..(((((..........((((..((((((((((((((((.(((((((...........))))))).))))))))))))))))..))))..)))))...
564	GTGCCTACTGAGCTGAAACACA	hsa-miR-24-2*_L+1R-1	gp1b	32	59	0.9	22	801	gp1b	chr5	+	11443455	11443553	ctccctgggctctgcctcccGTGCCTACTGAGCTGAAACACAgttgatttgtgcacacTGGCTCAGTTCAGCAGGAACAGgagtcgagcccccttggag	9	bta-mir-24-2,hsa-mir-24-2,ssc-mir-24-1,cfa-mir-24-2,mdo-mir-24-2,mml-mir-24-2,mmu-mir-24-2,rno-mir-24-2,eca-mir-24,	hsa-mir-24-2	hsa-miR-24-2*	5'	0	((((..((((((.(.((((.((.(((.(((((((((....((((((.......)).))))..))))))))).))).)).)))).)))))))....))))
565	TCAGCACCATCCTTCCCTGGCA	PC-3p-42438_25	gp4a	13	24	0.9	22	855	gp4a	chr14	+	25397873	25398014	actggggtcagcagtgagggagaaggatggagttgggtggccacagctcttagccTCAGCACCATCCTTCCCTGGCAccactgccccttc	0				3'	0	...((((.(((..(((.(((.(((((((((.((((((((((....)))....))).)))).))))))))))))..)))..)))))))...
566	CAGTTACCGCTTCCGCTACCGC	bta-miR-935_L-1	gp1b	32	60	0.9	22	828	gp1b	chr14	+	64619269	64619351	ggcgggggcgcgggcggcagtggcgggagcggcccctcggccatcctccgtctgccCAGTTACCGCTTCCGCTACCGCcgccg	4	bta-mir-935,ssc-mir-935,ptr-mir-935,rno-mir-935,	bta-mir-935	bta-miR-935	3'	0	.(((....))).((((((.(((((((((((((...((.(((............))).))...))))))))))))).)))))).
567	TAGCAGCACAGAAATGTTGGTA	PC-5p-4553_341	gp4a	148	279	0.9	22	830	gp4a	chr11	-	27667184	27667328	tcccctggctcTAGCAGCACAGAAATGTTGGTActgggaagagagcctgccaatattggctgtgctgctccaggcag	0				5'	0	...(((((....((((((((((.((((((((((..((........))))))))))))..)))))))))))))))...
568	ATTCTGCATTTTTAGCAAGTTC	oar-miR-544-3p_R+1	gp1a	9	17	0.9	22	812	gp1a	chr18	+	68523075	68523175	tcagattttcatcacctagggaTCTTGTTAAAAGGCAGATTCTgattcagggaccaagATTCTGCATTTTTAGCAAGTTCccaagtgatgctaatgcttct	7	oar-mir-544,bta-mir-544a,hsa-mir-544,cfa-mir-544,ptr-mir-544,rno-mir-544,eca-mir-544-2,	oar-mir-544	oar-miR-544-3p	3'	0	..(((((..((((((...((((.((((((((((((((((.(((..((....))...))).))))).))))))))))).))))..))))))..))).))...
569	TAGCACCATCTGAAATCGGTT	bta-miR-29a_L-1R-1	gp1b	318	602	0.9	21	784	gp1b	chr4	-	100273995	100274093	ctcctgtgaccccccttagaggatgACTGATTTCTTTTGGTGTTCAGagtcaatataattttcTAGCACCATCTGAAATCGGTTataatgattggggaa	7	bta-mir-29a,ssc-mir-29a,cfa-mir-29a,mdo-mir-29a,oan-mir-29a-1,mmu-mir-29a,eca-mir-29a,	bta-mir-29a	bta-miR-29a	3'	0	...........((((.......((((((((((((...(((((((.((((...........)))))))))))...)))))))))))).......))))..
570	AGGGACTTTTGGGGGCAGATGT	bta-miR-365-5p_R-1	gp1b	47	89	0.9	22	826	gp1b	chr24	+	14834066	14834153	accgcagggaaaatgAGGGACTTTTGGGGGCAGATGTgtttgcattccactatcaTAATGCCCCTAAAAATCCTTATtgctcttgcag	7	bta-mir-365,hsa-mir-365-1,ssc-mir-365-1,mdo-mir-365,ptr-mir-365-1,oan-mir-365,mmu-mir-365-1,	bta-mir-365	bta-miR-365-5p	5'	0	...((((((..((((((((..(((((((((((..((((...............)))).))))))))))).))))))))..))))))..
571	TCGGGTCAGCTCAGTACCGGGC	bta-mir-486-p3	gp1b	21	40	0.9	22	780	gp1b	chr26	-	39990467	39990580	acctgcgtcctccctgacgggTCCTGTACTGAGCTGCCCCGAGgcccttcgctgtgcccagcTCGGGTCAGCTCAGTACCGGGCgcgtcggggtgggagtcggccggaagcagg	7	bta-mir-486,hsa-mir-486,ssc-mir-486-2,ssc-mir-486-1,ptr-mir-486,mmu-mir-486,eca-mir-486,	bta-mir-486	bta-mir-486-p3	3'	0	.(((((.((((((((((((.((((.(((((((((((.(((((........((((....))))))))).))))))))))).)))).)))))))).)))).((.....)).)))))
572	GCGGGCTTCCCTGGTGGCTC	PC-3p-93518_13	gp4a	6	11	0.9	20	757	gp4a	chr3	-	103720461	103720600	gcatcatcagtaacttgcacactgctggtacgcagtaggtgctcagtaaatatttgtGCGGGCTTCCCTGGTGGCTCtgc	0				3'	0	((((((((((...(..(((((.(((((((((.......)))).)))))......)))))..).....)))))))...)))
573	TATGTAACACGGTCCCCTAACT	oar-miR-379-3p_1ss16AC	gp3a	6	12	0.9	22	757	gp3a					cctgattctggggtcagcaccactccacggttcctgcagagaTGGTAGACTATGGAACGTAGGCtgtgtgatttctgaccTATGTAACACGGTCCACTAACTctcagtatccaatccgtcctcgga	9	oar-mir-379,bta-mir-379,hsa-mir-379,cfa-mir-379,mml-mir-379,ptr-mir-379,mmu-mir-379,rno-mir-379,eca-mir-379,	oar-mir-379	oar-miR-379-3p	3'	0	........((((((.......)))))).((...(((.((((.((((.(((..((..(((((((...............)))))))..))..))).)))).)))))))...))..((((....))))
								757	gp3a					cctgattctggggtcagcaccactccacggttcctgcagagaTGGTAGACTATGGAACGTAGGCtgtgtgatttctgaccTATGTAACACGGTCCACTAACTctcagtatccaatccgtcctcgga	5	oar-mir-379,oar-mir-411b,hsa-mir-379,mmu-mir-379,rno-mir-379,	oar-mir-379	oar-miR-379-3p	3'	0	........((((((.......)))))).((...(((.((((.((((.(((..((..(((((((...............)))))))..))..))).)))).)))))))...))..((((....))))
574	TCCCTGTCTTCAATCCTGTAGT	PC-3p-15573_78	gp4a	29	56	0.9	22	844	gp4a	chr14	-	1421477	1421618	ccaggctcgggagttggggacggggtggcgtggtctgtgacctcTCCCTGTCTTCAATCCTGTAGTcggg	0				3'	0	((.(((((((((.(((..(((((((.((...((((...)))))).)))))))..)))))))).)))))).
575	AAGCTGCCAGTTGAAGAACTGT	bta-miR-22-3p_R+1	gp1b	1830	3570	1	22	834	gp1b	chr11	-	23326349	23326443	acctggctgagccgcagtAGTTCTTCAGTGGCAAGCTTTAtgtcctgacccagctaAAGCTGCCAGTTGAAGAACTGTtgccctctgcccctggc	8	bta-mir-22,ssc-mir-22,cfa-mir-22,mdo-mir-22,sla-mir-22,oan-mir-22,mmu-mir-22,rno-mir-22,	bta-mir-22	bta-miR-22-3p	3'	0	.((.(((.(((..(((..(((((((((((((((.((((((.((.........))))))))))))).))))))))))..))).))).)))...)).
576	CTTTCAGTCGGATGTTTACAGC	hsa-miR-30e*	gp1b	1473	2916	1	22	839	gp1b	chr1	+	14999065	14999157	gggcagtctttgctacTGTAAACATCCTTGACTGGAAGCTgtaaggcgttgcaaggagCTTTCAGTCGGATGTTTACAGCggcaggctgccac	8	bta-mir-30e,hsa-mir-30e,ssc-mir-30e,cfa-mir-30e,mml-mir-30e,ptr-mir-30e,oan-mir-30e,mmu-mir-30e,	hsa-mir-30e	hsa-miR-30e*	3'	0	.(((((((..(((..((((((((((((..(((((((((((.....((...))....)))))))))))))))))))))))..))))))))))..
577	CGGCGGCGACTCTGG	PC-5p-68984_14	gp4a	13	26	1	15	505	gp4a	chr2	+	183288253	183288389	ccagcgtctggcaaccCGGCGGCGACTCTGGctcctcagcactgaaggaagaggaggaggaggaaggaacagcgcagtcggacgccatctgc	0				5'	0	...(((..((((...(((((.(((..(((..((((((....((........))...))))))...)))....))).)))))..))))..)))
578	CTCAATCAGTTGTGGGACAGAC	PC-3p-91431_9	gp4a	8	16	1	22	823	gp4a	chr11	-	41467846	41467996	ttatccatcactgtgggtgagatggcagcagggcatgctgtctgtCTCAATCAGTTGTGGGACAGAC	0				3'	0	...((((..((((....(((((((((((((.....))))))).))))))..))))..))))......
579	ACTGATTTCTTTTGGTGTTCAG	oan-miR-29a-1*	gp1b	7	14	1	22	792	gp1b	chr4	-	100273995	100274093	ctcctgtgaccccccttagaggatgACTGATTTCTTTTGGTGTTCAGagtcaatataattttcTAGCACCATCTGAAATCGGTTataatgattggggaa	7	bta-mir-29a,ssc-mir-29a,cfa-mir-29a,mdo-mir-29a,oan-mir-29a-1,mmu-mir-29a,eca-mir-29a,	oan-mir-29a-1	oan-miR-29a-1*	5'	0	...........((((.......((((((((((((...(((((((.((((...........)))))))))))...)))))))))))).......))))..
580	AAAACCCGAACGAGCTCTTTGG	PC-3p-36467_28	gp4a	14	28	1	22	829	gp4a	chrX	-	127786199	127786341	acttattgggttggccaagagtttgttcgggtttctccataagctgtatagaAAAACCCGAACGAGCTCTTTGGccaacccaatattt	0				3'	0	...(((((((((((((((((((((((((((((((.((.(((.....))).)).)))))))))))))))))).)))))))))))))...
581	CTGGTTTCACATGGTGGCTTAGA	oan-miR-29b*_R+1_2ss10TC18TC	gp3a	5	10	1	23	850	gp3a					cttctggaagctggtttcacatggtggcttagatttttccatctttgtatcTAGCATCATTTGAAATCAGTGTTTtaggag	13	bta-mir-29e,bta-mir-29b-2,bta-mir-29b-1,ssc-mir-29b,cfa-mir-29b-2,cfa-mir-29b-1,mdo-mir-29b,oan-mir-29b-2,oan-mir-29b-1,mmu-mir-29b-2,mmu-mir-29b-1,rno-mir-29b-2,rno-mir-29b-1,	oan-mir-29b-1	oan-miR-29b*	5'	0	(((((..((((((((((((.((((((.((.((((..............)))))))))))).)))))))))).))..)))))
582	CTATACAACTTACTACTTTCCT	mmu-miR-98*	gp1b	9	18	1	22	836	gp1b	chrX	-	54611936	54612054	aggactctgctcatgctggggTGAGGTAGTAAGTTGTATTGTTgtggggtagggattttaggccccaattagaagataaCTATACAACTTACTACTTTCCCtggtgtgtagcacattca	9	bta-mir-98,hsa-mir-98,ssc-mir-98,cfa-mir-98,age-mir-98,oan-mir-98,mmu-mir-98,rno-mir-98,eca-mir-98,	mmu-mir-98	mmu-miR-98*	3'	0	.(((...((((((..(..(((.(((((((((((((((((.((((((((((...........)))))).........)))).))))))))))))))))))))..)..)).))))..))).
583	CGGATCCGAGTCACGGCACCA	hsa-miR-4454_L+1	gp3a	22	45	1	21	804	gp3a					ccGGATCCGAGTCACGGCACCAaatttcatgcgtgtccgtgtgaagagaccacca	1	hsa-mir-4454,	hsa-mir-4454	hsa-miR-4454	5'	0	..((.((.....((((((((((.......)).))).)))))....))..))....
584	CGGGGTTTTGAGGGCGAGATGA	hsa-miR-193b*	gp1b	86	177	1	22	822	gp1b	chr24	+	14829300	14829382	gtggtcccagaatCGGGGTTTTGAGGGCGAGATGAgtttatgttttatccAACTGGCCCACAAAGTCCCGCTtttggggtcat	7	bta-mir-193b,hsa-mir-193b,cfa-mir-193b,ptr-mir-193b,oan-mir-193,mmu-mir-193b,eca-mir-193b,	hsa-mir-193b	hsa-miR-193b*	5'	0	(((..(((((((.((((..((((.((((.((.((..(.........)..)).)).)))).))))..)))).)))))))..)))
585	TCTTTGGTTATCTAGCTGTATGA	bta-miR-9_R+1	gp1b	249	520	1.1	23	875	gp1b	chr5	-	93761393	93761481	cggggttggttgttaTCTTTGGTTATCTAGCTGTATGAgtggtgtggagtcttcaTAAAGCTAGATAACCGAAAGTAaaaataacccca	17	bta-mir-9-2,bta-mir-9-1,hsa-mir-9-1,hsa-mir-9-3,cfa-mir-9-1,cfa-mir-9-2,cfa-mir-9-3,mdo-mir-9-2,mdo-mir-9-1,mml-mir-9-3,ptr-mir-9-1,oan-mir-9-2,oan-mir-9-1,mmu-mir-9-2,rno-mir-9-3,eca-mir-9a,eca-mir-9a-2,	bta-mir-9-1	bta-miR-9	5'	0	.(((((((....(((..(((((((((((((((.((((((.((.......)))))))).)))))))))))))))..)))...))))))).
586	AGTTCTTCAGTGGCAAGCTTTA	bta-miR-22-5p	gp1b	580	1242	1.1	22	831	gp1b	chr11	-	23326349	23326443	acctggctgagccgcagtAGTTCTTCAGTGGCAAGCTTTAtgtcctgacccagctaAAGCTGCCAGTTGAAGAACTGTtgccctctgcccctggc	8	bta-mir-22,ssc-mir-22,cfa-mir-22,mdo-mir-22,sla-mir-22,oan-mir-22,mmu-mir-22,rno-mir-22,	bta-mir-22	bta-miR-22-5p	5'	0	.((.(((.(((..(((..(((((((((((((((.((((((.((.........))))))))))))).))))))))))..))).))).)))...)).
587	TACAGTATAGATGATGTACT	bta-miR-144_R-2	gp3a	20	43	1.1	20	749	gp3a					gggccctgactgggatatcatcatatactgtaagtttgcaacgagacacTACAGTATAGATGATGTACTAGtccgggtgctccc	12	bta-mir-144,hsa-mir-144,cfa-mir-144,mdo-mir-144,mml-mir-144,ppa-mir-144,ptr-mir-144,ppy-mir-144,oan-mir-144,mmu-mir-144,rno-mir-144,eca-mir-144,	bta-mir-144	bta-miR-144	3'	0	(((((((((((((.((((((((.(((((((((.((((......))))..))))))))))))))))).)))))).))).))))..
588	TACTGCATCAGGAACTGATTGGA	bta-miR-217_R-1	gp1b	13	28	1.1	23	871	gp1b	chr3	+	71883418	71883526	aatataattaacagagattttgatgtcgcagaTACTGCATCAGGAACTGATTGGAtaagaatcggtcacCATCAGTTCCTCATGCATTGCCttcagcatctaaacaagc	9	bta-mir-217,hsa-mir-217,ssc-mir-217,cfa-mir-217,mdo-mir-217,ptr-mir-217,ppy-mir-217,oan-mir-217,eca-mir-217,	bta-mir-217	bta-miR-217	5'	0	..............((((..(((....((((....(((((.((((((((((..(((........)))...)))))))))).)))))))))..)))..))))........
589	AGGTTGGGATCAGTTGCAATGCT	oan-miR-92a-2*	gp3a	6	13	1.1	23	850	gp3a					ctttctacacaggttgggatcggttgcaatgctgtgtttctgtatggTATTGCACTTGTCCCGGCCTGTtgagtttgg	18	bta-mir-92a,bta-mir-92,ssc-mir-92a-1,ssc-mir-92a-2,cfa-mir-92a-1,cfa-mir-92a-2,mdo-mir-92,oan-mir-92a-2,oan-mir-92d,oan-mir-92b,oan-mir-92c,oan-mir-92a-1,mmu-mir-92a-1,mmu-mir-92a-2,rno-mir-92a-1,rno-mir-92a-2,eca-mir-92a,eca-mir-92a-2,	oan-mir-92d	oan-miR-92a-2*	5'	0	....((..(((((..(((((..(.((((((((..((......))..)))))))))..)))))..)))))..)).....
								850	gp3a					gccaggaaaagtcaaacccctttctacgcAGGTTGGGATCAGTTGCAATGCTttgtttgtctatggTATTGCACTTGTCCCGGCCTGTtgaggttgctggggatcgtggc	2	oan-mir-92a-2,oan-mir-92d,	oan-mir-92d	oan-miR-92a-2*	5'	0	((((.((.........((((..(((..(((((..((((..((.(((((((((............)))))))))))..))))..)))))..))).....)))).)).))))
590	GTTCGAATCCCAGCGGTGCC	hsa-mir-3676-p3	gp1b	38	84	1.1	20	751	gp1b	chr11	-	29004995	29005052	tggttaaagcgcCTGTCTAGTAAACAGGAGATCCTGGGTTCGAATCCCAGCGGTGCCt	1	hsa-mir-3676,	hsa-mir-3676	hsa-mir-3676-p3	3'	0	.(((.......(((((.......)))))..((((((((.......))))).)))))).
591	AGGAAGCCCTGGAGGGGCTGGAGG	bta-miR-671_R+1	gp1b	19	42	1.1	24	885	gp1b	chr4	+	120755844	120755936	aggAGGAAGCCCTGGAGGGGCTGGAGGtgatggatgttttccTCCGGTTCTCAGGGCTCCACCttttccgggccgtggagccagggctggtgc	7	bta-mir-671,hsa-mir-671,cfa-mir-671,ptr-mir-671,mmu-mir-671,rno-mir-671,eca-mir-671,	bta-mir-671	bta-miR-671	5'	0	(((.((.(((((((..((..(((((((.(((....)))..)))))))..))))))))))).)))...((((.((.((....)).))))))...
592	TGATATGTTTGATATTGGGTTG	bta-miR-190b_R+1	gp1b	52	116	1.2	22	843	gp1b	chr1	-	110777638	110777720	tgcttctgtgTGATATGTTTGATATTGGGTTGtttaattaggaaccaactaaatgtcaaacatattcttacagcagtaggcaa	10	bta-mir-190b,hsa-mir-190b,ssc-mir-190,cfa-mir-190b,mdo-mir-190b,mml-mir-190b,ptr-mir-190b,mmu-mir-190b,rno-mir-190b,eca-mir-190b,	bta-mir-190b	bta-miR-190b	5'	0	((((((((((((((((((((((((((..(((((((......))).))))..)))))))))))))))...))).))).))))).
593	GGTTCATGTCCCTGT	mmu-miR-5097_L+1R-10	gp1b	31	72	1.2	15	561	gp1b	chr7	-	97723128	97723156	atCTGAGGGTCCAGGGTTCATGTCCCTGT	1	mmu-mir-5097,	mmu-mir-5097	mmu-miR-5097	3'	0	...........(((((.......))))).
594	AATCTAAGGTCTGAGG	bta-miR-1434_L-5	gp3a	120	281	1.2	16	607	gp3a					caccttGTACATGATGACTAAAATTTCTtcactttgacctgatggctattGAAGAAATCTAAGGTCTGAGGtg	1	bta-mir-1434,	bta-mir-1434	bta-miR-1434	3'	0	((((((.....(((.((........)).)))....((((((((..((.....))..)))..))))).))))))
595	ATGATACTGTAAACGCTTTCTGATG	hsa-miR-3607-3p_L+5	gp3a	131	311	1.2	25	924	gp3a					aaggttgcggtGCATGTGATGAAGCAAATCAGTatgaatgaattcatgatACTGTAAACGCTTTCTGATGtactactca	1	hsa-mir-3607,	hsa-mir-3607	hsa-miR-3607-3p	3'	0	..(((...(((((((..((..((((....((((((..(((....))).)))))).....))))))..))))))))))..
596	TCTCCCAACCCTTGTACCAGTG	bta-miR-150_R-1	gp3a	334	798	1.3	22	832	gp3a					cctctctcctcacggccctgTCTCCCAACCCTTGTACCAGTGTgtgtctcagaccctggtacaggtacggggaggcagggacctgggggatcccagcagc	9	bta-mir-150,hsa-mir-150,cfa-mir-150,mdo-mir-150,ptr-mir-150,oan-mir-150,mmu-mir-150,rno-mir-150,eca-mir-150,	bta-mir-150	bta-miR-150	5'	0	....((.(((((.(((((((((((((....((((((((((.((.((...)).)).))))))))))....))))))))))).)))))))))..........
597	ACCGATTTCTCCTGGTGTTCAGA	bta-mir-29c-p5	gp3a	20	48	1.3	23	842	gp3a					atctcttacacaggctgaccgatttctcctggtgttcagagtctgtttttgtcTAGCACCATTTGAAATCGGTTAtgatgtaggggga	7	bta-mir-29c,bta-mir-29d,cfa-mir-29c-2,cfa-mir-29c-1,ptr-mir-29c,eca-mir-29c,eca-mir-29c-2,	bta-mir-29c	bta-mir-29c-p5	5'	0	.(((((((((((...(((((((((((...((((((((((((.....)))))...)))))))...))))))))))))).))))))))).
598	TGGAAGACTAGTGATTTTGTTGTT	bta-miR-7	gp1b	1388	3339	1.3	24	852	gp1b	chr18	-	19275750	19275847	gtggagcagccagccccatcTGGAAGACTAGTGATTTTGTTGTTgtctcctgcactcaaCAACAAGTCCCAGTCTGCCGCAtggtgccggccaccgca	12	bta-mir-7-1,hsa-mir-7-2,cfa-mir-7-2,mml-mir-7-2,mne-mir-7-2,ggo-mir-7-2,ppa-mir-7-2,ptr-mir-7-2,ppy-mir-7-2,cgr-mir-7,rno-mir-7a-2,eca-mir-7,	bta-mir-7-1	bta-miR-7	5'	0	((((....(((.((.((((..((.(((((...((.((((((((((...........))))))))))))..))))).))..)))).)).)))..)))).
								852	gp1b	chr2	+	36926037	36926174	gcctgtagaaaatgtagaagattcagtggatgttggtctagttctgtgTGGAAGACTAGTGATTTTGTTGTTtttagataactgaatcgaCAACAAATCACAGTCTGCCATAtggcacaggccatgcctctacaggac	14	bta-mir-7-2,hsa-mir-7-1,ssc-mir-7,cfa-mir-7-1,mdo-mir-7,sla-mir-7,mml-mir-7-1,ptr-mir-7-1,oan-mir-7-1,oan-mir-7-2,oan-mir-7-3,mmu-mir-7a-1,rno-mir-7a-1,eca-mir-7-3,	bta-mir-7-2	bta-miR-7	5'	0	.((((((((.......((....))...((....((((((.((.(..(((((.(((((.((((.((((((((((((((....)))))..)))))))))))))))))).)))))..).))))))))..))))))))))..
								852	gp1b	chr5	-	19432472	19432580	agactggagcggttgtggtctagtgctgtgTGGAAGACTAGTGATTTTGTTGTTctgatatactatgacaacaagtcacagcttcctcacagcgtggactcccatcgac	7	bta-mir-7,hsa-mir-7-3,cfa-mir-7-3,mml-mir-7-3,ggo-mir-7-3,ppy-mir-7-3,eca-mir-7-2,	bta-mir-7	bta-miR-7	5'	0	.........((((...((((((.(((((((.(((((.((.((((.((((((((..((......))..))))))))))))))))))).)))))))))))))...))))..
599	GCGACCCATACTTGGTTTCAGT	bta-miR-551b_L-1R+1	gp1b	4	10	1.3	22	805	gp1b	chr1	-	233942195	233942289	agagaagctctcgtggcctaaGAAATCAAGCGTGGGTGAGACCTggtgcagaacaggaagGCGACCCATACTTGGTTTCAGAggctgtgagaata	11	bta-mir-551b,hsa-mir-551b,cfa-mir-551b,mdo-mir-551b,mml-mir-551b,ptr-mir-551b,ppy-mir-551b,oan-mir-551,mmu-mir-551b,rno-mir-551b,eca-mir-551b,	bta-mir-551b	bta-miR-551b	3'	0	........(((((..((((..(((((((((..((((((...((((........))))....).)))))..)))))))))..))))..)))))...
600	AGCAAAATAAGCAAATGGAA	bta-mir-1468-p3	gp1b	4	10	1.3	20	781	gp1b	chrX	-	57753619	57753715	gttgaagaggtgggtggtttCTCCGTTTGCCTGTTTTGCTGAtgttcatttgacttattctcAGCAAAATAAGCAAATGGAAaattcatccatcaac	4	bta-mir-1468,hsa-mir-1468,ppy-mir-1468,eca-mir-1468,	bta-mir-1468	bta-mir-1468-p3	3'	0	........((((((((..((.(((((((((.(((((((((((..................))))))))))).))))))))).))..))))))))...
601	TGAGATGAAGCACTGCAGCTCA	hsa-miR-143_R+1_1ss16TC	gp3a	255	661	1.4	22	763	gp3a					gcgcagcgccctgtctcccagcctgaGGTGCAGTGCTGCATCTCTGGTcagttgggagtcTGAGATGAAGCACTGTAGCTCaggaagagagaagttgttctgcagc	7	hsa-mir-143,hsa-mir-4770,mml-mir-143,ppa-mir-143,mmu-mir-143,rno-mir-143,eca-mir-143,	hsa-mir-143	hsa-miR-143	3'	0	((((((..(....((((....((((((.(((((((((.((((((.((((......)).)).)))))).))))))))).))))))....))))....)..)))).))
602	CCCCGGGGAGCCCGGC	hsa-miR-4532_R-1	gp2b	5	13	1.4	16	575	gp2b	chr11	-	66773553	66773692	gggtgagggctcggatgagagcggggacggcatgctcgCCCCGGGGAGCCCGGCcctcaatg	1	hsa-mir-4532,	hsa-mir-4532	hsa-miR-4532	3'	0	...(((((((.(((.......(((((.(((....).)))))))......))))))))))...
603	GAACATCACAGCAAGTCTGTGC	hsa-miR-499-3p_L+1R-1	gp1b	9	24	1.4	22	830	gp1b	chr13	+	68932313	68932432	tctgtcccctgcacccggggcgggcggctgTTAAGACTTGCAGTGATGTTTAactcctctccacgtGAACATCACAGCAAGTCTGTGCtgcttcccgtccccacgctgcctgggcagggt	11	bta-mir-499,hsa-mir-499,ssc-mir-499,cfa-mir-499,mdo-mir-499,mml-mir-499,ptr-mir-499,ppy-mir-499,mmu-mir-499,rno-mir-499,eca-mir-499,	hsa-mir-499	hsa-miR-499-3p	3'	0	(((((((...(((...((((((((..((.((..((((((((.((((((((((.............)))))))))).))))))))..)).))..)))))))).....)))..)))))))..
604	TCCGAGACTAGAGTCACATCCCGACAGC	PC-5p-105629_7	gp4a	5	14	1.5	28	1050	gp4a	chr15	-	45603851	45603998	agctctgTCCGAGACTAGAGTCACATCCCGACAGCttttgtcctggtgtgctagagtactcggatagaacc	0				5'	0	...(((((((((((((..((.((((((..(((((...)))))..))))))))..))).))))))))))...
605	TATATATATATATGTACGTATG	hsa-mir-1277-p5	gp1b	11	32	1.5	22	818	gp1b	chrX	-	128014397	128014474	acctcccaaaTATATATATATATGTACGTATGtgtatatgaatgtaTACGTAGATATATATGTATTTTtggtgggttt	2	hsa-mir-1277,ssc-mir-1277,	hsa-mir-1277	hsa-mir-1277-p5	5'	0	(((..(((((.((((((((((((.((((((((..(......)..)))))))).)))))))))))).)))))..)))..
606	TGGAATGTAAAGAAGTGTGTAT	bta-miR-1_1ss17AG	gp3a	78	231	1.6	22	794	gp3a					acctactcagagtacatacttctttatgtacccatatgaacatacaatgctaTGGAATGTAAAGAAGTATGTATttttggtaggc	15	bta-mir-1-2,bta-mir-1-1,hsa-mir-1-2,hsa-mir-1-1,cfa-mir-1-2,cfa-mir-1-1,mdo-mir-1,mml-mir-1-2,mml-mir-1-1,ptr-mir-1-2,ptr-mir-1-1,oan-mir-1a,rno-mir-1,eca-mir-1,eca-mir-1-2,	bta-mir-1-1	bta-miR-1	3'	0	.(((((..((((((((((((((((((..(..(((((..............))))).)..))))))))))))))))))..))))).
607	CTGCATTATGAGCACTTAAAGT	oan-miR-20a-2*_L-1	gp1b	7	21	1.6	22	818	gp1b	chr10	+	68404951	68405057	gtgtgacgtgacagcttctgtagcacTAAAGTGCTTATAGTGCAGGTAGtgtttagttatctaCTGCATTATGAGCACTTAAAGTactgctagctgtagaactccag	8	bta-mir-20a,cfa-mir-20a,mdo-mir-20,lca-mir-20,oan-mir-20a-2,oan-mir-20a-1,mmu-mir-20a,rno-mir-20a,	oan-mir-20a-2	oan-miR-20a-2*	3'	0	.((.((....((((((...((((.(((.(((((((((((((((((.(((((......)).))))))))))))))))))))..))).)))).)))))).....)))).
608	CTGCCTACCTCCAGGGTCTG	PC-5p-167604_5	gp4a	8	23	1.6	20	790	gp4a	chr11	-	30727507	30727658	gctgacaaggCTGCCTACCTCCAGGGTCTGaactctgctgacctgctcaaagctctttgctaccccagggtcaaagttggcaatgagtatgtcaCCAAAGGCCAGACTGTAGAGCAG	0				5'	0	..........((((((((......((((((..((.((.((((.((((((..((((((((..(((....))))))))..)))..)))))).)))).)).))..)))))))))).))))
								790	gp4a	chr11	-	30786744	30786895	cactctatcctttcttcctttcagtggctgacaaggCTGCCTACCTCCAGGGTCTGaactctgctgacctgctcaaagctctttgctaccccagggtcaaagttggcaatgagtatgtcaCCAAAGGCCAGACTGTAGAGCAG	0				5'	0	........((((((..((.......))..)).))))((((((((......((((((..((.((.((((.((((((..((((((((..(((....))))))))..)))..)))))).)))).)).))..)))))))))).))))
609	TTAAGACTTGTAGTGATGTTT	oan-miR-499	gp3a	11	34	1.6	21	784	gp3a					agcctgggggggcagcggTTAAGACTTGTAGTGATGTTTagctcatctccacgtgAACATCACTGCAAGTCTGTGCTgcttctcccctcct	1	oan-mir-499,	oan-mir-499	oan-miR-499	5'	0	.....(((((((.((((((..(((((((((((((((((((.............)))))))))))))))))))..))))))...))))))).
610	AAATCTCTGCAGGCAAATGTGA	bta-miR-216b	gp1b	9	28	1.6	22	843	gp1b	chr3	+	71854742	71854827	gtggcagactggaAAATCTCTGCAGGCAAATGTGAtgtcactaaagaaatcacACACTTACCCGTAGAGATTCTAcagtctgacat	8	bta-mir-216b,hsa-mir-216b,cfa-mir-216b,mml-mir-216b,ptr-mir-216b,mmu-mir-216b,rno-mir-216b,eca-mir-216b,	bta-mir-216b	bta-miR-216b	5'	0	(((.(((((((...(((((((((.((....((((((.((......)).))))))......)).)))))))))...))))))).)))
611	ACTGGACTTGGAGTCCGAAGGCT	bta-miR-378_R+1_1ss16AC	gp3b	909	2837	1.6	23	806	gp3b					agggctcctgactccaggtcctgtgtgttacctcgaaatagcACTGGACTTGGAGTCAGAAGGCct	16	bta-mir-378,bta-mir-378-2,hsa-mir-422a,hsa-mir-378d-2,hsa-mir-378b,hsa-mir-378i,hsa-mir-378f,hsa-mir-378g,hsa-mir-378c,hsa-mir-378e,hsa-mir-378d-1,ssc-mir-378-1,ssc-mir-378-2,ptr-mir-422a,ppy-mir-378,mmu-mir-378b,	bta-mir-378-2	bta-miR-378	3'	0	(((.((.((((((((((((((...((((((........)))))).)))))))))))))).)).)))
612	CCAAAGGCCAGACTGTAGAGCAG	PC-3p-150460_5	gp4a	5	16	1.7	23	900	gp4a	chr11	-	30727507	30727658	gctgacaaggCTGCCTACCTCCAGGGTCTGaactctgctgacctgctcaaagctctttgctaccccagggtcaaagttggcaatgagtatgtcaCCAAAGGCCAGACTGTAGAGCAG	0				3'	0	..........((((((((......((((((..((.((.((((.((((((..((((((((..(((....))))))))..)))..)))))).)))).)).))..)))))))))).))))
								900	gp4a	chr11	-	30786744	30786895	cactctatcctttcttcctttcagtggctgacaaggCTGCCTACCTCCAGGGTCTGaactctgctgacctgctcaaagctctttgctaccccagggtcaaagttggcaatgagtatgtcaCCAAAGGCCAGACTGTAGAGCAG	0				3'	0	........((((((..((.......))..)).))))((((((((......((((((..((.((.((((.((((((..((((((((..(((....))))))))..)))..)))))).)))).)).))..)))))))))).))))
613	TAGCACCATTTGAAATCGGTT	bta-miR-29c_R-1	gp1b	5	18	1.8	21	790	gp1b	chr12	+	81201996	81202051	ctgtttttgtcTAGCACCATTTGAAATCGGTTatgatgtagggggaaaagcagcag	6	bta-mir-29c,bta-mir-29d,cfa-mir-29c-1,ptr-mir-29c,oan-mir-29a-2,eca-mir-29c-2,	bta-mir-29c	bta-miR-29c	5'	0	((((((((..((.(((.(((............))).)))..))..))))))))...
614	TAAGGCACGCGGTGAATGC	bta-miR-124b_R-4	gp1b	3	11	1.9	19	679	gp1b	chr9	+	44111243	44111353	atcaagatcagactctgccctccgtgttcacagcggaccttgatttaatgtcatacaatTAAGGCACGCGGTGAATGCcaagagcggagcctacgggcggctgcacttgaa	18	bta-mir-124a-2,bta-mir-124b,bta-mir-124a-1,hsa-mir-124-2,ssc-mir-124a-1,cfa-mir-124-2,cfa-mir-124-3,cfa-mir-124-1,mdo-mir-124a-2,mdo-mir-124a-3,age-mir-124a,lla-mir-124a,mml-mir-124a-1,ppy-mir-124a,oan-mir-124,mmu-mir-124-2,eca-mir-124-2,eca-mir-124,	bta-mir-124a-1	bta-miR-124b	3'	0	.(((((..(((..(((((.((..(..(((((.(((..((((((((...........))))))))..))).)))))..)..)).)))))(((....)))..)))..))))).
615	CAAGCTTGTGTCTATAGGTAT	hsa-miR-100*_R-1_1ss10AG	gp1b	3	11	1.9	21	786	gp1b	chr15	-	33997847	33997929	aggcctgttgccacaAACCCGTAGATCCGAACTTGTGgtgatagtgcacaCAAGCTTGTGTCTATAGGTATgtgtctgtgggc	11	bta-mir-100,hsa-mir-100,ssc-mir-100,mdo-mir-100,age-mir-100,sla-mir-100,mml-mir-100,oan-mir-100,mmu-mir-100,rno-mir-100,eca-mir-100,	hsa-mir-100	hsa-miR-100*	3'	0	..(((..(...((((.(((..((((..(((.((((((((......)).)))))).)))..))))..))).))))...)..)))
616	CAAAGTTCTGAGACACTCCGACT	hsa-miR-148a*_L+1	gp3a	3	11	1.9	23	798	gp3a					gaggcaaagttctgagacactccgactctgaatatgatagaagTCAGTGCACTACAGAACTTTGTctc	5	bta-mir-148a,hsa-mir-148a,ptr-mir-148a,oan-mir-148,mmu-mir-148a,	hsa-mir-148a	hsa-miR-148a*	5'	0	((((((((((((((((.((((..(((((((.......))).))))))))..)).))))))))))))))
617	TGTGGGGACCTCTCATGTCTGT	PC-5p-22990_53	gp4a	16	59	1.9	22	829	gp4a	chr19	+	55468677	55468819	ataggtcaggagacctagggcTGTGGGGACCTCTCATGTCTGTgctttgtcatgttgtcaGTCCTGAGTGGTCCCTTCAGCtctggccctgtgtccctctccacn	0				5'	0	...((..(((.((((((((((((..((((((.((((...(((.((...........)))))...)))).))))))..)))))))))......))))))..))...
618	TGGACGGAGAACTGATAAGG	bta-miR-184_R-2	gp1b	92	341	1.9	20	739	gp1b	chr18	+	25296646	25296728	ccagtcacatccccttatcacttttccagccagctttgtgactctaactgtTCGACGGAGAACTGATAAGGgtaggtgattga	8	bta-mir-184,hsa-mir-184,ssc-mir-184,cfa-mir-184,mdo-mir-184,mml-mir-184,mmu-mir-184,eca-mir-184,	bta-mir-184	bta-miR-184	3'	0	.(((((((...(((((((((.((((((....(((...............)))....)))))).)))))))))...))))))).
619	CCTCTGGGCCCTTCCACCAGT	mmu-miR-326_1ss16TA	gp3a	7	26	1.9	21	712	gp3a					ctcatctgtctgttgggctGGGGGCAGGGCCTTTGTGAAGGCGggttatgctcagatcgCCTCTGGGCCCTTCCTCCAGTcccgaggcagattta	2	mmu-mir-326,rno-mir-326,	mmu-mir-326	mmu-miR-326	3'	0	...((((((((...((((((((((.(((((((......((((((............))))))..))))))).))))))))))..))))))))...
620	CAGTTATCACAGTGCTGATGC	hsa-miR-101*_R-1	gp1b	4	15	1.9	21	792	gp1b	chr1	-	41570179	41570261	aggctgccctggctCAGTTATCACAGTGCTGATGCtgtccattctaaaggTACAGTACTGTGATAACTGAAGgatggcagcca	7	bta-mir-101-1,hsa-mir-101-1,ssc-mir-101-2,cfa-mir-101-1,mdo-mir-101-1,lla-mir-101,eca-mir-101,	hsa-mir-101-1	hsa-miR-101*	5'	0	.(((((((.....((((((((((((((((((.((((............)))))))))))))))))))))).....))))))).
621	AGGATTTACCTGAGGCCA	mmu-miR-3096-3p_L-8	gp1b	6	23	1.9	18	691	gp1b	chr4	+	33093932	33094010	ttctTGGCCAAGGATGAGAACcctaatctgattggatatcctctgctctgatgggttaaAGGATTTACCTGAGGCCAat	2	mmu-mir-3096b,mmu-mir-3096,	mmu-mir-3096	mmu-miR-3096-3p	3'	0	...((((((..((((.((....)).))))....((..(((((..((((....))))...)))))...))...)))))).
622	AAGAACCTGAACGAACCTTTTG	PC-3p-36398_30	gp4a	12	49	2.1	22	841	gp4a	chrX	-	102243405	102243547	atcgggttggccgaaaagtttgttttgagttttcccaaaagatagtatggAAGAACCTGAACGAACCTTTTGgccatctcaac	0				3'	0	...(((.(((((((((.((((((((...(((((.(((..........))).)))))..)))))))).))))))))).)))...
623	TGGAATGTAAGGAAGCGTGTGA	bta-miR-206_2ss16TC22GA	gp3b	25	120	2.3	22	760	gp3b					tgcttcccaaggccacatgcttctttatatccccatacggattactttgctaTGGAATGTAAGGAAGTGTGTGGtttcggcgagcg	10	bta-mir-206,hsa-mir-206,ssc-mir-206,cfa-mir-206,mdo-mir-206,ptr-mir-206,oan-mir-206,mmu-mir-206,rno-mir-206,eca-mir-206-2,	bta-mir-206	bta-miR-206	3'	0	.(((..((.(..(((((..(((((((((((..((((((..(....)..).))))).)))))))))))..)))))..).))..))).
624	AATAAGTTCGTTTGGGTTTTTC	PC-5p-64027_14	gp4a	3	15	2.5	22	809	gp4a	chr17	+	13690980	13691121	ctgtcatcatattgggttggccAATAAGTTCGTTTGGGTTTTTCcataagatacagcaggaaaaacccaagcaaacgttttggccaacccaatagtttgaggt	0				5'	0	...(((...(((((((((((((((...(((.((((((((((((((.............)))))))))))))).)))...)))))))))))))))...)))...
625	ATCACATTGCCAGGGCTTTCCAAT	ssc-miR-23a_R+3_1ss16AC	gp3b	2	12	2.6	24	810	gp3b					agtgactttccaggtgtcacacagtgagtggcataatcagagtacaatttgagtcatgcccatacATCACATTGCCAGTGATTACCCaaggaaagtgacg	2	hsa-mir-23c,ssc-mir-23a,	ssc-mir-23a	ssc-miR-23a	3'	0	.((.(((((((.((((((((.(((((((((((((..(((((......)))))...)))))...)).))))..))...)))).))))...))))))).)).
626	GAGAACTTTGAAGGCTGAAGT	mdo-mir-739-p3_1ss16CT	gp2b	3	20	2.8	21	739	gp2b	chr3	-	112641683	112641832	gactcaaagGAGAACTTTGAAGGCTGAAGTggagaaggg	1	mdo-mir-739,	mdo-mir-739	mdo-mir-739-p3	3'	0	...((((((.....))))))...................
627	TGGAATGTAAAGAAGCATGTATC	bta-miR-1_R+1_1ss16TC	gp3b	3	21	2.8	23	828	gp3b					acctactcagagtacatacttctttatgtacccatatgaacatacaatgctaTGGAATGTAAAGAAGTATGTATttttggtaggc	15	bta-mir-1-2,bta-mir-1-1,hsa-mir-1-2,hsa-mir-1-1,cfa-mir-1-2,cfa-mir-1-1,mdo-mir-1,mml-mir-1-2,mml-mir-1-1,ptr-mir-1-2,ptr-mir-1-1,oan-mir-1a,rno-mir-1,eca-mir-1,eca-mir-1-2,	bta-mir-1-1	bta-miR-1	3'	0	.(((((..((((((((((((((((((..(..(((((..............))))).)..))))))))))))))))))..))))).
628	TGAGGTAGTAGATTGACTAGT	oan-let-7e_R-1_1ss17AC	gp2b	2	17	3.1	21	726	gp2b	chr5	+	92066449	92066589	cccatttacactcttagcagattagtccacctgtggtaatagcaatatccTGAGGTAGTAGATTGAATAGTgt	1	oan-let-7e,	oan-let-7e	oan-let-7e	3'	0	...((((((((.(((((...(((.(((((....))).....)))))...))))))).))))))..........
629	TACAGTACTGTGATAGCTGAAG	mmu-miR-101b_R+1	gp2a	7	126	4.2	22	780	gp2a	chr1	-	41570131	41570272	tcagttatcacagtgctgatgctgtccattctaaaggTACAGTACTGTGATAACTGAAG	3	mmu-mir-101b,mmu-mir-101c,mmu-mir-101c,rno-mir-101b,	mmu-mir-101b	mmu-miR-101b	3'	0	((((((((((((((((((.((((............))))))))))))))))))))))..
630	TATTGCACTTGTCCCAGCCTGT	bta-miR-92a_1ss16GA	gp2b	9	165	4.2	22	761	gp2b	chrX	+	117341145	117341286	gtggggatttgttgcactgcttgtgttatatataaagTATTGCACTTGTCCCGGCCTGTg	7	bta-mir-92a,ssc-mir-92a-1,mdo-mir-92,oan-mir-92a-2,oan-mir-92b,mmu-mir-92a-1,rno-mir-92a-1,	bta-mir-92a	bta-miR-92a	3'	0	(..(((((..(.((((.(((((((((...)))))).))).)))))..)))))..).....
631	GGAATGTAAAGAAGTGTGTAT	rno-miR-1_L-1	gp2a	2	49	4.6	21	701	gp2a	chr13	-	58811330	58811471	gaaacatacttctttatgtgcccatatggacctgctaagctatGGAATGTAAAGAAGTATGTATt	1	rno-mir-1,	rno-mir-1	rno-miR-1	3'	0	...(((((((((((((..(..((((((((.....)))...))))).)..)))))))))))))...
632	TGAAAAGTTCGTTCGCGTTTT	bta-miR-2284x_1ss16GC	gp2b	1	31	5	21	730	gp2b	chr3	-	30472252	30472392	gagggcTGAAAAGTTCGTTCGTGTTTTcttgtaacatcttacagaaaaaaatccaaacaaactttttggccaac	1	bta-mir-2284x,	bta-mir-2284x	bta-miR-2284x	5'	0	...(((..(((((((.(((....((((((.((((....)))))))))).......))).)))))))..)))...
633	TGAGGTAGTAGATTGAATAGTT	oan-let-7e	gp2a	8	690	6.4	22	758	gp2a	chr2	-	28215979	28216122	tgctctatcagagTGAGGTAGTAGATTGTATAGTTgtggggtagtgattttaccctgttcaggagataactatacaatctattgccttccctgagga	7	bta-let-7g,hsa-let-7g,ssc-let-7g,cfa-let-7g,oan-let-7e,oan-let-7g,mmu-let-7g,	oan-let-7e	oan-let-7e	5'	0	...(((.((((...((((((((((((((((((((((((((((((.....))))))).........)))))))))))))))))))))))..)))))))
634	TATTCATTTATCTCCTAGCCTACA	hsa-miR-664_2ss13CT16-T	gp3b	0	10	13.3	24	823	gp3b					gaacattgaaACTGGCTAGGGAAAATGATTGGATagaaactattattcTATTCATTTATCCCCAGCCTACAaaatgaaaaaa	5	hsa-mir-664,ssc-mir-664,ptr-mir-664,ppy-mir-664,eca-mir-664,	hsa-mir-664	hsa-miR-664	3'	0	...((((......((((.((((...(((.(((((((((.......))))))))).))))))).)))).....))))......
635	CAGCAGCAATTCATGTTTTGGA	mmu-miR-322	gp3a	0	10	13.3	22	805	gp3a					cctcgttgactccgaagggctgCAGCAGCAATTCATGTTTTGGAgtattgccaaggttcaAAACATGAAGCGCTGCAACACcccttcgtggggaa	2	mmu-mir-322,rno-mir-322,	mmu-mir-322	mmu-miR-322	5'	0	.........((((((((((.((..(((((..(((((((((((((............)))))))))))))..)))))..)).))))))).)))...
636	TCATGGACAAGCTGTGTGGCA	PC-3p-109470_9	gp4a	0	11	13.4	21	769	gp4a	chr3	+	108596365	108596506	tatgtgtgctgtagtccagctgaaccagattgaaaatgtgcatctgctgtgacaggctTCATGGACAAGCTGTGTGGCAgcgtgccnn	0				3'	0	...(..(((((..(..(((((...(((...((((..((((((.....))).)))...)))))))...)))))..)..)))))..)...
637	CGTACCGTGAGTAATGATGCGT	oan-miR-126_L-1R+1_1ss17AG	gp3a	0	11	13.4	22	780	gp3a					gaagcatcagtgacagctggcaactgccCATTATTACTTTTGGTACGCGctgtgacgcttcaaacTCGTACCGTGAGTAATAATGCGtggctggcagcactggcagcgcc	2	oan-mir-126,rno-mir-126,	oan-mir-126	oan-miR-126	3'	0	...((.(((((....((((.((.(..(.((((((((((..(((((((.....(((....)))....)))))))..)))))))))).)..).)).)))))))))..))...
638	TGGGTTCCTGGCATGCTGATTT	bta-miR-23b-5p_L+1	gp1b	0	12	13.6	22	824	gp1b	chr2	-	32299968	32300054	gtgctctggctgctTGGGTTCCTGGCATGCTGATTTgtgacttaagattaaaATCACATTGCCAGGGATTACCacgcaaccacgacc	9	bta-mir-23b,hsa-mir-23b,ssc-mir-23b,cfa-mir-23b,mdo-mir-23b,oan-mir-23b,mmu-mir-23b,rno-mir-23b,eca-mir-23b,	bta-mir-23b	bta-miR-23b-5p	5'	0	....(((((.(((.(((((((((((((((.((((((..............)))))))).))))))))))..))).))).))).))..
639	GTCCAGTTTTCCCAGACATCCCT	PC-5p-134116_6	gp4a	0	14	13.8	23	761	gp4a	chr5	+	64142779	64142920	tctcaccttgtcctcacgGTCCAGTTTTCCCAGAAATCCCTtagatgctaagatggggattcctggaaatactgttcttgaggtcatggttta	0				5'	0	....(((.((.(((((.((..((((.((.((((.(((((((.............))))))).)))).)).))))..))))))).)).)))...
640	GTTTCCGGTCGCTGTGCTCTCGC	PC-5p-188063_3	gp4a	8	0	-13	23	807	gp4a	chr3	+	49107021	49107164	cgtGTTTCCGGTCGCTGTGCTCTCGCcggagcagtacggCGAGGTTCGGCGATCCGGGAACTtt	0				5'	0	...((((((((((((((..(.(((((((........))))))))..)))))).))))))))...
641	GGGCTCCATGTCTGACCGCTATG	PC-5p-238145_2	gp4a	5	0	-12.3	23	871	gp4a	chr19	+	13785162	13785304	cttccttctcgccgaacgccgccaacatggtgagtatcgccggcgcGGGCTCCATGTCTGACCGCTATGccgctccagctttgcctgggcnnggggttggaggcgagcagcggcgctcagtggatct	0				5'	0	......((.(((.((.((((((......((((.....)))).((((((((.....)))))..)))..((((((((((((..(((....))..)..))))))).)).))))))))).)).)))))...
642	GGGCGGGGCCGGGGG	mmu-miR-5126_L-2R-5	gp3a	5	0	-12.3	15	558	gp3a					gggaccggacgcctcctgcagctgcgggagcccgtggttccccgggcaaccGCGGGCGGGGCCGGGGGCGGGGccca	1	mmu-mir-5126,	mmu-mir-5126	mmu-miR-5126	3'	0	(((.((...(((((((.((..((((((..(((((.((...)))))))..)))))).....)).))))))).))))).
643	AGCCGGACCTCTGAGCAGG	PC-3p-235801_3	gp4a	5	0	-12.3	19	650	gp4a	chrX	+	11116309	11116447	accggctgcccgctcggatgtccgtgctgggagtctctccgcccAGCCGGACCTCTGAGCAGGgctccacc	0				3'	0	...((..(((((((((((.(((((.((((((..........))))))))))).))))))).)))).))...
644	CCCCTCAGTCCACCAGAGCCCGGATACCTC	bta-miR-760_R+8	gp1b	5	0	-12.3	30	1178	gp1b	chr1	+	74960133	74960233	nggggcgcgtcgccCCCCTCAGTCCACCAGAGCCCGGATACCTCagaaattCGGCTCTGGGTCTGTGGGGAgcgaaatgcaacccaaactccattttgccg	6	bta-mir-760,hsa-mir-760,ptr-mir-760,ppy-mir-760,mmu-mir-760,rno-mir-760,	bta-mir-760	bta-miR-760	5'	0	.(((..(((((((.((((.(((....((((((((.((((.........))))))))))))..))).)))).))))..)))..)))................
645	CTGGACTGAGCCGTGCTACTGG	hsa-miR-1269	gp3a	5	0	-12.3	22	857	gp3a					tggattgcctagaccagggaagccagttggcatggctcagtccaagtctgaccacctgaggaatgcCTGGACTGAGCCGTGCTACTGGcttccctggtctccagc	1	hsa-mir-1269,	hsa-mir-1269	hsa-miR-1269	3'	0	((((.......(((((((((((((((.(((((((((((((((((.((....((......))...)).))))))))))))))))))))))))))))))))))))..
646	TTCAAGTAATCCAGGATAGGCTGG	bta-miR-26b_R+2_2ss11TC21TC	gp2a	5	0	-12.3	24	902	gp2a	chr19	+	11683236	11683379	gccgtggcctcgTTCAAGTAATCCAGGATAGGCTGTgcaggtcccaaggggcctattctcggttacttgcacgcggacgcggg	8	bta-mir-26b,hsa-mir-26b,cfa-mir-26b,mdo-mir-26-3,mdo-mir-26-2,ptr-mir-26b,mmu-mir-26b,rno-mir-26b,	bta-mir-26b	bta-miR-26b	5'	0	.(((((.((.(((.(((((((((.(((((((((.........((....))))))))))).))))))))).))).)).))))).
647	AATGGATTACTTCTGATTGCTGCT	PC-5p-317127_2	gp4a	5	0	-12.3	24	852	gp4a	chr10	-	10019958	10020101	atatgatctggatgtatctttttaAATGGATTACTTCTGATTGCTGCTttgagagtagattgtagagaaaatcagaaataatccatttaaaaagatacatcaggccac	0				5'	0	...((..((.(((((((((((((((((((((((.((((((((....(((((..(.....)..)))))..)))))))).)))))))))))))))))))))))))..)).
648	CCGAGGGTCGGGGTAGGGAGGC	PC-5p-696436_2	gp4a	4	0	-12	22	798	gp4a	chr14	+	47184082	47184224	ggCCGAGGGTCGGGGTAGGGAGGCtggtgctgactccTGGCTCCCGCCTTGACCCTGCAG	0				5'	0	.((..((((((..(((.(((((.((((........)).))))))))))..))))))))..
649	GCTTTGCGGGTGTTAGGCGGCG	PC-5p-965760_1	gp4a	4	0	-12	22	822	gp4a	chr2	+	94100331	94100472	nnggggctgagcttgtggcagaagggaggtaaGCTTTGCGGGTGTTAGGCGGCGggctgcgggcctctgcctcctgcacagaggtcgcccgatggcactcgcctatggcctgac	0				5'	0	...(((((..((..(((.((...(((.((....((.((((((....((((((.((((.....)))))))))))))))).))...)).)))..)).)))..))....)))))...
650	TGGCTCCCGCCTTGACCCTGCAG	PC-3p-401696_2	gp4a	3	0	-11.6	23	857	gp4a	chr14	+	47184082	47184224	ggCCGAGGGTCGGGGTAGGGAGGCtggtgctgactccTGGCTCCCGCCTTGACCCTGCAG	0				3'	0	.((..((((((..(((.(((((.((((........)).))))))))))..))))))))..
651	CAGCCCTGGAACTCTGTGCAGT	PC-3p-180842_3	gp4a	3	0	-11.6	22	865	gp4a	chr5	+	21458776	21458917	atggcactggggctcagggctaccatgcagaggtgcggggCAGCCCTGGAACTCTGTGCAGT	0				3'	0	...((((.(((..((((((((.((.((((....))))))..))))))))..))).))))...
652	CGGCTCCGTGACTCGTCCGTGGACG	PC-5p-1029515_2	gp4a	3	0	-11.6	25	863	gp4a	chr17	-	37065853	37065997	cgCGGCTCCGTGACTCGTCCGTGGACGccggttcgagccccgtcccgggcgccgcggagcctca	0				5'	0	...(((((((((...((((((.(((((..(((....))).))))))))))).)))))))))...
653	CTGGGTGGGTGGGTGGTA	PC-3p-276628_2	gp4a	3	0	-11.6	18	692	gp4a	chr3	-	174319989	174320126	ggcctggggacctttggctccccctgcgggcggctcagcggcttgcacagtccggcgggCTGGGTGGGTGGGTGGTAggctgtgggttgggggagaggaaggactgagtcc	0				3'	0	((.((..(..(((((..(((((((..(..((((((..((..((..(.((.(((((....))))))).)..))..)).))))))..)..)))))))..))))).)..)).))
654	ATACGTTCTTCCCTCCTGTAGA	PC-3p-299157_2	gp4a	3	0	-11.6	22	859	gp4a	chr12	+	27617545	27617686	ggtggggggccatggagttgtgtgctggaggggaacttgtcattgagctttgccagcccaATACGTTCTTCCCTCCTGTAGAcccacagccaccactgga	0				3'	0	(((((..(((..(((....((.(((.((((((((...(((.((((.(((.....))).)))))))...)))))))).))).)))))..))).)))))...
655	ACCCAGTGTTCAGACTACCTGTTC	bta-miR-199a-5p_L+1R+1	gp3a	3	0	-11.6	24	852	gp3a					tggaagcttctggagatcctgctccgtcgcCCCAGTGTTCAGACTACCTGTTcaggacaatgccgttgtACAGTAGTCTGCACATTGGTTAgactgggcaaggg	20	bta-mir-199a-1,bta-mir-199b,bta-mir-199a-2,bta-mir-199c,hsa-mir-199a-2,hsa-mir-199b,hsa-mir-199a-1,ssc-mir-199a-1,ssc-mir-199b,ssc-mir-199a-2,mml-mir-199a-1,mml-mir-199a-2,ptr-mir-199a-2,ptr-mir-199b,ptr-mir-199a-1,ppy-mir-199b,mmu-mir-199a-2,mmu-mir-199b,mmu-mir-199a-1,eca-mir-199a,	bta-mir-199a-2	bta-miR-199a-5p	5'	0	................((((((((.(((...(((((((.((((((((.(((...((......)).....))))))))))).)))))))...))).))))).)))
656	GTTATATCGGACAAATCAGGCAAAAG	PC-3p-362873_2	gp4a	3	0	-11.6	26	915	gp4a	chr2	+	124964091	124964238	AAGAGTCGTGTTGTCTCTGATGCAGATGactctgacagtgatGTTATATCGGACAAATCAGGCAAAAGagagaagacgatagc	0				3'	0	....(((((.((.(((((..(((.(((...(((((((....)).....)))))...)))..)))..))))).)).)))))...
657	GCACTGTCCTTCTCTGTCGCCCAGCCG	PC-3p-373533_3	gp4a	3	0	-11.6	27	1073	gp4a	chr14	+	47182198	47182344	caagggacccagaggaatgcaggcagccccctGCACTGTCCTTCTCTGTCGCCCAGCCG	0				3'	0	...(((...(((((((..(((((((......))).))))..)))))))...))).....
658	ACTTTCTGATGTCTGTGTGC	PC-5p-1347446_1	gp4a	3	0	-11.6	20	799	gp4a	chrUn_GL340665	-	14672	14811	aaggtgaaACTTTCTGATGTCTGTGTGCtcatatgtcttatagatacggttggtgtcattcg	0				5'	0	...((((.(((..(((.((((((((.((......))..)))))))))))..))).))))...
659	TGATGGACATGAGTTTGAGTGGACT	PC-5p-277807_2	gp4a	3	0	-11.6	25	984	gp4a	chr7	+	83824218	83824364	gagatggctggatggcatcaccaactTGATGGACATGAGTTTGAGTGGACTccgggagttggtgatggacagggaggcctgg	0				5'	0	.....((((...((.((((((((((((..(((((((........)))...)))).))))))))))))..))....))))...
660	TTCTCCCCTTCCTCCCTGCCCAG	PC-3p-185194_3	gp4a	3	0	-11.6	23	852	gp4a	chr15	-	30830284	30830426	gatgccacagggtggggatggaggcggagcggagactcaccgaaccgTTCTCCCCTTCCTCCCTGCCCAGgggtcca	0				3'	0	...(((...(((..((((.(((((.(((((((............)))))).).))))).))))..)))...)))...
661	TCAACAAAATCACTGATGCTGGAGT	hsa-miR-3065-5p_R+2	gp1b	3	0	-11.6	25	903	gp1b	chr11	-	54087290	54087381	gaggctggcagctgccctctTCAACAAAATCACTGATGCTGGAGTtgcgtgtgtcatcacTCAGCACCAGGATATTGTTGGGgaggacggcc	3	hsa-mir-3065,mmu-mir-3065,rno-mir-3065,	hsa-mir-3065	hsa-miR-3065-5p	5'	0	..........((((.((((..((((((.(((.(((.((((((......(((......))))))))).)))))).))))))..)))).)))).
662	GACACGACTGAGGTGACTTAGCA	PC-3p-261262_2	gp4a	3	0	-11.6	23	809	gp4a	chr20	-	32285346	32285491	tgggctgccgtctgtggggtcgcacagagtcaGACACGACTGAGGTGACTTAGCAgcagcagcagt	0				3'	0	...(((((.(.((((..((((((....((((......))))...))))))..))))).)))))...
663	CTCGGTGATCAGGAGACTCGGC	PC-5p-1870289_1	gp4a	3	0	-11.6	22	827	gp4a	chr11	+	27294471	27294615	ccaagatggcggacctactgggctccatcctgagctccatggagaagccacccagcCTCGGTGATCAGGAGACTCGGCGCAAGGCccgaggtgaggatcccaaattcatagccggctttcttcgcccggttctccggatcgcaat	0				5'	0	....((.(((((......(((((((......)))).))).((.....))..)).))))).((((((.(((((..(((.((((((((...(((...((........))...)))))))))....)))))..))))).))))))...
664	TTGCGGTGCTCGGGCTTC	PC-3p-200364_3	gp4a	3	0	-11.6	18	680	gp4a	chr8	+	80723155	80723292	ctgctcacaggctttctgtagtggtggcaagcgggggctgctcttcgtggctgctctccaTTGCGGTGCTCGGGCTTC	0				3'	0	..((((...(((...(((((((((.((((.(((..((....))..)))...))))..))))))))).))).))))...
665	ATTGTTCAGTTGCTCAGTCGTG	PC-3p-345443_2	gp4a	3	0	-11.6	22	872	gp4a	chr1	-	36360950	36361091	tactgtatagctgtttatattttaaaactgatttaaaatattagttttttttaaaaaataATTGTTCAGTTGCTCAGTCGTG	0				3'	0	.((((..((((((..(((((((((((((((((.......)))))))))......))))))..))..))))))..))))....
666	TACTTTAACATGGAGGCACTTGCT	hsa-miR-302d*_L+1R+1	gp1b	3	0	-11.6	24	926	gp1b	chr6	+	15704642	15704710	cctcTACTTTAACATGGAGGCACTTGCTgtgacttcataaaaaaaTAAGTGCTTCCATGTTTTAGTgcg	7	bta-mir-302d,hsa-mir-302d,cfa-mir-302d,mml-mir-302d,ptr-mir-302d,mmu-mir-302d,eca-mir-302d,	hsa-mir-302d	hsa-miR-302d*	5'	0	....((((..((((((((((((((((.((((....))))......))))))))))))))))..))))..
667	AGCTGCGCGGCTGCGGCGCCGGG	PC-3p-869103_1	gp4a	3	0	-11.6	23	858	gp4a	chr2	-	61087373	61087515	gcgggcgctggggcgcggagctcgcactttcccgtcccgggtgAGCTGCGCGGCTGCGGCGCCGGGctcggcgggcgcgcctcagcggagcgaacgtcggagcgttgc	0				3'	0	((.(((((((((.((((.((((((......((((...)))))))))).)))).)).)))))))..((((((((..(((.((.....)).)))..)))).))))...))
668	CTACTCCAAGCCTCCGCCGC	PC-5p-384144_2	gp4a	3	0	-11.6	20	787	gp4a	chr3	+	11342427	11342566	tctccgcCTACTCCAAGCCTCCGCCGCctcagcttcccgagcgagccctacggccgccggagcagctcccgcggcggagcaggagcc	0				5'	0	..........((((..(.(((((((((...((((..(((.(((.(((....)))))))))...))))...)))))))))).))))..
669	TCTGACCTTCCTGCATCCCGCTT	oar-miR-3956-3p_1ss21TC	gp3a	3	0	-11.6	23	806	gp3a					atgggagccatcgccctgggccagGTACGTGGATGCTGAAGGTCAGAgggaagtgcttctgtctccacgtgtgttctccaggccTCTGACCTTCCTGCATCCCGTTTatctctaggatgatggctagaag	1	oar-mir-3956,	oar-mir-3956	oar-miR-3956-3p	3'	0	.....(((((((..((((((......(((.((((((.((((((((((((........((((....((....)).....))))))))))))))))..))))))))).....))))))..))))))).....
670	TGGGCATCCGTGGAACCTCGCGG	PC-5p-475753_2	gp4a	3	0	-11.6	23	765	gp4a	chr3	+	110815102	110815244	tggccaggctacattctgcgctcggggcTGGGCATCCGTGGAACCTCGCGGctgtgctggGTCCCTAGAGGTGCTCAGCCCCTcggagagctccttcctggacg	0				5'	0	.(.(((((.....((((.((...(((((((((((((...((.(((..(((....)))..))).))....))))))))))))).)).))))......))))).).
671	GGGCGGGCGGGCGGCG	PC-3p-970343_1	gp4a	3	0	-11.3	16	563	gp4a	chr21	+	54886304	54886439	tgaccgctggctgctggtctcgtgacgctcggacggtcctctgcctgcgtgtcggctGGGCGGGCGGGCGGCGgggagcagggggc	0				3'	0	...((((((.((((..(((..(((((((.(((.(((....))).))).))))).))..)))..)))).))))))............
672	GTGGCTATTCCTTCTATGTTT	oar-miR-376c-5p_2ss5AC12GT	gp3b	3	0	-11.3	21	725	gp3b					atccttctttggtatttaaaagGTGGATATTCCGTCTATGTTTatgttatttatggttaAACATAGAGGAAATTCCACGTtttcagtatcaaatgctgcttggaa	9	oar-mir-376c,bta-mir-376c,bta-mir-376b,ssc-mir-376c,ssc-mir-376b,cfa-mir-376c,cfa-mir-376b,mmu-mir-376c,rno-mir-376c,	oar-mir-376c	oar-miR-376c-5p	5'	0	.(((...(((((((((.((((.(((((..((((.((((((((((.............))))))))))))))..))))).)))).)))))))))........))).
673	GACACTAGGGCACAGCAGAGC	PC-3p-1243054_1	gp4a	2	0	-11	21	825	gp4a	chr2	-	125431567	125431707	gcagatgctgcaggctcggctggcagtggagggggacagcacatccctgcagGACACTAGGGCACAGCAGAGCggggcggagtcaac	0				3'	0	...((..((((..((((.((((((((((..(((((........)))))......))))...)).)))).))))...))))..))...
674	CCCACACTGCAGAATCGAAGATA	PC-5p-300572_2	gp4a	2	0	-11	23	875	gp4a	chr6	+	99309256	99309398	cttggggaagtCCCACACTGCAGAATCGAAGATAttgtttatatttattgtggcttctgaggtatggaatttccctctc	0				5'	0	...((((((((.(((.((..((((((((..(((((.....))))).....))).)))))..)).))).))))))))...
675	GCGACCCCGTGGACTGTAGCCTGCCAGGC	PC-3p-317485_2	gp4a	2	0	-11	29	1114	gp4a	chr9	-	100545396	100545544	ctttggcggtggttgcggtttagtcgctcagtcgtgtccgactctgGCGACCCCGTGGACTGTAGCCTGCCAGGC	0				3'	0	..((((((..(((((((((..(((((((.(((((....)))))..))))))....)..)))))))))))))))..
676	ATGTCGTGTGAGGATTCCGG	PC-3p-286378_2	gp4a	2	0	-11	20	792	gp4a	chr5	-	12236391	12236530	cccccggaagctgtcggcgtgcggcgcggctgggcgctaagaggcggcggcgtgagttgcATGTCGTGTGAGGATTCCGGggcct	0				3'	0	.((((((((.((..((((((((..(.((((((..((((....)))).)))).)).)..)))))))).....)).))))))))...
677	GGGGTCCTGGGCGCTTCTGA	PC-3p-1060498_1	gp4a	2	0	-11	20	795	gp4a	chr3	+	239543379	239543518	gcagccaggggacacagccctggacccccgccgtgttgaccccggccactgccatgccagGGGGTCCTGGGCGCTTCTGAtcctccccttctgcttgagctgcctccctgtggccc	0				3'	0	((((..((((((((..((((.((((((((...(..(.......(((....))))..)..)))))))).)))).....))....)))))).))))....((..(......)..))..
678	TGGACGCGAAGGTTGGCT	PC-3p-350270_2	gp4a	2	0	-11	18	662	gp4a	chr13	+	49007414	49007551	ggaccggccagcaccgctattgtttccgtgcgcTGGACGCGAAGGTTGGCTggaac	0				3'	0	...(((((((((....((.(((..((((.....))))..))))))))))))))...
679	AACAAAGAGGCCGCCTCCGGGGG	PC-3p-1412568_1	gp4a	2	0	-11	23	861	gp4a	chr2	-	197004179	197004321	tccccggattgcatctttgacacacaagctcttagtaaccttcagcaAACAAAGAGGCCGCCTCCGGGGGccgct	0				3'	0	((((((((..((.((((((........(((...((....))..)))...)))))).))....)))))))).....
680	CCTTGGGCCTCTGGGCATCCCTG	PC-3p-323535_2	gp4a	2	0	-11	23	890	gp4a	chr2	-	8445622	8445764	gagctggggctggtcctatcctcctacccatggacttgtgtttggcttctcctagggtgaCCTTGGGCCTCTGGGCATCCCTGgggagcagggcctcattgggcagc	0				3'	0	..(((..(...((((((...((((...(((.(((....(((..((....(((.(((....))).)))...))..)))))).))))))).))))))...)..)))...
681	GGGCACGACTGAGCGACTGAAC	PC-5p-581603_1	gp4a	2	0	-11	22	872	gp4a	chr4	+	62964774	62964915	atggggtcgcaaagagttGGGCACGACTGAGCGACTGAACtgaacggaatcacttcaggtgcatcaaacgtgccgaatggacggtgccctcc	0				5'	0	..((((.(((.....(((.((((((..(((((..(((((.(((......))).)))))..)).)))..)))))).))).....)))))))..
682	GTACTTGTAGGACTTCGCACCGGAAGCT	PC-3p-439790_1	gp4a	2	0	-11	28	1058	gp4a	chr10	-	27900052	27900199	ccgagctttcgccctgccgagttctcacgcaggagGTACTTGTAGGACTTCGCACCGGAAGCTtct	0				3'	0	..(((((((((...(((..((((((...(((((.....)))))))))))..))).)))))))))..
683	TCATTCTCTGTCCTCTGCTGCAG	PC-3p-268187_2	gp4a	2	0	-11	23	889	gp4a	chr14	-	36112682	36112824	gaagcagggaggtactggatgtgggaatgctggcgctgattctcTCATTCTCTGTCCTCTGCTGCAGg	0				3'	0	...(((((((((((..(((((.((((((((....))..)))))).)))))..)).))))).))))...
684	CTCCGGGCCCAGGCAGGG	PC-3p-1172122_1	gp4a	2	0	-11	18	612	gp4a	chr24	+	28290721	28290858	agcggctcggggccccctgcccgggcccgacccccgaggggaggCTCCGGGCCCAGGCAGGGgctccccggcccccgcgttcagaaacggcggcgggcccggcc	0				3'	0	...((((.(((..((((((((.(((((((.(((((...))).))...))))))).))))))))..))).((((((((((((....))).)))).))))).))))
685	AAACTTGAGCAAACTTTTTGGC	PC-3p-1722147_1	gp4a	2	0	-11	22	877	gp4a	chr3	-	169871456	169871597	atcgagtaggccaaaaagtttggagttttcagtaacatcttacagaaAAACTTGAGCAAACTTTTTGGCcaactcagt	0				3'	0	...((((.((((((((((((((((((((((.((((....)))).).)))))))...)))))))))))))).))))...
686	TCTCTACTCTGTCATCAGGCAGCA	PC-3p-400817_2	gp4a	2	0	-11	24	959	gp4a	chr14	+	13366885	13367028	ggcgcctggttatggagccggggtatttgtgggtcaggcgattataacctagtgggatgTCTCTACTCTGTCATCAGGCAGCA	0				3'	0	.(((((((((.(..(((..(((..(((..(((((............)))))....)))..)))..)))..).))))))).)).
687	ATGAAGGACTGACCACTAGCAG	PC-5p-348285_2	gp4a	2	0	-11	22	836	gp4a	chr18	-	21683347	21683488	gcaacagcatccATGAAGGACTGACCACTAGCAGctcagaagctgagTAGTTAGTGGCTTTGTTTTTCAgatggtgtcct	0				5'	0	...(((.((((..((((..((..(((((((((..(((((...)))))..)))))))).)..))..)))))))).)))...
688	CTGGCCCAAGGCTGACAGTGTGGTCC	PC-3p-328478_2	gp4a	2	0	-11	26	1027	gp4a	chr3	-	242347831	242347976	tcgaccaggtgtaccgcacacagccttgctcccgCTGGCCCAAGGCTGACAGTGTGGTCCtcggtaag	0				3'	0	...((((((...(((((((.((((((((..((....))..))))))))...)))))))))).)))...
689	ATTAGCCTTAGACTGTGCAGAGA	PC-3p-956025_1	gp4a	2	0	-11	23	871	gp4a	chr12	-	70447638	70447780	tgaggcaaggaaatttctttggcatgtttaaggctgaaagccttccaaATTAGCCTTAGACTGTGCAGAGAaagagcttagctaaa	0				3'	0	...(((.(((...(((((((.((((((((((((((((............)))))))))))).)))))))))))...))).)))...
690	CGCCCTCTGCCCGTGTCGCCA	PC-3p-1562365_1	gp4a	2	0	-11	21	800	gp4a	chr5	-	3829022	3829162	ggggcctggcggcccggggagaggggagagggcttcagcggccacCGCCCTCTGCCCGTGTCGCCAggtgac	0				3'	0	...((((((((((.((((.((((((.....((((.....))))....)))))).)))).))))))))))...
691	ATTTTGGAGGGACACACTG	PC-5p-381271_2	gp4a	2	0	-11	19	744	gp4a	chr14	-	57488817	57488955	ccagATTTTGGAGGGACACACTGcagttctagtagctggttggcactttgactgatttttgtcccttacagagtcatt	0				5'	0	...(((((((((((((((.....(((((..(((.(((....))))))..))))).....)))))))).)))))))...
692	TGAGAAATTATCCTTGGTGTGTTT	rno-miR-539_R+2_1ss1GT	gp3a	2	0	-11	24	733	gp3a					atacttgaGGAGAAATTATCCTTGGTGTGTttgctcttttggatgaatCATACAAGGGTAATTTCTTTTCgagtat	1	rno-mir-539,	rno-mir-539	rno-miR-539	5'	0	((((((((..((((((((((((((.(((((((..((....))..))).))))))))))))))))))..))))))))
693	CCTTTCCCCTTCTCGTTTCCG	PC-3p-637948_1	gp4a	2	0	-11	21	787	gp4a	chr7	-	470922	471062	tgagggagccggaaggaagtgagcgagtcccgccCCTTTCCCCTTCTCGTTTCCGtaggagccacctccgctgctgctgccg	0				3'	0	...((((((..((((((((...(((.....)))..)))...)))))..))))))((((.(((.......))).)))).....
694	TAGTCTCCCGTTGTCACTGGTCT	PC-5p-366109_2	gp4a	2	0	-11	23	897	gp4a	chr7	+	37272284	37272426	acatctccTAGTCTCCCGTTGTCACTGGTCTtaagagggcagaagaccagctggactggggactaggagataa	0				5'	0	..((((((((((((((.(((..((((((((((..........)))))))).))))).))))))))))))))..
695	CATCTGCTGGATCCCCTTTGCTCA	PC-5p-558825_1	gp4a	2	0	-11	24	947	gp4a	chr3	-	63918400	63918543	ctcctcaaagctacttccCATCTGCTGGATCCCCTTTGCTCAgagtcctgatgagagcagtggggtctagcagaagagcagggttttgagaaa	0				5'	0	...(((((((((..(((...(((((((((((((..((((((...((....))..)))))).))))))))))))).)))...)))))))))...
696	TGTAGGGCTAAAAGCCATGGGC	hsa-miR-135b*_L-1R+1	gp3a	2	0	-11	22	689	gp3a					ctctgctgtggccTATGGCTTTTCATTCCTATGTGAttactgttccaaactcatgtagggctaaaagccatgggctacagtgaggggcgcgcgcc	13	bta-mir-135b,hsa-mir-135b,cfa-mir-135b,cfa-mir-135a-1,cfa-mir-135a-2,mdo-mir-135b,ptr-mir-135b,ppy-mir-135b,mmu-mir-135b,mmu-mir-135a-1,mmu-mir-135a-2,rno-mir-135b,eca-mir-135b,	hsa-mir-135b	hsa-miR-135b*	3'	0	(((.(((((((((((((((((((...(((((..(((..............)))..)))))..)))))))))))))))))))))).(((....)))
697	TGGGCTGGAGCTGGACCTGGCAT	PC-5p-297593_2	gp4a	2	0	-11	23	818	gp4a	chr9	+	13637914	13638056	tgtctctcctcatgtgagTGGGCTGGAGCTGGACCTGGCATgagaacagaccatgcagtgccagctattggtccactcagcagggagagctn	0				5'	0	.(.(((((((..(((((((((((..(((((((..(((.((((.........)))))))..)))))).)..))))))))).))))))))))..
698	TGTGCGTGCCATGCGTGAGATGA	PC-5p-287791_2	gp4a	2	0	-11	23	880	gp4a	chr14	+	47785146	47785288	taTGTGCGTGCCATGCGTGAGATGAatggtgagtgcggtctccctagggtcattgggcatggcagacatctg	0				5'	0	...(((..((((((((....(((((..((.(((......))))).....)))))..))))))))..)))...
699	CCTTAAGAGGCTAACACAGGAGGGTA	PC-3p-1574074_1	gp4a	2	0	-11	26	995	gp4a	chr6	+	74890040	74890188	agatTGCCCTTTCCAGTGCCCTATTAaggctgatgcagtgCCTTAAGAGGCTAACACAGGAGGGTAaaga	0				3'	0	...((((((..(((.(((.(((.(((((((.........))))))).)))....))).)))))))))...
700	TCTTTGCGACCCCATGGACGGT	PC-5p-1973730_1	gp4a	2	0	-11	22	861	gp4a	chr10	+	27702518	27702662	gctcaatcatctccgacTCTTTGCGACCCCATGGACGGTagcctaccacgctcctctGTCCATGGGATTTGCCAGGCAAGAGtactggagtggttgcca	0				5'	0	...((((((.(((((((((((.((((.(((((((((((.(((.......)))...)))))))))))..)))).....))))))..)))))))))))...
701	TAGCGACCCCACGGACTGCA	PC-3p-1457661_1	gp4a	2	0	-11	20	798	gp4a	chrX	+	40505042	40505181	tctcagttcagttcagttgctcagtcatgtccaacgctTAGCGACCCCACGGACTGCAc	0				3'	0	...((((((.((...((((((.(((..........))).))))))...))))))))...
702	TCAAAGCCTCTACTCCTTCGCTC	PC-3p-261169_2	gp4a	2	0	-11	23	860	gp4a	chr25	-	36184681	36184823	acacggaggagntgaggatttggcctcgggtctgtttgatgTCAAAGCCTCTACTCCTTCGCTC	0				3'	0	...((((((((..((((.((((((.((..(....)..)).)))))).))))..))))))))...
703	CAACACCAGTCGCTGGGCTGT	hsa-miR-21*_1ss13AC	gp3b	2	0	-11	21	712	gp3b					tgtcgggTAGCTTATCAGACTGATGTTGACTgttgaatctcatggcAACAGCAGTCGATGGGCTGTCTgaca	7	bta-mir-21,hsa-mir-21,ssc-mir-21,cfa-mir-21,mdo-mir-21,oan-mir-21,mmu-mir-21,	hsa-mir-21	hsa-miR-21*	3'	0	.(((((..(((..(((.(((((.(((((.(..(.(.....))..)))))).))))))))..)))..))))).
704	GACCCAGTCCTCTGTCCTTGTTC	PC-5p-812162_1	gp4a	2	0	-11	23	844	gp4a	chr2	-	246335431	246335573	ggcctccgtccccactctcaggctcagttGACCCAGTCCTCTGTCCTTGTTCcagccgggggcgtgaggacagagctggggagtagatgagcatgggacagaaaggcggagc	0				5'	0	...(((((((.....(((((.(((((.....(((((..(((((((((((..((.....))..)..))))))))))))))).......))))).)))))......))))))).
705	AAAAGTTGATTCAGTTTTTTCT	PC-5p-1079881_1	gp4a	2	0	-11	22	803	gp4a	chr18	+	69705066	69705208	ctagctaAAAAGTTGATTCAGTTTTTTCTgttaagattgtacagAAAAACCTGAACAAACTTTTTGGccaa	0				5'	0	...(((((((((((..(((((.(((((((((.........))))))))).)))))..)))))))))))...
706	AATTTGTTGTTCAGTCGCTCAG	PC-3p-360878_2	gp4a	2	0	-11	22	857	gp4a	chrUn_GL339718	+	85050	85191	catagtgactgaatggaaataatttacagagaattgtatattcatAATTTGTTGTTCAGTCGCTCAG	0				3'	0	...((((((((((..((((((((.(((((....))))).)))....)))).)..))))))))))...
707	CAGTTCAGTTCCGTCACTCAG	PC-5p-405916_2	gp4a	2	0	-11	21	769	gp4a	chr6	-	59229564	59229704	tcagttCAGTTCAGTTCCGTCACTCAGgcatgtccgactctttgtgacgccatggactgcagcacg	0				5'	0	...((((((((((....((((((..(((..........)))..))))))...))))))).)))...
708	GTGGGGCTGGAACCCAGCAGG	PC-3p-248287_2	gp4a	2	0	-11	21	812	gp4a	chr19	-	62660643	62660783	ccagctcggtgcctcctccccgcgtccgcagcgaccccctgccacagGTGGGGCTGGAACCCAGCAGG	0				3'	0	((.(((.(((...(((.((((((....((((.......)))).....))))))..)))))).))).))
709	AGCGGTGAGCTAGGGTGTGG	PC-5p-292654_2	gp4a	2	0	-11	20	762	gp4a	chr1	-	200160072	200160211	agtcgggaggAGCGGTGAGCTAGGGTGTGGctggaggtttccgcgacaagccatccccgaggtccccgacttcccgggc	0				5'	0	..((((((((..(((.((.((.(((..(((((...((...))......)))))..))).)).)).))).))))))))..
710	ATCACATTGCCAGTGATTACC	hsa-miR-23c_R-1	gp3a	2	0	-11	21	732	gp3a					agtgactttccaggtgtcacacagtgagtggcataatcagagtacaatttgagtcatgcccatacATCACATTGCCAGTGATTACCCaaggaaagtgacg	2	hsa-mir-23c,ssc-mir-23a,	hsa-mir-23c	hsa-miR-23c	3'	0	.((.(((((((.((((((((.(((((((((((((..(((((......)))))...)))))...)).))))..))...)))).))))...))))))).)).
711	TAGGTCACCCGTTTGACTATCCAC	oar-miR-1193-3p_R+2_1ss22AC	gp1a	2	0	-11	24	839	gp1a	chr18	+	68506726	68506832	ccagccgctctccagggtagctgaggggaTGGTAGACCGGTGACGTGCActtcatttatgatgTAGGTCACCCGTTTGACTATCCACcagcacccagtccatctgtg	4	oar-mir-1193,bta-mir-1193,hsa-mir-1193,eca-mir-1193,	oar-mir-1193	oar-miR-1193-3p	3'	0	.((((..(((....)))..)))).(((((((((((((.((((((.((((..(((....))))))).)))))).)))).))))))).))......(((.....)))..
712	TGGTGCTCCCTGGAGCTGAGC	PC-3p-375210_2	gp4a	2	0	-11	21	790	gp4a	chr8	-	51192489	51192631	gactgtggctggcatagggctgccgcgtcgCACAGCTCCAGGGGACGCCGTTcctgtcctggactatgtgagTGGTGCTCCCTGGAGCTGAGCagcgcacagcctgctcacac	0				3'	0	...((((...(((...((((((..(((..((.(((((((((((..((((..((..(((...))).....))..))))..))))))))))).))..))).))))))))))))).
713	GTCATGAGATCAGGGCTGCA	PC-3p-495724_1	gp4a	2	0	-11	20	740	gp4a	chr1	+	120475093	120475232	ggccggtcctggaaagcatgcaataaacagtctagagagaactgttttttcctGTCATGAGATCAGGGCTGCAgacggt	0				3'	0	.(.(((((((((....((((((..(((((((((....)).))))))).....)).))))...)))))))))).......
714	CGTGCGGTTCCGCTGTGTGAA	PC-3p-2025859_1	gp4a	2	0	-11	21	832	gp4a	chr1	+	92093868	92094008	actgcggggcgggacccttgccgcggcacagtccaagatggcggCGTGCGGTTCCGCTGTGTGAA	0				3'	0	...(((..((((((((...(((((.((.((........)))).))).))))))))))..)))...
715	GTTCAGTTCAGTTCAGCCGCTCAG	PC-3p-1575391_1	gp4a	2	0	-11	24	945	gp4a	chr13	+	46555491	46555634	atagggtggctgagacttaacgctagtgctaataaagaataGTTCAGTTCAGTTCAGCCGCTCAGt	0				3'	0	...(((((((((((.((.(((((((...((.....))..))))...))).)))))))))))))...
716	TCACCAAGATGCCAGGGGTAGT	PC-3p-254574_2	gp4a	2	0	-11	22	857	gp4a	chr1	-	4710759	4710900	nnnccttaccgctcctggcatctttgtgagaaaccagcaatgatcatgtcactgtcttcTCACCAAGATGCCAGGGGTAGTaaggagg	0				3'	0	...((((((..(((((((((((((.(((((((..(((...((((...)))))))..))))))).)))))))))))))..))))))...
717	CCCTTGCCTCCCGACCCCTC	PC-3p-527566_1	gp4a	2	0	-11	20	664	gp4a	chr1	-	11237007	11237146	gggggctgtttggtggtgagaagcatggggcagcggctgggctcacttcctgccctctgcCCCTTGCCTCCCGCCCCCTCactgcctac	0				3'	0	..((((.((..((.((((.((.(((.(((((((.(((.(((......))).)))..))))))).))).)).)))).))..)).))))..
718	TGTGCTACACGTTAGGAA	PC-3p-1407056_1	gp4a	2	0	-11	18	685	gp4a	chr1	-	229993725	229993862	tgctcctaaatgtgtctcaccgggtctgtttctctccagcgggtatagccaagaggtggTGTGCTACACGTTAGGAAacattcctcagatgccctcggcaccaagacttgttcgagctgggg	0				3'	0	...((((.(((((((..(((((..((((((...(((....)))...)))..)))..)))))....)))))))))))......((((((.....(((((((........)).)))))))))))
719	GGGGTGGGGGCGGCGGGGGAC	PC-3p-407769_2	gp4a	2	0	-11	21	573	gp4a	chr22	-	48459890	48460030	ccagctcagcatcccctgtggtgcctccccaGGGGCGGGGGCGGCGGGGGACgccacctcgagcaca	0				3'	0	...((((.((.((((((((..(((((((((...)).))))))))))))))).))......))))...
720	GTTGGACAGAACTGAGCAAC	PC-5p-1005006_1	gp4a	2	0	-11	20	779	gp4a	chr16	+	51718496	51718635	gcaaagaGTTGGACAGAACTGAGCAACttttacactccattagatgtgcctaaatgtgtgtgtgtctgtctccttattgttcaattt	0				5'	0	.....(((((((((((....(((((((...(((((....((((......))))..)))))...)).)).)))....)))))))))))
721	GACCTCATGCTGCAGCAGC	PC-5p-1946583_1	gp4a	2	0	-11	19	744	gp4a	chr4	-	48922499	48922637	tGACCTCATGCTGCAGCAGCgggtggggccagagccgccgggggaggctgttgcaaaGGCCGAGAGGGAGAAGTGAC	0				5'	0	...((((..(((((((((((...((((((....))).)))......)))))))))...))...))))..........
722	TCCCTGTCCTAAGGCCGCCTC	PC-3p-462749_1	gp4a	2	0	-11	21	667	gp4a	chr1	-	107255123	107255263	aggggactcccggccctagggcaggctgctggggcttagttaggctctgtgaccaccagcTCCCTGTCCTAAGGCCGCCTCttcctatgtgtcctccaggcccggatcctgtgcagg	0				3'	0	.(((((....(((((.(((((((((..(((((((..(((.......)))...)).)))))..))))))))).)))))....)))))......(((.((((.......))))...)))
723	GTGGACAGACCTGGGCATTTGGA	PC-5p-1907385_1	gp4a	2	0	-11	23	850	gp4a	chr12	+	2887924	2888066	ccagcacgttactgtgaacaggtcagaattctgctgtccacactcacgtGTGGACAGACCTGGGCATTTGGAtgcaggtttcttccagcctctctgtccatagcctgcccttcagctctccccctctgtccg	0				5'	0	...((((((...((((.((((..(((....))))))).))))...))))))(((((((...(((...(((((.(((((((.....(((.....))).....)))))))..)))))....)))..))))))).
724	TTGCTGCTGCTGCTAAGTTGCTTCAG	PC-5p-1219416_2	gp4a	2	0	-11	26	958	gp4a	chr25	-	12863982	12864127	tTTGCTGCTGCTGCTAAGTTGCTTCAGtcgtgtccgcctctgtgcgactccacagacggcagccca	0				5'	0	...((((((((((...((((((..(((..((....))..))).))))))...))).)))))))...
725	ACCCGTCCCGTTCGTCCCCGGA	hsa-miR-1247	gp1b	2	0	-11	22	836	gp1b	chr18	-	69078893	69079009	ccgctcgcctcggccggcgcagccccggccgctgggcgcACCCGTCCCGTGCGTCCCCGGAcgtcgctctctgccccgggaacgtcgggactggagcgcccgcgctgagccaccttc	2	hsa-mir-1247,ptr-mir-1247,	hsa-mir-1247	hsa-miR-1247	5'	0	..((((((..(((((((.......)))))))..((((((.((.((((((.((((.(((((.....((.....)).))))).)))))))))).)).))))))..)).)))).......
726	TGGGATGGCAAGGCTCTGAGGCTGG	PC-5p-258658_2	gp4a	2	0	-11	25	971	gp4a	chr2	-	261016336	261016480	atTGGGATGGCAAGGCTCTGAGGCTGGgcaaggtctggtatcagaagtaccttgaacctatcctgca	0				5'	0	...((((((((((((.(((((..(..((.....))..)..)))))....)))))...)))))))...
727	AGTCTGTTGTTCCATGTCTAGT	PC-5p-261434_2	gp4a	2	0	-11	22	857	gp4a	chr16	-	37962539	37962680	gccAGTCTGTTGTTCCATGTCTAGTtctagctgttgcctcctgaactgagacacaaaacaattaactaat	0				5'	0	...(((..((((((...((((((((((..((....)).....))))).)))))...))))))..)))...
728	TAGCATCAGTCCTTCCAATGAAC	PC-3p-296344_2	gp4a	2	0	-11	23	880	gp4a	chr2	-	246660036	246660178	aatgagtcagctcttcacatcaggtggccaaagcactgaagcttcagctttTAGCATCAGTCCTTCCAATGAACattcagggttgatttccc	0				3'	0	...(((((((((((.....(((..(((...(((.(((((.(((.........))).))))).)))))).)))......)))))))))))...
729	CAGGGTTCGGATGATGAAGA	PC-3p-997453_1	gp4a	2	0	-11	20	754	gp4a	chr17	-	75088912	75089051	gcttctcgttcctgccctgagtcacactactgccttgcttttCAGGGTTCGGATGATGAAGAggaagggca	0				3'	0	.((((((((((..((((((((...................))))))))..)))))).))))..........
730	CTCTATATGGATTTTCAGCCCTC	PC-5p-243663_2	gp4a	2	0	-11	23	773	gp4a	chr13	-	56072725	56072867	atgttggccttgtgtcaCTCTATATGGATTTTCAGCCCTCtcgtataaagtccctatggcagaagatgctgtgtcagtgc	0				5'	0	...(((((...(..((.(((((((.(((((((..((......))..))))))).))))).))..))..)...)))))...
731	TCTCCTGTTCTCAAGGTCCTC	PC-5p-391504_2	gp4a	2	0	-11	21	836	gp4a	chr2	+	111032417	111032557	TCTCCTGTTCTCAAGGTCCTCtcaggtgctgcttcctctacaaagccctccctgagtacgagaccttgagaagaggcat	0				5'	0	...(((.(((((((((((..((((((....((((........))))....)))))).....))))))))))).)))...
732	GAGAGGTGACGAGAGCCTGAACT	PC-3p-312125_2	gp4a	2	0	-11	23	844	gp4a	chr19	+	10641685	10641827	aaatgagttaggaggctttgttgtcatcggGAGAGGTGACGAGAGCCTGAACTcaggc	0				3'	0	...((((((...((((((..((((((((......)))))))))))))).))))))...
733	CAGGACAGTGACCTGGGC	PC-3p-1046623_1	gp4a	2	0	-11	18	719	gp4a	chr13	-	58237794	58237931	gcagccacatggacactgggcaaacacactggggccagggtgcggctggCAGGACAGTGACCTGGGCaca	0				3'	0	...(((.((.((.((((((((...(((.(((....))).)))..))).......))))).)))))))...
734	TAACCCCCAAGTCTTGGCCCT	PC-5p-348037_2	gp4a	2	0	-11	21	717	gp4a	chr22	-	24849833	24849973	cTAACCCCCAAGTCTTGGCCCTgcgtcctggcacaagtcgggggccgacgcttggtgggtgcc	0				5'	0	...(((((((((..(((((((......(((((....))))))))))))..))))).))))...
735	TGTCAGTTACAGTCCTAGA	PC-5p-1336298_1	gp4a	2	0	-11	19	756	gp4a	chr19	-	58825215	58825353	tttTGTCAGTTACAGTCCTAGAtatacttactgctggtacagttgtactctaagatttgtatttgatatcc	0				5'	0	...(((((..(((((((.((((..(((..((((......)))).))).)))).)).)))))..)))))...
736	GAGTGAACTCAGATGTGGAG	hsa-mir-555-p5	gp1b	2	0	-11	20	782	gp1b	chr1	-	111937669	111937736	gGAGTGAACTCAGATGTGGAGcactacctttgtgagcaatgtgacccgaggcctgtggacagagtaag	3	hsa-mir-555,ptr-mir-555,ppy-mir-555,	hsa-mir-555	hsa-mir-555-p5	5'	0	.(((....)))......((..(((...(((...)))....)))..))...(((((....))).))...
737	GACAAGCTTGTAGAGGTCG	PC-3p-306934_2	gp4a	2	0	-11	19	687	gp4a	chr7	+	92121852	92121990	tgcgtgcctcctggagaaggcgtacctctgcgatggttactggggtacagaattgccaagGACAAGCTTGTAGAGGTCGgaggctgctgttgggggaggccgcttt	0				3'	0	.(((.(((((((...((..((((((((((((((..(((.((..((((......)))).)))))....)))))))))).....)).))..))..))))))))))...
738	ATTCTTTAAGGAAGGATAGTAGTGGCC	PC-3p-246476_2	gp4a	2	0	-11	27	1045	gp4a	chr8	-	88135044	88135190	ttaactaaggttttttctgacaaagtagttgttgaATTCTTTAAGGAAGGATAGTAGTGGCC	0				3'	0	...((((..((..(((((...((((.((((....)))))))).)))))..))..))))....
739	GAACGGGGATCTGGTGGAGA	PC-5p-400339_2	gp4a	2	0	-11	20	793	gp4a	chr11	-	23154475	23154614	GAACGGGGATCTGGTGGAGAaaagatgttttggggaaatcctgcccttttcttctcgcccccatt	0				5'	0	....((((...(((.(((((((((..((...(((....))).)).)))))))))))).))))...
740	GCTGTGGTGCACGGGCTTC	PC-5p-1181914_1	gp4a	2	0	-11	19	715	gp4a	chr15	+	28617289	28617427	cctaGCTGTGGTGCACGGGCTTCtcagtgtggtggcttctcttgttgcaggacagaggctcttgttgggcggcttcg	0				5'	0	...((((((...(((.((((((((..((...(..((.......))..)...)))))))))).)))...))))))...
741	GTGGTGGGCTCAGAGCCGGCA	PC-3p-1143204_2	gp4a	2	0	-11	21	732	gp4a	chr13	+	61837535	61837675	aaacccggcagtcgcccggcttgagctcccatcgcagtcgctgtagcgcGTGGTGGGCTCAGAGCCGGCAgggata	0				3'	0	...(((.((....))(((((((((((..(((((((.(.(((....)))))))))))))))).))))))..)))...
742	GAGCTTTTCGAGTCAGCGACCTGGC	PC-3p-1045466_1	gp4a	2	0	-11	25	929	gp4a	chr20	-	29060647	29060791	tgagccagagagctaaggatttgagcaagcgGAGCTTTTCGAGTCAGCGACCTGGCatggaga	0				3'	0	...(((((...(((...((((((((.((((...)))))))))))))))...))))).......
743	GCCAGCCCTCCACGCGGTT	PC-3p-360440_2	gp4a	2	0	-11	19	737	gp4a	chr1	+	290117162	290117300	ctggagaatgcttcagggttgcgctaggagaaaGCCAGCCCTCCACGCGGTTtcgta	0				3'	0	...((((..((...(((((((.(((.......))))))))))....))..))))...
744	TTGACCCGTGACTCTGCATCCCAG	PC-3p-404437_2	gp4a	2	0	-11	24	949	gp4a	chr19	-	50271716	50271859	gtgtggggttggggagagttaggggataaggaaggggctggagctggcatgtgacctTTGACCCGTGACTCTGCATCCCAGttccagaa	0				3'	0	...(((..(((((((((((((.(((..((((.....(((......)))......))))...))).)))))))...))))))..)))...
745	CCCTTCTTGAAGACTGATAGTAAC	PC-5p-1850878_1	gp4a	2	0	-11	24	876	gp4a	chr5	-	54999038	54999181	tttttttttccctCCCTTCTTGAAGACTGATAGTAACatcttatgatttagaataagttaattgtaactgtaggtatttattgactggaggaaagaa	0				5'	0	...((((((((.(((..((.((((.((..(((((.(((.(((((........))))).....))).)))))..)).))))..))..)))))))))))
746	CTCCGTTCCGAAGGG	mmu-mir-717-p3	gp3a	2	0	-11	15	560	gp3a					ttgtccgctatcactgtaccgtcatttttcagtCTCAGACAGAGATACCTTCTCTgaattcatagaagctgctctccgttccgaagggattcagaagtgataaatccag	1	mmu-mir-717,	mmu-mir-717	mmu-mir-717-p3	3'	0	.............(((....(((((((((.((((((.(((.((((((.(((((.((....)).))))).)).)))).))).....)))))).))))))))).....)))
747	TGGGTTTACGTTGGGAGAACTT	hsa-miR-629_R+1	gp3a	2	0	-11	22	846	gp3a					tccctttcccaggggaggggcTGGGTTTACGTTGGGAGAACTtttacggtgaaccaggagGTTCTCCCAACGTAAGCCCAGCccctcccctctgcct	1	hsa-mir-629,	hsa-mir-629	hsa-miR-629	5'	0	..........((((((((((((((((((((((((((((((((((...((....))..))))))))))))))))))))))))))))))))))......
748	TGTGCATGCCAAGTTGCTTCAG	PC-3p-326025_2	gp4a	2	0	-11	22	782	gp4a	chr11	-	37998610	37998751	acagaagtaaacttggcttatgtaagtacgcatgcgtgTGTGCATGCCAAGTTGCTTCAGt	0				3'	0	...(((((.((((((((..(((((..((((....))))..))))))))))))))))))...
749	TGTGGGAAGGACCTGAAGACGG	PC-5p-731132_1	gp4a	2	0	-11	22	879	gp4a	chr22	+	21958936	21959077	tgccttcctgcttggcctcccactgcttctccagaTGTGGGAAGGACCTGAAGACGGCTCCACACCATCTTCTGctcccttccaggacccgggctgtgggcaaggccatctgaagtt	0				5'	0	...((((.....(((((((((((.(((..(((.....(((((.(((...(((((.((.......)).)))))...))).))))))))....))).)))))..))))))...))))..
750	TACTAGGTACTGAGGATACAGC	PC-5p-1592656_1	gp4a	2	0	-11	22	869	gp4a	chr4	-	85953652	85953793	ttatgtaccagtTACTAGGTACTGAGGATACAGCagaggttggagattgtatctccagtgcctagtaactggcacacat	0				5'	0	...(((.(((((((((((((((((..(((((((.............)))))))..))))))))))))))))).)))...
751	TGCGCACGCGACGCCAGT	PC-5p-1024974_1	gp4a	2	0	-11	18	695	gp4a	chr2	-	119119315	119119452	ttcctgtaaaccagcggaggcTGCGCACGCGACGCCAGTaggcgcacgccttgcgcagaatccacactcatcagccagttcagact	0				5'	0	...(((..(((..(((((..(((((((.(((.((((....))))..)))..)))))))..)))..........))..))))))...
752	CGGACTTCTGACCTTCCACTGGG	PC-5p-921476_1	gp4a	2	0	-11	23	915	gp4a	chr13	+	41964719	41964861	aaggacctgCGGACTTCTGACCTTCCACTGGGgaagatacccattcaagccctttcaggatggtgagcaggtgga	0				5'	0	....((((((.....(((..(((......)))..)))...((((((...........))))))...))))))...
753	ATATATTGTCACTCTGCTTATTTAAC	PC-5p-323387_2	gp4a	2	0	-11	26	969	gp4a	chr21	+	28562101	28562246	aatgtattaaATATATTGTCACTCTGCTTATTTAACtttgtatatatgcagagtaCATCATGTGAAATGCTGGG	0				5'	0	...(((((..((((..(((.(((((((.(((.((......)).))).))))))))))..))))..)))))....
754	CTCGGTGGGCCTCGGA	bta-mir-2904-2-p3_1ss7TG	gp2b	2	0	-11	16	418	gp2b	chr9	-	45816362	45816501	ggacctgcgttccgcaCTCGGTCGGCCTCGGAgcgggann	1	bta-mir-2904-2,bta-mir-2904-2,	bta-mir-2904-2	bta-mir-2904-2-p3	3'	0	...(((((..((((.....((....)).)))))))))...
755	AGGGACCAAGCAGGCAGG	PC-5p-269260_2	gp4a	2	0	-11	18	684	gp4a	chr18	-	67840771	67840908	ccggggctgcctggtgcAGGGACCAAGCAGGCAGGcgcccgacggctgtgcctgggtcccaggcctgaagggcagcccgca	0				5'	0	...(((((((((((.((.((((((...((((((...(((....)))..))))))))))))..))))...)))))))))...
756	CCGCCGTGGTTTCCTTCCTGAC	PC-5p-795385_1	gp4a	2	0	-11	22	827	gp4a	chr1	-	92868	93009	gccgtgtgtggcctgtcccatccgttttcagCCGCCGTGGTTTCCTTCCTGACgtgttagcacagacttgtccacaggtggcttga	0				5'	0	((((....))))...............(((((((((((((..((....((((....))))....)).....)))).))))))).))
757	CTGTGCAGTGAGGCTGGAGTCTCTG	PC-3p-1506067_2	gp4a	2	0	-11	25	797	gp4a	chr1	-	47484946	47485090	ggcagcagaggcgtagcctgagcgtcaccgccaaacctcttcccggtacaggCTGTGCAGTGAGGCTGGAGTCTCTGttatc	0				3'	0	(..(((((((((.((((((..((..(((.(((..(((.......)))...))).)))..)).))))))..)))))))))..)
758	TTTGAATCCTGGGTTGGGAAGA	PC-5p-1256538_1	gp4a	2	0	-11	22	834	gp4a	chr4	+	47328035	47328176	agatctcggTTTGAATCCTGGGTTGGGAAGAtcttctggagaacagataggctacccactccagtattctggcctagagaatt	0				5'	0	...(((((((..((((.((((..((((.((.(((((((.....)))).))))).))))..)))).))))..)))..))))...
759	TTCCTTTACTCATAGAACTA	ssc-mir-4336-p5_1ss20GA	gp1b	2	0	-11	20	784	gp1b	chr12	+	32597471	32597554	tcatagagtaactgtgtggtTTCCTTTACTCATAGAACTGttaggtcagtgggaaagaattacaagacagagctgccaaataaa	1	ssc-mir-4336,	ssc-mir-4336	ssc-mir-4336-p5	5'	0	......(((..((((.((.....((((.((((..((.((....))))..)))))))).....))..)))).)))..........
760	CATATTTGCTTGTAGAGAGGCC	PC-5p-306288_2	gp4a	2	0	-11	22	779	gp4a	chr1	-	185336040	185336181	gcttagataCATATTTGCTTGTAGAGAGGCCtctatacaagtaagtaaatctattt	0				5'	0	...(((((...((((((((((((.(((....))).)))))))))))).)))))...
761	GTCGAACCAGCCTTGCCGGGAGA	PC-5p-1613129_1	gp4a	2	0	-11	23	897	gp4a	chr23	+	38045080	38045222	gGTCGAACCAGCCTTGCCGGGAGAggggaccgaagccgagttctgttggcgattctcccggtaatggtggtttgggc	0				5'	0	..((((((((.((((((((((((((.........(((((......)))))..)))))))))))).))))))))))..
762	TACCAGGACCACACCGGGTCTTCA	PC-3p-1933048_1	gp4a	2	0	-11	24	956	gp4a	chr18	+	15436374	15436517	aatgcagagtcacatctgtgctgggaacccggagttggaacttggctgTACCAGGACCACACCGGGTCTTCAtcattggtgttcttctgctca	0				3'	0	...((((((..(((((..((.(((..((((((.((.((..(((((.....))))).)))).))))))..))).))..)))))..))))))...
763	AACATTCATTGCTGTAGGAG	bta-mir-181b-2-p3_2ss16CA19TA	gp2b	2	0	-11	20	566	gp2b	chr6	-	86886961	86887100	tggcatgagatacctcctactaaagcatcgaccaggagcgggactttttcactgcacctaAACATTCATTGCTGGAGGAGggcatggcaacc	19	bta-mir-181b-2,bta-mir-181b-1,hsa-mir-181b-2,hsa-mir-181b-1,ssc-mir-181b-2,ssc-mir-181b-1,cfa-mir-181b-2,cfa-mir-181b-1,mdo-mir-181b,mml-mir-181b-2,mml-mir-181b-1,ptr-mir-181b-2,ptr-mir-181b-1,ppy-mir-181b,oan-mir-181b,mmu-mir-181b-2,mmu-mir-181b-1,rno-mir-181b-2,rno-mir-181b-1,	bta-mir-181b-2	bta-mir-181b-2-p3	3'	0	((.((((.....((((((.....((((..((..(((.((((((.....)).)))).)))......))..))))..)))))).)))).))...
764	GTGATCAGGAGACTCGGCGCAAGGC	PC-3p-1276671_1	gp4a	2	0	-11	25	890	gp4a	chr11	+	27294471	27294615	ccaagatggcggacctactgggctccatcctgagctccatggagaagccacccagcCTCGGTGATCAGGAGACTCGGCGCAAGGCccgaggtgaggatcccaaattcatagccggctttcttcgcccggttctccggatcgcaat	0				3'	0	....((.(((((......(((((((......)))).))).((.....))..)).))))).((((((.(((((..(((.((((((((...(((...((........))...)))))))))....)))))..))))).))))))...
765	AGAGAGTGACCTGTGTGGCTGC	PC-3p-1652248_1	gp4a	2	0	-11	22	830	gp4a	chr19	-	739216	739357	ctttgcagactgctggtgctgcccaggtcacagctctgtgcttgagtgattctagtccccAGAGAGTGACCTGTGTGGCTGCcacagtcctaggaagtct	0				3'	0	((((...(((((.((((((..(.((((((((..(((((.(((.(((...))).)))...))))).)))))))).)..)).)))))))))....))))...
766	CCTCTCTGGATCTGTTTC	PC-5p-950134_1	gp4a	2	0	-11	18	700	gp4a	chr12	-	65888357	65888494	catgagcacctcacgtctCCTCTCTGGATCTGTTTCcttacaggtcaaagagggccgagatgaaggtctctca	0				5'	0	...(((.((((..((((((((((((.(((((((......)))))))..))))))..)))))).)))))))...
767	AGGAGGACTATGGATCTAG	PC-5p-1831700_1	gp4a	2	0	-11	19	702	gp4a	chr1	+	14995459	14995597	gttgtcttggAGGAGGACTATGGATCTAGagagatctaattaaagctaccttcaggatcaa	0				5'	0	...((((((((((..(.((.(((((((....))))))).....)))..))))))))))...
768	TGGACTGGGAGTCAGCAGGC	PC-5p-1617109_1	gp4a	2	0	-11	20	667	gp4a	chr3	+	231686211	231686350	gagaagatgagagagcacTGGACTGGGAGTCAGGAGGCctgggcctaatcttggttccctcagtgattcattttnnn	0				5'	0	...(((((((.....((((((...((((..((((((((....)))...)))))..))))))))))..)))))))...
769	CTCGCTGCTTCCAGCTCCCTT	PC-5p-2025414_1	gp4a	2	0	-11	21	783	gp4a	chr21	+	10726258	10726398	cgagtcatcgctgggcCTCGCTGCTTCCAGCTCCCTTccctgccccccgccccggcgcggggggtcgactagccaagcggggcgggaggcgacgcgg	0				5'	0	((.(((...((((((..........))))))...((((((.(((((((((......)))))))))......(((......))))))))).))).)).
770	GAAGTTGCCCATGCTCTTTTCG	bta-mir-495-p5_1ss14TC	gp3a	2	0	-11	22	649	gp3a					tggtgcctggaaagaagttgcccatgttcttttcgctgatatgtgacgAAACAAACATGGTGCACTTCTTttccggcatca	1	bta-mir-495,	bta-mir-495	bta-mir-495-p5	5'	0	.((((((.((((((((((.(((((((((..(((((...........)))))..))))))).)))))))))))).)))))).
771	AACATTCAACGCTGTCGGTGAGTTTGA	bta-miR-181a_R+3	gp3a	2	0	-11	27	1009	gp3a					tgccagggccaggacccagtcttcagaggactccaaggAACATTCAACGCTGTCGGTGAGTTtgggatttgaaaaaaccaccgaccgttgactgtaccttgggttcctta	24	bta-mir-181a-2,bta-mir-181a-1,hsa-mir-181a-2,hsa-mir-181a-1,ssc-mir-181a-2,ssc-mir-181a-1,cfa-mir-181a-2,cfa-mir-181a-1,mdo-mir-181a,mdo-mir-181c,sla-mir-181a-2,mml-mir-181a-2,mml-mir-181a-1,mne-mir-181a-2,mne-mir-181a-1,ggo-mir-181a-2,ggo-mir-181a-1,oan-mir-181a,mmu-mir-181a-2,mmu-mir-181a-1,rno-mir-181a-2,rno-mir-181a-1,eca-mir-181a,eca-mir-181a-2,	bta-mir-181a-1	bta-miR-181a	5'	0	.....(((......)))........(((((..((((((.(((.((((((..(((((((.((((...........))))))))))))))))).))).))))))..))))).
772	CAGATGGTGACTGTAGC	PC-3p-286939_2	gp4a	2	0	-11	17	612	gp4a	chr17	+	51998219	51998360	ttattatTTTCTCAGGCTCCAAAATCACTtCAGATGGTGACTGTAGCcatgaaattaaaag	0				3'	0	...(((.((((...((((.((...(((((......))))).)).))))..)))).)))...
773	GGACCGGGGACTGCAGTT	PC-3p-1518435_1	gp4a	2	0	-11	18	476	gp4a	chr13	-	83991731	83991868	agagtgaacagcggtccttggcggccacctggcccggGGACCGGGGACTGCAGTTcacaca	0				3'	0	...((((((.(((((((..((.((((....))))......))..))))))).))))))...
774	CTGCACAGCCTGTGGCCA	PC-5p-653143_2	gp4a	2	0	-11	18	698	gp4a	chr1	+	94630095	94630232	accttacCTGCACAGCCTGTGGCCAgtttctcttatgtaaaagtaagaatgccagccttaacatagtcctgcagataaaag	0				5'	0	...(((.(((((..((.((((((..((...((((((......))))))..))..)))...)))..))..))))).)))...
775	TTTAATTTGCTACGATTACGA	PC-3p-404531_2	gp4a	2	0	-11	21	814	gp4a	chr3	+	59997168	59997308	taaaaggaaattttcgaggtcgcagatacaagtgTTTAATTTGCTACGATTACGAtctttgtg	0				3'	0	...(((((.....(((..((((.((...(((((.....))))))).))))..))))))))...
776	TGAGTGCTGAAGAATTGATGT	PC-3p-666863_1	gp4a	2	0	-11	21	808	gp4a	chr6	+	83289685	83289825	atattttatgtcaaaaatatatttctaaaatatcattttagtgaatcagaaagcTGAGTGCTGAAGAATTGATGTttttgaactgtagtgttggagaaaactc	0				3'	0	...((((...((((...((((.(((.((((((((((((((((...((((....))))..)))))))...))))))))).))).))))...))))..))))...
777	TTGCAGTACACAGGCTTC	PC-3p-1048385_2	gp4a	2	0	-11	18	636	gp4a	chr5	-	57261546	57261683	gggtctttgttgctgcatgcagcctgtttctatttgtggtgaatggaggctactttctagTTGCAGTACACAGGCTTCt	0				3'	0	.(((((.((.(((((((.((((...(..(((((((.....)))))))..)......)).))))))))))).)))))...
778	TGAAAGTGAAGTCCCTCAG	PC-3p-348420_2	gp4a	2	0	-11	19	706	gp4a	chr8	-	91575347	91575485	caaacgaaatgagatgctttacccatcactttagTGAAAGTGAAGTCCCTCAGtcgtgtc	0				3'	0	...((((..((((..(((((((...((((....))))..)))))))..)))).))))...
779	ACTGCAGTACTGTACCTTATCTCT	PC-3p-653040_1	gp4a	2	0	-11	24	944	gp4a	chr4	-	109028019	109028162	ataggagtatagttacggcgggtggaaatgtaaaggcaatttaaatgctagcaagacataACTGCAGTACTGTACCTTATCTCT	0				3'	0	(((((.(((((((.((.(((((((....(((...((((.......)))).)))...)))..)))).))))))))))))))....
780	TTCTCGGTTGGCCGCAGACTCGTACAA	hsa-mir-2964a-p5	gp3a	2	0	-11	27	1033	gp3a					ggagctcagccacAGATGTCCAGCCACAATTCTCGgttggccgcagactcgtacaAGAATTGCGTTTGGACAATCAGTggcgaagccc	2	hsa-mir-2964a,rno-mir-2964,	hsa-mir-2964a	hsa-mir-2964a-p5	5'	0	((.(((..(((((.(((((((((...((((((((((....)))............)))))))...))))))).)).)))))..)))))
781	CTGAATCCCTTCACTGTCCACT	PC-3p-451412_1	gp4a	2	0	-11	22	765	gp4a	chr5	-	13425912	13426053	ggagggcagtttggaggaggatggatacctgtatatgtatggCTGAATCCCTTCACTGTCCACT	0				3'	0	...(((((((...((((.((((......(..((....))..)....)))))))))))))))...
782	TGGACTTGATCCCTGAGTC	PC-5p-252560_2	gp4a	2	0	-11	19	741	gp4a	chr10	+	70958018	70958156	taTGGACTTGATCCCTGAGTCaggaagattccctggagtaggaaaggcaacctgctcaagtattctggcttagaaaattcc	0				5'	0	...(((.((.....(((((((((((.......((.(((((((........))))))).))..)))))))))))..)).)))
783	ACCTGTAGGCTGGACGTG	PC-5p-1674524_1	gp4a	2	0	-11	18	648	gp4a	chr3	-	5315348	5315485	tcagctgtgtgactgcagACCTGTAGGCTGGACGTGgggcagaggttatgtcccaggcccagctcagggcttggacacatggcagt	0				5'	0	...((..((((.((.....((((..((((((...(((((((.......)))))))...))))))))))....)).))))..))...
784	GTGGAGGAGGAGCGGTCCGG	PC-3p-277154_2	gp4a	2	0	-11	20	695	gp4a	chr2	-	236707199	236707338	ggggagctggactgtgcggccgggacgtagGTGGAGGAGGAGCGGTCCGGctcggt	0				3'	0	...((((((((((((....((...((....))...))....))))))))))))...
785	TGCTATGCCAACATATTGCCATC	hsa-miR-31*_R+1	gp3a	2	0	-11	23	906	gp3a					tcctgtaacttggaactggagaggAGGCAAGATGCTGGCATAGCTgttgaactgcgaacctgctatgccaacatattgccatctctcttgtccg	7	bta-mir-31,hsa-mir-31,cfa-mir-31,mdo-mir-31,mmu-mir-31,rno-mir-31,eca-mir-31,	hsa-mir-31	hsa-miR-31*	3'	0	...........(((...((((((..(((((.(((.(((((((((.(((........)))..))))))))).))).)))))..))))))..))).
786	AGGAGCTGGAGGACCTGG	PC-3p-239523_2	gp4a	2	0	-11	18	718	gp4a	chr4	+	99804828	99804965	tgcccaggcaccaggtgctccgaatctctgccgccgatgaggccgaggtgcagacggtgaAGGAGCTGGAGGACCTGGagcacctgcaggt	0				3'	0	(((....((.((((((.(((((...((((..(((((.((..((....)).))..)))))..)))).))))).)))))).))....)))...
787	AGGAGAGGGAGGGAGGGA	PC-3p-348997_2	gp4a	2	0	-11	18	635	gp4a	chr9	+	15056782	15056919	gggctattcctgaccctcccactggagctcagccAGGAGAGGGAGGGAGGGAgtgggga	0				3'	0	...((((((((..(((((((.((((.......))))....))))))).))))))))...
788	CCATCGATTTGTTTACACGG	PC-3p-1817022_1	gp4a	2	0	-11	20	796	gp4a	chr1	-	222667508	222667647	tacgtccatactgacgcatgcttatttctgtgtagatacgatgcagCCATCGATTTGTTTACACGGtcgtgtgctggatatt	0				3'	0	...(((((.......(((..(......((((((((((((((((....)))))...)))))))))))..)..))))))))...
789	GAAGTTAGCTGATAAAACCTGGT	PC-5p-245469_2	gp4a	2	0	-11	23	870	gp4a	chr11	+	35983096	35983238	gtcacaGAAGTTAGCTGATAAAACCTGGTgagtcacattcatatgttagattttgtctttaacttcatgttgg	0				5'	0	...(((((((((((..(((((((.(((((((((...))))))....))).))))))).)))))))).)))...
790	TAGTTAGTAGGTAGACAGAAGTG	PC-3p-261478_2	gp4a	2	0	-11	23	903	gp4a	chr7	+	86708158	86708300	tagttctgacatataccatgtattttttatgaacctgagcatgtttaTAGTTAGTAGGTAGACAGAAGTG	0				3'	0	((.(((((.....((((...((((..((((((((........))))))))..))))))))..))))).))
791	AGAGTTGGCTGTAAGACAGAAAG	PC-5p-315983_2	gp4a	2	0	-11	23	896	gp4a	chr23	+	43202160	43202302	taaAGAGTTGGCTGTAAGACAGAAAGcttcctatgtatggattctcttttaaagtggattctgtc	0				5'	0	...(((((..(((.(((((.((((....(((.......))))))).))))).)))..)))))...
792	CAGCTGCAGCGGTTGTTTCCC	PC-5p-285232_2	gp4a	2	0	-11	21	714	gp4a	chr3	-	145817431	145817571	tctcacCAGCTGCAGCGGTTGTTTCCCcacagacacagccatgaagcactggtgcgg	0				5'	0	.(.((((((.(((..(((((((.((......)).))))))..)..))))))))).).
793	AGGGACTTAAGATATACTGTC	PC-5p-344903_2	gp4a	2	0	-11	21	818	gp4a	chr1	+	177482411	177482551	tattttcagaaacaacAGGGACTTAAGATATACTGTCtccctttagttagttagatagtttttttggcaccaattctgagactt	0				5'	0	...((((((((......((..((.((((...(((((((..((......))..)))))))..))))))..))..))))))))...
794	ACCGGCACAGAGGGAACA	PC-5p-1475894_1	gp4a	2	0	-11	18	716	gp4a	chr12	+	34255748	34255885	tctACCGGCACAGAGGGAACAgttatgaatgcagcttctgtcccccatccttgctagttat	0				5'	0	...((..(((..(((((.((((...((....))....))))..))).))..)))..))...
795	CAGCATGTGACTGTATTTGGA	PC-3p-308652_2	gp4a	2	0	-11	21	826	gp4a	chr18	+	2877554	2877694	tccttccaaattcatatgttgaaatcctaaatcctcagtacctCAGCATGTGACTGTATTTGGAgata	0				3'	0	...(((((((((((((((((((....((........))....)))))))))))....))))))))...
796	GGGTGTGTGTGTGTGTGTA	PC-3p-1639728_1	gp4a	2	0	-11	19	658	gp4a	chr12	-	45779304	45779442	ggcaaaagcagaccttcctcggaagcacacacacataagagtcTGGGGCTGTGAGTAGAgGGGTGTGTGTGTGTGTGTAtgagtcgaggttcaagttgcctgc	0				3'	0	(((((.....((((((.((((...(((((((((((((....((((..........))))....)))))))))))))...))))..))))))....)))))...
797	AAAACTCCAAATGACCTTTTTGG	PC-3p-336521_2	gp4a	2	0	-11	23	867	gp4a	chr3	+	202761378	202761520	agttattgggttggctAAAAAGGTCTTTCGAGTTTTTCtgtaagatgtaatggAAAACTCCAAATGACCTTTTTGGccaattcagtatgt	0				3'	0	...(((((..((((((((((((((((((.(((((((((.............))))))))).))).)))))))))))))))..)))))...
798	AGGTTGCCTGTGAGGTGTTCA	bta-mir-656-p5	gp3a	2	0	-11	21	792	gp3a					ctgaaataggttgcctgtgaggtgttcacttttctaagcgatgAATATTATACAGTCAACCTCTttccgatatcgaatc	4	bta-mir-656,hsa-mir-656,ptr-mir-656,eca-mir-656,	bta-mir-656	bta-mir-656-p5	5'	0	..((((.((((((.(((((..((((((((((....)))...)))))))..))))).)))))).))))............
799	TTGGGTATGTGTGTGTGTG	PC-3p-305701_2	gp4a	2	0	-11	19	709	gp4a	chr19	-	25846879	25847017	ctaacaaacacagctcattttattcatgaaaggctcaatggctctgtttctggaggtgTTGGGTATGTGTGTGTGTG	0				3'	0	...(((.((((((((((.....((((.((((((((....))))...)))))))).....))))).))))).)))...
800	ATCCCATGGACTGCGGCC	PC-5p-1043802_1	gp4a	2	0	-11	18	713	gp4a	chr12	-	9710586	9710723	aaagtgaaatcgctcagttgtgcccgactcttagcgATCCCATGGACTGCGGCCtaccaggctcctctgtccacaggattttccaagaaaaagtactggagtgggttgc	0				5'	0	...(..(..((((((....((((.....((((...(((((..(((((...((((.....)))).....)))))..)))))....))))....))))..)))))).)..)
801	TTACTTGTTTGGATTCCTCT	PC-5p-367131_2	gp4a	2	0	-11	20	707	gp4a	chr3	-	159127954	159128093	tatgcctTTACTTGTTTGGATTCCTCTtcgtgtgatgccttttcttccatcagtactttcagaagccattcaaagtgatggcctt	0				5'	0	...(((.(((((((..(((.(((......((((((((..........))))).))).....))).)))..).)))))).)))...
802	TCTGGCATGCTAACT	PC-3p-629892_1	gp4a	2	0	-11	15	587	gp4a	chr2	+	124922314	124922452	tTAGCTGTGGCACGTGGGATccttagttacagcatgtggggtttttcgtTCTGGCATGCTAACTctcagttgcggtata	0				3'	0	...((((..((...(((((......(((..(((((((..((........))..)))))))))))))))))..))))...
803	TGAGGGTGACCAGGGAGACAGG	PC-5p-1225253_1	gp4a	2	0	-11	22	823	gp4a	chr5	-	39181154	39181295	ctctggctTGAGGGTGACCAGGGAGACAGGtccgtggctgacctgcccctggcccccctcgcagccatat	0				5'	0	...(((((((((((...((((((...((((((.......)))))).))))))...)))))).)))))...
804	CGGTGCTTGACAGAACCATGT	PC-5p-262393_2	gp4a	2	0	-11	21	831	gp4a	chr16	+	311344	311484	gagcgcggtgctttccgCGGTGCTTGACAGAACCATGTtccgtttccatcgttccaccacatggttagatcaagcacaaaggaaagccccgcggcg	0				5'	0	...(((((.(((((((...((((((((...((((((((....................))))))))...))))))))...))))))).)))))...
805	TGAACTATGATGAAGAGG	PC-3p-522925_1	gp4a	2	0	-11	18	712	gp4a	chr10	+	41268201	41268338	atggccatgttcataaattcagtgacgtagtcagtggaatgttcacaaaTGAACTATGATGAAGAGGtgaaacaatggcaaa	0				3'	0	...(((((((((((...((((....(((((((((((((...)))))...)).)))))).))))...))))).)).))))...
806	CACTTAGTAGAAGGCTCATGAA	PC-3p-353277_2	gp4a	2	0	-11	22	786	gp4a	chr19	+	34144778	34144919	acaccacagactgtactattcaaacttcattttacttcttaaggaaaataaatcttCACTTAGTAGAAGGCTCATGAAaatactatacttcgtggatg	0				3'	0	...((((..(.((((.((((.....(((((....((((((((((((........))).))))..)))))....))))))))).)))).)..))))...
807	CAGGCTGTAGGGCTCCTGGCA	PC-5p-289468_2	gp4a	2	0	-11	21	779	gp4a	chr21	+	44581437	44581577	tgcagcaggggtgcatctgtggaggggcgatgatgccgCAGGCTGTAGGGCTCCTGGCAggtgccaccagaccagcaggctctcctgcaccttcatgtccccctaagcacccttcttct	0				5'	0	...((.((((((((......((.(((((.((((....(((((....((((((.((((..((.....))...))))..)))))))))))....)))))))))))...))))))))))...
808	CCCCTTCGCCGCCTCCTCCG	PC-5p-266040_2	gp4a	2	0	-11	20	792	gp4a	chr2	+	68206332	68206471	ccccttgcccgccgcaccCCCCTTCGCCGCCTCCTCCGaccctttcggggccgggggtcggcgagggaccggcagggtgagagg	0				5'	0	.((((..(((((((......(((((((((...((((((.(((.....))).)))))).)))))))))..)))).)))..)).))
809	TGGTAGCTCAGCTGGGA	PC-5p-671441_1	gp4a	2	0	-11	17	671	gp4a	chr10	-	83207573	83207709	ccTGGTAGCTCAGCTGGGAaagaatccgcctgcaatgcaggagaccccagttcagctccttg	0				5'	0	...((.((((.(((((((......((..(((((...))))).)).))))))).))))))...
810	AGGCTGGGGCACGGGGGCTGTGT	PC-5p-1530666_1	gp4a	2	0	-11	23	883	gp4a	chr20	+	16383154	16383296	ctgtgaaagttgggggaggggcagggacgtgggggAGGCTGGGGCACGGGGGCTGTGTgcttctctacctctCACTGCCCCTGTGCCTGCCTCCcctgccccccatcccaggcttcga	0				5'	0	...((((..((((((..((((.......(..((((((((..((((((((((((.(((...............))).))))))))))))))))))))..)))))..))))))..)))).
811	TGGAATGTGAGGAAGTGT	bta-mir-206-p5_1ss9AG	gp2b	2	0	-11	18	635	gp2b	chr26	+	34406597	34406734	ttctgccttgcTGGAATGTCAGGAAGTGTAATTcattagtggt	10	bta-mir-206,hsa-mir-206,ssc-mir-206,cfa-mir-206,mdo-mir-206,ptr-mir-206,oan-mir-206,mmu-mir-206,rno-mir-206,eca-mir-206-2,	bta-mir-206	bta-mir-206-p5	5'	0	...((((((.((((....)))).))).))).............
812	CAGCCATAAGCTCATTCTGTAGT	PC-3p-372238_2	gp4a	2	0	-11	23	881	gp4a	chr7	-	49268771	49268913	aaccaagtatgaatttgtgaatgagtttttggtggctgtgttgataagatagCAGCCATAAGCTCATTCTGTAGTtcatgcatgaaa	0				3'	0	...((.(((((((((...((((((((((.(((..(((((.((...)).)))))..))).))))))))))...))))))))).))...
813	CCCTCTACCCCTCGCCTCTGCA	PC-3p-928630_1	gp4a	2	0	-11	22	746	gp4a	chr14	-	55800550	55800691	tgcgcagaggcgggaggtatgacctccatacgccctgagaCCCTCTACCCCTCGCCTCTGCAgg	0				3'	0	...(((((((((((.((((.((.(((..........)))....)))))).)))))))))))...
814	CACCCGGACGGGTAGCTGGAGGAGA	PC-5p-305808_2	gp4a	2	0	-11	25	960	gp4a	chr22	+	26191974	26192118	CACCCGGACGGGTAGCTGGAGGAGAtcggaccctcccctaaatttgggcccctctctccccccaactcccgtcctga	0				5'	0	.....(((((((.((.(((.(((((..((.(((............))).))...)))))..))).)))))))))...
815	GCTAGAACTTCCAGAACT	PC-5p-835504_1	gp4a	2	0	-11	18	489	gp4a	chr19	-	58809435	58809572	tccggctggaggaggcgcgGCTAGAACTTGCAGAACTccggagtgtccggggctgaacttctcaccagcctccccctttgccttc	0				5'	0	...(((.((.((((((..((..((((.((.(((..((((((.....))))))))))).))))..)).)))))).))...)))...
816	AGAATACCCAAACCACACACCAG	PC-5p-538253_1	gp4a	2	0	-11	23	890	gp4a	chr1	+	190069004	190069146	gtagagctaAGAATACCCAAACCACACACCAGcaatcccgaacaggcactttctgggtgtggtggggtattctgccgctcccc	0				5'	0	...((((..(((((((((..(((((((.((((.....((.....))......))))))))))).)))))))))...))))...
817	TGCAGCCCCTAGTCCCTGCCTCACC	PC-3p-1324034_1	gp4a	2	0	-11	25	780	gp4a	chr21	-	45900829	45900973	ataggtcagggcctggggaagctgtgggtgggggtagacagcgctccTGCAGCCCCTAGTCCCTGCCTCACC	0				3'	0	..(((.(((((.((((((..((((..((..((.((.....)).))))..)))))))))).))))))))....
818	CCACTGCCTGCCGGCCCTGCCCTTGCCCA	PC-3p-1329912_1	gp4a	2	0	-11	29	1052	gp4a	chr2	+	257754626	257754774	agggaccgcagtgcaacaaaTGCAAGGCGGGCTTCTTCGGGGACgccaccaaggccacagCCACTGCCTGCCGGCCCTGCCCTTGCCCAtacatcgacgcctcccgcaggtcaggcccggctcaggaggggcaggcgggcggggagcgc	0				3'	0	.((..((((..((((.....))))..)))).......((....))...))..(((....))).((.((((((.(.(((((((((.((......(((..((((((....))..)))).)))....)))))))))))).)))))).))...
819	GTCATTCGGTCCTGAG	PC-5p-466592_1	gp4a	2	0	-11	16	591	gp4a	chrX	-	29098265	29098407	aaatGTCATTCGGTCCTGAGcgggtgccgcaccccgcccgcacgtggaaagaatcggtaatc	0				5'	0	...(..(((((..(((((.(((((((........))))))).)).)))..)))).)..)...
820	GGGTTGGCTGAAGAGTTTGGGTTTCT	PC-5p-1711695_1	gp4a	2	0	-11	26	900	gp4a	chr19	-	53196922	53197067	gtaGGGTTGGCTGAAGAGTTTGGGTTTCTtcatatgctgtaatgggaaaacccaaatgagctttttggccaacccaat	0				5'	0	...((((((((..((((((((((((((..((((........))))..))))))))....))))))..))))))))...
821	ATGGATTTTTGGAGC	hsa-miR-1246_L-1R-3	gp3a	2	0	-11	15	383	gp3a					tgtatccttgAATGGATTTTTGGAGCAGGagtggacacctgacccaaaggaaatcaatccataggctagcaat	2	hsa-mir-1246,ptr-mir-1246,	hsa-mir-1246	hsa-miR-1246	5'	0	(((..(((...((((((((((((..((((........))))..))))).......))))))))))...)))..
822	CCCAGGGATTGAACCCACCTC	PC-5p-1483505_1	gp4a	2	0	-11	21	767	gp4a	chr18	-	27111376	27111516	ctccatgggatcttcctgaCCCAGGGATTGAACCCACCTCtcctgcattggcaggtgggttcttttccactgggccaccagagaagaccctgaat	0				5'	0	...((.(((.((((((((.((((((((..((((((((((..((......)).))))))))))...))).)))))....))).))))))))))...
823	AACTGACTGGAAGCTGAAAGT	PC-3p-380004_2	gp4a	2	0	-11	21	746	gp4a	chr23	-	1052130	1052270	tttcttctcttattccaaggttcagttttatttcgaactgatcaactcgatggtgaAACTGACTGGAAGCTGAAAGTgg	0				3'	0	...(((.((...(((((....(((((((((..((((..........))))...))))))))).)))))...)))))...
824	TTGGTGATGTGTAGATCTGT	PC-3p-379539_2	gp4a	2	0	-11	20	787	gp4a	chr13	-	81136206	81136345	cacacaggtacacacgtgctcatacttgattattTTGGTGATGTGTAGATCTGTtcg	0				3'	0	...((((((..((((((((.((.............)))).))))))..))))))...
825	CGAGGAGGACGAGGAGGAGG	mmu-mir-1895-p3	gp1b	2	0	-11	20	762	gp1b	chr6	-	23898888	23898965	cccacaccttttcctcttcttcttggccgggttggctccgccagctcccccTGAGGAGGACGAGGAGGAGGaggaatg	1	mmu-mir-1895,	mmu-mir-1895	mmu-mir-1895-p3	3'	0	.((...(((..((((((((((((..(..((((((((...)))))).))..)..))))))).)))))..))).))....
826	ATTGCAGGCGGACTCTTTACC	PC-3p-2024776_1	gp4a	2	0	-11	21	758	gp4a	chr4	+	11993232	11993372	ttcctgactcagagattgaacctgggtctcctgcATTGCAGGCGGACTCTTTACCatctgagccagcag	0				3'	0	...(((.((((((...((((...(((((((((((...))))).))))))))))...)))))).)))...
827	ACCAGTGGCCGTCTGTGCT	PC-5p-1004747_2	gp4a	2	0	-11	19	690	gp4a	chr11	+	46347968	46348106	ttcccaggACCAGTGGCCGTCTGTGCTgagccagcgtctgggccgaccctgccaggctgatggccactgtgctcctggcta	0				5'	0	...((((((.(((((((((((.((.(((.((.((.(((......))).))))))))).)))))))))))...))))))...
828	AACGCTGGAAATCTGGAGAAGCAT	PC-5p-647521_1	gp4a	2	0	-11	24	951	gp4a	chr17	+	35758235	35758378	tAACGCTGGAAATCTGGAGAAGCATtttatacaaattgaaagattgggctttctcttcagttttccagatg	0				5'	0	.....(((((((.((((((((((..........((((....))))..)))...))))))).)))))))...
829	TGGAGGACCTCTGAGGTG	PC-3p-388217_2	gp4a	2	0	-11	18	672	gp4a	chr15	+	24107859	24107996	gtcactttggctgccagctgtgtctccgagtcctcacctgtaaatacaaggctgagaTGGAGGACCTCTGAGGTGccttctggttctttaagtctg	0				3'	0	...((((..(..(((((..(..((((.((((((((.(((((....)).)))........)))))).)).))))..)...)))))..)..))))...
830	CTGCTGCTGTTGCTGCTAAGTTGCT	PC-3p-835448_2	gp4a	2	0	-11	25	803	gp4a	chr2	+	1019577	1019721	aaagaggcacactgagaagttctgtagtaaagggactctttcctgCTGCTGCTGTTGCTGCTAAGTTGCTtcagt	0				3'	0	...((((((.(((.((.(((...((((((.((((......))))..))))))....))).)).)))))))))...
831	CAGATTCCTGGTGCTTCCT	PC-5p-312539_2	gp4a	2	0	-11	19	759	gp4a	chr18	-	34029074	34029212	tgcagctctaggtggggagaCAGATTCCTGGTGCTTCCTattttgatgtcatcctagaatcttcctctatacctggtgctttt	0				5'	0	...(((.(((((((..(((..((((((..(((((.((.......)).).)).))..))))))..)))..))))))).)))...
832	ATTGCTCTGGACTCTGTTGG	PC-3p-1015927_1	gp4a	2	0	-11	20	789	gp4a	chr13	-	63940602	63940741	gaagtgagtccaacagtcgccggggactccggaagttgctgctgtaggtgATTGCTCTGGACTCTGTTGGcttgcgatgggttgcgacggaggaac	0				3'	0	...(..((.(((((((...((((((...((...(((....)))...))......))))))...)))))))))..).....................
833	TGGCAGTGTATTGTTAGCTGGT	bta-miR-449a	gp3a	2	0	-11	22	778	gp3a					tgtgtgatgggtTGGCAGTGTATTGTTAGCTGGTtgaatatgtgagtgccatcagctaacatgcaactgctatcttattgcatgtata	9	bta-mir-449a,hsa-mir-449a,cfa-mir-449,mdo-mir-449,mml-mir-449a,ppy-mir-449a,mmu-mir-449a,rno-mir-449a,eca-mir-449a,	bta-mir-449a	bta-miR-449a	5'	0	.(((..((..(.((((((((((.(((((((((((...((......))...))))))))))))))).)))))).)..))..))).....
834	GATGTTCTGTAGATATTCTAAAAGC	PC-5p-1995216_1	gp4a	2	0	-11	25	968	gp4a	chr14	-	17970391	17970535	ctatacatgtgttaGATGTTCTGTAGATATTCTAAAAGCtcgtattttatcgtatcaccacagttcatcttttgcaatgtgcgt	0				5'	0	...(((((((...(((((..((((.(((((..(((((.......)))))..)))))...))))..)))))...)).)))))...
835	ATGTCTGTAAACGGGGCCTCGGG	PC-5p-1701937_1	gp4a	2	0	-11	23	874	gp4a	chr20	-	29068252	29068394	aagggagagaagctttctaagagaagaggttggggATGTCTGTAAACGGGGCCTCGGGtcggatgctgtcagatttcccattagaggcattttccattctctctccatcttttctcca	0				5'	0	...(((((((((........((((.(((..(((..((((((.(((..((((..((.((.(((...))))).))..)))).))).))))).)..)))..)))))))...))))))))).
836	TAGGATGGAGGCACATGGCTCA	PC-3p-801735_1	gp4a	2	0	-11	22	836	gp4a	chr11	+	23619867	23620008	agccctgagccgtgtgcctccatcattggccatgtctcagcctggatggaagccTAGGATGGAGGCACATGGCTCAggacc	0				3'	0	...(((((((((((((((((((((...(((...((((......))))....)))...)))))))))))))))))))))...
837	GACGCCATGGACTGCAGCCT	PC-3p-615605_1	gp4a	2	0	-11	20	645	gp4a	chr8	-	84306672	84306811	atgtgtgcatgctcagttgtgtccaaatctttgcGACGCCATGGACTGCAGCCTgccaggc	0				3'	0	...((.(((.((((((((((((((((....))).)))))....))))).))).)))))...
838	TCCCTGTCCTCCAGGAGCTCCC	ssc-miR-4334-3p_R+2	gp2a	2	0	-11	22	458	gp2a	chr24	+	44907753	44907894	ggggcagccgctgTCCCTGTCCTCCAGGAGCTCACttggtccggccgtgcgctcctcgaggccagagcccgcgtctgcttc	1	ssc-mir-4334,	ssc-mir-4334	ssc-miR-4334-3p	5'	0	(..((((.(((.((..(((.((((.((((((.(((..((.....))))).)))))).)))).))).))..))).))))..)
839	TCGCTCAGTCGTGTCTGACTCC	PC-3p-685439_1	gp4a	2	0	-11	22	879	gp4a	chr2	-	111304006	111304147	ctctcaggcacctgaggtgactgcggtatgtgtgtgtgctcagTCGCTCAGTCGTGTCTGACTCCt	0				3'	0	...(((((((((((((.((((((.(((((......))))))))))))))))..)))))))).....
840	GGTCCCCCGCCGGCCC	bta-mir-2904-2-p5_1ss13TG	gp2b	2	0	-10.6	16	488	gp2b	chr24	-	29590009	29590146	cGGTCCCCCGCCGCCCCcacctcccgggttcaagacctaacccagcgtgcacaacccatcacctcatgcggggcttc	1	bta-mir-2904-2,	bta-mir-2904-2	bta-mir-2904-2-p5	5'	0	(((....)))..(((((........(((((........))))).(((((...............))))))))))...
841	TTTTTGGCAAAGTAATGT	PC-5p-1429472_1	gp4a	2	0	-10.6	18	715	gp4a	chr1	+	45426116	45426253	catggctttgactagatggacctTTTTTGGCAAAGTAATGTctctgatttttaaatgctatagactgggtcaagtcactatatagagctgaa	0				5'	0	...(((((((..(((...((((((((.(((((...(((.(((...)))..)))..))))).)))..)))))......)))..)))))))...
842	CTACTGCTAAGTTGCTTCAG	PC-5p-345719_2	gp4a	2	0	-10.6	20	734	gp4a	chr17	-	10622435	10622574	aaaggcggtgctgCTACTGCTAAGTTGCTTCAGttgtgtccgactctgtgcgaccccacagatggcagcccaccagg	0				5'	0	...((.((.((((((((((....(((((...(((((....)))))....)))))....))).))))))))).))...
843	CTGCTGCTGCTAAGTCGCTTCAT	PC-5p-188677_3	gp4a	2	0	-10.6	23	855	gp4a	chr20	-	45729726	45729868	CTGCTGCTGCTAAGTCGCTTCATtcgtgtccgactcTGTGCGACCCCATAGACGGCAGGcc	0				5'	0	(((((((((....(((((.....(((....)))......)))))....))).))))))...
								855	gp4a	chrX	+	51994115	51994257	aCTGCTGCTGCTAAGTCGCTTCATtcgtgcccgactctgtgcgaccccatagacagcagccca	0				5'	0	...((((((((((.(((((.....(((....)))......)))))....))).)))))))...
844	ATTGAACTCATGTCCCCTGC	PC-5p-752349_1	gp4a	1	0	-10.4	20	797	gp4a	chr7	+	91396172	91396311	gtggcatgtgggatcttcctggaccagggATTGAACTCATGTCCCCTGCattgcaaggcagatttttttaaccactggaccaccagggaaacccctaa	0				5'	0	((((...(((((((((.(((....(((((..((....))....))))).......))).))))).......))))....)))).((((....))))..
845	ACTGGACTTGGCGTCAGAAA	hsa-miR-378d_1ss12AC	gp2b	1	0	-10.4	20	512	gp2b	chr20	+	53096133	53096272	GCTGGACTTGGCGTCAGAAAgcctggatctaagtctcc	3	hsa-mir-378d-2,hsa-mir-378d-1,hsa-mir-378f,	hsa-mir-378d-1	hsa-miR-378d	5'	0	...((((((((..((((.....))))..))))))))..
846	ATTACTGGACTTGGAGTCAGA	hsa-mir-378d-1-p5	gp2b	1	0	-10.4	21	725	gp2b	chr9	+	49184547	49184687	ATTAATGGACTTGGAGTCAGAaggtctgttttaacttaggctccactatattaccgctggccataattctctctctctc	4	hsa-mir-378d-1,hsa-mir-378c,hsa-mir-378f,mmu-mir-378b,	hsa-mir-378d-1	hsa-mir-378d-1-p5	5'	0	............((((..((((((((.((..(((..(((......)))..)))..)).))))....))))..))))...
847	ACCACAGGGTAGAACCACGGCCTT	bta-miR-140_L-1R+3_1ss22AC	gp2b	1	0	-10.4	24	240	gp2b	chr2	+	221226725	221226860	ACCACAGGGTAGAACCCTAACAGA	8	bta-mir-140,hsa-mir-140,ssc-mir-140,cfa-mir-140,mne-mir-140,oan-mir-140,rno-mir-140,eca-mir-140,	bta-mir-140	bta-miR-140	3'	0	.....((((.....))))......
848	ATCCCACCTCTGCCACCA	hsa-miR-1260b_R-1_1ss9AT	gp2b	1	0	-10.2	18	603	gp2b	chr17	-	11474932	11475069	ctATCCCACCTCTGCCACCAtgtcaaggggctaccactcctggggtatgggaaan	3	hsa-mir-1260b,hsa-mir-1260,ppy-mir-1260,	hsa-mir-1260b	hsa-miR-1260b	5'	0	...(((((....((((.((......(((((......))))))))))))))))...
849	GCAAAAAGTTCGTTCAGGTTTT	PC-5p-1320649_1	gp4a	1	0	-10.1	22	815	gp4a	chr3	+	155247067	155247208	tctattgggttgGCAAAAAGTTCGTTCAGGTTTTgctgtaatagcatatgcagaaacccaaatgaactttttggccaacccaattca	0				5'	0	...(((((((((((((((((((((((..(((((..(((((........))))))))))..))))))))))))).))))))))))...
850	GCTGGGAAGGCAAAGGGACG	mmu-miR-204*_R-1	gp1b	1	0	-10	20	645	gp1b	chr2	+	69865385	69865490	ggctacagtctttcttcatgtgactcgtggacTTCCCTTTGTCATCCTATGCCTgagaatatatgaaggagGCTGGGAAGGCAAAGGGACGttcaattgtcatcac	6	bta-mir-204,hsa-mir-204,ssc-mir-204,cfa-mir-204,mmu-mir-204,rno-mir-204,	mmu-mir-204	mmu-miR-204*	3'	0	(((....))).........(((((...(((((.((((((((((.(((((.((((...............))))))))).)))))))))).)))))...)))))...
851	CTGGCCTGAAGAATCCCATG	PC-5p-1526874_1	gp4a	1	0	-10	20	765	gp4a	chr22	-	53451872	53452011	cattCTGGCCTGAAGAATCCCATGgagaatcccatggggtccTAAAGAGCTGGACATGAC	0				5'	0	(((((..((((..((.(((((((((......))))))))).))..)).))..)).)))..
852	CGAATGTTGCGCGTTGAACCCAT	cfa-miR-409_L+2_2ss11TG22CA	gp3b	1	0	-10	23	77	gp3b					aggttacccgagcaactttgcatctggacgacgAATGTTGCTCGTTGAACCCCT	1	cfa-mir-409,	cfa-mir-409	cfa-miR-409	3'	0	.((((...((((((((((((..((.....)))))).))))))))...))))...
853	CTCATGGACAGTGGAGCCTG	PC-5p-2011249_1	gp4a	1	0	-10	20	788	gp4a	chr8	+	74756485	74756624	agtgttcttgtctggagaatCTCATGGACAGTGGAGCCTGGCGGGTTACAGTCCATGGGGTcagcacagagttggacatg	0				5'	0	.((((((...((((....(((((((((((.(((..(((.....)))))).))))))))))).....))))...)))))).
854	ACTAGACGGACTTTTGT	PC-5p-1839173_1	gp4a	1	0	-10	17	610	gp4a	chr4	+	124444662	124444798	gACTAGACGGACTTTTGTtagcaaaGTAATGTTTCTGCTTTttaaaatgctgtctatgt	0				5'	0	.(((((((((..(((((..((((.((......)).))))...)))))..))))))).))
855	CAGGGGGAGCTGCAGCCC	hsa-mir-1233-1-p5_2ss16GC17GC	gp3b	1	0	-10	18	506	gp3b					gtgagtgggaggccagggcacggcagggggagctgcagggctatgggaggggccccagcgtcTGAGCCCTGTCCTCCCGCAG	7	hsa-mir-1233-1,hsa-mir-1233-2,mml-mir-1233,ptr-mir-1233-2,ptr-mir-1233-1,ptr-mir-1233-3,ppy-mir-1233,	hsa-mir-1233-1	hsa-mir-1233-1-p5	5'	0	....((((((((.((((((...((((......)))).((((..((((......))))..))))..)))))).))))))))..
856	ATTGCGGAGAGGCCTGGGAGC	PC-5p-1068241_1	gp4a	1	0	-10	21	794	gp4a	chr2	-	77297180	77297324	gctggaggagcttcggggaggggggtggATTGCGGAGAGGCCTGGGAGCggACGCTCTGTAACACACCCTCTCTGCcagtttcttcggg	0				5'	0	.(((((((((((...((.(((((((((..((((((((...((.(....)))...))))))))..))))).)))).))))))))))))).
857	CGTGTGAGTGTGTGTGTGTGAGTGT	hsa-miR-574-5p_L+4R-2	gp3a	1	0	-10	25	989	gp3a					gggacctgcgtgggtgcgggcgtgTGAGTGTGTGTGTGTGAGTGTGTgtcgctccgggtcCACGCTCATGCACACACCCACAcgcccacactcagg	4	hsa-mir-574,ssc-mir-574,cfa-mir-574,mmu-mir-574,	hsa-mir-574	hsa-miR-574-5p	5'	0	..........((((((.(((((((((...(((((((..((((((((..((......))..))))))))..))))))).))))))))).))))))..
858	TTCGGTTCAATCACTCAG	PC-5p-1463042_1	gp4a	1	0	-10	18	531	gp4a	chr2	-	17114163	17114299	tcttttcagttcagTTCGGTTCAATCACTCAGtcatgtccgactctttGTGACCCCGTGGACTGGagcac	0				5'	0	...((((((((((...(((.....((((..((((......))))....))))..)))))))))))))...
859	CTAGTAGGCTAAGGTTCTGAAGA	PC-3p-887669_1	gp4a	1	0	-10	23	899	gp4a	chr8	+	58499809	58499953	tccaGAGAATCTACAATCCTTGGACAAGAcattaaatgctCTAGTAGGCTAAGGTTCTGAAGAgtcccttta	0				3'	0	...((.((.(((.((..((((((((.((((((...))).))).))...))))))...)).))).)).))...
860	CATCATGCAAAATGCTGGGCTGGATG	PC-3p-1368261_1	gp4a	1	0	-10	26	781	gp4a	chr7	+	30007277	30007420	caAGGCTGTATATTGTCACTCTGCTTatttaacttataggcagagtaCATCATGCAAAATGCTGGGCTGGATG	0				3'	0	...((((((((..(((.(((((((((((.......))))))))))))))..)))))....)))..........
861	TGCTGGGCCTCTGCTGCG	hsa-mir-3652-p3	gp1b	1	0	-10	18	707	gp1b	chr3	+	185368895	185368993	ggggggcggaggcggctcctcgagctcaaaggggacttgagactcaccggccgtgcgccatgagggtcctgtgggTGCTGGGCCTCTGCTGCGtcctgc	1	hsa-mir-3652,	hsa-mir-3652	hsa-mir-3652-p3	3'	0	.....(((((.(((((.....((((((((.(....)))))).)))...((((..(((((...((....))...)))))..))))...))))).))).))
862	GATTGAACACATGCTCCGAG	PC-5p-540744_1	gp4a	1	0	-10	20	710	gp4a	chr14	-	67544324	67544463	gccgtgGATTGAACACATGCTCCGAGtcatGGTGGGACTTGAAACGTGtagtgtcgtccacagg	0				5'	0	.((((((((...(((((((...((((((.......))))))...))))).))...)))))).))
863	TAGCTGTGGCACGTGGGAT	PC-5p-1424101_1	gp4a	1	0	-10	19	646	gp4a	chr2	+	124922314	124922452	tTAGCTGTGGCACGTGGGATccttagttacagcatgtggggtttttcgtTCTGGCATGCTAACTctcagttgcggtata	0				5'	0	...((((..((...(((((......(((..(((((((..((........))..)))))))))))))))))..))))...
864	CTGCGTTGGGTCAGGC	mmu-mir-449b-p5	gp3a	1	0	-10	16	538	gp3a					agactcgggtAGGCAGTGTTGTTAGCTGGCtgcgttgggtcaggccagcagccacagctaccctgccacttccttctggc	1	mmu-mir-449b,	mmu-mir-449b	mmu-mir-449b-p5	5'	0	......(((((.((.(((..(((.(((((((((.....))..))))))))))))).))))))).((((........))))
865	CCGCCCGTTGCCTCTC	bta-mir-2318-p3_1ss4GC	gp3a	1	0	-10	16	425	gp3a					tgtcaggaaccccGTGTATGATGAATTATCTGACCcggccgttgcctctcatgtaacgcttctcatggctctcactgca	1	bta-mir-2318,	bta-mir-2318	bta-mir-2318-p3	3'	0	.(.(((((...(((((...((((...))))......((.((((((.......))))))))...)))))...)).)))).
866	TCTGTTCAGTTCAGTTGCTCAG	PC-5p-681896_1	gp4a	1	0	-10	22	833	gp4a	chr1	+	44272658	44272799	tTCTGTTCAGTTCAGTTGCTCAGtcatgtctgactctgcgaccCCATCGACTGCAGCACGc	0				5'	0	...(((((((((..(((((..(((((....)))))..)))))......))))).))))...
867	AGGGCTGTGGGAGGAG	hsa-mir-1233-1-p3_2ss7AG15GA	gp3b	1	0	-10	16	565	gp3b					gtgagtgggaggccagggcacggcagggggagctgcagggctatgggaggggccccagcgtcTGAGCCCTGTCCTCCCGCAG	7	hsa-mir-1233-1,hsa-mir-1233-2,mml-mir-1233,ptr-mir-1233-2,ptr-mir-1233-1,ptr-mir-1233-3,ppy-mir-1233,	hsa-mir-1233-1	hsa-mir-1233-1-p3	3'	0	....((((((((.((((((...((((......)))).((((..((((......))))..))))..)))))).))))))))..
868	AATCATACACGGTTGCCCTATT	hsa-miR-154*_1ss16AC	gp3a	1	0	-10	22	551	gp3a					gtggtacttgaagaTAGGTTATCCGTGTTGCCTTCGctttatttgtgacgAATCATACACGGTTGACCTATTtttcagtaccaa	4	hsa-mir-154,mml-mir-154,mmu-mir-154,rno-mir-154,	hsa-mir-154	hsa-miR-154*	3'	0	.(((((((..(((((((((((.((((((((...((((.......)))).....)).)))))).)))))))))))..))))))).
869	GGAAAGGACAGTGGGA	bta-miR-2441_L-3R-1_1ss7CA	gp3a	1	0	-10	16	360	gp3a					cctcccgccctctgccccgtcccatcctctggttactcccaagggACAGGACAGGACAGTGGGAGggagg	1	bta-mir-2441,	bta-mir-2441	bta-miR-2441	3'	0	((((((.(((.(((.((.((((..(((..(((......)))..)))..)))).)).))).))).))))))
870	CGCAGCACGTCAGGCCT	PC-3p-700238_1	gp4a	1	0	-10	17	677	gp4a	chr20	-	39067273	39067412	tcttGTTGCTGTTCAATTGCTAAGtcgtgtccaactctttgtggtcccatgaacCGCAGCACGTCAGGCCT	0				3'	0	...((((((.(((((((..(.(((..((.....)).))).)..))....))))).))))))..........
871	GTCCCCACTGCAGAGC	oan-mir-1410-p5_1ss16AC	gp3a	1	0	-10	16	539	gp3a					ggcgcccgccggcttggtccccactgcaGAGACGGAGTCGTGAGTGctgccaccgttggaggaagcctcttaaagggccagtcactttccccccttccccagacatgctgccgctgcc	1	oan-mir-1410,	oan-mir-1410	oan-mir-1410-p5	5'	0	((((..((.((((.((((...((((.((..(((...))).))))))..))))..(((((.(((((......((((((....)).)))).....))))))))).)..)))).)).))))
872	CTCACACACCCTCACC	PC-5p-842372_1	gp4a	1	0	-10	16	598	gp4a	chr21	+	43136403	43136542	gatttgactctcaaaCTCACACACCCTCACCttctccatttctgaagaggTGAGGTCGTAGGATTGATGTtaatga	0				5'	0	...(((((..((((..((..((..((((((((..((.......))..))))))))..))..)))))).)))))...
873	AGGATGAGCAAAGAAAGTAGATT	hsa-miR-1255a	gp3a	1	0	-10	23	917	gp3a					attggaaatcctttgagttgcttctcaAGGATGAGCAAAGAAAGTAGATTttttagattctaaagaaactatcttctttgctcatccttgagaagcaactccttatccattaa	1	hsa-mir-1255a,	hsa-mir-1255a	hsa-miR-1255a	5'	0	..((((........((((((((((((((((((((((((((((..(((.((((((((...)))))))).)))..))))))))))))))))))))))))))))....))))....
874	GGAGTATTGTTCCCGCTGCCT	rno-miR-503*_R-2_1ss12TC	gp3b	1	0	-10	21	598	gp3b					tgcccTAGCAGCGGGAACAGTTCTGCAGtgagtgatcagtactctggagtattgtttccgctgccagggta	4	mml-mir-503,ptr-mir-503,ppy-mir-503,rno-mir-503,	rno-mir-503	rno-miR-503*	3'	0	((((((.((((((((((((((.((.((((((....))).....))).)).)))))))))))))).))))))
875	TGCAAATATCGTCTTCCACAC	PC-3p-1022911_1	gp4a	1	0	-10	21	836	gp4a	chr1	+	26243086	26243226	cctgggtggaactaggcggagaatgcaGTATTAATTGTTCCAAAactggctatagTGCAAATATCGTCTTCCACACtaaa	0				3'	0	..((((((((...((((((....((((.(((.....(((....))).....))).))))....))))))))))).)))..
876	CGGGGATTGAACCTGCATC	PC-3p-349619_2	gp4a	1	0	-10	19	704	gp4a	chr7	-	88338225	88338363	tgttgttgttgttgttgtttatttttggtcatgaggcgtgtgggatccgagctcctggacCGGGGATTGAACCTGCATCctctgcatcagaaggaaaattcctaaccattggaccac	0				3'	0	.........................(((((..((((.(((..((.((....((((......))))...)).))..))))))).........((((....))))........))))).
877	CTTGGAAGAGATGGG	PC-5p-1075591_1	gp4a	1	0	-10	15	599	gp4a	chr16	+	40831421	40831555	ggaggtggCTTGGAAGAGATGGGaatggGGTGTAGGCAGCAGGATGGCTCAGCCTCtctcacttttccatgaaccttt	0				5'	0	.(((((....((((((((.(((((..(((((..((.((......)).))..))))))))))))))))))...))))).
878	CACTCAGGCGTGCTGGACCCCTCG	PC-3p-531410_1	gp4a	1	0	-10	24	909	gp4a	chr24	+	14770654	14770797	ttctccctgATCGAGGACCTCCAGAACGACCTgctgagcCACTCAGGCGTGCTGGACCCCTCGcactcacccatggaaac	0				3'	0	...(((.(((.(((((...(((((.(((.((((..........))))))).)))))..)))))...))).....)))...
879	ATCAGGGACTGAACCCATGT	PC-3p-261610_2	gp4a	1	0	-10	20	790	gp4a	chr1	+	208272690	208272829	ttgttgctctgcagcacgtgggatcttcaccgATCAGGGACTGAACCCATGTcttctacactggcagacaaatt	0				3'	0	...(((.(((((((.(((((((.((.((.((.....))))..)).))))))))).........))))))))...
								790	gp4a	chr3	+	23182595	23182734	gtagtgggttgccatgcccttcttaaggggatcttcccaaATCAGGGACTGAACCCATGTc	0				3'	0	...(((((((..((..((((......((((....)))).....))))..)))))))))...
880	TGGTGGGCCCAGAATCCGGCCTTT	oar-miR-541-3p_1ss9AC	gp3a	1	0	-10	24	769	gp3a					tctgaacttgggccaacgtcagggAAAGGATTCTGCTGTCGGTCCCACTccaaagttcgaaacatgggTGGTGGGCACAGAATCCGGCCTTTgctgtggcacacgccgcctgctc	1	oar-mir-541,	oar-mir-541	oar-miR-541-3p	3'	0	.........((((....(..((((...((((((((.((((....((((.(((..(((...))).)))))))..))))))))))))..))))..).(((((....)))))..))))
881	AAAAGTTCGTTCGGGTTTTC	PC-5p-989195_1	gp4a	1	0	-10	20	594	gp4a	chr13	+	57527398	57527539	attggttggccaAAAAGTTCGTTCGGGTCTTCtgtactatctaaTGGAAAAACCCGAATGAACTTTtcagccagcccaa	0				5'	0	...(((((((..((((((((((((((((.(((..(........)..)))..))))))))))))))))..)))))))...
882	TTGGCCCTCTTCAAACAGCTGGT	PC-5p-659766_1	gp4a	1	0	-10	23	337	gp4a	chr24	-	42580467	42580606	gaatcggaactcccgcTTGGCCCTCTTCAAAGCCGAGGCtGGAGGAGGCCTGGGGGAGTGagcagagca	0				5'	0	...((...((((((.(..((.(((((((..(((....))).)))))))))..))))))).....))...
883	AAAAGTTAGTTCGGGTTTT	PC-5p-2025645_1	gp4a	1	0	-10	19	569	gp4a	chrUn_GL340705	-	36984	37123	tactattgggctgaccaAAAAGTTAGTTCGGGTTTTtacactatctgatggaaAAATCTGAACAAACTTTTGGcaaacccaatattt	0				5'	0	...(((((((.((.((.(((((((.((((((((((((.((........)).)))))))))))).)))))))))))..)))))))...
884	GCGGGGCGCGCCGTCGGGC	PC-3p-1524805_1	gp4a	1	0	-10	19	501	gp4a	chr1	+	10599403	10599543	gaggctgcggggcgaacgccgagGCTGCCGCCGTCCGAGAGCGGggacGCGGGGCGCGCTGTCGGGCgggggcgagattcgggccggttgtgccgttgcgag	0				3'	0	...((..(((..(((.(((((((..((((.((((((((.((((....(((...))))))).)))))))).))))...)))))..)).)))..)))..))...
885	CCCGCCGCCCCCGCCGG	bta-mir-2904-2-p3_1ss8TC	gp2b	1	0	-10	17	528	gp2b	chrX	+	81970099	81970235	tcccgccccctcctaagtccgccgcggccCCCGCCGCCCCCGCCGGcgggtgttc	1	bta-mir-2904-2,	bta-mir-2904-2	bta-mir-2904-2-p3	3'	0	.((((((..((....))......((((......)))).......)))))).....
886	CTGCAGCCTACCAGGTTCC	PC-5p-1559882_1	gp4a	1	0	-10	19	625	gp4a	chr4	+	89283492	89283630	aCTGCAGCCTACCAGGTTCCtccatccatgggattttccaggcaAGAGTACTGAAGTGGGGTGccat	0				5'	0	...(((.(((((..(((..(((...((.((((....))))))...))).)))...))))).)))...
887	CCGCGGGAGCCTCGG	bta-mir-2904-2-p3_L+30R+30R-15	gp2b	1	0	-10	15	579	gp2b	chr17	+	76823175	76823324	tacatgatcggctctgaggtagccgatccttgccctccgggcctcccggtcggcccggttcCCGCGGGAGCCTCGGggcgggtctgcgcg	1	bta-mir-2904-2,	bta-mir-2904-2	bta-mir-2904-2-p3	3'	0	..((.((((.((((((((((..(((..((..(((..(((((...)))))..)))..))......)))..)))))))))).))))))....
888	TGGAAGACTTGTGATTTTGTTGTT	mmu-miR-7b_R+1	gp3a	1	0	-10	24	779	gp3a					aggagcggagtacgtgagccagtgctatgTGGAAGACTTGTGATTTTGTTGTtctgatatgatatgaCAACAAGTCACAGCCAGCCTCAtagcgtggactcctatcacctt	2	mmu-mir-7b,rno-mir-7b,	mmu-mir-7b	mmu-miR-7b	5'	0	(((.(((.....)))((((((.(((((((.((.....(((((((((.(((((..((......))..))))))))))))))....)).)))))))))).)))......))).
889	GATGGAGGACGAGGATGAGGA	PC-3p-2020868_1	gp4a	1	0	-10	21	767	gp4a	chr1	-	244353494	244353634	cttcctcctggagttgcaCTCGCTGTCATCTCTCGGTCTCccgcgggctcGATGGAGGACGAGGATGAGGAagcgagggcgctgctgccagggggctc	0				3'	0	...((((((((((((((.((((((.(((((.((((..((((..((....))..))))..)))))))))...)))))).)))..))).))))))))...
890	GAATGATACAGTTTGGATC	PC-5p-840892_1	gp4a	1	0	-10	19	752	gp4a	chr1	+	298046132	298046270	aaagagaccaccttgagtggcgtctagattgctaatgaaGAATGATACAGTTTGGATCaagtatctcggactggttttaaacaaGTGCTTTGTCCTGGATC	0				5'	0	.......((((.....)))).((((((((((...((.....))....)))))))))).....(((..((((.(((...........)))..))))..))).
891	TCCCTCCTCTCCCCACCCAGA	PC-3p-1139950_1	gp4a	1	0	-10	21	811	gp4a	chr15	-	81633565	81633706	gTCCTGAGTGGAAGAAGAAGGTCttgtcctcatcagagTCCCTCCTCTCCCCACCCAGAtg	0				3'	0	...(((.((((.(((.((.((.(((..........))).)).)).)))..)))).)))...
892	GCCCCTGGGCCTATCCTAAACAA	ppy-miR-331-3p_R+5	gp3a	1	0	-10	23	911	gp3a					gagtttggttttgtttgggtttgttCTAGGTATGGTCCCAGGGATCCcagatcaaaccagGCCCCTGGGCCTATCCTAaacaacctaa	1	ppy-mir-331,	ppy-mir-331	ppy-miR-331-3p	3'	0	..............(((((.(((((.((((.((((.(((((((..(.............)..))))))).))))))))))))))))))
893	GCCATTGCCCACAGCACACTGC	rno-miR-210*_L-1R+1_1ss6CT	gp3a	1	0	-10	22	498	gp3a					ccggggcagtccctccaggctcaggacAGCCACTGCCCACAGCACACTGcgttgctccggacccaCTGTGCGTGTGACAGCGGCTGAtctgtccctgggcagcgcgaacc	1	rno-mir-210,	rno-mir-210	rno-miR-210*	5'	0	..((((...)))).(((((..(((..(((((.(((..(((((((((.((.(((......))).)).))))).)))).))).)))))..)))..)))))............
894	TCATAACTTTCCTTCCAAGA	PC-3p-757155_1	gp4a	1	0	-10	20	794	gp4a	chr3	-	137712999	137713143	nnactaGACGGACCTTTGTTGACAAAGTAATgtccctgctttttaatattctgtctaggttggTCATAACTTTCCTTCCAAGA	0				3'	0	...(((((((((....((((((.((((((.......)))))))))))).))))))))).((((..............))))..
895	CTGTATCTCTGTCAGCCAAGCAG	PC-3p-1921938_1	gp4a	1	0	-10	23	779	gp4a	chr15	+	54512273	54512422	atttgtttcCTCTGTGGGCTCCTGGGATGCGGGCAGAGGctgcttctgacccacctCTGTATCTCTGTCAGCCAAGCAGggcccatgggggggcattc	0				3'	0	...(((..((((.((((((.((((....((.((((((((.(((...............))))))))))).))....))))))))))))))..)))...
896	ACGTGAGTGGACCCTCTGAGA	PC-5p-428003_1	gp4a	1	0	-10	21	661	gp4a	chr17	-	47258108	47258249	ctttggggtttgactccttggaACGTGAGTGGACCCTCTGAGAgcacactggcatggtGGTGAGCTGAGGATCAGTACTAacatttcaggagccaagtcaccatct	0				5'	0	...((((..(((.((((.(((((.((.((((((.((((....(((.((((........)))).))))))).))..)))).)).))))))))).)))..).)))...
897	TTCTCCCCTTGCCCTCGTCAG	PC-3p-1699934_1	gp4a	1	0	-10	21	839	gp4a	chr24	+	44555784	44555926	cgggaagctggcctgggctccTGAGAGGTACTGGGTGAAGGCagttaaagtggtcTTCTCCCCTTGCCCTCGTCAGcccctcgtccatgtcttcgca	0				3'	0	...(((((((((..(((((..((((.((((..(((.((((((..........)))))).)))..))))))))..)))))...).))).).))))...
898	GCCGCTACGGTGAGC	PC-3p-2018613_1	gp4a	1	0	-10	15	430	gp4a	chr5	-	14961762	14961901	gcagtgggtcggagagcagccatgccgGAGCCGCGCGGGTCGTCGCCcctgcgggtgaacgcggcgtttgcggcgaggtacgGCCGCTACCGTGAGCgag	0				3'	0	...((....(((..(((.(((.((((...((((((...((((((((((....)))))...)))))...))))))..)))).))).))).)))...))...
899	GCCGTTTGTCTCTCTACCCGG	PC-5p-1816990_1	gp4a	1	0	-10	21	701	gp4a	chr7	-	89608453	89608596	tcaccgcggctgtcactGCCGTTTGTCTCTCTACCCGGCTGAGGAGATGACCGTGGGGAg	0				5'	0	((.((((((..(((.((((((..((......))..))))...)).)))..)))))).)).
900	GGAAGGATTGATGCTGAAGCTGA	PC-3p-905531_1	gp4a	1	0	-10	23	887	gp4a	chr5	+	93804773	93804915	tcagatggctcaacaggctagacagatcaatcctgaaggtaatcaaccctgactgttcttGGAAGGATTGATGCTGAAGCTGAagctccaataatttgacca	0				3'	0	((((((((((.....((((...((((((((((((..(((...(((....))).....)))...))))))))).))).))))..))))......))))))...
								887	gp4a	chrX	+	3761641	3761783	ccacttccaatcagcacagtccttcctaaaggaagtcaaccctgaatattcattGGAAGGATTGATGCTGAAGCTGAagctc	0				3'	0	...((((...((((((((((((((((.((.(((..(((....)))...))).)))))))))))).))))))....))))...
901	TAAACGTGGATGTACTTGCTTTGAAACTAAAG	hsa-mir-302a-p5	gp3a	1	0	-10	32	1237	gp3a					ccaccACTTAAACGTGGATGTACTTGCTttgaaactaaagaagTAAGTGCTTCCATGTTTTGGTGAtgg	3	hsa-mir-302a,mdo-mir-302b,ptr-mir-302a,	hsa-mir-302a	hsa-mir-302a-p5	5'	0	(((.(((..(((((((((.(((((((((((.........))))))))))).)))))))))..))).)))
902	CCCGCGGGCAGGCGGCTGAGAC	PC-5p-1209474_1	gp4a	1	0	-10	22	657	gp4a	chr2	-	32723374	32723516	CCCGCGGGCAGGCGGCTGAGACaggtaacctgttcgctcCCTGTTGGGTCCCTGCCTTCATCtccaacggcaccgggatggcggcggggccggcagcgt	0				5'	0	...(((..((((..(((......)))..))))..)))...(((..((..(((((((..((((((..........))))))..)))))))))..)))...
903	AGATGGGAATCTCTCTGA	mmu-mir-5117-p5	gp3a	1	0	-10	18	708	gp3a					aggtactGTTAGTGATGATCAATAAAGTTAaacagatgggaatctctctgaataagattgaagattgattgttaagctgaaacagtattta	1	mmu-mir-5117,	mmu-mir-5117	mmu-mir-5117-p5	5'	0	..(((((((((((((..((((((..((((...((((.(((...))))))).....))))....))))))..))..))))..)))))))...
904	CTGCCGTCTATGGGGGTCG	PC-5p-1694025_1	gp4a	1	0	-10	19	697	gp4a	chr3	-	72056989	72057128	tgggCTGCCGTCTATGGGGGTCGcacagagtcggacaCGACTGAAGTGACTTAGTAGcagcagcagc	0				5'	0	...(((((.(.((((...((((((....(((((....)))))...))))))..))))).)))))...
905	TGAGAACCACGTCTGCTCTGAGC	hsa-miR-589_R+1	gp3a	1	0	-10	23	643	gp3a					tccagcctgtgcccagcagccccTGAGAACCACGTCTGCTCTGAGctgggtactgcctgtTCAGAACAAATGCCGGTTCCCAGAcgctgccagctggcc	3	hsa-mir-589,mml-mir-589,ppy-mir-589,	hsa-mir-589	hsa-miR-589	5'	0	.((((.(((......(((((..(((.(((((.(((.((.(((((((.(((.....)))))))))).)).)))..))))).)))..))))))))))))..
906	ATCCAGCCCAGCGTTTC	PC-5p-704243_1	gp4a	1	0	-10	17	627	gp4a	chr14	+	55962892	55963032	ATCCAGCCCAGCGTTTCtcatgatgtactctgcatataagttaaaTAAGCAAGGTGACAATATACAgccttgatgtactccctttcttatttgga	0				5'	0	.(((.((...(((((......))))).....)).........(((((((.((((.((..((((.(......)))))..)))))).))))))))))
907	TTTCCCCAGTGGCTCAGC	PC-3p-578562_1	gp4a	1	0	-10	18	684	gp4a	chr12	+	60965580	60965717	AAGAACCAGTTGCTGATttagacaaagattagcaaaagcacagtgTTTCCCCAGTGGCTCAGCtggtaaagaacctgcctgccagtgcaggagatgcagg	0				3'	0	.....((..((((((((((......)))))))))).......(..(((((.((.((((...((.(((.....))).))..)))).))..)))))..).))
908	ATGTAGGGATGGAAGCCATGAAA	cfa-miR-135a-3p_L+1	gp1b	1	0	-10	23	873	gp1b	chr3	+	179240173	179240222	aagtctcATGTAGGGATGGAAGCCATGAAAtacattgtgaaaaatcatca	6	bta-mir-135a-2,cfa-mir-135a-2,mdo-mir-135a,lla-mir-135-2,oan-mir-135a,mmu-mir-135a-2,	cfa-mir-135a-2	cfa-miR-135a-3p	5'	0	...((.((((((...((((...))))....))))).).))..........
909	TGTCAGGCCTCCTTGT	PC-5p-1990174_1	gp4a	1	0	-10	16	599	gp4a	chr3	-	51864080	51864223	tttgtgatcacatggattgcagcaTGTCAGGCCTCCTTGTccctcaccgtctcctggagtTTGCCCAAGTTCATGTTCATTGCA	0				5'	0	..((..((.(((((((((...(((..(((((......((.....))......)))))....)))...)))))))))..))..))
910	AGGGAGCGCAGGGCAGGGTTTCC	mmu-miR-504*_R+1_1ss7AC	gp1b	1	0	-10	23	694	gp1b	chrX	+	110846610	110846689	gctgttgggAGACCCTGGTCTGCACTCTGTCTgtatgcttactgaAGGGAGCGCAGGGCAGGGTTTCCcatacagagggc	8	bta-mir-504,hsa-mir-504,ssc-mir-504,cfa-mir-504,mml-mir-504,ptr-mir-504,mmu-mir-504,rno-mir-504,	mmu-mir-504	mmu-miR-504*	3'	0	.((((((((((((((((..((((.((((.((.(((....))).))..)))).))))..)))))))))))).)))).....
911	AAGGACGATGGTGAGCTA	PC-3p-1437341_1	gp4a	1	0	-10	18	641	gp4a	chr1	+	214316759	214316900	taacccGGACTGAGGAGGCGCTCGCCGTcccctacagacagtgtAAGGACGATGGTGAGCTAggcagtcttttctgggggg	0				3'	0	...((((((..((((..((((((((((((((.((((.....)))).))..))))))))))...))..)))).))))))...
912	TTTCCGGCTCCCGTGGGTGT	hsa-miR-1180_R-2_1ss11GC	gp3a	1	0	-10	20	648	gp3a					gctgctggacccacccggccgggaatagtgctcctggttgTTTCCGGCTCGCGTGGGTGTGTcggcggc	1	hsa-mir-1180,	hsa-mir-1180	hsa-miR-1180	3'	0	((((((((((((((.((((((((((((..((.....)))))))))))).)).))))))...))))))))
913	AGCAGTGCTCAAAATTC	PC-5p-1226496_1	gp4a	1	0	-10	17	676	gp4a	chrUn_GL340764	+	25191	25330	gcactcatctcacatgctagcgaAGCAGTGCTCAAAATTCtccaaGCCAGGCTTCAACAGTATGTgaaccgagaac	0				5'	0	...(((...(((((((((...(((((...(((............)))...)))))...)))))))))...)))...
914	TGTTCCTCCTCCCCCTCCTCCAGA	PC-3p-1790852_1	gp4a	1	0	-10	24	734	gp4a	chrX	+	51208952	51209094	agctgaggagtggaaagttcTCTGGAGGGGCAGAAGGAGAAGCcctcagagcTGTTCCTCCTCCCCCTCCTCCAGGtgtttccctgctcatct	0				3'	0	((.((((.((.(((((..(((..(((((((.((.((((..(((.......)))..)))).)).)))))))...)))..))))))).)))).))
915	CCGCCGCGGCCGGGC	PC-3p-907528_1	gp4a	1	0	-10	15	552	gp4a	chr14	+	35917036	35917177	ctACCGTCCCTGCTGCGGCGCGGCcgccgccattgcccgtctCCGCCGCGGCCGGGCcgggcc	0				3'	0	...(((.(((.(((((((((..(.((..((....)).)).)..))))))))).))).)))...
916	TCTGTGGGCTGCGGAGT	mml-mir-571-p3_1ss12TC	gp3a	1	0	-10	17	613	gp3a					ggaactgcttcataatcctcagtaaggccaacctccatgcaccattttcttgtctgtagccatgtctgtgggctgtgGAGTTGGCCACCTGGGTGAGggcctgctttttc	1	mml-mir-571,	mml-mir-571	mml-mir-571-p3	3'	0	((((..((.......(((((((...(((((((.(((((((.((((.....((........)).....)))))).))))))))))))..))))).))......))..))))
917	AAACTCTACTTGTCCTTCTGAGT	hsa-miR-618	gp3a	1	0	-10	23	878	gp3a					ctcttgttcacagccAAACTCTACTTGTCCTTCTGAGTgtaattacgtacatgcagtagctcaggagacaagcaggtttaccctgtggatgagtctga	4	hsa-mir-618,mml-mir-618,ptr-mir-618,ppy-mir-618,	hsa-mir-618	hsa-miR-618	5'	0	..((..(((((((..((((.((.(((((.(((((((((.....(((((....)).))))))))))))))))).))))))...)))))))..)).....
918	GCTGTACTATAAGTAGTTGGTTTGTA	hsa-mir-1244-2-p3	gp3a	1	0	-10	26	1014	gp3a					atcttattccgagcattccagtaacttttttgtgtatgtacttagctgtactatAAGTAGTTGGTTTGTATGAGATGGTTaaaaa	14	hsa-mir-1244-2,hsa-mir-1244-3,hsa-mir-1244-1,ptr-mir-1244-6,ptr-mir-1244-11,ptr-mir-1244-8,ptr-mir-1244-3,ptr-mir-1244-5,ptr-mir-1244-2,ptr-mir-1244-10,ptr-mir-1244-1,ptr-mir-1244-9,ptr-mir-1244-4,ptr-mir-1244-7,	hsa-mir-1244-2	hsa-mir-1244-2-p3	3'	0	(((((((.....(((..((((..(((......((((.((((......)))))))))))..))))..)))))))))).........
919	CTTCACCTGGGCAACTAGC	oar-miR-412-5p_R-1_1ss13CA	gp3a	1	0	-10	19	621	gp3a					agggaagaacgtcagtaccagcaaccactctggggtacaggacggaTGGTCGACCAGTTGGAAAGTAATtgtttctaatgtaCTTCACCTGGGCCACTAGCTgtccgtacccactgcagcctgc	1	oar-mir-412,	oar-mir-412	oar-miR-412-5p	3'	0	.(((......(.((((.((((........))))(((((.((((((.((((...((((.(((..((((((((....)))).))))))).))))...)))).))))))))))).)))))..)))..
920	TGAGAACCCCATGAACAGTATGAG	PC-3p-1310789_1	gp4a	1	0	-10	24	757	gp4a	chr10	-	57123848	57123988	gatttggaaccagtaTATTGTTCCATGTCCAGTTCTaaaaaccccagttccatgtctagttcTGAGAACCCCATGAACAGTATGAGgatctgatag	0				3'	0	...(..((.((..((((((((((.(((....(((((...(((..((......))....)))...)))))..))))))))))))).)).))..)...
921	CCTTCCGTGCCTCCA	eca-mir-770-p5	gp3a	1	0	-10	15	594	gp3a					gccgcccttccgtgcctccAGCACCACGTGTCTGGGCCATGtgagcaaggtcacatgggcccgatgtggtgctgggggcggcagggctctgctct	1	eca-mir-770,	eca-mir-770	eca-mir-770-p5	5'	0	((.(((((.((..((((((((((((((((...((((((((((((......)))))).)))))))))))))))))))))))).)))))...))...
922	GTTGGACCTCCTTGCAGTC	PC-5p-653914_1	gp4a	1	0	-10	19	689	gp4a	chr3	+	110978666	110978804	ggatggactgGTTGGACCTCCTTGCAGTCcaagggactctcaggagtcttctccaacaccacagttcaaaa	0				5'	0	...(((((((((((((.(((((...(((((...)))))...))))).....))))))....)))))))...
								689	gp4a	chr6	+	67144018	67144156	gattcaaggatgatttcctttaagcttgactgGTTGGACCTCCTTGCAGTCcaagggactctcaggagtcttctccagcaccacagttcaaaggcatcaattctttggcac	0				5'	0	...(((((((((((..(((((.((((((.((((..((((.((((...(((((...)))))...))))))))...))))))....)))).))))).))))..)))))))...
923	CCAGGAGTGGAGCCT	bta-mir-940-p5_1ss11GA	gp1b	1	0	-10	15	500	gp1b	chr24	+	2365500	2365592	gtggggtgtgggctgggccCCAGGAGTGGGGCCTgggcagccctgtgtgttgaggaaggAAGGCAGGGCCCCCACTCCCcggacccgacccca	3	bta-mir-940,hsa-mir-940,mml-mir-940,	bta-mir-940	bta-mir-940-p5	5'	0	.((((((.((((((((......((((((((((((..((...(((............)))...)).))).))))))))))))).))))))))))
924	TTTGGTCCCCTTCCCCCCGCTGCTCC	oan-miR-1383_L+1R+7	gp3b	1	0	-10	26	380	gp3b					ttctcactaaggcacaatggagccttttttcataatggggagggtatcagaagccataagtcctggctcactggtttttccTTGGTCCCCTTCCCCCCGgaaagaaacgcaggccttcatgtagaa	1	oan-mir-1383,	oan-mir-1383	oan-miR-1383	3'	0	((((((..(((((........((.(((((((.....((((((((.(((((((((((..(((....)))...)))))))....)))).))))))))....)))))))..))..)))))..)).))))
925	TAAAGAGCTGGACATGAC	PC-3p-1571735_1	gp4a	1	0	-10	18	655	gp4a	chr22	-	53451872	53452011	cattCTGGCCTGAAGAATCCCATGgagaatcccatggggtccTAAAGAGCTGGACATGAC	0				3'	0	(((((..((((..((.(((((((((......))))))))).))..)).))..)).)))..
926	AAAAATTTGTTCGGGTTTTTCT	PC-5p-989651_1	gp4a	1	0	-10	22	832	gp4a	chr3	+	189834321	189834462	acacacgcacttacatattgggttggctaaAAAAATTTGTTCGGGTTTTTCTataagatcgtaccagaaacctgaaaatttttttggtcaacccaacatatctgtgtgaga	0				5'	0	...((((((..((....(((((((((((((((((((((..((((((((((.(((......)))..)))))))))))))))))))))))))))))))..))..))))))...
								832	gp4a	chr7	-	10931158	10931299	agggatgaaactattgggttggtcaAAAAATTTGTTCGGGTTTTTCTgtaagataagatggtacagaaaaacctagcaaactttttggcctgcccagtacttatcaa	0				5'	0	...(((((...(((((((..(((((((((.((((((.(((((((((((((..((...))..))))))))))))))))))).)))))))))..))))))).)))))..
927	TGTTGTTCAGTCACTAAC	PC-5p-816302_1	gp4a	1	0	-10	18	682	gp4a	chr1	+	23452599	23452736	ctagctgtTGTTGTTCAGTCACTAACtcatgtctgattctttgtgacactATGGACTGCAGAACGCCga	0				5'	0	...((..(((..((((((((((....(((....)))......)))))....)))))..)))...))...
928	CGTCTGCTCTCCATTCGG	PC-5p-1797936_1	gp4a	1	0	-10	18	447	gp4a	chr15	-	81831000	81831141	aggctttgttcccagggtggCGTCTGCTCTCCATTCGGgcccggcgcctgttCGGGGCTGGGTGGGCAGTGGGCaccaggagtagggggg	0				5'	0	...(..(..(((.....(((.(((..((..(((..(((.(((((.......))))).)))..)))..))..))).))))))..)..)...
929	CATTGCACTTGTCTCGGCTGA	bta-miR-25_1ss18T-	gp3b	1	0	-10	21	673	gp3b					ggccagtgttgagaggcggagacttgggcaattgctggacgctgccccgggCATTGCACTTGTCTCGGTCTGAcagtgccggcc	6	bta-mir-25,hsa-mir-25,cfa-mir-25,mdo-mir-25,ptr-mir-25,rno-mir-25,	bta-mir-25	bta-miR-25	3'	0	((((.(..(((..((((.(((((..(((((((.(((((........)).)))))))).)).))))).))))..)))..).))))
930	TCTCCCGGGGCTCCGCCTGTCTGAGCGTCGCT	rno-mir-24-2-p5_R-2_7ss7TG19-G20CT24TA27CG29-C30AG	gp3b	1	0	-10	32	64	gp3b					gcctctccctgggctccgcctcctGTGCCTACTGAGCTGAAACAGTtgattccagtgcacTGGCTCAGTTCAGCAGGAACAGgagtccagcccccataggagctggca	2	rno-mir-24-2,rno-mir-24-1,	rno-mir-24-2	rno-mir-24-2-p5	5'	0	(((.((((..(((((....(((((((.(((.(((((((((..((((..((....))..))))..))))))))).))).)))))))...))))).....))))..))).
931	NGGGTGGATGGAGCAGCACTGTCTT	hsa-mir-4326-p3_8ss1TN17GC18TA20GT22GT23GC24GT25CT	gp3b	1	0	-10	25	50	gp3b					gctgctctgcTGTTCCTCTGTCTCCCAGACtctgggtggatggagcaggtcgggggcca	1	hsa-mir-4326,	hsa-mir-4326	hsa-mir-4326-p3	3'	0	...(((((.(((((((...(((((((((...))))).)))))))))))....)))))..
932	TTTAGGGGTGGATCTGAC	bta-mir-670-p5	gp1b	1	0	-10	18	696	gp1b	chr15	+	77886609	77886708	ggTTTAGGGGTGGATCTGACgtccctgagtatatgtggtgaacctgaatttgcctggggTTTCCTCATATTCATTCAGGAGTgtcagttctccctgcact	5	bta-mir-670,hsa-mir-670,mml-mir-670,ptr-mir-670,eca-mir-670,	bta-mir-670	bta-mir-670-p5	5'	0	(((...((((.(((.((((((..((((((((((((.((.((((((...........)))))))).)))))..)))))))..))))))))).))))..)))
933	GTGGGGTCACAGAGTCGGA	PC-5p-374760_2	gp4a	1	0	-10	19	737	gp4a	chr1	+	227097904	227098042	ctgcagtttGTGGGGTCACAGAGTCGGAcgtgacttagggactaaacagcaacactgatc	0				5'	0	...((((((((..((((...((((((....))))))...)))).....)))).))))...
								737	gp4a	chr23	-	50665810	50665948	attccatGTGGGGTCACAGAGTCGGAcacaattgagcgacttttgcttcactttgtagaagatggtta	0				5'	0	...(((((((..(.((.(((((((..((....))..))))))))))..)))..........))))...
934	ACCGCATGGACTGCAGCATG	PC-3p-460534_1	gp4a	1	0	-10	20	794	gp4a	chr10	+	6214133	6214275	attttatggctTTCAGTTCAGTTCGGTTGCTCAGtcatgtccaattctttgcaACCGCATGGACTGCAGCATGccacggcct	0				3'	0	...(..((((...(((((((...(((((((..((............))..)))))))..)))))))......))))..)...
935	CTCGCTGTCATCTCTCGGTCTC	PC-5p-1622284_1	gp4a	1	0	-10	22	736	gp4a	chr1	-	244353494	244353634	cttcctcctggagttgcaCTCGCTGTCATCTCTCGGTCTCccgcgggctcGATGGAGGACGAGGATGAGGAagcgagggcgctgctgccagggggctc	0				5'	0	...((((((((((((((.((((((.(((((.((((..((((..((....))..))))..)))))))))...)))))).)))..))).))))))))...
936	AAGTAATGCTCAAAATCC	PC-5p-1543017_1	gp4a	1	0	-10	18	677	gp4a	chr18	+	45419791	45419930	cactcatctcacatgctagcaAAGTAATGCTCAAAATCCtccaaGCCAGGCTTCAACAGTATGTgaaccatgaact	0				5'	0	...((((.(((((((((....((((...(((............)))...))))....)))))))))...))))...
937	CTCAGTAGCCAGTGTAGATCC	hsa-miR-222*_R-1	gp1b	1	0	-10	21	681	gp1b	chrX	-	49215331	49215442	gctgctggaatgtgtaggtaccctcaatggCTCAGTAGCCAGTGTAGATCCtgtcttttgtaatcagtAGCTACATCTGGCTACTGGGTCTctgatggcatcttctaccttc	11	bta-mir-222,hsa-mir-222,ssc-mir-222,cfa-mir-222,mdo-mir-222a,age-mir-222,mml-mir-222,oan-mir-222a,mmu-mir-222,rno-mir-222,eca-mir-222,	hsa-mir-222	hsa-miR-222*	5'	0	.......(((.(((.((((.((.(((..(((((((((((((((((((...(((...........)))...))))).))))))))))))))..))).)).))))..))).)))
938	TGGGGCTGTGATTAGA	PC-5p-1181065_1	gp4a	1	0	-10	16	501	gp4a	chr12	-	45779304	45779442	ggcaaaagcagaccttcctcggaagcacacacacataagagtcTGGGGCTGTGAGTAGAgGGGTGTGTGTGTGTGTGTAtgagtcgaggttcaagttgcctgc	0				5'	0	(((((.....((((((.((((...(((((((((((((....((((..........))))....)))))))))))))...))))..))))))....)))))...
939	GGTGTAGGCAGCAGGCCAGCTCACCGGG	PC-3p-559055_1	gp4a	1	0	-10	28	411	gp4a	chr16	+	40831421	40831555	ggaggtggCTTGGAAGAGATGGGaatggGGTGTAGGCAGCAGGATGGCTCAGCCTCtctcacttttccatgaaccttt	0				3'	0	.(((((....((((((((.(((((..(((((..((.((......)).))..))))))))))))))))))...))))).
940	CCCTTTGCCTTCTGCCTCCCG	PC-3p-1352279_1	gp4a	1	0	-10	21	840	gp4a	chr11	-	40469546	40469687	gaagctggTGAGAGCAGAGAGGCAAAGCTGcccagtttgcgcagaacgaggcCCCTTTGCCTTCTGCCTCCCGccca	0				3'	0	...((.((.(((.(((((.((((((((..(((..((((.....))))..)))..))))))))))))))))))))...
941	CTTTCTCTCCTCTTCCACGCG	PC-5p-817722_1	gp4a	1	0	-10	21	773	gp4a	chr20	+	32003126	32003267	CTTTCTCTCCTCTTCCACGCGcacgtctcggtggttctcgagacccGAGGTTAAAAGCTCGGGAGACGcagccaccatgcgtgttcccgactctgagtcttgacgcgggagct	0				5'	0	............((((.((((...(((((((......))))))).((((..(...((.((((((((((((.......))))).)))))))))...)..)))).))))))))..
942	CGGAGAAGCCGGCGCGAGCCC	PC-5p-885734_1	gp4a	1	0	-10	21	341	gp4a	chr7	-	29976160	29976299	aggggcgagcttgggataCGGAGAAGCCGGCGCCCGCGCtgcgtccCGGACCTAGGATCGCTTGGA	0				5'	0	...(((((.((((((...(((.((.((.((((....)))))).)))))..)))))).)))))....
943	GATCTGGTCCTTCTGTCTAATACTGTC	bta-mir-429-p3	gp1b	1	0	-10	27	1071	gp1b	chr12	-	54685148	54685231	agcctgccgatgggcgtcttaccagacacggttaGATCTGGTCCTTCTGTCTAATACTGTCtggtaatgccgtccatccccggc	1	bta-mir-429,	bta-mir-429	bta-mir-429-p3	3'	0	.(((.(..((((((((..((((((((((..(((((((..((....)).)))))))..))))))))))...))))))))..))))
944	AGTAAGTTCGTTTGGGTTTTTC	PC-5p-1123366_1	gp4a	1	0	-10	22	723	gp4a	chr25	+	14546151	14546292	ttgttatgtactgggttagtcAGTAAGTTCGTTTGGGTTTTTCcataagaggtaacggaaAAACCTGAGTGATCTTTCTGGCcaacccagtataaaccat	0				5'	0	..(((.(((((((((((.(((((.(((.((..(..(((((((((............)))))))))..)..)).))).))))).))))))))))))))...
945	AAAAAGTTCATTTGGGTTTTCT	PC-5p-534957_1	gp4a	1	0	-10	22	844	gp4a	chr6	-	65940058	65940199	tttttgtgtacagtaatattgggttggccAAAAAGTTCATTTGGGTTTTCTgtaagattatacaggAAAACCTGAACTAACTTTTTGAtcaacctagtacatgtatatagg	0				5'	0	...(((((((((....((((((((((..(((((((((..((..(((((((((((......)))).)))))))..))..)))))))))..))))))))))..))))))))).
946	TAGTTAGTGGCTTTGTTTTTCA	PC-3p-1041652_1	gp4a	1	0	-10	22	834	gp4a	chr18	-	21683347	21683488	gcaacagcatccATGAAGGACTGACCACTAGCAGctcagaagctgagTAGTTAGTGGCTTTGTTTTTCAgatggtgtcct	0				3'	0	...(((.((((..((((..((..(((((((((..(((((...)))))..)))))))).)..))..)))))))).)))...
947	AGAGGTTGCCCTTTGTATATTCG	oar-mir-377-p5_4ss11TC14GT17GA18AT	gp3b	1	0	-10	23	77	gp3b					aagaggtatcttggtgctcaggccctgctgacgtttgatccttgagcAGAGGTTGCCTTTGGTGAATTCgctttatttatgttgaATCACACAAAGGCAACTTTTGTttgagtatcaaatcctgcttggga	5	oar-mir-377,bta-mir-377,ptr-mir-377,mmu-mir-377,rno-mir-377,	oar-mir-377	oar-mir-377-p5	5'	0	..(((.(((....))))))...(((.((....(((((((.((..(((((((((((((((((((((.(((((.........).)))))))).)))))))))))))))))..)).)))))))...))..))).
948	CTGGTGTTTCTGTAGCA	bta-mir-2284i-p5_1ss16TC	gp1b	1	0	-10	17	485	gp1b	chr1	+	132775816	132775892	tggcttggctgagaagttcgttCTGGTGTTTCTGTAGCAtcgtatgaaaacctggaattaatgttttggccaaccca	1	bta-mir-2284i,	bta-mir-2284i	bta-mir-2284i-p5	5'	0	.((.(((((..(((..((..(((..(.((((..(((......)))..)))))..)))..))..)))..))))).)).
949	AACTGGCCCTCAAAGTCACGCT	hsa-miR-193b_1ss18CA	gp3a	1	0	-10	22	817	gp3a					gtggtctcagaatCGGGGTTTTGAGGGCGAGATGAgtttatgttttatccAACTGGCCCTCAAAGTCCCGCTtttggggtcat	2	hsa-mir-193b,ptr-mir-193b,	hsa-mir-193b	hsa-miR-193b	3'	0	(((..(((((((.((((..(((((((((.((.((..(.........)..)).)).)))))))))..)))).)))))))..)))
950	GTGGACTGTAGCCTGCCAGACTC	PC-5p-715666_1	gp4a	1	0	-10	23	884	gp4a	chr16	+	58950977	58951119	cGTGGACTGTAGCCTGCCAGACTCctctgtcCATGGAATTCTCCAGGCAATactctttt	0				5'	0	...(((.(((.(((((..(((.(((.........)))..))).))))).))).)))...
951	GCATGTGAGATCTAGTTCCCTGACCA	PC-5p-786659_1	gp4a	1	0	-10	26	1005	gp4a	chr14	-	26997750	26997895	GCATGTGAGATCTAGTTCCCTGACCAgggattgaacccaggccCCCTGCTTTGGGAACATGGAGgcttagcc	0				5'	0	((...((((.((((((((((..(.(((((.(((....)))...))))).)..)))))).))))..)))))).
952	GCGGGGGCGGGGGTGGG	hsa-mir-3656-p3_1ss6TG	gp3a	1	0	-10	17	471	gp3a					ctttcggccagcgggacggcatccgaggtgggctaggctcgggcccgtGGCGGGTGCGGGGGTGGgagg	1	hsa-mir-3656,	hsa-mir-3656	hsa-mir-3656-p3	3'	0	((..(.(((.......(.(((((((...((((((.......))))))...))))))))..))))..)).
953	TGCCACTGAGGCCTCAGAGCAGA	hsa-mir-646-p3_7ss5TA18GA19CG20TC21CA22AG23GA	gp3b	1	0	-10	23	77	gp3b					gatcaggagtctgccagtggagtcagcacacctgcttttcacctgtgatcccaggagaggAAGCAGCTGCCTCTGAGGCctcaggctcagtggc	3	hsa-mir-646,ptr-mir-646,ppy-mir-646,	hsa-mir-646	hsa-mir-646-p3	3'	0	..(((.(((((((((...((((.((((.....((((((((.((((......)))).)).)))))))))).))))..)))...))))))..))).
954	GAACTTGTACGTGGCGCG	PC-5p-1878415_1	gp4a	1	0	-10	18	621	gp4a	chr17	-	56769936	56770073	cccggcgcttctgccgctgcgcttgcttttgctcagaGAACTTGTACGTGGCGCGctacgGGCTGCACGTGCGCTtccggagcgaacagcagctgcgccaggactacgagcccgt	0				5'	0	..(((.((((...((...((((((((((((((((...(((..((((((((((.((...)).))..)))))))).)))..))))))).)))))..))))..)).....))))))).
955	GAAACCAGTGTCTTCACTTTCTTCGGA	PC-3p-1315194_1	gp4a	1	0	-10	27	1066	gp4a	chr8	+	78091352	78091498	tgCAGTGAGCGAGGAACTGGgagatcagtcagcaggcagcaagcggctaattGAAACCAGTGTCTTCACTTTCTTCGGA	0				3'	0	((.((..((.((((((((((....(((((.(((..((.....)).))).)))))..))))).))))).))..)).))..
956	TATTGTTCCATGTCCAGTTCT	PC-5p-756198_1	gp4a	1	0	-10	21	809	gp4a	chr10	-	57123848	57123988	gatttggaaccagtaTATTGTTCCATGTCCAGTTCTaaaaaccccagttccatgtctagttcTGAGAACCCCATGAACAGTATGAGgatctgatag	0				5'	0	...(..((.((..((((((((((.(((....(((((...(((..((......))....)))...)))))..))))))))))))).)).))..)...
957	CTAGTGGTTAGGACTTGGCACTT	ssc-mir-2476-1-p5	gp1b	1	0	-10	23	806	gp1b	chr13	-	27775370	27775460	gggagttccccggtgatCCAGTGGTTAGGACTTGGCACTTtcactaccaagtgcctgggtttaatctctggtcagggaactaagatcccac	1	ssc-mir-2476-1,	ssc-mir-2476-1	ssc-mir-2476-1-p5	5'	0	((((((((((...(((.((((.((((((..(..(((((((........)))))))..)..)))))).))))))))))))).....))))..
958	CTACTCTGTATTAGGCACTAA	bta-miR-2319b_L+1R-1_1ss20TA	gp3a	1	0	-10	21	543	gp3a					tatgtagctaagtgcctaatacagagtaacatcttatgatctcatgcTACTCTGTATTAGGCACTTAGctacata	2	bta-mir-2319a,bta-mir-2319b,	bta-mir-2319b	bta-miR-2319b	3'	0	((((((((((((((((((((((((((((.(((...........))).))))))))))))))))))))))))))))
959	GCTGACCCCTAGTCCAGTGCT	mmu-miR-345-5p_R-1	gp3a	1	0	-10	21	749	gp3a					acccaagtccaggcctGCTGACCCCTAGTCCAGTGCTTgtggtggctactgggcCCTGAACTAGGGGTCTGGAGACctgggtttgatctccacagg	1	mmu-mir-345,	mmu-mir-345	mmu-miR-345-5p	5'	0	...(((..(((((.((.((((((((((((.(((.((..((((...))))...)).))).)))))))))).)))).)))))..)))...........
960	CCGGGCGGGCGGGAGGTGC	PC-5p-1999373_1	gp4a	1	0	-10	19	725	gp4a	chr15	-	59286344	59286484	CCGGGCGGGCGGGAGGTGCaccagcggcggcggcggcggTAAATCCTCCCGGCCGCTCAC	0				5'	0	..((((((.(((((((...(((.((.((....)).)))))....))))))).))))))..
961	GAGGCTGATGAGTTCCCGGGA	oan-miR-873*_R-1_2ss4AG8GA	gp1b	1	0	-10	21	757	gp1b	chr2	-	104137515	104137599	aagtttgtgtgcattTGCAGGAACTTGTGAGTCTCCtattgaacatgaacagGAGGCTGATGAGTTCCCGGGAacacccacaaat	6	bta-mir-873,hsa-mir-873,ptr-mir-873,oan-mir-873,mmu-mir-873,rno-mir-873,	oan-mir-873	oan-miR-873*	3'	0	..(((((((.((....)).((((((..(.((((((((.((.......)).)))))))).)..))))))..........)))))))
962	AGGGCAGGCTCTGGG	hsa-mir-4516-p5	gp3a	1	0	-10	15	541	gp3a					aGGGAGAAGGGTCGGGGCagggagggcagggcaggctctggggtggggggtctgtgagtcagccacggctctgcccacgtctcccc	1	hsa-mir-4516,	hsa-mir-4516	hsa-mir-4516-p5	5'	0	.((((((.(((.((((((..((..(((...(((((((((.......)))))))))..)))..))...)))))))))...)))))).
963	TGGGACTTTGTAGGCCAGTTGA	rno-mir-3549-p5	gp3a	1	0	-10	22	840	gp3a					gaaaatgccggtcctgggagccgaggactgggactttgtaggccagttgaactgacaccctcATCTTGCCCGCAAAGACCCagctctcagctcccgtccgccttggagttcg	1	rno-mir-3549,	rno-mir-3549	rno-mir-3549-p5	5'	0	(((....(((((..(((((((.(((..(((((.(((((..(((.((.(((..........))).)).)))..))))).)))))..))).)))))))...)))..))..))).
964	GGCTGCACGTGCGCT	PC-3p-1992168_1	gp4a	1	0	-10	15	557	gp4a	chr17	-	56769936	56770073	cccggcgcttctgccgctgcgcttgcttttgctcagaGAACTTGTACGTGGCGCGctacgGGCTGCACGTGCGCTtccggagcgaacagcagctgcgccaggactacgagcccgt	0				3'	0	..(((.((((...((...((((((((((((((((...(((..((((((((((.((...)).))..)))))))).)))..))))))).)))))..))))..)).....))))))).
965	TAGACTGTAGCCTGCCAGGT	PC-3p-2033713_1	gp4a	1	0	-10	20	754	gp4a	chr2	+	122145061	122145200	atcaacactggcaTGCATGCTAAGTCACTGAAGtcgtatctgactctttgtgactctaTAGACTGTAGCCTGCCAGGTtcct	0				3'	0	...(((.((((((((((..(((((((((...(((((....)))))....))))))...)))..))))...)))))))))...
966	GATATAGACAGCAGGACGGTGGCCC	hsa-mir-3976-p5_8ss9GC17AC19AG21TG22AG23AC24TC25GC	gp3b	1	0	-10	25	526	gp3b					tgagggaTATAGAGAGCAGGAAGATTAATGTcatattggagttggactgcagggcttcctttacacaataaatattgtatgaagtgctgatgtaacctttactgcagcatgacatgggatttggctgtttttatggctc	1	hsa-mir-3976,	hsa-mir-3976	hsa-mir-3976-p5	5'	0	...(((.....((((((((..(((((.(((((((..((.(((.((..((((.(((...(((((.(((((....))))).))))).)))..))))..))..))).))..)))))))..)))))..))))))))....)))
967	CCTCGCCGCCGCCCCC	oan-mir-1394-p5_1ss3GT	gp3a	1	0	-10	16	483	gp3a					gagggagccgggccccgcgccgaccgccgggggccggcgagctccgtctggtttccgcgccgccgcccccgcgggaggaataaccgaccacggttctcccCCCGGGGCGCCCGAGGGGcccggccgcccc	1	oan-mir-1394,	oan-mir-1394	oan-mir-1394-p5	5'	0	..(((.(((((((((((((((......((((((((((((....((....))......)))))..)))))))((((.(((..(((((....))))).))).)))).)))))....))))))))))..))).
968	ATCTGGAGGTAAGAAGCACTTTCT	hsa-miR-516b_R+2	gp3b	1	0	-10	24	954	gp3b					tctcaggttgtgaccTTCTCGAGGAAAGAAGCACTTTCtgttgtctgaaagaaaagaaagTGCTTCCTTTCAGAGGGTtacggtttgaga	15	hsa-mir-516a-2,hsa-mir-516a-1,hsa-mir-516b-1,hsa-mir-520c,hsa-mir-516b-2,hsa-mir-520b,mml-mir-519a,ptr-mir-516a-2,ptr-mir-516a-1,ptr-mir-516b-1,ptr-mir-516b-2,ptr-mir-520c,ptr-mir-520b,ppy-mir-520c,ppy-mir-520f,	hsa-mir-516b-2	hsa-miR-516b	5'	0	((((((..(((((((((((...((((.((((((((((((....((.....))..)))))))))))).)))))))))))))))..))))))
969	CACCGCTGACTCCTTCC	hsa-mir-4695-p3_1ss9CA	gp3a	1	0	-10	17	597	gp3a					aggtacctgCAGGAGGCAGTGGGCGAGCAGGcggggcagcccaatgccatgggccTGATCTCACCGCTGCCTCCTTCcccagggctt	1	hsa-mir-4695,	hsa-mir-4695	hsa-mir-4695-p3	3'	0	((((.((((.((((((((((((..((((((((..((((......))))....)))))..))).))))))))))))....))))))))
970	TAGGACTCATATAGTGCCAGGT	hsa-miR-3117-3p_L-1R+2	gp3a	1	0	-10	22	823	gp3a					ccctaaagggccAGACACTATACGAGTCATATaagggaaggcattATAGGACTCATATAGTGCCAGgtgttttgtggg	1	hsa-mir-3117,	hsa-mir-3117	hsa-miR-3117-3p	3'	0	((((((((..((...(((((((.(((((.(((((.........))))).))))).)))))))...))..))))).)))
971	AGATGAACGTCCAGTTGCTGTAAA	PC-3p-1339771_1	gp4a	1	0	-10	24	949	gp4a	chr2	+	215437040	215437183	taaaacaaacttacagctgattggccggggtcgaTATGGAGCTGTATATAAAGGttccttAGATGAACGTCCAGTTGCTGTAAAagtgttttcct	0				3'	0	.((((((...(((((((.((((((.((..(((.....((((((.........))))))...)))...)).)))))))))))))...))))))...
972	TAAACAATTCGTAGACGAC	hsa-mir-384-p5_3ss11CG17AG19TC	gp3b	1	0	-10	19	302	gp3b					tgttaaatcaggaattttaaacaattcctagacaatatgtataatgttcataagtcATTCCTAGAAATTGTTCATAatgcctgtaaca	2	hsa-mir-384,ppy-mir-384,	hsa-mir-384	hsa-mir-384-p5	5'	0	.((((...((((.(((...(((((((.((((((..((((.........)))).))).....))).)))))))...))).)))))))).
973	TACAGGGTCGGAGTCATGAGG	PC-3p-894918_1	gp4a	1	0	-10	21	792	gp4a	chr11	+	26816564	26816706	TACTTCTGAGCCTCAGTTTCCTGatctgccaagtgggagcgatgatactTACAGGGTCGGAGTCATGAGGctcagagca	0				3'	0	...((((((((((((..((((.(((((...(((((..........)))))...)))))))))...))))))))))))..
974	ATTCTGGACGTGGGCTGGCCGG	PC-5p-1051188_1	gp4a	1	0	-10	22	807	gp4a	chr4	+	79289480	79289621	cctgtagATTCTGGACGTGGGCTGGCCGGAGCTGCACGCGCcacccctggataaggtgtgcacc	0				5'	0	..((((.((..((..((.(((.((((((........)).)))).)))))..))..)).))))..
975	NTTGGGAGCATTTTGCATGTT	bta-mir-450-1-p3_3ss1AN20CT21AT	gp3a	1	0	-10	21	42	gp3a					actatTTTTGCGATGTGTTCCTAATATgcagtataaatatattgggagcattttgcatgcatggttttgtatcaatatacag	18	bta-mir-450-1,bta-mir-450,hsa-mir-450a-1,hsa-mir-450a-2,ssc-mir-450a,ssc-mir-450c,cfa-mir-450a,mml-mir-450a-1,mml-mir-450a-2,ptr-mir-450a-1,ptr-mir-450a-2,ppy-mir-450a-1,ppy-mir-450a-2,mmu-mir-450a-1,mmu-mir-450a-2,rno-mir-450a,eca-mir-450a,eca-mir-451a,	bta-mir-450-1	bta-mir-450-1-p3	3'	0	(((((...(((((..(((((((((((((.........)))))))))))))..)))))...)))))..(((((....))))).
976	GGTTTAGTCCCTAAG	PC-5p-1722743_1	gp4a	1	0	-10	15	600	gp4a	chr3	+	150951540	150951679	gtggtaGGTTTAGTCCCTAAGtcatgtccaactcttgcgacCCCATGGACTGCAGCCTGCAag	0				5'	0	...(((((((((((((....(((...............))).....)))))).)))))))...
977	TGCATGCTAAGTCACTGAAG	PC-5p-1364942_1	gp4a	1	0	-10	20	708	gp4a	chr2	+	122145061	122145200	atcaacactggcaTGCATGCTAAGTCACTGAAGtcgtatctgactctttgtgactctaTAGACTGTAGCCTGCCAGGTtcct	0				5'	0	...(((.((((((((((..(((((((((...(((((....)))))....))))))...)))..))))...)))))))))...
978	AAAAAGTTTGTTTGGGATTTTT	PC-5p-1848932_1	gp4a	1	0	-10	22	879	gp4a	chr1	+	37210376	37210517	aacacagagtatatattgggttggccAAAAAGTTTGTTTGGGATTTTTttaacatcttatggaAAAACCTGAATAAACTTTTTGAccaacccaatatttggatgatgt	0				5'	0	...(((..((..((((((((((((.(((((((((((((..((.(((((..(........)..)))))))..))))))))))))).))))))))))))....))..)))
979	GGTGGGACTTGAAACGTG	PC-3p-456670_1	gp4a	1	0	-10	18	615	gp4a	chr14	-	67544324	67544463	gccgtgGATTGAACACATGCTCCGAGtcatGGTGGGACTTGAAACGTGtagtgtcgtccacagg	0				3'	0	.((((((((...(((((((...((((((.......))))))...))))).))...)))))).))
980	CTGCTTCTTTGTCCCTCCCTTCA	PC-3p-922606_1	gp4a	1	0	-10	23	796	gp4a	chr14	-	58044117	58044259	ttgtggaggcacctggaggCGGGGAGGGAGGGAAGGGGtaggggatgcaaggcctgactCTGCTTCTTTGTCCCTCCCTTCAggtctctagtcacatccaggt	0				3'	0	...((((.....((((((((..(((((((((((((..((((((...((...))....))))))..))...)))))))))))..)))))))).....))))...
981	TTCCGCGCTCTACGCCAGCC	bta-miR-2903_R+1	gp3a	1	0	-10	20	767	gp3a					cgccgctccgctcccggTTCCGCGCTCTACGCCAGCccgctgcctgccgggctggtgcaggccgcggagccgggcggcccggcaggca	1	bta-mir-2903,	bta-mir-2903	bta-miR-2903	5'	0	.((((((..(((((((((((((((..((.(((((((((((.....).)))))))))).))..)))))))))))).)))..))).))).
982	CGGGGAGGGCGCCGGG	bta-mir-2889-p3_1ss10GC	gp3a	1	0	-10	16	406	gp3a					gcGTCCCCGGGGCTCCCGCCGGCggagttcggtttgcaccggggagggggccggggatcgg	1	bta-mir-2889,	bta-mir-2889	bta-mir-2889-p3	3'	0	.(((((((..(((((((.((..(((.((.......)).))).)).)))))))))))).)).
983	TCCCTGTCCTCCAGGAGCTCACTTAC	bta-miR-339b_R+6	gp3b	1	0	-10	26	897	gp3b					TCCCTGTCCTCCAGGAGCTCcaggtctggggtgggtgtggggatttctgcaggaggga	8	bta-mir-339b,hsa-mir-339,ssc-mir-4334,ssc-mir-339,mml-mir-339,ppy-mir-339,mmu-mir-339,rno-mir-339,	bta-mir-339b	bta-miR-339b	5'	0	((((..((((.(((((((((((..(((.....)))..))))).)))))).))))))))
984	CCGCTCATCACCAAGTGTGCGCC	PC-3p-1207665_1	gp4a	1	0	-10	23	771	gp4a	chr14	+	49874408	49874553	tcAGCACGACGGAGATGGCGCTGGCGCTgaaccgctacctgtgcctggcagtgctgCCGCTCATCACCAAGTGTGCGCC	0				3'	0	...(((((..((.(((((((..(((((((....((.......))....)))))))..))).)))).))...)))))...
985	TCATCCCCTCAGCTGTCTCTC	PC-3p-1777254_1	gp4a	1	0	-10	21	509	gp4a	chr1	+	129328416	129328555	gGAGCTCGAGGAGGAGGACGGcggcgggagagcggggcgtcgcggggcCCATCCCCTCAGCTGTCTCTCatccttgtgtgt	0				3'	0	...((.((((((.(((((((((...(((.((...((((........)))).)))))...)))))).))).)))))).))..
986	CCGGAGCTGCACGCGC	PC-3p-1915978_1	gp4a	1	0	-10	16	531	gp4a	chr4	+	79289480	79289621	cctgtagATTCTGGACGTGGGCTGGCCGGAGCTGCACGCGCcacccctggataaggtgtgcacc	0				3'	0	..((((.((..((..((.(((.((((((........)).)))).)))))..))..)).))))..
987	TACGACGAGGTAGGCTCA	PC-3p-1152662_1	gp4a	1	0	-10	18	624	gp4a	chr4	+	56647438	56647577	gttgatctgaggcTGCGATCCTGGAGAACTTGAttgaataatgctaactatgcaaaagttcacTACGACGAGGTAGGCTCAgtcctt	0				3'	0	...((.(((((.((((..((.(((.((((((..(((.(((........))).))))))))).))).))....)))).)))))))...
988	ATAGCCCTCTCCACCTCCAAA	PC-3p-791536_1	gp4a	1	0	-10	21	813	gp4a	chrUn_GL339625	-	79085	79226	tcgggAGGAGGGAGAGTGGTTATTGCTgacactaagcaATAGCCCTCTCCACCTCCAAA	0				3'	0	...(((((..((((((.((((((((((.......)))))))))))))))).)))))...
989	GTGACCCCGTGGACTGG	PC-3p-955316_1	gp4a	1	0	-10	17	628	gp4a	chr2	-	17114163	17114299	tcttttcagttcagTTCGGTTCAATCACTCAGtcatgtccgactctttGTGACCCCGTGGACTGGagcac	0				3'	0	...((((((((((...(((.....((((..((((......))))....))))..)))))))))))))...
990	AGTGGTTCTTAACAGTTCAACA	mmu-miR-203*_1ss11GA	gp3a	1	0	-10	22	745	gp3a					gtgttggggactcgcgcgctgggtccagtggttcttaacagttcaacagttctgtagcgcaattGTGAAATGTTTAGGACCACTAGacccggcgggcgcggcgacagcga	8	hsa-mir-203,cfa-mir-203,mdo-mir-203,mml-mir-203,ptr-mir-203,ppy-mir-203,mmu-mir-203,rno-mir-203,	mmu-mir-203	mmu-miR-203*	5'	0	.(((((......(((.(((((((((.(((((((((.((((.((((.((((..((.....)))))))))).)))).))))))))).))))))))).)))......))))).
991	TCCTGAAGTTTGCCCAAGTTCATG	PC-3p-553747_1	gp4a	1	0	-10	24	845	gp4a	chr2	+	172356086	172356229	ctttgcaaccccatggactgcagtaTGCCAGGCCTCTCTGTCCCTcaccatcTCCTGAAGTTTGCCCAAGTTCATGtccattgcatca	0				3'	0	...(((((...((((((((((((.((..((((......((.....))......))))..))))))...))))))))....)))))...
992	NAAAACCTGAACGAACTTTTTG	bta-miR-2312_L+1R+1_1ss21CT	gp3b	1	0	-10	22	44	gp3b					ttgggctggccaaacagtttgtctgggttattctgtaacttggAAAACCTGAACGAACTTTTCggcccaccaa	1	bta-mir-2312,	bta-mir-2312	bta-miR-2312	3'	0	((((...((((.((.(((((((..(((((.(((........))).)))))..))))))).)).))))..))))
993	TCCCATGCTTTTCCCTCCCCCAG	PC-3p-1400748_1	gp4a	1	0	-10	23	748	gp4a	chr18	-	58806148	58806288	aCAAGGGGAGCAGGTATGGACCtggcgtctgatcagTCCCATGCTTTTCCCTCCCCCAG	0				3'	0	....((((((.((((((((..((((.......))))..))))))))....))))))...
994	ATTGAGTCTGAGATTGAGGAAGGC	bta-miR-2292_L+3R-1	gp1b	1	0	-10	24	951	gp1b	chr7	+	70072588	70072655	atctctgatttccctaagctcagagacagtcaacctgaAGTGAGTCTGAGATTGAGGAAGGCagagct	1	bta-mir-2292,	bta-mir-2292	bta-miR-2292	3'	0	..(((((..((((..((.((((((..((.((.....))..))..)))))).))..))))..)))))..
995	GCCCATCACCAACTCCTGGAGC	PC-5p-282714_2	gp4a	1	0	-10	22	856	gp4a	chr11	+	53955337	53955478	GCCCATCACCAACTCCTGGAGCttgctcaaactcaTGTCCATCGAGTAGGTGATGcca	0				5'	0	...(((((((.((((.((((.(.((........)).)))))..)))).)))))))...
								856	gp4a	chr2	-	199031200	199031341	GCCCATCACCAACTCCTGGAGCttgctcaaactcaggtccgttgagttggtgatgcca	0				5'	0	...((((((((((((.((((.((((........))))))))..))))))))))))...
996	AAAGTGCTTCTCTTTGGTGG	hsa-miR-520d-3p_R-2	gp3a	1	0	-10	20	780	gp3a					tctcaagctgtgagtCTACAAAGGGAAGCCCTTTCtgttgtctaaaagaaaagAAAGTGCTTCTCTTTGGTGGGTtacggtttgaga	3	hsa-mir-520d,ptr-mir-520d,ppy-mir-520d,	hsa-mir-520d	hsa-miR-520d-3p	3'	0	(((((((((((((.(((((((((((((((.((((((....((.....))..)))))).)))))))))).))))))))))))))))))
997	GAGCCGCGCGGGTCGTCGCC	PC-5p-1964406_1	gp4a	1	0	-10	20	682	gp4a	chr5	-	14961762	14961901	gcagtgggtcggagagcagccatgccgGAGCCGCGCGGGTCGTCGCCcctgcgggtgaacgcggcgtttgcggcgaggtacgGCCGCTACCGTGAGCgag	0				5'	0	...((....(((..(((.(((.((((...((((((...((((((((((....)))))...)))))...))))))..)))).))).))).)))...))...
998	CAGTGAGCGAGGAACTGG	PC-5p-919586_1	gp4a	1	0	-10	18	683	gp4a	chr8	+	78091352	78091498	tgCAGTGAGCGAGGAACTGGgagatcagtcagcaggcagcaagcggctaattGAAACCAGTGTCTTCACTTTCTTCGGA	0				5'	0	((.((..((.((((((((((....(((((.(((..((.....)).))).)))))..))))).))))).))..)).))..
999	TATGGACGGAGGTTCATGACATTGTA	PC-5p-1144994_1	gp4a	1	0	-10	26	981	gp4a	chr11	-	50864902	50865047	gaacTATGGACGGAGGTTCATGACATTGTAcgggaGACAGGGATCAAGAGCatccccataggaa	0				5'	0	...((((((..(((.((((.(((..((((.......))))...))).)))).)))))))))...
1000	TAAATCCTCCCGGCCGCTCAC	PC-3p-1965977_1	gp4a	1	0	-10	21	808	gp4a	chr15	-	59286344	59286484	CCGGGCGGGCGGGAGGTGCaccagcggcggcggcggcggTAAATCCTCCCGGCCGCTCAC	0				3'	0	..((((((.(((((((...(((.((.((....)).)))))....))))))).))))))..
1001	AGGTTGTCCGTGGTGAGTTTGC	oar-mir-323b-p5	gp1a	1	0	-10	22	871	gp1a	chr18	+	68531441	68531550	ccagcagtgctgcctcatggtacttggagggAGGTTGTCCGTGGTGAGTTTGCattgtctaatgatgCCCAATACACGGTCGATCTCTtttcggtatcagattgcaccgg	1	oar-mir-323b,	oar-mir-323b	oar-mir-323b-p5	5'	0	......((((....((.((((((.((((..(((((((.(((((........((((..(...)..))))......))))).)))))))..))))))))))))..))))...
1002	CAGGATTTGCCTCTGAAGCAGGG	PC-5p-525396_1	gp4a	1	0	-10	23	750	gp4a	chr14	+	37531121	37531260	CAGGATTTGCCTCTGAAGCAGGGagtgtctgcattaaaaatgacctgtAGTTCTCTGCTTCATAGGTTa	0				5'	0	........((((.((((((((((((...(((((............))))))))))))))))).))))..
1003	CAGCGAGGAGGCTGTCGGT	PC-5p-1937408_1	gp4a	1	0	-10	19	630	gp4a	chr2	+	257777885	257778026	caaagggagCAGCGAGGAGGCTGTCGGTgcgggtcccgcccctccctgacccCACACGCTGTCTCCTCGCTCCTcagcctcgg	0				5'	0	...((((((.(((((((((((.(.(((((.(((((............)))))))).))).))))))))))).)))..)))...
1004	ACATAATGGTTTGTGG	bta-miR-15a_L-7R+2	gp1b	1	0	-10	16	631	gp1b	chr10	-	19102235	19102292	accttggagtaaagTAGCAGCACATAATGGTTTGTGGattttgaaaaggtgcaggcca	7	bta-mir-15a,ssc-mir-15a,cfa-mir-15a,mdo-mir-15a,oan-mir-15a,mmu-mir-15a,eca-mir-15a,	bta-mir-15a	bta-miR-15a	3'	0	(((((....((((((.((((.((......))))))..))))))..)))))........
1005	GTCCAGTTTTCCCCGGAATA	bta-mir-145-p5_2ss14AC20CA	gp3b	1	0	-10	20	576	gp3b					caccttgtcctcacgGTCCAGTTTTCCCAGGAATCCCTtagatgctaagatggggattcctggaaatactgttcttgaggtcatggtt	9	bta-mir-145,ssc-mir-145,cfa-mir-145,mdo-mir-145,mml-mir-145,oan-mir-145,mmu-mir-145,rno-mir-145,eca-mir-145,	bta-mir-145	bta-mir-145-p5	5'	0	.(((.((.(((((.((..((((.((.((((((((((((.............)))))))))))).)).))))..))))))).)).))).
1006	GAGCTCGAGGAGGAGGACGG	PC-5p-751903_1	gp4a	1	0	-10	20	770	gp4a	chr1	+	129328416	129328555	gGAGCTCGAGGAGGAGGACGGcggcgggagagcggggcgtcgcggggcCCATCCCCTCAGCTGTCTCTCatccttgtgtgt	0				5'	0	...((.((((((.(((((((((...(((.((...((((........)))).)))))...)))))).))).)))))).))..
1007	CCCATGGACTGCAGCATGCA	PC-3p-480883_1	gp4a	1	0	-10	20	666	gp4a	chr3	+	150951540	150951679	gtggtaGGTTTAGTCCCTAAGtcatgtccaactcttgcgacCCCATGGACTGCAGCCTGCAag	0				3'	0	...(((((((((((((....(((...............))).....)))))).)))))))...
1008	GTGGTTGATTGGATCCGTGGGTG	bta-miR-2448_R+1	gp3a	1	0	-10	23	861	gp3a					tgcacCTGCGGATACAACCAAACACGGttggagaatatttcacaatctGTGGTTGATTGGATCCGTGGGTgta	1	bta-mir-2448,	bta-mir-2448	bta-miR-2448	3'	0	((((((..(((((.(((.(((.((((((((((((...)))).))).))))).))).))).)))))..))))))
1009	AACGAGAACTCTGAAGGC	mdo-mir-739-p5_1ss11TC	gp2b	1	0	-10	18	647	gp2b	chr4	+	64095057	64095201	AAACGAGAACTATGAAGGCATAACC	1	mdo-mir-739,	mdo-mir-739	mdo-mir-739-p5	5'	0	..........((((....))))...
1010	ACCGTCCCTGCTGCGGCGCGGC	PC-5p-461783_1	gp4a	1	0	-10	22	846	gp4a	chr14	+	35917036	35917177	ctACCGTCCCTGCTGCGGCGCGGCcgccgccattgcccgtctCCGCCGCGGCCGGGCcgggcc	0				5'	0	...(((.(((.(((((((((..(.((..((....)).)).)..))))))))).))).)))...
1011	AAGGAAAGACAGAGGA	hsa-mir-641-p5_1ss12TG	gp3a	1	0	-10	16	440	gp3a					tgggtgaaaggaaggAAAGACATAGGATAGAGTCACCTCtgtcctctgtcctctacctatagaggtgactgtcctatgtctttccttcctcttacccct	2	hsa-mir-641,ptr-mir-641,	hsa-mir-641	hsa-mir-641-p5	5'	0	.((((((.((((((((((((((((((((..((((((((((((................)))))))))))))))))))))))))))))))).))))))..
1012	TGAGAGCAGAGAGGCAAAGCTG	PC-5p-1302896_1	gp4a	1	0	-10	22	857	gp4a	chr11	-	40469546	40469687	gaagctggTGAGAGCAGAGAGGCAAAGCTGcccagtttgcgcagaacgaggcCCCTTTGCCTTCTGCCTCCCGccca	0				5'	0	...((.((.(((.(((((.((((((((..(((..((((.....))))..)))..))))))))))))))))))))...
1013	AGAGTACTGAAGTGGGGTG	PC-3p-1030158_1	gp4a	1	0	-10	19	752	gp4a	chr4	+	89283492	89283630	aCTGCAGCCTACCAGGTTCCtccatccatgggattttccaggcaAGAGTACTGAAGTGGGGTGccat	0				3'	0	...(((.(((((..(((..(((...((.((((....))))))...))).)))...))))).)))...
1014	CCGGCGGATCCTGAGGTTCTC	PC-3p-894788_1	gp4a	1	0	-10	21	747	gp4a	chr22	+	34309839	34309978	gttagttccggctcggactggggagtccgtttgttattttaggtctgggCTCAGTCCGGCGGATCCTGAGGTTCTCagggtgctgggtggcaggtttaatacagaattcttcctagaggctggttctca	0				3'	0	...((..((((((....((((((((....(((((....((((..(((...(((.((((((..((((((((...))))))))))))))))))))..)))).)))))...)))))))).))))))..))..
1015	TCCCTGTCCTCCAGGAGCTCCT	bta-miR-339b_R+2	gp3a	1	0	-10	22	543	gp3a					TCCCTGTCCTCCAGGAGCTCcaggtctggggtgggtgtggggatttctgcaggaggga	8	bta-mir-339b,hsa-mir-339,ssc-mir-4334,ssc-mir-339,mml-mir-339,ppy-mir-339,mmu-mir-339,rno-mir-339,	bta-mir-339b	bta-miR-339b	5'	0	((((..((((.(((((((((((..(((.....)))..))))).)))))).))))))))
1016	ATGGACTGCAGAACGCC	PC-3p-1730336_1	gp4a	1	0	-10	17	653	gp4a	chr1	+	23452599	23452736	ctagctgtTGTTGTTCAGTCACTAACtcatgtctgattctttgtgacactATGGACTGCAGAACGCCga	0				3'	0	...((..(((..((((((((((....(((....)))......)))))....)))))..)))...))...
1017	GGAGTATTGTTTCCGCTGCCA	rno-miR-503*_R-2_1ss21TA	gp3a	1	0	-10	21	781	gp3a					tgcccTAGCAGCGGGAACAGTTCTGCAGtgagtgatcagtactctggagtattgtttccgctgccagggta	4	mml-mir-503,ptr-mir-503,ppy-mir-503,rno-mir-503,	rno-mir-503	rno-miR-503*	3'	0	((((((.((((((((((((((.((.((((((....))).....))).)).)))))))))))))).))))))
1018	AAGCTTTTTGCTCGCGTTATGT	mmu-miR-208b*	gp3a	1	0	-10	22	873	gp3a					cctctcagggaagctttttgctcgcgttatgtttctcatccgaatATAAGACGAACAAAAGGTTTGTctgagggcag	7	bta-mir-208b,hsa-mir-208b,ssc-mir-208b,cfa-mir-208b,ptr-mir-208b,mmu-mir-208b,rno-mir-208b,	mmu-mir-208b	mmu-miR-208b*	5'	0	.(((((((..((((((((((.(((..((((((((.......))))))))..))).))))))))))..)))))))...
1019	ATCTGACCTTGCTGACCTCGC	PC-3p-441434_1	gp4a	1	0	-10	21	753	gp4a	chr1	-	10689397	10689537	gggagcggagctgccccgaggaggaAGCGGGGACAGGGTCGGCTCTagagagggcgaaggATCTGACCTTGCTGACCTCGCaggctgacaggggagctgcgcccccaga	0				3'	0	(((.(((.((((.((((.....((..((((((.(((((((((.(((............))).)))))))))....))))))...))....)))))))).))).)))...
1020	ATGGTAACGGTTCTCTTGCTG	rno-miR-451*_R-2_1ss8TC	gp3a	1	0	-10	21	770	gp3a					cttggggtggcgaggAAACCGTTACCATTACTGAGTTTagtaatggtaacggttctcttgctgcacccaga	11	bta-mir-451,hsa-mir-451,ssc-mir-451,cfa-mir-451,mdo-mir-451,mml-mir-451,ptr-mir-451,oan-mir-451,mmu-mir-451,rno-mir-451,eca-mir-451,	rno-mir-451	rno-miR-451*	3'	0	.((((((..(((((..(((((((((((((((((....)))))))))))))))))..)))))..).))))).
1021	GGAGTATAGTTGTTTTACAATG	PC-5p-1311578_1	gp4a	1	0	-10	22	869	gp4a	chr20	+	36230854	36230995	GGAGTATAGTTGTTTTACAATGttgtgttagtttccgctgtacagcaaagtccacagctatatata	0				5'	0	...((((((((((...((..(((((...((((....))))..)))))..))..))))))))))...
1022	ATCTAGGGTCTGCCTGGCC	PC-5p-1795478_1	gp4a	1	0	-10	19	707	gp4a	chr4	+	11834678	11834820	ggaggtttgtattttttcATCTAGGGTCTGCCTGGCCctgcaggcacagCTGGTGAAGCTGGCAAACCAGGAgaaaggg	0				5'	0	...(((((((....(((((.((((....((((((......))))))...)))))))))...)))))))...........
1023	CATTCAAGGCTGTCCTGG	PC-5p-771752_1	gp4a	1	0	-10	18	663	gp4a	chr26	+	1532167	1532310	ttctgtttttttttttttcctttaaatattggatttagCATTCAAGGCTGTCCTGGAAGAGGCTGAATTTCAAAgaaaggagttcctcaggaaacaagg	0				5'	0	...(((((..(.....(((((((.....(((((((((((.(((.(((....))).)))...)))))))).)))..)))))))......)..)))))...
1024	TGCTTGTCCAGTTTCGATG	PC-3p-1540799_1	gp4a	1	0	-10	19	760	gp4a	chr20	-	9692553	9692691	gcgttcatcatggacttccgcttcccactttgcCCTCTCCAAGCCTTTgccatcTGCTTGTCCAGTTTCGATGggaagctggcatgtgagtnn	0				3'	0	...((((.((((.....((((((((((..(((..((...(((((...........)))))...))...))))))))))).))))))))))...
1025	AGGTCTGTAGCTCAGT	mmu-miR-5106_R-7	gp3a	1	0	-10	16	638	gp3a					cactcgagcaacaacaacagcaacaacccgagagcctatctagggcctAGGTCTGTAGCTCAGTTGGCAGAgt	1	mmu-mir-5106,	mmu-mir-5106	mmu-miR-5106	3'	0	.((((..((..((((...(((.(((..((.((.((((.....)))))).))..))).)))..)))))).))))
1026	CAACGACATTAAACCACCCGAC	bta-mir-196a-1-p3	gp1b	1	0	-10	22	814	gp1b	chr11	+	39838983	39839084	tgaactggaactgctgagtgaatTAGGTAGTTTTATGTTGTTGGGcctgggtttctgaacaCAACGACATTAAACCACCCGACtcacggcagttactgctcc	5	bta-mir-196a-1,hsa-mir-196a-1,cfa-mir-196a-1,ptr-mir-196a-1,eca-mir-196a,	bta-mir-196a-1	bta-mir-196a-1-p3	3'	0	......(((((((((..((((.(..(((.((((.(((((((((.....((....)).....))))))))).)))).)))..).))))))))))).)).....
1027	AGGAGGGAGAGTGGTTATTGCT	PC-5p-1993953_1	gp4a	1	0	-10	22	850	gp4a	chrUn_GL339625	-	79085	79226	tcgggAGGAGGGAGAGTGGTTATTGCTgacactaagcaATAGCCCTCTCCACCTCCAAA	0				5'	0	...(((((..((((((.((((((((((.......)))))))))))))))).)))))...
1028	AGTTCTCTGCTTCATAGGTT	PC-3p-561453_1	gp4a	1	0	-10	20	800	gp4a	chr14	+	37531121	37531260	CAGGATTTGCCTCTGAAGCAGGGagtgtctgcattaaaaatgacctgtAGTTCTCTGCTTCATAGGTTa	0				3'	0	........((((.((((((((((((...(((((............))))))))))))))))).))))..
1029	AGTGATGAGACCCTGGA	bta-miR-2440_L-3	gp1b	1	0	-10	17	660	gp1b	chr3	-	232805565	232805627	gtggggactgtttgtggggtggggccagctgttcAGTGATGAGACCCTGGAatgagcgctggg	1	bta-mir-2440,	bta-mir-2440	bta-miR-2440	3'	0	...............((.((....((((...((((....))))...)))).....)).))...
1030	GCTGCTAAGTCGCTTCAA	PC-3p-1569010_1	gp4a	1	0	-10	18	674	gp4a	chr5	+	78027946	78028083	taccttacagagtggtaataaggactaaatggggtgatatgcaaaatgtttaactGCTGCTAAGTCGCTTCAAtagtgtccaactctgtgagacc	0				3'	0	...((((((((((........((((....((..(((((..(((....((......)))))...)))))..)).....)))).))))))))))...
								674	gp4a	chr5	-	55406487	55406624	tctgagtcccagacaccttgagaagctgcttgctgtcgctGCTGCTAAGTCGCTTCAAtcgtgtctgactctgt	0				3'	0	...(((((..((((((.....(((((..(((((.((....)).)).)))..)))))....)))))))))))...
1031	GGTGAGCTGAGGATCAGTACTA	PC-3p-557686_1	gp4a	1	0	-10	22	780	gp4a	chr17	-	47258108	47258249	ctttggggtttgactccttggaACGTGAGTGGACCCTCTGAGAgcacactggcatggtGGTGAGCTGAGGATCAGTACTAacatttcaggagccaagtcaccatct	0				3'	0	...((((..(((.((((.(((((.((.((((((.((((....(((.((((........)))).))))))).))..)))).)).))))))))).)))..).)))...
1032	CGGCCGCTTCCCAGCCAGGCT	bta-mir-2403-p5	gp1b	1	0	-10	21	811	gp1b	chr20	+	33370801	33370861	gcCGGCCGCTTCCCAGCCAGGCTgaaagggCTCGGGAAGCTAGCTGGCCTTGTtggccctt	1	bta-mir-2403,	bta-mir-2403	bta-mir-2403-p5	5'	0	((((((.(((((((((((..........)))).)))))))..)))))).............
1033	ATTCTGGGCCTGGTTCAT	mmu-mir-1949-p5	gp1b	1	0	-10	18	713	gp1b	chr5	+	52188767	52188855	gggagaacagcagccgatagctggttggcATTCTGGGCCTGGTTCATgcctactctgttgttaactataccaggatgccagcacagttg	2	mmu-mir-1949,rno-mir-1949,	mmu-mir-1949	mmu-mir-1949-p5	5'	0	.................(((((((((((((((((((...(((((...((.......))....)))))..))))))))))))).))))))
1034	GATTTGTCGAGCTCATCAGGT	PC-3p-693351_1	gp4a	1	0	-10	21	806	gp4a	chr3	+	38244521	38244661	gctgatgtagtcagtaAATTTCTGAATCGTCATGAtttagacttGATTTGTCGAGCTCATCAGGT	0				3'	0	.((((((.((((..((((((((((((((.....))))))))...))))))..)).))))))))..
1035	TGCGATCCTGGAGAACTTGA	PC-5p-1540515_1	gp4a	1	0	-10	20	755	gp4a	chr4	+	56647438	56647577	gttgatctgaggcTGCGATCCTGGAGAACTTGAttgaataatgctaactatgcaaaagttcacTACGACGAGGTAGGCTCAgtcctt	0				5'	0	...((.(((((.((((..((.(((.((((((..(((.(((........))).))))))))).))).))....)))).)))))))...
1036	GGGGGATGGGTGGGCCTGGG	PC-5p-1223565_1	gp4a	1	0	-10	20	720	gp4a	chr15	-	30829344	30829485	tacccaggtgggcccaaggctctgGGGGGATGGGTGGGCCTGGGagtgaccccTGACCCATCTCTCACCCCAGAcaggcaagttactggcaa	0				5'	0	...((((....(((......(((((((.((..((((((...(((......)))...))))))..)).)))))))..)))......))))...
1037	CCACCCCCCACGCCT	hsa-mir-4433-p5_1ss12TG	gp3a	1	0	-10	15	391	gp3a					catcctccttacgtcccaccccccactcctgtttctggtgaaatattcaaACAGGAGTGGGGGTGGGACATaaggaggata	1	hsa-mir-4433,	hsa-mir-4433	hsa-mir-4433-p5	5'	0	.((((((((((.((((((.((((((((((((((..(((........))))))))))))))))))))))).)))))))))).
1038	AGGACCTGCTGGCCC	hsa-mir-936-p3_1ss4TA	gp3a	1	0	-10	15	401	gp3a					tcaaggccactgggACAGTAGAGGGAGGAATCGCAGaaatcactccaggagcaactgagagaccttgcttctactttaccaggtcctgctggcccaga	4	hsa-mir-936,mml-mir-936,ptr-mir-936,ppy-mir-936,	hsa-mir-936	hsa-mir-936-p3	3'	0	....(((((..(((((((((((((((((..((.(((...((.......))....))).))..)))).)))))))).......)))))..)))))....
1039	CAGGAGTCCCTGCTGCTGGA	PC-3p-499131_1	gp4a	1	0	-10	20	789	gp4a	chr5	-	17076757	17076896	agtgtggctggagttctGACCTCTCTGCTATTCCCCCAGccctgaagggagacCAGGAGTCCCTGCTGCTGGA	0				3'	0	...(..((.(((.(((((..(((((((((........))).....))))))..))))).)))..))..)....
1040	AAAACCTGAATGAAGTTCTTGGC	PC-3p-1913747_1	gp4a	1	0	-10	23	905	gp4a	chr2	-	243023294	243023436	ttattgggttagccaagAAGTTCGTTCAGGCTTTTCTATtccatcttacggaAAAACCTGAATGAAGTTCTTGGCcatcccaannn	0				3'	0	...(((((...((((((((.((((((((((.((((((............)))))).)))))))))).))))))))...)))))...
1041	AAGTCATGCTCAAAATTC	PC-5p-795958_1	gp4a	1	0	-10	18	706	gp4a	chr6	+	72269936	72270075	cagtcatcttacatgctggtcAAGTCATGCTCAAAATTCtccaaGCCAGGCTTCAACAGTATGTgaaccgtgaact	0				5'	0	.((((((.((((((((((...(((((..(((............)))..)))))...))))))))))...)))).))
1042	TACTTCTGAGCCTCAGTTTCCTG	PC-5p-1365406_1	gp4a	1	0	-10	23	884	gp4a	chr11	+	26816564	26816706	TACTTCTGAGCCTCAGTTTCCTGatctgccaagtgggagcgatgatactTACAGGGTCGGAGTCATGAGGctcagagca	0				5'	0	...((((((((((((..((((.(((((...(((((..........)))))...)))))))))...))))))))))))..
1043	CCTGGGCAAGAATACTGGAGTGG	PC-3p-337715_2	gp4a	1	0	-10	23	902	gp4a	chr4	-	70157168	70157310	tgtccagttctttgcgacccatggcctatagcccaccacgcacctgtgtccatggcatttCCTGGGCAAGAATACTGGAGTGG	0				3'	0	..((((((..(((....((((.((...((.(((....((((....))))....)))))..))))))..)))..))))))....
1044	TCCTAGGAGCGGGGAGA	PC-5p-1878704_1	gp4a	1	0	-10	17	633	gp4a	chr1	+	197611016	197611156	attggccttcagcctccggcggcagTCCTAGGAGCGGGGAGAagcgcgactggggtcgTGGCGGACGGTCTGACGGcctcg	0				5'	0	...((((.((((((((((.(.((..((((((..(((........)))..))))))..))).)))).)).)))).))))...
1045	CGGGCGTGGTGGTGGGGG	hsa-miR-1268b_R-2	gp3a	1	0	-10	18	638	gp3a					accCGGGCGTGGTGGTGGGGGTGggtgcctgtaattccagctagttggga	2	hsa-mir-1268b,hsa-mir-1268,	hsa-mir-1268b	hsa-miR-1268b	5'	0	.(((((((.(((...((..(((....)))..))...))))))...)))).
1046	TGTGCGTCGATGAAGAACG	ppy-mir-621-p5_3ss8TC17CA19CG	gp3b	1	0	-10	19	38	gp3b					tagattgaggaaggggctgagtggtaggcagtgctgctgtgcgttgatgaagacccatgtGGCTGGCAACAGCTCTTACCTtttgtctctgggtcc	1	ppy-mir-621,	ppy-mir-621	ppy-mir-621-p5	5'	0	.((((.((((.((((((((........((...((..(.(((.(((......))).))))..))..))..)))))))).))))..))))........
1047	CAACAAGTCCCAGTCTGCCGCA	rno-miR-7a-2*_1ss20AG	gp1b	1	0	-10	22	875	gp1b	chr18	-	19275750	19275847	gtggagcagccagccccatcTGGAAGACTAGTGATTTTGTTGTTgtctcctgcactcaaCAACAAGTCCCAGTCTGCCGCAtggtgccggccaccgca	12	bta-mir-7-1,hsa-mir-7-2,cfa-mir-7-2,mml-mir-7-2,mne-mir-7-2,ggo-mir-7-2,ppa-mir-7-2,ptr-mir-7-2,ppy-mir-7-2,cgr-mir-7,rno-mir-7a-2,eca-mir-7,	rno-mir-7a-2	rno-miR-7a-2*	3'	0	((((....(((.((.((((..((.(((((...((.((((((((((...........))))))))))))..))))).))..)))).)).)))..)))).
1048	TCTGCACCGGGCGCCGCCAGGC	PC-3p-991302_1	gp4a	1	0	-10	22	877	gp4a	chr15	+	30364936	30365077	cccacggccaagtgcggcgaggggcctGGCGCGCGCCGCGGCggggaccgaggttgcaggTCTGCACCGGGCGCCGCCAGGCaggagccccggggacc	0				3'	0	(((.(((........(((.....((((((((.(((((.(((...(((((.........)))))...))))))))))))))))....)))))))))...
1049	CCGAAGAACTGATGCTTTTGAACT	PC-5p-846901_1	gp4a	1	0	-10	24	852	gp4a	chr2	-	123559510	123559653	acaCCGAAGAACTGATGCTTTTGAACTgtggtgttggagaaggttCTTGAGAGTTCCTTGGACT	0				5'	0	...((((.(((((....(((..(((((..............)))))..)))))))).))))...
1050	CAAAGGAGAGGCAGGG	PC-5p-2016645_1	gp4a	1	0	-10	16	586	gp4a	chr10	+	92123135	92123278	catgctcggcctcaagggcagacccgggctcccgggaatCAAAGGAGAGGCAGGGTTTTTCGGAATTCCGGGGCTGAAgggcctggctggtgagccgggtgtg	0				5'	0	((..(((((.((((.((.(((.(((.(((.(((((((.((....((((..(...)..)))).)).))))))))))...))).))).))..)))))))))..))
1051	GAAGTTCATGGTTCACATATTGCT	PC-5p-1761669_1	gp4a	1	0	-10	24	950	gp4a	chr12	+	70179798	70179941	ctgGAAGTTCATGGTTCACATATTGCTgaagcctggcttggagaattttgagctttagt	0				5'	0	...((((((((..((((.((....(((.......))).))..))))..))))))))...
								950	gp4a	chr4	-	45719721	45719864	tcagGAAGTTCATGGTTCACATATTGCTgaagcctggcttggagaattttgagcattactttactagcgtgcgagatgatgcttccat	0				5'	0	...((((((((((..(((.((..((..(((((....(((..((....))..)))....)))))..))..)).))))))).))))))..
1052	ACACCGCTGCCACCA	hsa-mir-3714-p3_1ss15TA	gp3b	1	0	-10	15	30	gp3b					GAAGGCAGCAGTGCTCCCCTGTgacgtgctccatcaccgggcagggaagacaccgctgccacctc	1	hsa-mir-3714,	hsa-mir-3714	hsa-mir-3714-p3	3'	0	...((((((.(((((.((((((...(((......)))...)))))).)).))).)))))).....
1053	GACCTCTGTGCTTCAGTAGCTC	PC-3p-758145_1	gp4a	1	0	-10	22	858	gp4a	chr7	+	57536992	57537133	tttggtatgggaattacttgggggACTTACTAAGCACAGAGGTTCAagccccttggatctgGACCTCTGTGCTTCAGTAGCTCtccaggtgattgtgatacctcc	0				3'	0	...(((((...((((((((((((..(.(((((((((((((((((((..((....))...))))))))))))))).)))))..))))))))))))...)))))...
1054	CGGGGAGGGAGGGAAGGGG	PC-5p-1630728_1	gp4a	1	0	-10	19	722	gp4a	chr14	-	58044117	58044259	ttgtggaggcacctggaggCGGGGAGGGAGGGAAGGGGtaggggatgcaaggcctgactCTGCTTCTTTGTCCCTCCCTTCAggtctctagtcacatccaggt	0				5'	0	...((((.....((((((((..(((((((((((((..((((((...((...))....))))))..))...)))))))))))..)))))))).....))))...
1055	ATAGGGATTGGAGCCGTGGCAT	mmu-miR-135a-1*_L-1R+1_1ss22GA	gp3b	1	0	-10	22	764	gp3b					ctctgctgtggccTATGGCTTTTCATTCCTATGTGAttactgttccaaactcatgtagggctaaaagccatgggctacagtgaggggcgcgcgcc	13	bta-mir-135b,hsa-mir-135b,cfa-mir-135b,cfa-mir-135a-1,cfa-mir-135a-2,mdo-mir-135b,ptr-mir-135b,ppy-mir-135b,mmu-mir-135b,mmu-mir-135a-1,mmu-mir-135a-2,rno-mir-135b,eca-mir-135b,	mmu-mir-135a-1	mmu-miR-135a-1*	3'	0	(((.(((((((((((((((((((...(((((..(((..............)))..)))))..)))))))))))))))))))))).(((....)))
1056	CTTCGCGGGCGAAGGC	hsa-miR-3124-5p_L+1R-6	gp3a	1	0	-10	16	599	gp3a					gcgggcTTCGCGGGCGAAGGCAAAGTCgatttccaaaagtgACTTTCCTCACTCCCGTGAAGTcggc	1	hsa-mir-3124,	hsa-mir-3124	hsa-miR-3124-5p	5'	0	((.(((((((((((...(((.((((((.((((....)))))))))))))....))))))))))).))
1057	TTATGGTTTGCCTGGGACTGA	hsa-miR-584_R-1	gp3a	1	0	-10	21	780	gp3a					tagggtgaccagccaTTATGGTTTGCCTGGGACTGAGgaatttgctgggatatgtcagttccaggccaaccaggctggttggtctccctgaagcaac	3	hsa-mir-584,mml-mir-584,ptr-mir-584,	hsa-mir-584	hsa-miR-584	5'	0	(((((.(((((((((...(((((.((((((((((((...(((......)))...)))))))))))).)))))...))))))))).))))).......
1058	TTCCAGGCAAGAGGACTGGAG	PC-3p-188884_3	gp4a	1	0	-9.6	21	810	gp4a	chr1	+	292533346	292533486	actgcagccttccaggttcctccatccatgggattTTCCAGGCAAGAGGACTGGAGtggggtgccat	0				3'	0	...(((.((((((((..(((((...((.((((....))))))...))))))))))..))).)))...
								810	gp4a	chr12	-	85152416	85152556	accccatgggcttcagcccaccaggctcctccatccatgggagtTTCCAGGCAAGAGGACTGGAGtgggttgccattgctcctggaca	0				3'	0	...(((.((((..(((((((((((..(((((...((.((((....))))))...)))))))))..))))))).....)))).)))...
								810	gp4a	chr2	+	168907406	168907546	nnntggactgcagccctccaggctcctccatccatgggattTTCCAGGCAAGAGGACTGGAGtgggtgccaccgccatca	0				3'	0	...(((...(((.((((((((..(((((...((.((((....))))))...))))))))))).)).))).....)))...
								810	gp4a	chr2	-	136709922	136710062	ccctatggactgcagcccaccaggctcctccgtccatgggattTTCCAGGCAAGAGGACTGGAGtgggctgccttctccatatga	0				3'	0	...((((((..((((((((((((..(((((...((.((((....))))))...)))))))))..))))))))....))))))...
1059	GTTGCTGTTCAATTGCTAAG	PC-5p-396613_2	gp4a	1	0	-9.4	20	735	gp4a	chr20	-	39067273	39067412	tcttGTTGCTGTTCAATTGCTAAGtcgtgtccaactctttgtggtcccatgaacCGCAGCACGTCAGGCCT	0				5'	0	...((((((.(((((((..(.(((..((.....)).))).)..))....))))).))))))..........
								735	gp4a	chr24	-	5537114	5537253	ttttGTTGCTGTTCAATTGCTAAGtcatgtctgactctgaaagcccatggactacaacacac	0				5'	0	...(((((..(((((...(((.(((((....))))).....)))...)))))..)))))...
								735	gp4a	chr9	-	48983820	48983959	attggggaagaaaagttattGTTGCTGTTCAATTGCTAAGtcacgtcccactctttgcaaccctatggactgcagcacaccaggcttccctgtc	0				5'	0	...(((((((....((...((((((.(((((.((((.(((............))).)))).....))))).)))))).))....)))))))...
1060	AAAACCCGAATGAACATTTTGG	PC-3p-1904697_1	gp4a	1	0	-9.3	22	848	gp4a	chr11	+	18397665	18397806	agttctgggttagccaaaaagttcatttgggttttcctgtaagatgttacaggatgaacaAAAACCCGAATGAACATTTTGGccaaccccataacagg	0				3'	0	.(((..(((((.(((((((.((((((((((((((((((((((....)))))))).......)))))))))))))).))))))).)))))...)))...
								848	gp4a	chr19	+	63154503	63154644	tattgttgggttggccaaaacgttcatttgagtttttccatgagattttacagAAAACCCGAATGAACATTTTGGccaactcaatacat	0				3'	0	...(((((((((((((((((.(((((((((.((((((...((........)))))))).))))))))).)))))))))))))))))...
1061	AAAACCTGAGCAAACGTTTTGG	PC-3p-951996_1	gp4a	1	0	-9	22	682	gp4a	chr1	+	215844928	215845068	atagggttagccAAAAAGTTCGTTTGGGTTTTTgtaagatggtactgaAAAACCTGAGCAAACTTTTTGGccaacccaat	0				3'	0	...(((((.(((((((((((.(((..((((((((((......)))..)))))))..))).))))))))))).)))))...
								682	gp4a	chr14	+	36565019	36565159	tcttattgggttggccaAAAAAGTTCGTTTGGGTTTTcataccatcttctgaaAAAACCTGAGCAAACTTTTTGGccaacccaatacct	0				3'	0	...((((((((((((((((((.(((.(((..((((((((..........)))..)))))..))).)))))))))))))))))))))...
1062	NCCGCGGGAGCCTCGGTCGGCCTCGGATAG	bta-miR-2904_L+5R+6_1ss18TC	gp2b	1	0	-9	30	60	gp2b	chr5	+	31294690	31294839	TCCGCGGGAGCCTCGGGCTTCCGCAAGCGA	1	bta-mir-2904-2,	bta-mir-2904-2	bta-miR-2904	3'	0	...(((((((((...)))))))))......
1063	CGCCGCCCCCGCCGGCGGGCC	bta-mir-2904-2-p3_1ss6TC	gp2b	1	0	-9	21	445	gp2b	chr24	-	38975023	38975163	CCCGCCGCCCCCGCCGGCGGCTGc	1	bta-mir-2904-2,	bta-mir-2904-2	bta-mir-2904-2-p3	3'	0	...((((((......))))))...
1064	CAAGAACACTGCAGTGGGTTGCC	PC-3p-870028_1	gp4a	1	0	-9	23	901	gp4a	chr13	+	45492309	45492451	gatggcagcccaccaggttcccccacccctgggactctccaggCAAGAACACTGCAGTGGGTTGCCatt	0				3'	0	((((((((((((((((((((.......((((((....))))))...)))).)))..)))))))))))))
								901	gp4a	chr22	+	28050711	28050853	actgtagcccaccaggctcctctgtccatgggattctccaggCAAGAACACTGCAGTGGGTTGCCnn	0				3'	0	...((((((((((((....((.((.((.((((....))))))))))....)))..)))))))))...
								901	gp4a	chr3	-	78679682	78679824	gacggcagcccaccaggttaccccgtccctgggattctccaggCAAGAACACTGCAGTGGGTTGCCatt	0				3'	0	...((((((((((((((((........((((((....))))))....))).)))..))))))))))...
								901	gp4a	chr7	+	16945853	16945995	gatggCAGCCCACCAGGCTTCCCCGTCCCTgggattctccagaCAAGAACACTGCAGTGGGTTGCCatt	0				3'	0	((((((((((((((((..(((...(((..((((....)))))))..)))..)))..)))))))))))))
1065	ACGCACACACACACACA	mmu-miR-466h-3p_L-1R-1_1ss8GA	gp3a	1	0	-9	17	618	gp3a					catgtgtgttTGTGTGTGCGTACATGTACATGtgtgtatatgaatatacatatacatacacgcacacatagaTACGCACGCACACACACACacagg	2	mmu-mir-466d,mmu-mir-466h,	mmu-mir-466h	mmu-miR-466h-3p	3'	0	..(((((((.((((((((((((.((((...((((((((((((......)))))))))))).....))))...)))))))))))).)))))))....
[truncated: 1,777 more rows]
