# Supplementary material for: Identification and Characterization of the miRNA Transcriptome of Ovis aries
Source: PLoS One. 2013 Mar 13;8(3):e58905. doi: 10.1371/journal.pone.0058905 (PMC3596360; doi:10.1371/journal.pone.0058905)
Supplement: Table S21 — Comparison of Ovis aries new identified miRNAs between other literatures and our study. (XLS) [file pone.0058905.s025.xls]

## Sheet: Sheet1
Supplementary Table S21. Comparison of Ovis aries new identified miRNAs between other literatures and our study
(1). In "literature" column [1], [2], [3], [4] and [5] were respectively Clop et al. (2006), Sheng et al. (2011), Caiment et al. (2010), Wenguang et al. (2007) and Haixuan et al. (2008). (2). In "miRNA_seq in our study" column 100 miRNA sequences in green were totally identical with our sequenced miRNA_seqs, and 7 miRNA sequences in yellow were not detected in our study.
	in literature				in our study
ID	literature	miRNA name in literature	sequence in literature	length(nt) in literature	miRNA_name in our study	miRNA_seq in our study
1	[1]	oar-miR-134-5p	TGTGACTGGTTGACCAGAGGG	21	oar-miR-134-5p	TGTGACTGGTTGACCAGAGGG
2		oar-miR-134-3p	TCTGGGCTGCCTCGTCACCAACT	23	oar-miR-134-3p_R-1	TCTGGGCTGCCTCGTCACCAAC
3		oar-miR-154a-5p	TAGGTTATCCGTGTAGCCTTCG	22	oar-miR-154a-5p	TAGGTTATCCGTGTAGCCTTCG
4		oar-miR-154a-3p	AATCATACACGGTTCACCTATT	22	oar-miR-154a-3p	AATCATACACGGTTCACCTATT
5		oar-miR-154b-5p	AGAGGTCTTCCATGGTGCATTCG	23	oar-miR-154b-5p	AGAGGTCTTCCATGGTGCATTCG
6		oar-miR-154b-3p	AATCATACATGGTTGACCTTTTT	23	oar-miR-154b-3p	AATCATACATGGTTGACCTTTTT
7		oar-miR-299-5p	TGGTTTACCGTCCCACATACAT	22	oar-miR-299-5p	TGGTTTACCGTCCCACATACAT
8		oar-miR-299-3p	TATGTGGGACGGTAAACCGCTT	22	oar-miR-299-3p	TATGTGGGACGGTAAACCGCTT
9		oar-miR-323a-5p	AGGTGGTCCGTGGCGCGTTCG	21	oar-miR-323a-5p_R+1	AGGTGGTCCGTGGCGCGTTCGC
10		oar-miR-323a-3p	CACATTACACGGTCGACCTCT	21	oar-miR-323a-3p	CACATTACACGGTCGACCTCT
11		oar-miR-323b	CCCAATACACGGTCGATCTCT	21	oar-miR-323b	CCCAATACACGGTCGATCTCT
12		oar-miR-323c	CACAATACACGGTCGGCCTCT	21	oar-miR-323c	CACAATACACGGTCGGCCTCT
13		oar-miR-329a-5p	GAGGTTTTCTAGGTCTCCGTTT	22	oar-miR-329a-5p_R+1	GAGGTTTTCTAGGTCTCCGTTTC
14		oar-miR-329a-3p	AACACACCTGGTTAACCTTTTT	22	oar-miR-329a-3p_1ss19TC	AACACACCTGGTTAACCTCTTT
15		oar-miR-329b-5p	GAGGTTTTCTGGGTTTCTGTTTC	23	oar-miR-329b-5p	GAGGTTTTCTGGGTTTCTGTTTC
16		oar-miR-329b-3p	AACACACCTGGTTAACCTCTTT	22	oar-miR-329b-3p_R-5	AACACACCTGGTTAACC
17		oar-miR-369-5p	AGATCGACCGTGTTATATTCG	21	oar-miR-369-5p	AGATCGACCGTGTTATATTCG
18		oar-miR-369-3p	AATAATACATGGTTGATCTTT	21	oar-miR-369-3p	AATAATACATGGTTGATCTTT
19		oar-miR-370-5p	CAGGTCACGTCTCTGCAGTTAC	22	oar-miR-370-5p_R+2	CAGGTCACGTCTCTGCAGTTACAC
20		oar-miR-370-3p	GCCTGCTGGGGTGGAACCTGGTAT	24	oar-miR-370-3p_R-2	GCCTGCTGGGGTGGAACCTGGT
21		oar-miR-376a-5p	TAGATTCTCCTTCTATGAGTAC	22	oar-miR-376a-5p_L+1R-1	GTAGATTCTCCTTCTATGAGTA
22		oar-miR-376a-3p	ATCATAGAGGAAAATCCACGT	21	oar-miR-376a-3p	ATCATAGAGGAAAATCCACGT
23		oar-miR-376b-5p	GGTGGATATTCCTTCTATGTTT	22	oar-miR-376b-5p	GGTGGATATTCCTTCTATGTTT
24		oar-miR-376b-3p	ATCATAGAGGAAAATCCATGT	21	oar-miR-376b-3p	ATCATAGAGGAAAATCCATGT
25		oar-miR-376c-5p	GTGGATATTCCGTCTATGTTT	21	oar-miR-376c-5p	GTGGATATTCCGTCTATGTTT
26		oar-miR-376c-3p	AACATAGAGGAAATTCCACGT	21	oar-miR-376c-3p	AACATAGAGGAAATTCCACGT
27		oar-miR-376d	ATCATAGAGGAAAATCCACAT	21	oar-miR-376d	ATCATAGAGGAAAATCCACAT
28		oar-miR-376e-5p	GGTGGATATTCCTTCTATGTTT	22	oar-miR-376b-5p	GGTGGATATTCCTTCTATGTTT
29		oar-miR-376e-3p	AACATAGAGGAAAATCCACATT	22	oar-miR-376e-3p	AACATAGAGGAAAATCCACATT
30		oar-miR-377-5p	AGAGGTTGCCTTTGGTGAATTC	22	oar-miR-377-5p	AGAGGTTGCCTTTGGTGAATTC
31		oar-miR-377-3p	ATCACACAAAGGCAACTTTTGT	22	oar-miR-377-3p	ATCACACAAAGGCAACTTTTGT
32		oar-miR-379-5p	TGGTAGACTATGGAACGTAGGC	22	oar-miR-379-5p_R-1	TGGTAGACTATGGAACGTAGG
33		oar-miR-379-3p	TATGTAACACGGTCCACTAACT	22	oar-miR-379-3p_R-1	TATGTAACACGGTCCACTAAC
34		oar-miR-380-5p	ATGGTTGACCACAGAACATGCG	22	oar-miR-380-5p	ATGGTTGACCACAGAACATGCG
35		oar-miR-380-3p	TATGTAATGTGGTCCACGTCT	21	oar-miR-380-3p	TATGTAATGTGGTCCACGTCT
36		oar-miR-381-5p	AGCGAGGTTGCCCTTTGTAT	20	oar-miR-381-5p_R+3	AGCGAGGTTGCCCTTTGTATATT
37		oar-miR-381-3p	ATATACAAGGGCAAGCTCTCT	21	oar-miR-381-3p_L-1R+2	TATACAAGGGCAAGCTCTCTGT
38		oar-miR-382-5p	GAAGTTGTTCGTGGTGGATTCG	22	oar-miR-382-5p	GAAGTTGTTCGTGGTGGATTCG
39		oar-miR-382-3p	AATCATTCACGGACAACACTT	21	oar-miR-382-3p_R+1	AATCATTCACGGACAACACTTT
40		oar-miR-409-5p	AGGTTACCCGAGCAACTTTGCAT	23	oar-miR-409-5p	AGGTTACCCGAGCAACTTTGCAT
41		oar-miR-409-3p	CGAATGTTGCTCGGTGAACCCCT	23	oar-miR-409-3p_L-1	GAATGTTGCTCGGTGAACCCCT
42		oar-miR-410-5p	CGCCACTTTGGGTACTTGAGGAG	23	oar-miR-410-5p_L-3	CACTTTGGGTACTTGAGGAG
43		oar-miR-410-3p	AATATAACACAGATGGCCTGT	21	oar-miR-410-3p	AATATAACACAGATGGCCTGT
44		oar-miR-411a-5p	ATAGTAGACCGTATAGCGTACG	22	oar-miR-411a-5p_L-1	TAGTAGACCGTATAGCGTACG
45		oar-miR-411a-3p	TATGTAACACGGTCCACTAAC	21	oar-miR-411a-3p	TATGTAACACGGTCCACTAAC
46		oar-miR-411b-5p	TGGTCGACCATAAAACGTACGT	22	oar-miR-411b-5p	TGGTCGACCATAAAACGTACGT
47		oar-miR-411b-3p	TATGTAACATGGTCCACTAAT	21	oar-miR-411b-3p_R-1	TATGTAACATGGTCCACTAA
48		oar-miR-412-5p	CTTCACCTGGGCCACTAGCT	20	oar-miR-412-5p_1ss11GT	CTTCACCTGGTCCACTAGCT
49		oar-miR-412-3p	TGGTCGACCAGTTGGAAAGTAAT	23	oar-miR-412-3p	TGGTCGACCAGTTGGAAAGTAAT
50		oar-miR-433-5p	TACGGTGAGCCTGTCATTGTTCA	23	oar-miR-433-5p_R-1	TACGGTGAGCCTGTCATTGTTC
51		oar-miR-433-3p	ATCATGATGGGCTCCTCGGTGT	22	oar-miR-433-3p	ATCATGATGGGCTCCTCGGTGT
52		oar-miR-485-5p	AGAGGCTGGCCGTGATGAATTCG	23	oar-miR-485-5p	AGAGGCTGGCCGTGATGAATTCG
53		oar-miR-485-3p	GTCATACACGGCTCTCCTCTCT	22	oar-miR-485-3p	GTCATACACGGCTCTCCTCTCT
54		oar-miR-487a-5p	GTGGCTATCCCTGCTGTGTTCG	22	oar-miR-487a-5p	GTGGCTATCCCTGCTGTGTTCG
55		oar-miR-487a-3p	ATCATACAGGGACATCCAGTTT	22	oar-miR-487a-3p_L+1R-1	AATCATACAGGGACATCCAGTT
56		oar-miR-487b-5p	AGTGGTTATCCCTGTCCTGTTC	22	oar-miR-487b-5p_L-1R+1	GTGGTTATCCCTGTCCTGTTCG
57		oar-miR-487b-3p	AATCGTACAGGGTCATCCACTT	22	oar-miR-487b-3p	AATCGTACAGGGTCATCCACTT
58		oar-miR-493-5p	TTGTACATGGTAGGCTTTCATT	22	oar-miR-493-5p	TTGTACATGGTAGGCTTTCATT
59		oar-miR-493-3p	TGAAGGTCTACTGTGTGCCAGG	22	oar-miR-493-3p	TGAAGGTCTACTGTGTGCCAGG
60		oar-miR-494-5p	AGGTTATCCGTGTTGTATTCTCT	23	oar-miR-494-5p_R-1_1ss17AC	AGGTTATCCGTGTTGTCTTCTC
61		oar-miR-494-3p	TGAAACATACACGGGAAACCTCT	23	oar-miR-494-3p	TGAAACATACACGGGAAACCTCT
62		oar-miR-495-5p	AGAAGTCGCCCATGTTCTTTTCG	23	oar-miR-495-5p_L-1	GAAGTCGCCCATGTTCTTTTCG
63		oar-miR-495-3p	AAACAAACATGGTGCACTTCTT	22	oar-miR-495-3p	AAACAAACATGGTGCACTTCTT
64		oar-miR-496-5p	GAGTCGGGTACTCGAATGGA	20	oar-miR-496-5p	GAGTCGGGTACTCGAATGGA
65		oar-miR-496-3p	TGAGTATTACATGGCCAATCT	21	oar-miR-496-3p_R+1	TGAGTATTACATGGCCAATCTC
66		oar-miR-539-5p	AGAAATTATCCTTGGTGTGTTC	22	oar-miR-539-5p_L+2R-2	GGAGAAATTATCCTTGGTGTGT
67		oar-miR-539-3p	AATCATACAAGGACAATTTCTTT	23	oar-miR-539-3p	AATCATACAAGGACAATTTCTTT
68		oar-miR-541-5p	AAAGGATTCTGCTGTCGGTCCCACT	25	oar-miR-541-5p_R-5	AAAGGATTCTGCTGTCGGTC
69		oar-miR-541-3p	TGGTGGGCACAGAATCCGGCCTTT	24	oar-miR-541-3p_R-3	TGGTGGGCACAGAATCCGGCC
70		oar-miR-543-5p	ACCTGTGGTGCTTAAGGAG	19	oar-miR-543-3p_R-1	AAACATTCGCGGTGCACTTCTT
71		oar-miR-543-3p	AAACATTCGCGGTGCACTTCTTT	23	mmu-miR-543*_2ss11CT14GC	AAGTTGCCCGTGTCTTTTTCG
72		oar-miR-544-5p	TCTTGTTAAAAGGCAGATTCT	21	oar-miR-544-5p	TCTTGTTAAAAGGCAGATTCT
73		oar-miR-544-3p	ATTCTGCATTTTTAGCAAGTT	21	oar-miR-544-3p_R+1	ATTCTGCATTTTTAGCAAGTTC
74		oar-miR-654-5p	AAAGGTGGTGGGCTGCGGAGCATT	24	oar-miR-654-5p_R-1	AAAGGTGGTGGGCTGCGGAGCAT
75		oar-miR-654-3p	TATGTCTGCTGACCATCACCCTTA	24	oar-miR-654-3p_L-2R-1_1ss21CT	TGTCTGCTGACCATCACCTTT
76		oar-miR-655-5p	AGAGGTTATCCGTGTTATGTTC	22	oar-miR-655-5p	AGAGGTTATCCGTGTTATGTTC
77		oar-miR-655-3p	ATAATACATGGTTAACCTCTCT	22	oar-miR-655-3p	ATAATACATGGTTAACCTCTCT
78		oar-miR-665-5p	AGGGGTCTTGGCCTCTGCCCAT	22	oar-miR-665-5p_R-2	AGGGGTCTTGGCCTCTGCCC
79		oar-miR-665-3p	ACCAGTAGGCCGAGGCCCCTCA	22	oar-miR-665-3p_R+1	ACCAGTAGGCCGAGGCCCCTCAC
80		oar-miR-668-5p	GTAAGTGCGTCTCGGGTGAGT	21	oar-mir-668-p5	AGTCACCGCTGCTTAGG
81		oar-miR-668-3p	ATGTCACTCGGCCCACTACCC	21	oar-miR-668-3p_L-1	TGTCACTCGGCCCACTACCC
82		oar-miR-758-5p	TGGTTGACCAGAGAGCACACA	21	oar-miR-758-5p_1ss21AG	TGGTTGACCAGAGAGCACACG
83		oar-miR-758-3p	TTTGTGACCTGGTCCACTAA	20	oar-miR-758-3p_R+1	TTTGTGACCTGGTCCACTAAC
84		oar-miR-1185-5p	AGAGGATACCCTTTGTATGTTC	22	oar-miR-1185-5p	AGAGGATACCCTTTGTATGTTC
85		oar-miR-1185-3p	ATATACAGAGGGAGACTCTTAT	22	oar-miR-1185-3p	ATATACAGAGGGAGACTCTTAT
86		oar-miR-1193-5p	GGGATGGTAGACCGGTGACGTGC	23	oar-miR-1193-5p_L-4R+1	TGGTAGACCGGTGACGTGCA
87		oar-miR-1193-3p	TAGGTCACCCGTTTGACTATCA	22	oar-miR-1193-3p_R+2_1ss22AC	TAGGTCACCCGTTTGACTATCCAC
88		oar-miR-1197-5p	CCCTTCCTGGTATTTGAAGACG	22	oar-miR-1197-5p_L-1	CCTTCCTGGTATTTGAAGACG
89		oar-miR-1197-3p	TAGGACACATGGTCTACTTCT	21	oar-miR-1197-3p	TAGGACACATGGTCTACTTCT
90		oar-miR-3955-5p	TTTGATGGCTGATCCTCTCACT	20	oar-miR-3955-5p	TTTGATGGCTGATCCTCTCACT
91		oar-miR-3955-3p	TGGGATTTTAGTCCATCATAG	21	oar-miR-3955-3p_R+3	TGGGATTTTAGTCCATCATAGAGC
92		oar-miR-3956-5p	GTACGTGGATGCTGAAGGTCAGA	23	oar-miR-3956-5p	GTACGTGGATGCTGAAGGTCAGA
93		oar-miR-3956-3p	TCTGACCTTCCTGCATCCCGTTT	23	oar-miR-3956-3p_R-1	TCTGACCTTCCTGCATCCCGTT
94		oar-miR-3957-5p	CTCGGAGAGTGGAGCTGTGGGTGT	24	oar-miR-3957-5p	CTCGGAGAGTGGAGCTGTGGGTGT
95		oar-miR-3957-3p	ACGCACAGCACCTCACTGAGCT	22	oar-miR-3957-3p_R-1	ACGCACAGCACCTCACTGAGC
96		oar-miR-3958-5p	AGGTTGTCCGTGATGTATTTGC	22	oar-miR-3958-5p	AGGTTGTCCGTGATGTATTTGC
97		oar-miR-3958-3p	AGATATTGCACGGTTGATCTCT	22	oar-miR-3958-3p	AGATATTGCACGGTTGATCTCT
98		oar-miR-3959-5p	GGTTGATCAGAGAACATACATT	22	oar-miR-3959-5p	GGTTGATCAGAGAACATACATT
99		oar-miR-3959-3p	TGTATGTCAACTGATCCACAGT	22	oar-miR-3959-3p	TGTATGTCAACTGATCCACAGT
100	[2]	oar-miR-1-1[2]oar-miR-1-2	TGGAATGTAAAGAAGTATGTA	21	bta-miR-1	TGGAATGTAAAGAAGTATGTAT
101		oar-miR-122a	TGGAGTGTGACAATGGTGTTTGT	23	bta-miR-122	TGGAGTGTGACAATGGTGTTTG
102		oar-miR-206[4]oar-miR-206	TGGAATGTAAGGAAGTGTGTGG	22	bta-miR-206	TGGAATGTAAGGAAGTGTGTGG
103		oar-miR-22﹡	AGTTCTTCAGTGGCAAGCTTTA	22	bta-miR-22-5p	AGTTCTTCAGTGGCAAGCTTTA
104	[3]	oar-miR-22	AAGCTGCCAGTTGAAGAACTGT	22	bta-miR-22-3p_R+1	AAGCTGCCAGTTGAAGAACTGT
105		oar-miR-93	CAAAGTGCTGTTCGTGCAGGTA	22	bta-miR-93_R+1	CAAAGTGCTGTTCGTGCAGGTAG
106		oar-miR-106b	TAAAGTGCTGACAGTGCAGAT	21	bta-miR-106b_R+1	TAAAGTGCTGACAGTGCAGATA
107		oar-miR-106b﹡	CCGCACTGTGGGTACTTGCTGC	22	hsa-miR-106b*	CCGCACTGTGGGTACTTGCTGC
108		oar-miR-320[5]hsa-miR-320	AAAAGCTGGGTTGAGAGGGCGA	22	bta-miR-320	AAAAGCTGGGTTGAGAGGGCGA
109		oar-miR-423-5p	TGAGGGGCAGAGAGCGAGACTTT	23	bta-miR-423-5p	TGAGGGGCAGAGAGCGAGACTTT
110		oar-miR-423-3p	AGCTCGGTCTGAGGCCCCTCAGT	23	bta-miR-423-3p_L-1	AGCTCGGTCTGAGGCCCCTCAGT
111		oar-miR-424	CAGCAGCAATTCATGTTTTGAA	22	bta-miR-424	CAGCAGCAATTCATGTTTTGA
112		oar-miR-424﹡	CAAAACGTGAGGCGCTGCTAT	21	bta-miR-424*	CAAAACGTGAGGCGCTGCTAT
113		oar-miR-449a	TGGCAGTGTATTGTTAGCTGGT	22	bta-miR-449a	TGGCAGTGTATTGTTAGCTGGT
114		oar-miR-449b	AGGCAGTGTATTGTTAGCTGGC	22	mmu-mir-449b-p5	CTGCGTTGGGTCAGGC
115		oar-miR-490-5p	CCATGGATCTCCAGGTGGGT	20	hsa-miR-490-5p	CCATGGATCTCCAGGTGGGT
116		oar-miR-490-3p	CAACCTGGAGGACTCCATGCTG	22	bta-miR-490_R+1	CAACCTGGAGGACTCCATGCTGT
117		oar-miR-543	AAACATTCGCGGTGCACTTCT	21	oar-miR-543-3p_R-1	AAACATTCGCGGTGCACTTCTT
118		oar-miR-703	AAAAACTTCAGAAGGAAAG	19	mmu-miR-703_L+1R+5_1ss21AG	TAAAACCTTCAGAAGGAAAGGAGAATG
119		oar-let-7b	TGAGGTAGTAGGTTGTGTGGT	21	bta-let-7b	TGAGGTAGTAGGTTGTGTGGTT
120	[4]	oar-let-7c[5]hsa-let-7c	TGAGGTAGTAGGTTGTATGGTT	22	bta-let-7c	TGAGGTAGTAGGTTGTATGGTT
121		oar-miR-1	TGGAATGTAAAGAAGTATGTAT	22	bta-miR-1	TGGAATGTAAAGAAGTATGTAT
122		oar-miR-7-1﹡	CAACAAATCACAGTCTGCCATA	22	hsa-miR-7-1*	CAACAAATCACAGTCTGCCATA
123		oar-miR-7	TGGAAGACTAGTGATTTTGTTGT	23	bta-miR-7	TGGAAGACTAGTGATTTTGTTGTT
124		oar-miR-21	TAGCTTATCAGACTGATGTTGAC	23	bta-miR-21_R-1	TAGCTTATCAGACTGATGTTGAC
125		oar-miR-24-1﹡	GTGCCTACTGAGCTGATATCAGT	23	hsa-miR-24-2*_L+1R-1	GTGCCTACTGAGCTGAAACACA
126		oar-miR-24	TGGCTCAGTTCAGCAGGAACAGG	23	bta-miR-24-3p	TGGCTCAGTTCAGCAGGAACAG
127		oar-miR-26a[5]hsa-miR-26a	TTCAAGTGATCCAGGATAGGCT	22	bta-miR-26a	TTCAAGTAATCCAGGATAGGCT
128		oar-miR-29a	TAGCACCATCTGAAATCGGTT	21	bta-miR-29a_L-1R-1	TAGCACCATCTGAAATCGGTT
129		oar-miR-29c	TAGCACCATTTGAAATCGGTTA	22	bta-miR-29c_R-1	TAGCACCATTTGAAATCGGTT
130		oar-miR-122	TGGAGTGTGACAATGGTGTTTG	22	bta-miR-122	TGGAGTGTGACAATGGTGTTTG
131		oar-miR-124	TAAGGCACGCGGTGAATGCCA	21	bta-miR-124b_R-4	TAAGGCACGCGGTGAATGC
132		oar-miR-125b	TCCCTGAGACCCTAACTTGTG	21	bta-miR-125b	TCCCTGAGACCCTAACTTGTGA
133		oar-miR-133	TTGGTCCCCTTCAACCAGCTGT	22	bta-miR-133a_L-1R+1	TTGGTCCCCTTCAACCAGCTGT
134		oar-miR-144﹡	GGATATCATCATATACTGTAAG	22	hsa-miR-144*_R+1	GGATATCATCATATACTGTAAGT
135		oar-miR-144	TACAGTATAGATGATGTACT	20	bta-miR-144_R-2	TACAGTATAGATGATGTACT
136		oar-miR-147b	GTGTGCGGAAATGCTTCTGCTA	22		not detected
137		oar-miR-181a	AACATTCAACGCTGTCGGTGAG	22	bta-miR-181a_R+3	AACATTCAACGCTGTCGGTGAGTTTGA
138		oar-miR-374b	ATATAATACAACCTGCTAAGTG	22	bta-miR-374b	ATATAATACAACCTGCTAAGTG
139		oar-miR-374b﹡	CTTATCAGGTTGTATTATCATT	22	hsa-miR-374b*_1ss5GT	CTTATCAGGTTGTATTATCATT
140		oar-miR-378	ACTGGACTTGGAGTCAGAAGGC	22	bta-miR-378	ACTGGACTTGGAGTCAGAAGGC
141		oar-miR-421	ATCAACAGACATTAATTGGGCGC	23	mmu-miR-421	ATCAACAGACATTAATTGGGCGC
142		oar-miR-425-5p	ATGACACGATCACTCCCGTTGA	22	bta-miR-425-5p_L+1	AATGACACGATCACTCCCGTTGA
143		oar-miR-425-3p	TCGGGGAATGTCGTGTCCGCCC	22	bta-miR-425-3p	ATCGGGAATGTCGTGTCCGCCC
144		oar-miR-451	AAACCGTTACCATTACCGAGTTT	23	bta-miR-451	AAACCGTTACCATTACTGAGTTT
145		oar-miR-1244	AAGTAGTTGGTTTGTATGAGATGGTT	26	hsa-mir-1244-2-p3	GCTGTACTATAAGTAGTTGGTTTGTA
146		oar-miR-1826	ATTGATCATCGACACTTCGAACGCA	25		not detected
147		oar-NEW-1	CCACTCGGCCACCTCGTC	18		not detected
148		oar-NEW-2	TTGTCCCTTCCTTCCCACCAGA	22		not detected
149		hsa-let-7a	TGAGGTAGTAGGTTGTATAGTT	22	bta-let-7a	TGAGGTAGTAGGTTGTATAGTT
150	[5]	hsa-let-7f	TGAGGTAGTAGATTGTATAGTT	22	bta-let-7a_1ss12GA	TGAGGTAGTAGATTGTATAGTT
151		hsa-miR-15a	TAGCAGCACATAATGGTTTGTG	22	bta-mir-15a-p5	TAGCAGCACATAATGGTTTGTG
152		hsa-miR-18a	TAAGGTGCATCTAGTGCAGATAG	23	bta-miR-18a_R+1	TAAGGTGCATCTAGTGCAGATAG
153		hsa-miR-23a	ATCACATTGCCAGGGATTTCC	21	bta-miR-23a	ATCACATTGCCAGGGATTTCCA
154		hsa-miR-23b	ATCACATTGCCAGGGATTACC	21	bta-miR-23b-3p_R-2	ATCACATTGCCAGGGATTACC
155		hsa-miR-24	TGGCTCAGTTCAGCAGGAACAG	22	bta-miR-24-3p	TGGCTCAGTTCAGCAGGAACAG
156		hsa-miR-27a	TTCACAGTGGCTAAGTTCCGC	21	bta-miR-27a-3p_R+1	TTCACAGTGGCTAAGTTCCGC
157		hsa-miR-27b	TTCACAGTGGCTAAGTTCTGC	21	bta-miR-27b	TTCACAGTGGCTAAGTTCTGC
158		hsa-miR-29a	TAGCACCATCTGAAATCGGTTA	22	bta-miR-29a_L-1R-1	TAGCACCATCTGAAATCGGTT
159		hsa-miR-29b	TAGCACCATTTGAAATCAGTGTT	23	bta-miR-29e_R-1_1ss6TC	TAGCACCATTTGAAATCAGTGTT
160		hsa-miR-30b	TGTAAACATCCTACACTCAGCT	22	bta-miR-30f_3ss9CT19T-20C-	TGTAAACATCCTACACTCAGCT
161		hsa-miR-30c	TGTAAACATCCTACACTCTCAGC	23	bta-miR-30c_R+1	TGTAAACATCCTACACTCTCAGCT
162		hsa-miR-92	TATTGCACTTGTCCCGGCCTGT	22	bta-miR-92a	TATTGCACTTGTCCCGGCCTGT
163		hsa-miR-106a	AAAAGTGCTTACAGTGCAGGTAG	23	bta-miR-106_R+1	AAAAGTGCTTACAGTGCAGGTAG
164		hsa-miR-125a	TCCCTGAGACCCTTTAACCTGTGA	24	bta-miR-125a_R-1	TCCCTGAGACCCTTTAACCTGT
165		hsa-miR-125b	TCCCTGAGACCCTAACTTGTGA	22	bta-miR-125b	TCCCTGAGACCCTAACTTGTGA
166		rno-miR-151﹡	TCGAGGAGCTCACAGTCTAGT	21	bta-miR-151*	TCGAGGAGCTCACAGTCTAGT
167		hsa-miR-193a	AACTGGCCTACAAAGTCCCAGT	22	bta-miR-193a-3p	AACTGGCCTACAAAGTCCCAGT
168		hsa-miR-195	TAGCAGCACAGAAATATTGGC	21	hsa-miR-195*_R+1_1ss14TG	CCAATATTGGCTGGGCTGCTCCC
169		hsa-miR-199a	CCCAGTGTTCAGACTACCTGTTC	23	bta-miR-199a-5p_R+1	CCCAGTGTTCAGACTACCTGTTC
170		hsa-miR-200a	TAACACTGTCTGGTAACGATGT	22	bta-miR-200a_R-1	TAACACTGTCTGGTAACGATGT
171		hsa-miR-200b	TAATACTGCCTGGTAATGATGA	22	bta-miR-200b_R+1	TAATACTGCCTGGTAATGATGA
172		hsa-miR-200c	TAATACTGCCGGGTAATGATGGA	23	bta-miR-200c	TAATACTGCCGGGTAATGATGGA
173		hsa-miR-203	GTGAAATGTTTAGGACCACTAG	22	hsa-miR-203	GTGAAATGTTTAGGACCACTAG
174		hsa-miR-205	TCCTTCATTCCACCGGAGTCTG	22	bta-miR-205	TCCTTCATTCCACCGGAGTCTG
175		hsa-miR-221	AGCTACATTGTCTGCTGGGTTTC	23	bta-miR-221_R+1	AGCTACATTGTCTGCTGGGTTTC
176		hsa-miR-222	AGCTACATCTGGCTACTGGGT	21	bta-miR-222_R+2	AGCTACATCTGGCTACTGGGTCT
177		rno-miR-451	AAACCGTTACCATTACTGAGTT	22	bta-miR-451	AAACCGTTACCATTACTGAGTTT
178		hsa-miR-494	TGAAACATACACGGGAAACCTC	22	oar-miR-494-3p	TGAAACATACACGGGAAACCTCT
179		hsa-miR-557	GTTTGCACGGGTGGGCCTTGTCT	23		not detected
180		mmu-miR-721	CAGTGCAATTAAAAGGGGGAA	21		not detected
181		bta-miR-2321	TGTCGGTTGGTTTTTGTTTG	20		not detected
