# Supplementary material for: Identification and Characterization of the miRNA Transcriptome of Ovis aries
Source: PLoS One. 2013 Mar 13;8(3):e58905. doi: 10.1371/journal.pone.0058905 (PMC3596360; doi:10.1371/journal.pone.0058905)
Supplement: Table S22 — The information of predicted target genes for Ovis aries miRNAs. (XLS) [file pone.0058905.s026.xls]

## Sheet: Sheet1
Supplementary Table S22. The information of predicted target genes for Ovis aries miRNAs
mRNA ID	Species ID	Symbol	miRNA ID	UTR start	UTR end	context score percentile	UTR region	UTR-miRNA pairing	miRNA sequence
57526669	oar	NM_001009801.1	PC-5p-104280_11	42	48	93	AGCACAGCCCUCACUCCCUCUGU	||||| |||||||	CAAGGGUCGGUAA---GGGAGACA
57164162	oar	NM_001009477.1	PC-3p-76172_11	152	158	87	CUUUUAAUUUUCCUG---GUGCCAAU	|||| |||||||	AGUAAGGUUCUGCACGGUUA
57164162	oar	NM_001009477.1	oar-miR-539-5p_L+2R-2	49	55	61	UUCUUCCCUUUUAAUUUUCUCAG	||||||	UGUGUGGUUCCUAUUAAAGAGG
410066863	oar	JX534544.1	PC-3p-14023_92	1635	1641	66	GCCUGGACAGGGCCAGACUGGAA	|||||||	UUUUCCAGUCUGACCUC
410066863	oar	JX534544.1	PC-3p-14023_92	2050	2056	54	GGUCAGGGCGCACAUGACUGGAG	|||||||	UUUUCCAGUCUGACCUC
410066863	oar	JX534544.1	PC-3p-74109_12	69	75	95	UGUAGUGAAGAAAUCCUACUGCA	|||||||	AGACUCCUACCUGCGAUGACGU
410066863	oar	JX534544.1	PC-5p-104280_11	193	199	82	GUGGACAAGCUGUCCCCCUCUGA	||| |||||||	CAAGGGUCGGUAA-GGGAGACA
410066863	oar	JX534544.1	bta-miR-2447_R-1	1763	1769	70	UCCUCAAGACAAAAG---UCCCAGAA	|||| ||||||	CGUCGGUUUGGCCAAGGGUCU
410066863	oar	JX534544.1	mmu-miR-98*	2268	2274	97	UUACUCUCAAAAUCUUUGUAUAA	|||||||	UCCUUUCAUCAUUCAACAUAUC
410066859	oar	JX534542.1	bta-miR-378_R+1_1ss16AC	212	218	69	CUCCCACAAUCCGGUAGUCCAGU	|||||||	UCGGAAGCCUGAGGUUCAGGUCA
410066859	oar	JX534542.1	bta-mir-483-p5	24	30	76	CUCCCCGCUCCUCGG--CCCGCCCG	||||| |||||||	GCGGGAGGAAAGAAGGGCGGGA
410066859	oar	JX534542.1	bta-mir-483-p5	28	34	73	CCGCUCCUCGGCCCGCCCGCCCG	||||| |||||||	GCGGGAGGAAAGAA--GGGCGGGA
410066855	oar	JX534540.1	bta-miR-1	67	73	88	UGUGAAUUAAAAAAAACAUUCCC	|||||||	UAUGUAUGAAGAAAUGUAAGGU
410066855	oar	JX534540.1	bta-miR-1_1ss17AG	67	73	88	UGUGAAUUAAAAAAAACAUUCCC	|||||||	UAUGUGUGAAGAAAUGUAAGGU
410066855	oar	JX534540.1	bta-miR-1_R+1_1ss16TC	67	73	89	UGUGAAUUAAAAAAAACAUUCCC	|||||||	CUAUGUACGAAGAAAUGUAAGGU
410066855	oar	JX534540.1	bta-miR-206_2ss16TC22GA	67	73	89	UGUGAAUUAAAAAAAACAUUCCC	|||||||	AGUGUGCGAAGGAAUGUAAGGU
410066855	oar	JX534540.1	bta-miR-2284x_1ss16GC	92	98	90	UAGACACAGUAUCUCACUUUUCA	|||||||	UUUUGCGCUUGCUUGAAAAGU
410066855	oar	JX534540.1	hsa-miR-148a*_L+1	439	445	78	AUUAGUUGGUUGCAUGAACUUUG	|||||||	UCAGCCUCACAGAGUCUUGAAAC
410066855	oar	JX534540.1	mmu-miR-5097_L+1R-10	436	442	69	UGCAUUAGUUGGUUGCAUGAACU	|||||||	UGUCCCUGUACUUGG
410066851	oar	JX534537.1	PC-3p-30485_40	307	313	73	UGUUCAUAUUUAUAGCCCAGUGC	|||||||	AUUUCGUCUCCUACGGGUCACU
410066847	oar	JX534535.1	bta-miR-216b	153	159	71	ACUAUGAAACCCCUGAGAGAUUG	|||||||	AGUGUAAACGGACGUCUCUAAA
410066847	oar	JX534535.1	bta-miR-216b	17	23	86	CGGAGCAAAGGGAGAAGAGAUUU	|||||||	AGUGUAAACGGACGUCUCUAAA
410066847	oar	JX534535.1	hsa-miR-193b*	144	150	79	GCUUUUUAAACUAUGAAACCCCU	|||||||	AGUAGAGCGGGAGUUUUGGGGC
410066836	oar	JX534529.1	hsa-miR-143_R+1_1ss16TC	102	108	61	CAGAUGGGACUGAUGUCAUCUCG	|||||||	ACUCGACGUCACGAAGUAGAGU
410066832	oar	JX534527.1	PC-3p-109470_9	868	874	65	GCCUGGUGGGCUACAGUCCAUGG	|||||||	ACGGUGUGUCGAACAGGUACU
410066832	oar	JX534527.1	PC-5p-101090_7	710	716	78	UUAAAGUGGGGGACUUCCCUGGU	|||||||	CGUGAUCCUCGAUGUAGGGACCC
410066832	oar	JX534527.1	PC-5p-101090_7	835	841	68	CUUGCCUGGAGAAUC--CCCUGGAC	|||| ||||||	CGUGAUCCUCGAUGUAGGGACCC
410066832	oar	JX534527.1	bta-miR-1	1051	1057	86	AAAAACAAAACCCAAACAUUCCU	|||||||	UAUGUAUGAAGAAAUGUAAGGU
410066832	oar	JX534527.1	bta-miR-150_R-1	749	755	94	CACCCGCCUGCUAAUUUGGGAGA	|||||||	GUGACCAUGUUCCCAACCCUCU
410066832	oar	JX534527.1	bta-miR-1_1ss17AG	1051	1057	86	AAAAACAAAACCCAAACAUUCCU	|||||||	UAUGUGUGAAGAAAUGUAAGGU
410066832	oar	JX534527.1	bta-miR-1_R+1_1ss16TC	1051	1057	86	AAAAACAAAACCCAAACAUUCCU	|||||||	CUAUGUACGAAGAAAUGUAAGGU
410066832	oar	JX534527.1	bta-miR-206_2ss16TC22GA	1051	1057	86	AAAAACAAAACCCAAACAUUCCU	|||||||	AGUGUGCGAAGGAAUGUAAGGU
410066832	oar	JX534527.1	bta-miR-31_R+2	819	825	82	UACCCACUCCAGUAUUCUUGCCU	|||| |||||||	UGUCGAUACGGUCGU-AGAACGGA
410066832	oar	JX534527.1	bta-miR-34b_R+1	95	101	80	CGCCAGUGCUGAGCACACUGCCU	||| |||||||	UGUUAGUCGAUUAAUGUGACGGA
410066832	oar	JX534527.1	hsa-miR-664_2ss13CT16-T	1088	1094	62	UUGGAGAAAAGUCAUAUGAAUAA	||||||	ACAUCCGAUCCUCUAUUUACUUAU
410066832	oar	JX534527.1	oan-miR-218*_R+2_1ss12TC	1098	1104	77	GUCAUAUGAAUAAAACAUGUUAC	||| ||||||	CCACGAACUGCCUUGGUACAAA
410066832	oar	JX534527.1	oan-miR-29b*_R+1_2ss10TC18TC	395	401	82	GUUUGCUACCAAGUUAAACCAAA	|||| ||||||	AGAUUCGGUGGUACACUUUGGUC
410066832	oar	JX534527.1	oar-miR-539-5p_L+2R-2	494	500	69	UUUCCAUCUUCCUGAAUUUCUCG	|||||||	UGUGUGGUUCCUAUUAAAGAGG
410066832	oar	JX534527.1	ssc-miR-23a_R+3_1ss16AC	1060	1066	65	ACCCAAACAUUCCUGAUGUGAAA	||||||	UAACCUUUCGGGACCGUUACACUA
410066825	oar	JX534523.1	PC-3p-76172_11	690	696	57	AUAACAGUUAUUAGAGUGCCAAG	|||||||	AGUAAGGUUCUGCACGGUUA
410066825	oar	JX534523.1	PC-3p-87299_10	404	410	92	GUCAUCUUUGUGACAGGCGGCGG	|||||||	GCGCUCCCCGCCGCC
410066825	oar	JX534523.1	bta-miR-22-3p_R+1	185	191	74	CAUGGAACCAAAUACGCAGCUAU	||||||	UGUCAAGAAGUUGACCGUCGAA
410066825	oar	JX534523.1	bta-miR-582_R-1	60	66	75	AAGAAGAAAUGUACAAACUGUAU	|||||||	CAUUGACCAACUUGUUGACAUU
410066825	oar	JX534523.1	bta-miR-653_L-1R+1	30	36	90	UUGACCAGAGUGCACUUUCAACU	||||| |||||||	AGUUGUCUCUAAC-AAAGUUGU
410066825	oar	JX534523.1	bta-miR-7	591	597	94	UUUCCUUUUCUUUCUGUCUUCCU	|||||||	UUGUUGUUUUAGUGAUCAGAAGGU
410066825	oar	JX534523.1	bta-mir-1468-p3	501	507	73	UUUUAAGAACUGAAAAUUUUGCU	|||||||	AAGGUAAACGAAUAAAACGA
410066825	oar	JX534523.1	hsa-miR-30e*	494	500	97	ACUCCCAUUUUAAGAACUGAAAA	|||||||	CGACAUUUGUAGGCUGACUUUC
410066825	oar	JX534523.1	oan-miR-218*_R+2_1ss12TC	632	638	97	GUAAAUGCUGCAUAGCCAUGUUA	|||||||	CCACGAACUGCCUUGGUACAAA
410066821	oar	JX534521.1	oan-miR-20a-2*_L-1	16	22	89	AUGCCGCAAAAAAUAAAUGCAAA	||||||	UGAAAUUCACGAGUAUUACGUC
410066865	oar	JX534545.1	bta-miR-451	464	470	77	CCAUCAUUUGCCCAGAACGGUUC	|||||||	UUUGAGUCAUUACCAUUGCCAAA
410066865	oar	JX534545.1	hsa-miR-499-3p_L+1R-1	709	715	77	UUGUAGCAUUUUAGAUGAUGUUG	|||||||	CGUGUCUGAACGACACUACAAG
410066857	oar	JX534541.1	bta-miR-378_R+1_1ss16AC	120	126	99	CUAUGGUAAACAUGUAGUCCAGA	|||||||	UCGGAAGCCUGAGGUUCAGGUCA
410066857	oar	JX534541.1	ssc-miR-23a_R+3_1ss16AC	77	83	70	CACAGUUGUCUUUGUAUGUGAAU	||||||	UAACCUUUCGGGACCGUUACACUA
410066853	oar	JX534539.1	PC-5p-64027_14	142	148	65	UGUUUUUAAAAUGAGACUUAUAA	||||||	CUUUUUGGGUUUGCUUGAAUAA
410066853	oar	JX534539.1	bta-mir-1468-p3	79	85	62	UUAAAGUAUGUUUUGUUUUGCAG	||||||	AAGGUAAACGAAUAAAACGA
410066853	oar	JX534539.1	bta-mir-1468-p3	90	96	63	UUUGUUUUGCAGACUUUUUGCAU	||||| ||||||	AAGGUAAACGAAU--AAAACGA
410066853	oar	JX534539.1	hsa-miR-101*_R-1	40	46	81	AAAUCCAGAAUUUCAGAUAACUU	|||||||	CGUAGUCGUGACACUAUUGAC
410066853	oar	JX534539.1	hsa-miR-30e*	20	26	99	GCAAAUGAUGAAGUGACUGAAAA	|||||||	CGACAUUUGUAGGCUGACUUUC
410066853	oar	JX534539.1	hsa-miR-499-3p_L+1R-1	124	130	76	CAUGGUUUGAUGGACUGAUGUUU	|||||||	CGUGUCUGAACGACACUACAAG
410066853	oar	JX534539.1	mmu-miR-3096-3p_L-8	25	31	75	UGAUGAAGUGACUGAAAAUCCAG	||||||	ACCGGAGUCCAUUUAGGA
410066849	oar	JX534536.1	bta-miR-22-5p	65	71	70	UAUGCCCCCCAAGAAAAGAACAA	||||||	AUUUCGAACGGUGACUUCUUGA
410066845	oar	JX534534.1	bta-mir-1468-p3	150	156	77	UAAAUAAAUAGCAACAUUUUGCC	|||||||	AAGGUAAACGAAUAAAACGA
410066842	oar	JX534532.1	bta-miR-150_R-1	34	40	92	CAAUACAAAUGGAUUUUGGGAGU	||||| |||||||	GUGACCAUGUUCCC----AACCCUCU
410066842	oar	JX534532.1	bta-mir-328-p5	322	328	90	CACCCCUAAUUGUAAUCCGAAAA	|||||||	GCGAGGUCCGAGGCUUUG
410066842	oar	JX534532.1	hsa-miR-212_R+1	198	204	64	UUUUUUUUUGCCAUAACUGUUAG	||||||	ACCGGCACUGACCUCUGACAAU
410066842	oar	JX534532.1	mmu-miR-98*	352	358	98	CUUGUGUAACCUUUUUUGUAUAA	||| |||||||	UCCUUUCAUCAUUC--AACAUAUC
410066834	oar	JX534528.1	PC-5p-101090_7	37	43	75	GCCACACGGGUGACUUCCCUGGU	|||||||	CGUGAUCCUCGAUGUAGGGACCC
410066834	oar	JX534528.1	mdo-mir-739-p3_1ss16CT	114	120	93	ACAAAACAUCUACUUAAGUUCUU	|||||||	UGAAGUCGGAAGUUUCAAGAG
410066827	oar	JX534524.1	bta-miR-124b_R-4	81	87	97	AGAAACAGCUUUCAA---GUGCCUUU	|||| |||||||	CGUAAGUGGCGCACGGAAU
410066827	oar	JX534524.1	mmu-miR-3096-3p_L-8	51	57	74	GCAAGAAGGAAAAAAAAAUCCAU	||||||	ACCGGAGUCCAUUUAGGA
410066823	oar	JX534522.1	bta-miR-144_R-2	241	247	85	GAAGAGCUUUAAUAUAUACUGUU	|||||||	UCAUGUAGUAGAUAUGACAU
410066823	oar	JX534522.1	bta-miR-217_R-1	506	512	89	UAAUUGCUUUUUAAAAUGCAGUG	|||||||	AGGUUAGUCAAGGACUACGUCAU
410066823	oar	JX534522.1	bta-miR-2284x_1ss16GC	307	313	61	GUUUAUGCCUGAGGAACUUUUCC	|||||||	UUUUGCGCUUGCUUGAAAAGU
410066823	oar	JX534522.1	bta-miR-2284x_1ss16GC	467	473	65	ACAUGUUUUAGCAGGACUUUUCU	|||||||	UUUUGCGCUUGCUUGAAAAGU
410066823	oar	JX534522.1	mmu-miR-5097_L+1R-10	185	191	77	GCCAUGAUACAAUUG-AUGAACAA	||| ||||||	UGUCCCUGUACUUGG
410066823	oar	JX534522.1	mmu-miR-98*	487	493	66	UCUAGGAAAGACUUA---UGUAUAAU	||||||| ||||||	UCCUUUCAUCAUUCAACAUAUC
410066819	oar	JX534520.1	bta-miR-1	446	452	98	UAAAAGAUGAUGACAACAUUCCA	|||||||	UAUGUAUGAAGAAAUGUAAGGU
410066819	oar	JX534520.1	bta-miR-1_1ss17AG	446	452	98	UAAAAGAUGAUGACAACAUUCCA	|||||||	UAUGUGUGAAGAAAUGUAAGGU
410066819	oar	JX534520.1	bta-miR-1_R+1_1ss16TC	446	452	98	UAAAAGAUGAUGACAACAUUCCA	|||||||	CUAUGUACGAAGAAAUGUAAGGU
410066819	oar	JX534520.1	bta-miR-206_2ss16TC22GA	446	452	98	UAAAAGAUGAUGACAACAUUCCA	|||||||	AGUGUGCGAAGGAAUGUAAGGU
410066819	oar	JX534520.1	bta-miR-653_L-1R+1	169	175	63	GUUUUUAAUGCUUUCUUCAACAU	||||||	AGUUGUCUCUAACAAAGUUGU
410066819	oar	JX534520.1	hsa-miR-499-3p_L+1R-1	177	183	80	UGCUUUCUUCAACAUUGAUGUUU	||| |||||||	CGUGUCUGAACGAC--ACUACAAG
410066819	oar	JX534520.1	hsa-mir-1277-p5	232	238	94	UUGGUUUUAUAUAAAUAUAUAUA	||||| |||||||	GUAUGCAUGUAUAU--AUAUAUAU
410066819	oar	JX534520.1	hsa-mir-1277-p5	234	240	73	GGUUUUAUAUAAAUAUAUAUAUU	|||||||	GUAUGCAUGUAUAUAUAUAUAU
409905636	oar	JX975451.1	PC-5p-22990_53	441	447	63	GGCCAAGCGAAACCAUCCCCACC	|||||||	UGUCUGUACUCUCCAGGGGUGU
409905636	oar	JX975451.1	bta-miR-7	150	156	71	CUUCUCCCAGACUGUGUCUUCCU	|||||||	UUGUUGUUUUAGUGAUCAGAAGGU
409905636	oar	JX975451.1	hsa-miR-30e*	609	615	80	AAUAAACAGCACGAUCUGAAAAA	|||||| ||||||	CGACAUUUGUAGGCU--GACUUUC
409905636	oar	JX975451.1	oar-miR-539-5p_L+2R-2	554	560	51	AGAGGAGGCCCCUUCAUUUCUCC	|||||||	UGUGUGGUUCCUAUUAAAGAGG
229331981	oar	NM_001159758.1	PC-3p-30485_40	277	283	89	CUCAAGGGUACCAGGCCCAGUGA	|||||||	AUUUCGUCUCCUACGGGUCACU
229331981	oar	NM_001159758.1	oan-miR-92a-2*	149	155	57	UUACCAGAAACUUCA-CCAACCAU	|||| ||||||	UCGUAACGUUGACUAGGGUUGGA
408692351	oar	JX458084.1	bta-miR-150_R-1	60	66	51	AGCAAAACUCCACUAUGGGAGAC	||||||	GUGACCAUGUUCCCAACCCUCU
408692351	oar	JX458084.1	bta-miR-187_R+1	64	70	88	AAACUCCACUAUGGGAGACACGA	|||||||	AGGCCGACGUUGUGUUCUGUGCU
408692351	oar	JX458084.1	bta-miR-2284x_1ss16GC	177	183	79	UGCAAUUGCUUAGGAACUUUUCU	|||||||	UUUUGCGCUUGCUUGAAAAGU
408692351	oar	JX458084.1	bta-miR-92a_1ss16GA	161	167	69	UGGACAGUCGUGCAAGUGCAAUU	|||||||	UGUCCGACCCUGUUCACGUUAU
408692351	oar	JX458084.1	hsa-miR-103a-2*_R+1_1ss16CT	42	48	58	GGAAGGAAAUAAUGCAGAAGCAA	||||||	UGUUCCGUUGUGACAUUUCUUCGA
408692351	oar	JX458084.1	hsa-miR-148a*_L+1	175	181	67	AGUGCAAUUGCUUAGGAACUUUU	|||||||	UCAGCCUCACAGAGUCUUGAAAC
408692351	oar	JX458084.1	oan-miR-20a-2*_L-1	36	42	73	CAAUCCGGAAGGAAAUAAUGCAG	|||||||	UGAAAUUCACGAGUAUUACGUC
392583919	oar	NM_001267888.1	PC-5p-104280_11	49	55	70	GUAGGUAAGAAUCUACCUCUGAC	||||||	CAAGGGUCGGUAAGGGAGACA
392583919	oar	NM_001267888.1	oan-let-7e	46	52	89	UGUGUAGGUAAGAAUCUACCUCU	|||||||	UUGAUAAGUUAGAUGAUGGAGU
392583919	oar	NM_001267888.1	oan-let-7e_R-1_1ss17AC	46	52	89	UGUGUAGGUAAGAAUCUACCUCU	|||||||	UGAUCAGUUAGAUGAUGGAGU
57619310	oar	NM_001009760.1	bta-miR-150_R-1	77	83	85	AUAGCACAGCAGAACUUGGGAGG	|||||||	GUGACCAUGUUCCCAACCCUCU
57619310	oar	NM_001009760.1	bta-miR-2447_R-1	429	435	55	GAAAAUUUCAUAGAGUCCCAGAU	||||||	CGUCGGUUUGGCCAAGGGUCU
57619310	oar	NM_001009760.1	bta-miR-29c_R-1	256	262	96	UUUGCAUUCUGCUGUUGGUGCUA	||| |||||||	UUGGCUAAAGUUU--ACCACGAU
57619310	oar	NM_001009760.1	bta-miR-34b_R+1	227	233	90	GAUUUCUGCAUAUUUCACUGCCU	|||||||	UGUUAGUCGAUUAAUGUGACGGA
57619310	oar	NM_001009760.1	bta-mir-1468-p3	620	626	99	AUUGGAAUUUCAUAAAUUUUGCA	|||| |||||||	AAGGUAAACGAA-UAAAACGA
183979988	oar	NM_001123400.1	PC-3p-30485_40	389	395	61	GUACCCCACGUCUGUCCCAGUGU	|||||||	AUUUCGUCUCCUACGGGUCACU
183979988	oar	NM_001123400.1	PC-3p-87299_10	37	43	64	CUUUCGCCCACUCGAGCGGCGAG	||||||	GCGCUCCCCGCCGCC
183979988	oar	NM_001123400.1	bta-miR-150_R-1	157	163	52	GACGCAGAUUCACCAUGGGAGAA	||||||	GUGACCAUGUUCCCAACCCUCU
183979988	oar	NM_001123400.1	bta-miR-31_R+2	1244	1250	61	ACUCACCUUGAUGACUCUUGCCG	|||||||	UGUCGAUACGGUCGUAGAACGGA
183979988	oar	NM_001123400.1	bta-miR-9_R+1	573	579	89	CCUUUAAACUUAGAA-ACCAAAGA	|||| |||||||	AGUAUGUCGAUCUAUUGGUUUCU
183979988	oar	NM_001123400.1	hsa-miR-499-3p_L+1R-1	1430	1436	87	AAAUGAUGCCUUCCC-UGAUGUUA	||| |||||||	CGUGUCUGAACGACACUACAAG
183979988	oar	NM_001123400.1	mmu-miR-326_1ss16TA	478	484	74	CCCCCUUGCUUAUGCCCCAGAGA	|||||||	UGACCACCUUCCCGGGUCUCC
183979988	oar	NM_001123400.1	oan-miR-29b*_R+1_2ss10TC18TC	570	576	95	CCCCCUUUAAACUUAGAAACCAA	|||||||	AGAUUCGGUGGUACACUUUGGUC
57526418	oar	NM_001009786.1	PC-5p-101090_7	67	73	73	GCCACACGGGUGACUUCCCUGGU	|||||||	CGUGAUCCUCGAUGUAGGGACCC
57526418	oar	NM_001009786.1	PC-5p-22990_53	44	50	85	AAGCCUCAGGCUGGCUCCCCACA	|||||||	UGUCUGUACUCUCCAGGGGUGU
57526418	oar	NM_001009786.1	mdo-mir-739-p3_1ss16CT	144	150	92	ACAGAACAUCUACUUAAGUUCUU	|||||||	UGAAGUCGGAAGUUUCAAGAG
57164386	oar	NM_001009395.1	hsa-miR-664_2ss13CT16-T	184	190	56	UGGAAAGGUGAUCAUAAUGAAUG	||| |||||||	ACAUCCGAUCCUCUAU--UUACUUAU
57164386	oar	NM_001009395.1	mmu-miR-326_1ss16TA	86	92	96	UCAUGAAGGUAUCUCCCCAGAGA	|||||||	UGACCACCUUCCCGGGUCUCC
57164386	oar	NM_001009395.1	oan-let-7e	259	265	79	UAGUCACAUCAAGUU--UACCUCAA	|||| ||||||	UUGAUAAGUUAGAUGAUGGAGU
57164386	oar	NM_001009395.1	oan-let-7e_R-1_1ss17AC	259	265	79	UAGUCACAUCAAGUU--UACCUCAA	|||| ||||||	UGAUCAGUUAGAUGAUGGAGU
57164278	oar	NM_001009406.1	PC-3p-14023_92	326	332	88	AGCUGACGGCACACUGACUGGAA	|||||||	UUUUCCAGUCUGACCUC
57164278	oar	NM_001009406.1	PC-5p-101090_7	357	363	70	CAAAGGGCCAGCCUU-UCCCUGGG	||| |||||||	CGUGAUCCUCGAUGUAGGGACCC
57164278	oar	NM_001009406.1	bta-miR-214	383	389	58	GCGUUCGCUGUGGCU-CCUGCUGC	|||| |||||||	UGACGGACAGACACGGACGACA
57164278	oar	NM_001009406.1	mmu-miR-326_1ss16TA	715	721	51	UCACCUGUGCUGAGCCCCAGAGU	|||||||	UGACCACCUUCCCGGGUCUCC
57164264	oar	NM_001009418.1	PC-3p-109470_9	547	553	73	AUGGUCAUUUGUAGCUCCAUGAA	||||||	ACGGUGUGUCGAACAGGUACU
57164264	oar	NM_001009418.1	PC-3p-150460_5	204	210	53	UUGCUGCCUUAUUAUCCUUUGAA	||||||	GACGAGAUGUCAGACCGGAAACC
57164264	oar	NM_001009418.1	PC-3p-150460_5	327	333	59	UGGAUAUUACUAUUCCCUUUGAU	||||||	GACGAGAUGUCAGACCGGAAACC
57164264	oar	NM_001009418.1	PC-3p-30485_40	307	313	51	CCCAUUCGUUCCUUCCCCAGUGG	|||||||	AUUUCGUCUCCUACGGGUCACU
57164264	oar	NM_001009418.1	PC-5p-101090_7	69	75	82	CCACUCCCUGUUUGUUCCCUGGG	|||||||	CGUGAUCCUCGAUGUAGGGACCC
57164264	oar	NM_001009418.1	mmu-miR-326_1ss16TA	479	485	73	GUUCACAGACCCCAACCCAGAGC	|||||||	UGACCACCUUCCCGGGUCUCC
57164264	oar	NM_001009418.1	oan-miR-92a-2*	474	480	53	GCCCUGUUCACAGACCCCAACCC	|||||||	UCGUAACGUUGACUAGGGUUGGA
57164218	oar	NM_001009444.1	mmu-miR-326_1ss16TA	145	151	62	GAUUGUUUCUUCAUGCCAGAGAA	||||||	UGACCACCUUCCCGGGUCUCC
194018575	oar	NM_001129905.1	PC-3p-36398_30	509	515	74	AAGGACCUGAAUCGGAGGUUCUA	|||||||	GUUUUCCAAGCAAGUCCAAGAA
194018575	oar	NM_001129905.1	PC-3p-74109_12	1991	1997	98	UAAUCGAGUCACUUUCUACUGCA	|||||||	AGACUCCUACCUGCGAUGACGU
194018575	oar	NM_001129905.1	bta-miR-150_R-1	1707	1713	57	CAAUCUCUUUGACAGUUGGGAGC	|||||||	GUGACCAUGUUCCCAACCCUCU
194018575	oar	NM_001129905.1	bta-miR-23b-5p_L+1	432	438	73	AGAUAACUGCCUCCGGGAACCCA	|||||||	UUUAGUCGUACGGUCCUUGGGU
194018575	oar	NM_001129905.1	bta-miR-34b_R+1	475	481	55	CCGUUACCUGCCCAACACUGCCC	|||||||	UGUUAGUCGAUUAAUGUGACGGA
194018575	oar	NM_001129905.1	bta-miR-378_R+1_1ss16AC	1738	1744	86	CUGAAGGGAAGAGGCAGUCCAGA	||| |||||||	UCGGAAGCCUGAGGU-UCAGGUCA
194018575	oar	NM_001129905.1	hsa-miR-4532_R-1	1189	1195	72	UGGAAUUCCACGUGACCCCGGGU	|||||||	CGGCCCGAGGGGCCCC
57619328	oar	NM_001009784.1	PC-3p-148770_4	1716	1722	91	GGGUCUGGGGGGAUGGGCCCCGA	|||||||	GGUGGGGGCCGGGGCG
57619328	oar	NM_001009784.1	PC-5p-101090_7	412	418	77	GCGGCCUCCAGCUCC-UCCCUGGA	|||| |||||||	CGUGAUCCUCGAUGUAGGGACCC
57619328	oar	NM_001009784.1	PC-5p-68984_14	1434	1440	88	CGGGCCUCAGCCUCCCGCCGCCA	|||||||	GGUCUCAGCGGCGGC
57619328	oar	NM_001009784.1	PC-5p-68984_14	1750	1756	72	GACCCUCACACAUACCGCCGCCG	|||||||	GGUCUCAGCGGCGGC
57619328	oar	NM_001009784.1	PC-5p-68984_14	1753	1759	69	CCUCACACAUACCGCCGCCGCCG	|||||||	GGUCUCAGCGGCGGC
57619328	oar	NM_001009784.1	bta-miR-150_R-1	1466	1472	83	GCGCUCCAACAAGUCUUGGGAGA	||||| |||||||	GUGACCAUGUUCCCAACCCUCU
57619328	oar	NM_001009784.1	bta-miR-34b_R+1	660	666	56	GAUGCAGAAAGAGAUCACUGCCC	|||||||	UGUUAGUCGAUUAAUGUGACGGA
57619328	oar	NM_001009784.1	hsa-miR-193b*	40	46	50	ACCGAGGCCCCCUUGAACCCCAA	|||| ||||||	AGUAGAGCGGGAGUU-UUGGGGC
57619328	oar	NM_001009784.1	mmu-miR-322	17	23	60	CCGAGGAGCACCCCGUGCUGCUG	|||||||	AGGUUUUGUACUUAACGACGAC
57619328	oar	NM_001009784.1	oan-let-7e	270	276	87	CCGGGACCUGACGGACUACCUCA	|||||||	UUGAUAAGUUAGAUGAUGGAGU
57619328	oar	NM_001009784.1	oan-let-7e_R-1_1ss17AC	270	276	87	CCGGGACCUGACGGACUACCUCA	|||||||	UGAUCAGUUAGAUGAUGGAGU
57619200	oar	NM_001009739.1	bta-miR-22-5p	181	187	97	AUUCCCAUUUAUCUGGAAGAACA	|||||||	AUUUCGAACGGUGACUUCUUGA
57619200	oar	NM_001009739.1	oan-miR-499	80	86	94	CUGGGAAAAUGAGCAAGUCUUAA	|||||||	UUUGUAGUGAUGUUCAGAAUU
57164400	oar	NM_001009402.1	PC-3p-150460_5	99	105	71	UCUGUGCAUACUGAUGCCUUUGC	|||||||	GACGAGAUGUCAGACCGGAAACC
57164400	oar	NM_001009402.1	PC-3p-30485_40	40	46	63	UCUGUGGGAACAAUCCCCAGUGU	|||||||	AUUUCGUCUCCUACGGGUCACU
57164382	oar	NM_001009393.1	PC-5p-167604_5	249	255	84	UCAUCUUGAAAGAUAGUAGGCAU	|||||||	GUCUGGGACCUCCAUCCGUC
57164382	oar	NM_001009393.1	mmu-miR-322	138	144	78	AGAAAUGGAUAGAGAUGCUGCUG	|||||||	AGGUUUUGUACUUAACGACGAC
57164330	oar	NM_001009311.1	hsa-miR-193b*	306	312	85	CAAAAUUGCAAUCAUAAACCCCU	|||||||	AGUAGAGCGGGAGUUUUGGGGC
57164330	oar	NM_001009311.1	oan-let-7e	41	47	55	GCCAAGUGACACCAUCUACCUCG	|||||||	UUGAUAAGUUAGAUGAUGGAGU
57164330	oar	NM_001009311.1	oan-let-7e_R-1_1ss17AC	41	47	54	GCCAAGUGACACCAUCUACCUCG	|||||||	UGAUCAGUUAGAUGAUGGAGU
57164330	oar	NM_001009311.1	oan-miR-29b*_R+1_2ss10TC18TC	226	232	67	CUCUAAAAAUGUACAAAACCAAU	||||||	AGAUUCGGUGGUACACUUUGGUC
57164306	oar	NM_001009276.1	bta-miR-216b	358	364	83	UCCCUGAAAUUGUAU--AGAGAUUC	||| |||||||	AGUGUAAACGGACGUCUCUAAA
57164306	oar	NM_001009276.1	bta-miR-217_R-1	433	439	52	AGGUAUCUCAUUAUUUGCAGUAG	||||||	AGGUUAGUCAAGGACUACGUCAU
57164306	oar	NM_001009276.1	bta-miR-582_R-1	323	329	56	GUGCUCAAAAGGAUAAACUGUAG	|||||||	CAUUGACCAACUUGUUGACAUU
57164306	oar	NM_001009276.1	bta-miR-92a_1ss16GA	689	695	92	GCACGUUUCAUCCAAGUGCAAUA	||||||||||	UGUCCGACCCUGUUCACGUUAU
57164306	oar	NM_001009276.1	mmu-miR-98*	352	358	52	UGUUAUUCCCUGAAAUUGUAUAG	|||||||	UCCUUUCAUCAUUCAACAUAUC
57164306	oar	NM_001009276.1	ssc-miR-23a_R+3_1ss16AC	754	760	88	UAUUUCCUUUAUGUAAAUGUGAU	|||||||	UAACCUUUCGGGACCGUUACACUA
57164288	oar	NM_001009254.1	PC-3p-91431_9	569	575	74	UCAGCAUGCAUGGUGUGAUUGAU	|||||||	CAGACAGGGUGUUGACUAACUC
57164288	oar	NM_001009254.1	hsa-miR-148a*_L+1	501	507	63	AUGAAAUGGAAAAAUAACUUUAU	||||||	UCAGCCUCACAGAGUCUUGAAAC
57164288	oar	NM_001009254.1	oan-miR-29b*_R+1_2ss10TC18TC	149	155	99	UUUUCUUUUUAAAUUGAAACCAA	|||||||	AGAUUCGGUGGUACACUUUGGUC
57164268	oar	NM_001009415.1	PC-3p-36467_28	1183	1189	94	CAUUUUGAGAAUCACCGGGUUUA	|||||||	GGUUUCUCGAGCAAGCCCAAAA
57164268	oar	NM_001009415.1	PC-5p-101090_7	602	608	68	UUCUAAAGAACAGAUUCCCUGGG	|||||||	CGUGAUCCUCGAUGUAGGGACCC
57164268	oar	NM_001009415.1	bta-miR-216b	1339	1345	76	AAUCACAUGAUGAAG--GAGAUUAA	|||||| ||||||	AGUGUAAACGGACGUCUCUAAA
57164268	oar	NM_001009415.1	bta-miR-2447_R-1	366	372	64	UAAGAGCAUCCCAACUUCCCAGG	|||||||	CGUCGGUUUGGCCAAGGGUCU
57164268	oar	NM_001009415.1	bta-miR-31_R+2	1271	1277	67	AGUGCAAGUUCAGACUCUUGCCC	|||||||	UGUCGAUACGGUCGUAGAACGGA
57164268	oar	NM_001009415.1	hsa-miR-103a-2*_R+1_1ss16CT	64	70	85	CCACAAUCAGAAUCAAAGAAGCU	|||||||	UGUUCCGUUGUGACAUUUCUUCGA
57164268	oar	NM_001009415.1	hsa-miR-3607-3p_L+5	179	185	91	UGAAGCCAGCUCUGUAGUAUCAA	|||||||	GUAGUCUUUCGCAAAUGUCAUAGUA
57164268	oar	NM_001009415.1	hsa-miR-4454_L+1	453	459	89	AGUGGACUUUGUCCCCGGAUCCA	|||||||	ACCACGGCACUGAGCCUAGGC
57164268	oar	NM_001009415.1	hsa-miR-499-3p_L+1R-1	841	847	60	CGGCUGCCACAAAUUUGAUGUUU	|||||||	CGUGUCUGAACGACACUACAAG
57164268	oar	NM_001009415.1	oan-miR-29a-1*	1357	1363	80	AUUAAUGAAAAAUUUAAAUCAGC	|||||||	GACUUGUGGUUUUCUUUAGUCA
57164268	oar	NM_001009415.1	oan-miR-29a-1*	1486	1492	55	UGACCAACCAAGUACAAUCAGAC	||||| ||||||	GACUUGUGGUUUUCUUUAGUCA
57164268	oar	NM_001009415.1	oan-miR-92a-2*	1474	1480	55	CUGUCCUUUCUGUGACCAACCAA	||||||	UCGUAACGUUGACUAGGGUUGGA
57164268	oar	NM_001009415.1	rno-miR-1_L-1	921	927	72	CUGAUAAGGAGGCAGUACAUUCA	|||||||	UAUGUGUGAAGAAAUGUAAGG
57164250	oar	NM_001009426.1	hsa-miR-148a*_L+1	208	214	89	ACUUUGGGCAUAAAAGAACUUUU	|||||||	UCAGCCUCACAGAGUCUUGAAAC
57164250	oar	NM_001009426.1	hsa-miR-148a*_L+1	331	337	86	CCAUUAAAUGUAAAU-AACUUUAA	||| ||||||	UCAGCCUCACAGAGUCUUGAAAC
57164250	oar	NM_001009426.1	hsa-miR-30e*	153	159	75	GGCUGGAUCUUUAAGACUGAAAG	|||||||	CGACAUUUGUAGGCUGACUUUC
57164250	oar	NM_001009426.1	mmu-miR-5097_L+1R-10	117	123	93	AACGUCUUUCAUAUGCAUGAACA	|||||||	UGUCCCUGUACUUGG
57164190	oar	NM_001009460.1	PC-3p-91431_9	488	494	76	GGCUACAUACUCACCUGAUUGAC	|||||||	CAGACAGGGUGUUGACUAACUC
57164190	oar	NM_001009460.1	hsa-miR-193b*	452	458	54	CUGACCACCCACCCCAAACCCCU	|||||||	AGUAGAGCGGGAGUUUUGGGGC
57164190	oar	NM_001009460.1	oan-miR-92a-2*	108	114	59	CCUGGCCCAAAGGACCCCAACCC	||| |||||||	UCGUAACGUUGACUAGGGUUGGA
57164190	oar	NM_001009460.1	oar-miR-539-5p_L+2R-2	521	527	91	UAAAGAUAAAUUUUUAUUUCUCC	|||||||	UGUGUGGUUCCUAUUAAAGAGG
407196044	oar	JX559777.1	oar-miR-539-5p_L+2R-2	85	91	59	GUCAAUCACGAAGAG--AUUUCUCC	||| |||||||	UGUGUGGUUCCUAUUAAAGAGG
284025661	oar	GU169088.1	PC-3p-14023_92	38	44	93	ACCUGGUUAUGGUUGGACUGGAA	|||||||	UUUUCCAGUCUGACCUC
284025661	oar	GU169088.1	PC-5p-134116_6	39	45	63	CCUGGUUAUGGUUGGACUGGAAA	||||||	UCCCUACAGACCCUUUUGACCUG
284025657	oar	GU169086.1	PC-3p-14023_92	38	44	93	ACCUGGUUAUGGUUGGACUGGAA	|||||||	UUUUCCAGUCUGACCUC
284025657	oar	GU169086.1	PC-5p-134116_6	39	45	63	CCUGGUUAUGGUUGGACUGGAAA	||||||	UCCCUACAGACCCUUUUGACCUG
284025663	oar	GU169089.1	PC-3p-14023_92	38	44	93	ACCUGGUUAUGGUUGGACUGGAA	|||||||	UUUUCCAGUCUGACCUC
284025663	oar	GU169089.1	PC-5p-134116_6	39	45	63	CCUGGUUAUGGUUGGACUGGAAA	||||||	UCCCUACAGACCCUUUUGACCUG
284025659	oar	GU169087.1	PC-3p-14023_92	38	44	93	ACCUGGUUAUGGUUGGACUGGAA	|||||||	UUUUCCAGUCUGACCUC
284025659	oar	GU169087.1	PC-5p-134116_6	39	45	63	CCUGGUUAUGGUUGGACUGGAAA	||||||	UCCCUACAGACCCUUUUGACCUG
284025655	oar	GU169085.1	PC-3p-14023_92	38	44	93	ACCUGGUUAUGGUUGGACUGGAA	|||||||	UUUUCCAGUCUGACCUC
284025655	oar	GU169085.1	PC-5p-134116_6	39	45	63	CCUGGUUAUGGUUGGACUGGAAA	||||||	UCCCUACAGACCCUUUUGACCUG
57619262	oar	NM_001009748.1	PC-3p-109470_9	927	933	82	AGCUGGCGGGCUACAGUCCAUGA	|||||||	ACGGUGUGUCGAACAGGUACU
57619262	oar	NM_001009748.1	PC-3p-36398_30	3021	3027	90	UAAACACUUUAGCGUAGGUUCUA	|||||||	GUUUUCCAAGCAAGUCCAAGAA
57619262	oar	NM_001009748.1	PC-3p-36467_28	2315	2321	54	UGGGAGUAUGUGUGUCGGGUUUA	|||||||	GGUUUCUCGAGCAAGCCCAAAA
57619262	oar	NM_001009748.1	PC-5p-104280_11	498	504	96	UAAGUCCAGAAGAUACCCUCUGA	|||| |||||||	CAAGGGUCGGUAA-GGGAGACA
57619262	oar	NM_001009748.1	bta-miR-184_R-2	2929	2935	68	GGCCCGCCAGGCUCCUCCGUCCA	|||||||	GGAAUAGUCAAGAGGCAGGU
57619262	oar	NM_001009748.1	bta-miR-22-5p	669	675	74	UUGGUCUCGUUCAAAGAAGAACC	|||||||	AUUUCGAACGGUGACUUCUUGA
57619262	oar	NM_001009748.1	bta-miR-34b_R+1	3702	3708	96	CUUUGUCUUAAUGCCCACUGCCA	|||| |||||||	UGUUAGUCGAUUAAU-GUGACGGA
57619262	oar	NM_001009748.1	bta-miR-378_R+1_1ss16AC	485	491	92	GGAUGAGAGGCGUUAAGUCCAGA	|||||||	UCGGAAGCCUGAGGUUCAGGUCA
57619262	oar	NM_001009748.1	hsa-miR-101*_R-1	1330	1336	60	GCGUGGUCAACUUCUGAUAACUA	|||||||	CGUAGUCGUGACACUAUUGAC
57619262	oar	NM_001009748.1	hsa-miR-103a-2*_R+1_1ss16CT	1277	1283	62	AGUGAGUCAGUGGGAAAGAAGCA	|||||||	UGUUCCGUUGUGACAUUUCUUCGA
57619262	oar	NM_001009748.1	hsa-miR-193b*	2372	2378	64	AGCGGCCUCAAACAAAAACCCCU	|||||||	AGUAGAGCGGGAGUUUUGGGGC
57619262	oar	NM_001009748.1	hsa-miR-30e*	83	89	90	AAUGCAAGCAUUAUUACUGAAAU	|||||||	CGACAUUUGUAGGCUGACUUUC
57619262	oar	NM_001009748.1	hsa-miR-664_2ss13CT16-T	396	402	77	GCAUUCACUAUUUAAAAUGAAUU	|||||||	ACAUCCGAUCCUCUAUUUACUUAU
57619262	oar	NM_001009748.1	hsa-mir-1277-p5	3254	3260	81	AAAUAAAUUUUUAAGUAUAUAUA	|||||||	GUAUGCAUGUAUAUAUAUAUAU
57619262	oar	NM_001009748.1	hsa-mir-1277-p5	3256	3262	63	AUAAAUUUUUAAGUAUAUAUAUA	|||||||	GUAUGCAUGUAUAUAUAUAUAU
57619262	oar	NM_001009748.1	hsa-mir-1277-p5	3258	3264	90	AAAUUUUUAAGUAUAUAUAUAUA	|||||||||||	GUAUGCAUGUAUAUAUAUAUAU
57619262	oar	NM_001009748.1	hsa-mir-1277-p5	3260	3266	69	AUUUUUAAGUAUAUAUAUAUAUA	||||||||||||	GUAUGCAUGUAUAUAUAUAUAU
57619262	oar	NM_001009748.1	hsa-mir-1277-p5	3262	3268	88	UUUUAAGUAUAUAUAUAUAUAUA	||||||||||||	GUAUGCAUGUAUAUAUAUAUAU
57619262	oar	NM_001009748.1	hsa-mir-3676-p3	162	168	85	AAGAUUCAGGAAACUAUUCGAAU	|||||||	CCGUGGCGACCCUAAGCUUG
57619262	oar	NM_001009748.1	mmu-miR-322	2732	2738	51	CUAUGCCACUGCUGCUGCUGCUA	|||||||	AGGUUUUGUACUUAACGACGAC
57619262	oar	NM_001009748.1	mmu-miR-322	3045	3051	73	UUAGAAAAGGGUAAGUGCUGCUC	|||||||	AGGUUUUGUACUUAACGACGAC
57619262	oar	NM_001009748.1	oan-let-7e	3355	3361	57	GUUCAGAAGCUUUUCCUACCUCC	|||||||	UUGAUAAGUUAGAUGAUGGAGU
57619262	oar	NM_001009748.1	oan-miR-20a-2*_L-1	68	74	63	UGUUUUAUAAUUGAAAAUGCAAG	||||||	UGAAAUUCACGAGUAUUACGUC
57164328	oar	NM_001009306.1	PC-5p-101090_7	49	55	93	UUCUUAAUGAUCCAUUCCCUGGC	|||||||	CGUGAUCCUCGAUGUAGGGACCC
57164328	oar	NM_001009306.1	oan-miR-20a-2*_L-1	83	89	85	AGCUUUAUAGCUUUUUAAUGCAU	|||||||	UGAAAUUCACGAGUAUUACGUC
57619281	oar	NM_001009752.1	PC-3p-150460_5	803	809	92	CCUCAAAGAGCUUUUGCCUUUGA	|||||||	GACGAGAUGUCAGACCGGAAACC
57619281	oar	NM_001009752.1	bta-miR-2284x_1ss16GC	455	461	86	GAGUAGGCUUGUAAGACUUUUCA	|||||||	UUUUGCGCUUGCUUGAAAAGU
57619281	oar	NM_001009752.1	bta-miR-29c_R-1	768	774	91	GGGCCUUGCUGGUGGUGGUGCUA	|||||||	UUGGCUAAAGUUUACCACGAU
57619281	oar	NM_001009752.1	bta-miR-29c_R-1	817	823	92	UGCCUUUGAGUGGACUGGUGCUA	|||||||	UUGGCUAAAGUUUACCACGAU
57619281	oar	NM_001009752.1	hsa-miR-103a-2*_R+1_1ss16CT	942	948	79	UUAUGCUAAUACUUCAGAAGCAU	||||||	UGUUCCGUUGUGACAUUUCUUCGA
57619281	oar	NM_001009752.1	mmu-miR-3096-3p_L-8	318	324	82	AGUCUCAUUUGUUAGUAAAUCCA	|||||||	ACCGGAGUCCAUUUAGGA
57619281	oar	NM_001009752.1	oan-miR-499	501	507	63	AAAGUAAAACACUUC-AGUCUUAG	|||| |||||||	UUUGUAGUGAUGUUCAGAAUU
57619281	oar	NM_001009752.1	oan-miR-499	560	566	65	AAAGUCAAACAUUUCAGUCUUAU	|||||||	UUUGUAGUGAUGUUCAGAAUU
57164294	oar	NM_001009261.1	PC-3p-36398_30	212	218	87	GUAUCAAUCCUCUCCAGGUUCUA	|||||||	GUUUUCCAAGCAAGUCCAAGAA
57164294	oar	NM_001009261.1	PC-3p-91431_9	120	126	75	UACCAAAGAACAGUGUGAUUGAU	|||||||	CAGACAGGGUGUUGACUAACUC
57164294	oar	NM_001009261.1	PC-3p-91431_9	527	533	69	UUUGGAAAUACGAAAUGAUUGAU	|||||||	CAGACAGGGUGUUGACUAACUC
57164294	oar	NM_001009261.1	PC-5p-64027_14	556	562	63	GGCCACAUUUUUGAUAACUUAUU	|||||||	CUUUUUGGGUUUGCUUGAAUAA
57164294	oar	NM_001009261.1	bta-miR-144_R-2	2065	2071	94	GAUCACUUAAAAAAAAUACUGUA	|||||||	UCAUGUAGUAGAUAUGACAU
57164294	oar	NM_001009261.1	bta-miR-214	1967	1973	66	UAGGGGUUCUUGCCUCCUGCUGC	|||||||	UGACGGACAGACACGGACGACA
57164294	oar	NM_001009261.1	bta-miR-31_R+2	1959	1965	72	CUAUGAUUUAGGGGUUCUUGCCU	|||||||	UGUCGAUACGGUCGUAGAACGGA
57164294	oar	NM_001009261.1	bta-miR-34b_R+1	1777	1783	78	AAAUCCAAAACCAAACACUGCCC	|||||||	UGUUAGUCGAUUAAUGUGACGGA
57164294	oar	NM_001009261.1	bta-miR-92a_1ss16GA	1871	1877	76	ACAAAUGUACAUAUUUGCAAUAA	||||||	UGUCCGACCCUGUUCACGUUAU
57164294	oar	NM_001009261.1	bta-miR-92a_1ss16GA	284	290	50	UGGCCCACCAUAUUAUGCAAUAA	||||||	UGUCCGACCCUGUUCACGUUAU
57164294	oar	NM_001009261.1	bta-miR-9_R+1	106	112	91	ACGUGUUCUGAAGGUACCAAAGA	|||||||	AGUAUGUCGAUCUAUUGGUUUCU
57164294	oar	NM_001009261.1	hsa-miR-101*_R-1	553	559	78	GAUGGCCACAUUUUUGAUAACUU	|||||||	CGUAGUCGUGACACUAUUGAC
57164294	oar	NM_001009261.1	hsa-miR-148a*_L+1	1491	1497	94	UCAAAUUUAUUAUUGGAACUUUA	|||||||	UCAGCCUCACAGAGUCUUGAAAC
57164294	oar	NM_001009261.1	hsa-miR-193b*	78	84	59	CAGUUCUUCUCCUCUAACCCCAA	||||||	AGUAGAGCGGGAGUUUUGGGGC
57164294	oar	NM_001009261.1	hsa-miR-193b*	84	90	91	UUCUCCUCUAACCCCAAACCCCA	|||||||	AGUAGAGCGGGAGUUUUGGGGC
57164294	oar	NM_001009261.1	hsa-miR-3607-3p_L+5	449	455	86	GUAAAGUAGUUAGAAAGUAUCAG	|||||||	GUAGUCUUUCGCAAAUGUCAUAGUA
57164294	oar	NM_001009261.1	hsa-miR-664_2ss13CT16-T	1113	1119	57	AGUUUAAAUAAACAUAAUGAAUC	|||||||	ACAUCCGAUCCUCUAUUUACUUAU
57164294	oar	NM_001009261.1	hsa-mir-1277-p5	1004	1010	59	AGGUUAAAAAUAAAAUAUAUAUU	|||||||	GUAUGCAUGUAUAUAUAUAUAU
57164294	oar	NM_001009261.1	hsa-mir-1277-p5	1894	1900	54	UAAUUUAAGUGAUCAUAUAUAUU	|||||||	GUAUGCAUGUAUAUAUAUAUAU
57164294	oar	NM_001009261.1	mmu-miR-101b_R+1	2066	2072	59	AUCACUUAAAAAAAAUACUGUAA	||||||	GAAGUCGAUAGUGUCAUGACAU
57164294	oar	NM_001009261.1	mmu-miR-3096-3p_L-8	1762	1768	52	CUAAAAUUACAACAGAAAUCCAA	||||||	ACCGGAGUCCAUUUAGGA
57164294	oar	NM_001009261.1	oan-miR-29b*_R+1_2ss10TC18TC	1424	1430	75	UCAUUAAUAGUUCCAGAAACCAG	|||||||	AGAUUCGGUGGUACACUUUGGUC
57164294	oar	NM_001009261.1	oan-miR-92a-2*	1682	1688	70	AAGUGAAUAAUUUCACCAACCAU	||||||	UCGUAACGUUGACUAGGGUUGGA
57164294	oar	NM_001009261.1	ssc-miR-23a_R+3_1ss16AC	1295	1301	79	UCCAAAGUAUUUUAAAAUGUGAG	|||||||	UAACCUUUCGGGACCGUUACACUA
373842323	oar	JQ085938.1	PC-3p-14023_92	1437	1443	74	AACAUUACAAAUAAU--ACUGGAAG	||| ||||||	UUUUCCAGUCUGACCUC
373842323	oar	JQ085938.1	PC-5p-101090_7	199	205	55	GGCAGCGUGGGCUUGUCCCUGGU	|||||||	CGUGAUCCUCGAUGUAGGGACCC
373842323	oar	JQ085938.1	PC-5p-101090_7	584	590	95	UUCUGAUAAUUAUAGUCCCUGGA	|||||||	CGUGAUCCUCGAUGUAGGGACCC
373842323	oar	JQ085938.1	PC-5p-134116_6	1437	1443	59	AACAUUACAAAUAAUACUGGAAG	||||||	UCCCUACAGACCCUUUUGACCUG
373842323	oar	JQ085938.1	bta-miR-22-3p_R+1	597	603	66	AGUCCCUGGAGUGAUGCAGCUAA	||||||	UGUCAAGAAGUUGACCGUCGAA
373842323	oar	JQ085938.1	hsa-miR-100*_R-1_1ss10AG	555	561	95	UUUCCUAACCUUUUGCAAGCUUA	|||| |||||||	UAUGGAUAUCUGU--GUUCGAAC
373842323	oar	JQ085938.1	hsa-miR-143_R+1_1ss16TC	152	158	83	UCGGAGCAGGAAUCUUCAUCUCU	|||| |||||||	ACUCGACGUCACGA--AGUAGAGU
373842323	oar	JQ085938.1	hsa-miR-4454_L+1	529	535	90	GUCAGUUGGAGUGCCCGGAUCCA	|||||||	ACCACGGCACUGAGCCUAGGC
373842323	oar	JQ085938.1	hsa-miR-4532_R-1	41	47	55	AUGGGAGGCUGCCUGCCCCGGGC	|||||||	CGGCCCGAGGGGCCCC
373842323	oar	JQ085938.1	oar-miR-539-5p_L+2R-2	905	911	86	AGCGGCUCCUGGGAAAUUUCUCA	|||||||	UGUGUGGUUCCUAUUAAAGAGG
68341932	oar	NM_001025110.1	bta-miR-124b_R-4	94	100	51	UCUUUUUUGAAUCUAUGCCUUAC	||||||	CGUAAGUGGCGCACGGAAU
68341932	oar	NM_001025110.1	bta-miR-190b_R+1	275	281	52	CAUGGCUGACAUGGCACAUAUCA	|||||||	GUUGGGUUAUAGUUUGUAUAGU
68341932	oar	NM_001025110.1	bta-miR-34b_R+1	324	330	67	CCUUCCCCCUUCGAGCACUGCCA	|||||||	UGUUAGUCGAUUAAUGUGACGGA
68341932	oar	NM_001025110.1	bta-miR-9_R+1	1431	1437	90	CAAAUGUGAAUGCAGACCAAAGA	|||||||	AGUAUGUCGAUCUAUUGGUUUCU
68341932	oar	NM_001025110.1	hsa-miR-193b*	1144	1150	83	GCAGAAGGAGGGCAGAAACCCCA	|||||||	AGUAGAGCGGGAGUUUUGGGGC
68341932	oar	NM_001025110.1	mmu-miR-322	1082	1088	59	AUUGGAGCCUUGCCUUGCUGCUC	|||||||	AGGUUUUGUACUUAACGACGAC
68341932	oar	NM_001025110.1	ssc-miR-23a_R+3_1ss16AC	1418	1424	97	UCCUACAGCAUAACAAAUGUGAA	|||||||	UAACCUUUCGGGACCGUUACACUA
68341932	oar	NM_001025110.1	ssc-miR-23a_R+3_1ss16AC	1460	1466	72	AAGCAAGGCAAGAAAAAUGUGAC	|||||||	UAACCUUUCGGGACCGUUACACUA
57526786	oar	NM_001009809.1	PC-5p-101090_7	83	89	74	CGACUUUUCGACUGACCCUGGAA	||||||	CGUGAUCCUCGAUGUAGGGACCC
57526786	oar	NM_001009809.1	PC-5p-22990_53	242	248	93	UACAACGCUUCUAGCUCCCCACA	|||||||	UGUCUGUACUCUCCAGGGGUGU
57526786	oar	NM_001009809.1	bta-miR-2284x_1ss16GC	70	76	57	UGAAAAGAAACAACGACUUUUCG	|||||||	UUUUGCGCUUGCUUGAAAAGU
57526786	oar	NM_001009809.1	oan-miR-218*_R+2_1ss12TC	131	137	58	GCUGGAAACACAACACAUGUUAA	||||||	CCACGAACUGCCUUGGUACAAA
57526786	oar	NM_001009809.1	oan-miR-29a-1*	161	167	87	GACACAAGUGGAAAAAAAUCAGU	|||||||	GACUUGUGGUUUUCUUUAGUCA
57546908	oar	NM_001009807.1	PC-5p-104280_11	386	392	95	CUGCUGCCUCCAGCU---CCCUCUGU	||||| |||||||	CAAGGGUCGGUAAGGGAGACA
57546908	oar	NM_001009807.1	bta-miR-214	370	376	78	CUUCCUUCCUUCCUUCCUGCUGC	|||||||	UGACGGACAGACACGGACGACA
57546908	oar	NM_001009807.1	bta-miR-29c_R-1	494	500	90	UUGGGUGGUGACAAUUGGUGCUU	|||||||	UUGGCUAAAGUUUACCACGAU
57164160	oar	NM_001009483.1	PC-5p-22990_53	22	28	84	CCUAUGUGACUCCCACCCCACAC	||| ||||||	UGUCUGUACUCUCCA-GGGGUGU
57164160	oar	NM_001009483.1	bta-mir-483-p5	75	81	68	CAUUCCUUCUUCCUCCCCGCCCC	||||| |||||||	GCGGGAGGAAAGAA---GGGCGGGA
57164158	oar	NM_001009481.1	PC-3p-14023_92	340	346	74	AUUCAAAAAAACAAAACUGGAAA	|||| ||||||	UUUUCCAGUCUGACCUC
57164158	oar	NM_001009481.1	PC-3p-91431_9	1188	1194	90	AACUCCAUAUUCAUUUGAUUGAA	|||||||	CAGACAGGGUGUUGACUAACUC
57164158	oar	NM_001009481.1	PC-3p-91431_9	2435	2441	97	AGUUCUCUACUGAAAUGAUUGAA	|||||||	CAGACAGGGUGUUGACUAACUC
57164158	oar	NM_001009481.1	PC-5p-101090_7	2850	2856	99	GGAAAAAAUUUCCAUUCCCUGGA	|||||||	CGUGAUCCUCGAUGUAGGGACCC
57164158	oar	NM_001009481.1	PC-5p-134116_6	339	345	96	CAUUCAAAAAAACAAAACUGGAA	|||||||||	UCCCUACAGACCCUUUUGACCUG
57164158	oar	NM_001009481.1	bta-miR-22-5p	253	259	61	UUUCUCAUUUGUUUC--AAGAACAC	||| ||||||	AUUUCGAACGGUGACUUCUUGA
57164158	oar	NM_001009481.1	bta-miR-23b-5p_L+1	726	732	91	AUCUGUUGUUUAUCUGGAACCCA	|||||||	UUUAGUCGUACGGUCCUUGGGU
57164158	oar	NM_001009481.1	bta-miR-31_R+2	1730	1736	65	AACCCACUCCAGUAUUCUUGCCA	|||| |||||||	UGUCGAUACGGUCGU-AGAACGGA
57164158	oar	NM_001009481.1	bta-miR-7	2552	2558	73	CACCACCAAAGGCCAGUCUUCCU	|||||||	UUGUUGUUUUAGUGAUCAGAAGGU
57164158	oar	NM_001009481.1	bta-miR-7	2698	2704	75	CAAUAGAAAACAUAA--UCUUCCAU	|||| ||||||	UUGUUGUUUUAGUGAUCAGAAGGU
57164158	oar	NM_001009481.1	bta-miR-9_R+1	3034	3040	71	UAUUUUUAUUUAAACACCAAAGG	|||||||	AGUAUGUCGAUCUAUUGGUUUCU
57164158	oar	NM_001009481.1	bta-mir-1468-p3	428	434	76	UAAAGGAUAUUCUGC-AUUUUGCA	||| |||||||	AAGGUAAACGAAUAAAACGA
57164158	oar	NM_001009481.1	hsa-miR-103a-2*_R+1_1ss16CT	2028	2034	91	UUGAAGAUGGAAGAAAAGAAGCA	|||||||	UGUUCCGUUGUGACAUUUCUUCGA
57164158	oar	NM_001009481.1	hsa-miR-30e*	2428	2434	66	CGCAUGCAGUUCUCUACUGAAAU	|||||||	CGACAUUUGUAGGCUGACUUUC
57164158	oar	NM_001009481.1	hsa-miR-499-3p_L+1R-1	2344	2350	65	UUAUGUUAAUCACUU----UGAUGUUU	|||| |||||||	CGUGUCUGAACGACACUACAAG
57164158	oar	NM_001009481.1	hsa-mir-3676-p3	1912	1918	66	CUUGUCUUUAUCUUCAUUCGAAA	|||||||	CCGUGGCGACCCUAAGCUUG
57164158	oar	NM_001009481.1	mdo-mir-739-p3_1ss16CT	2987	2993	84	CUAUGUUGUUUGGUAAAGUUCUU	|||||||	UGAAGUCGGAAGUUUCAAGAG
57164158	oar	NM_001009481.1	mmu-miR-101b_R+1	1517	1523	77	AGACACUAUUAUUCUGUACUGUU	|||| |||||||	GAAGUCGAUAGUGU--CAUGACAU
57164158	oar	NM_001009481.1	mmu-miR-5097_L+1R-10	529	535	51	ACAUUUUCACAAGGA-AUGAACAU	||| ||||||	UGUCCCUGUACUUGG
57164158	oar	NM_001009481.1	mmu-miR-98*	1994	2000	55	AAAAUUGGUAAAUUUUUGUAUAG	||| |||||||	UCCUUUCAUCAUUCAACAUAUC
57164158	oar	NM_001009481.1	mmu-miR-98*	3125	3131	96	GUGCACUGAAUAGUU--UUGUAUAA	|||| |||||||	UCCUUUCAUCAUUCAACAUAUC
57164158	oar	NM_001009481.1	oar-miR-539-5p_L+2R-2	238	244	68	UGAUUUUGUAGCAAUUUUCUCAU	||||||	UGUGUGGUUCCUAUUAAAGAGG
57619267	oar	NM_001009753.1	PC-5p-22990_53	246	252	98	CCCUCUUUUAAGUGAUCCCCACA	|||||||	UGUCUGUACUCUCCAGGGGUGU
57619267	oar	NM_001009753.1	hsa-miR-4532_R-1	18	24	96	CCGCCCCCCGUCCAGCCCCGGGU	||| |||||||	CGGCCCGA-GGGGCCCC
378548225	oar	NM_001256817.1	PC-3p-14023_92	91	97	68	GACGGUACAAGGUAU-ACUGGAAU	||||| ||||||	UUUUCCAGUCUGACCUC
378548225	oar	NM_001256817.1	PC-5p-64027_14	788	794	78	UUAUUAGACUGCGUCAACUUAUA	|||||||	CUUUUUGGGUUUGCUUGAAUAA
378548225	oar	NM_001256817.1	bta-miR-22-5p	599	605	53	UAUAUUUUAAUGGCAAAGAACAA	||||||	AUUUCGAACGGUGACUUCUUGA
378548225	oar	NM_001256817.1	bta-miR-2447_R-1	253	259	92	GAUCUUGCUGUAACC--UUCCCAGA	|||| |||||||	CGUCGGUUUGGCCAAGGGUCU
378548225	oar	NM_001256817.1	bta-mir-1468-p3	482	488	66	AAUGUGAAUUUUUAU-UUUUGCAA	|||| ||||||	AAGGUAAACGAAUAAAACGA
378548225	oar	NM_001256817.1	hsa-miR-193b*	522	528	79	UCUUGUGCACCAAGCAAACCCCA	|||||||	AGUAGAGCGGGAGUUUUGGGGC
378548225	oar	NM_001256817.1	hsa-miR-30e*	1083	1089	62	GGAAUACCUAGAAAGACUGAAAU	|||||||	CGACAUUUGUAGGCUGACUUUC
378548225	oar	NM_001256817.1	hsa-miR-30e*	811	817	58	GACAUUGUUGAUCAGCUGAAAAA	||||||	CGACAUUUGUAGGCUGACUUUC
378548225	oar	NM_001256817.1	mmu-miR-5097_L+1R-10	1018	1024	85	GGGAGAAGACAGAAACAUGAACU	|||| |||||||	UGUCCCUGUACUUGG
378548225	oar	NM_001256817.1	mmu-miR-5097_L+1R-10	117	123	63	AUCUCUGAAACUUGACAUGAACC	|||||||	UGUCCCUGUACUUGG
378548225	oar	NM_001256817.1	oan-miR-126_L-1R+1_1ss17AG	77	83	95	UCAAACCCAUGAAAGACGGUACA	||| |||||||	UGCGUAGUAAUGAGUGCCAUGC
378548225	oar	NM_001256817.1	ssc-miR-23a_R+3_1ss16AC	467	473	91	AUUACUGCUCUGGAGAAUGUGAA	|||||||	UAACCUUUCGGGACCGUUACACUA
377520162	oar	NM_001256768.1	oan-let-7e	42	48	98	CCCCGAUUGGGAAGUCUACCUCA	|||||||	UUGAUAAGUUAGAUGAUGGAGU
377520162	oar	NM_001256768.1	oan-let-7e_R-1_1ss17AC	42	48	98	CCCCGAUUGGGAAGUCUACCUCA	|||||||	UGAUCAGUUAGAUGAUGGAGU
356582221	oar	NM_001252184.1	bta-miR-9_R+1	22	28	94	ACAGUGGCUGAGAAGACCAAAGA	||| |||||||	AGUAUGUCGAUCUAU-UGGUUUCU
356582205	oar	NM_001252176.1	PC-5p-167604_5	167	173	90	AUCAACCAUUCAUCCGUAGGCAA	|||||||	GUCUGGGACCUCCAUCCGUC
356582205	oar	NM_001252176.1	PC-5p-68984_14	1002	1008	71	GGCGCCCACCUCUGCCGCCGCCA	|||||||	GGUCUCAGCGGCGGC
356582205	oar	NM_001252176.1	bta-miR-150_R-1	790	796	81	AAACUAGACAGAAAGUUGGGAGU	||| |||||||	GUGACCAUGUUCCC-AACCCUCU
356582205	oar	NM_001252176.1	bta-miR-187_R+1	537	543	83	AGGAACAAGCAUACC-AGACACGA	||| |||||||	AGGCCGACGUUGUGUUCUGUGCU
356582205	oar	NM_001252176.1	bta-miR-217_R-1	69	75	83	AUAUAUUAUAAAGAAAUGCAGUC	|||||||	AGGUUAGUCAAGGACUACGUCAU
356582205	oar	NM_001252176.1	bta-miR-29c_R-1	23	29	94	ACGGAUUAUAUGUUGUGGUGCUG	|||| |||||||	UUGGCUAAAGUUU---ACCACGAU
356582205	oar	NM_001252176.1	bta-miR-31_R+2	90	96	97	UCCUUGCUGUACCUGUCUUGCCA	|||||||	UGUCGAUACGGUCGUAGAACGGA
356582205	oar	NM_001252176.1	bta-miR-653_L-1R+1	1198	1204	94	CAUUUAGAAACUAGUUUUCAACA	||| |||||||	AGUUGUCUCUAAC--AAAGUUGU
356582205	oar	NM_001252176.1	bta-miR-653_L-1R+1	276	282	88	AGAUCCGCCAAGUGUUUUCAACA	|||||||	AGUUGUCUCUAACAAAGUUGU
356582205	oar	NM_001252176.1	hsa-miR-4454_L+1	604	610	71	AUGUCUAACAUCGUGGGAUCCAA	||||||	ACCACGGCACUGAGCCUAGGC
356582205	oar	NM_001252176.1	mdo-mir-739-p3_1ss16CT	837	843	63	GCUUACAACAUUAUCAGUUCUAU	||||||	UGAAGUCGGAAGUUUCAAGAG
356582205	oar	NM_001252176.1	mmu-miR-3096-3p_L-8	665	671	85	UUAAAACUGCAUUUAUAAAUCCA	|||||||	ACCGGAGUCCAUUUAGGA
356582205	oar	NM_001252176.1	oan-miR-218*_R+2_1ss12TC	1213	1219	87	UUUCAACAGACAGAUCCAUGUUG	||| |||||||	CCACGAACUGCCUUGGUACAAA
356582205	oar	NM_001252176.1	oar-miR-539-5p_L+2R-2	721	727	60	ACUUACAUAACCAUCUUUCUCAA	||||||	UGUGUGGUUCCUAUUAAAGAGG
356582219	oar	NM_001252183.1	bta-miR-1	234	240	70	AAGCCAUUCAGACUCACAUUCCC	|||||||	UAUGUAUGAAGAAAUGUAAGGU
356582219	oar	NM_001252183.1	bta-miR-1_1ss17AG	234	240	70	AAGCCAUUCAGACUCACAUUCCC	|||||||	UAUGUGUGAAGAAAUGUAAGGU
356582219	oar	NM_001252183.1	bta-miR-1_R+1_1ss16TC	234	240	72	AAGCCAUUCAGACUCACAUUCCC	|||||||	CUAUGUACGAAGAAAUGUAAGGU
356582219	oar	NM_001252183.1	bta-miR-206_2ss16TC22GA	234	240	70	AAGCCAUUCAGACUCACAUUCCC	|||||||	AGUGUGCGAAGGAAUGUAAGGU
356582209	oar	NM_001252178.1	PC-3p-14023_92	991	997	74	AGAACAAAGAUCAAAACUGGAAA	|||| ||||||	UUUUCCAGUC-UGACCUC
356582209	oar	NM_001252178.1	PC-5p-101090_7	16	22	60	AGCCUGGAGCUGAGACCCUGGAG	|||||| ||||||	CGUGAUCCUCGAUGUAGGGACCC
356582209	oar	NM_001252178.1	PC-5p-134116_6	990	996	93	UAGAACAAAGAUCAAAACUGGAA	|||||||||	UCCCUACAGACCCUUUUGACCUG
356582209	oar	NM_001252178.1	PC-5p-167604_5	1857	1863	62	UUGGAGCACAGGGAUGUAGGCAU	|||||||	GUCUGGGACCUCCAUCCGUC
356582209	oar	NM_001252178.1	PC-5p-64027_14	1916	1922	83	GUAUUUAUUCCAGUU-AACUUAUU	||| |||||||	CUUUUUGGGUUUGCUUGAAUAA
356582209	oar	NM_001252178.1	bta-miR-22-3p_R+1	181	187	50	GUGCCCUCCACUGCAGGCAGCUU	|||||||	UGUCAAGAAGUUGACCGUCGAA
356582209	oar	NM_001252178.1	bta-miR-23b-5p_L+1	108	114	81	GCCCACAGAGCUGCCGGAACCCA	|||||||	UUUAGUCGUACGGUCCUUGGGU
356582209	oar	NM_001252178.1	bta-miR-29c_R-1	1623	1629	71	AGACUCCGAUGGAUC-UGGUGCUA	||||| |||||||	UUGGCUAAAGUUUACCACGAU
356582209	oar	NM_001252178.1	bta-miR-582_R-1	2368	2374	96	UGAAACUAACUGUCAAACUGUAA	|||||||	CAUUGACCAACUUGUUGACAUU
356582209	oar	NM_001252178.1	hsa-miR-100*_R-1_1ss10AG	1979	1985	67	CAUUCAUUUGGCGAACAAGCUUC	|||||||	UAUGGAUAUCUGUGUUCGAAC
356582209	oar	NM_001252178.1	hsa-miR-4532_R-1	24	30	89	GCUGAGACCCUGGAGCCCCGGGG	|||||||	CGGCCCGAGGGGCCCC
356582209	oar	NM_001252178.1	mmu-miR-5097_L+1R-10	534	540	75	UCCGGUCGGCCUGGACAUGAACA	||||||||||	UGUCCCUGUACUUGG
356582209	oar	NM_001252178.1	oar-miR-539-5p_L+2R-2	2252	2258	85	ACGCCUGGGCCUGGUAUUUCUCA	|||||||	UGUGUGGUUCCUAUUAAAGAGG
350538920	oar	NM_001246211.1	bta-miR-217_R-1	179	185	53	UUAGCCUACCUUACGUGCAGUAU	||||||	AGGUUAGUCAAGGACUACGUCAU
350538920	oar	NM_001246211.1	oan-miR-29b*_R+1_2ss10TC18TC	748	754	80	GUGUAUGUAAGCAUAGAAACCAU	|||||||	AGAUUCGGUGGUACACUUUGGUC
350538920	oar	NM_001246211.1	oar-miR-539-5p_L+2R-2	220	226	55	CUAAGUAAACAACAGUUUCUCAG	||||||	UGUGUGGUUCCUAUUAAAGAGG
350535720	oar	NM_001245974.1	oan-miR-92a-2*	16	22	90	AGGCAGGCACCCUGCCCCAACCC	|||||||	UCGUAACGUUGACUAGGGUUGGA
326937419	oar	NM_001205147.1	PC-3p-14023_92	581	587	96	UGCCUAAAUUAUAGUGACUGGAA	||| |||||||	UUUUCCAGU--CUGACCUC
326937419	oar	NM_001205147.1	PC-5p-134116_6	582	588	66	GCCUAAAUUAUAGUGACUGGAAA	||||||	UCCCUACAGACCCUUUUGACCUG
326937419	oar	NM_001205147.1	bta-miR-1	325	331	58	CCAGCAUCGGUAGAUACAUUCCU	|||||||	UAUGUAUGAAGAAAUGUAAGGU
326937419	oar	NM_001205147.1	bta-miR-1_1ss17AG	325	331	58	CCAGCAUCGGUAGAUACAUUCCU	|||||||	UAUGUGUGAAGAAAUGUAAGGU
326937419	oar	NM_001205147.1	bta-miR-1_R+1_1ss16TC	325	331	58	CCAGCAUCGGUAGAUACAUUCCU	|||||||	CUAUGUACGAAGAAAUGUAAGGU
326937419	oar	NM_001205147.1	bta-miR-206_2ss16TC22GA	325	331	61	CCAGCAUCGGUAGAUACAUUCCU	|||||||	AGUGUGCGAAGGAAUGUAAGGU
326937419	oar	NM_001205147.1	bta-miR-7	281	287	50	CUGUCUGGGGACCAUGUCUUCCU	|||||||	UUGUUGUUUUAGUGAUCAGAAGGU
326937419	oar	NM_001205147.1	bta-miR-7	403	409	88	AUCUAAAGAAGAUGUGUCUUCCU	|||||||	UUGUUGUUUUAGUGAUCAGAAGGU
326937419	oar	NM_001205147.1	hsa-miR-101*_R-1	608	614	87	UAUUUUUUCUGAUGUGAUAACUA	||||||||||	CGUAGUCGUGACACUAUUGAC
326937419	oar	NM_001205147.1	mmu-miR-322	154	160	65	AUAUGUGAGUCUCUUUGCUGCUC	|||||||	AGGUUUUGUACUUAACGACGAC
326937419	oar	NM_001205147.1	oan-miR-218*_R+2_1ss12TC	36	42	51	GAGAAAGGUUAAAUUCAUGUUAU	||||||	CCACGAACUGCCUUGGUACAAA
304766514	oar	NM_001195219.1	PC-5p-101090_7	1133	1139	51	GCCGACCAUGGCUGGUCCCUGGG	|||||||	CGUGAUCCUCGAUGUAGGGACCC
304766514	oar	NM_001195219.1	PC-5p-101090_7	213	219	52	AACAGCUGUACCAACCCCUGGAU	||||||	CGUGAUCCUCGAUGUAGGGACCC
304766514	oar	NM_001195219.1	PC-5p-104280_11	650	656	59	UCAUGGGAACCCACACCCUCUGU	|||||||	CAAGGGUCGGUAAGGGAGACA
304766514	oar	NM_001195219.1	bta-miR-214	15	21	89	NNGCCGGCCGGGCGGUCCUGCUGA	|||||||	UGACGGACAGACACGGACGACA
304766514	oar	NM_001195219.1	bta-miR-23b-5p_L+1	640	646	78	UUGGCAGUGGUCAUG---GGAACCCA	|||| |||||||	UUUAGUCGUACGGUCCUUGGGU
304766514	oar	NM_001195219.1	hsa-miR-30e*	508	514	75	AACAAAACAGGUUUGCUGAAAAU	||||| ||||||	CGACAUUUGUAGGCU-GACUUUC
304766514	oar	NM_001195219.1	mmu-miR-326_1ss16TA	762	768	66	UGUGCUCAUGCCUCCCCCAGAGA	|||||||	UGACCACCUUCCCGGGUCUCC
295844824	oar	NM_001178053.1	PC-5p-101090_7	916	922	88	UCUCCAGACUCCCUCUCCCUGGU	|||||||	CGUGAUCCUCGAUGUAGGGACCC
295844824	oar	NM_001178053.1	PC-5p-68984_14	216	222	95	CCUCGGCCCGCCGCUCGCCGCCA	|||||||	GGUCUCAGCGGCGGC
295844824	oar	NM_001178053.1	hsa-miR-4532_R-1	865	871	86	GAAUAGGGACCAGUUCCCCGGGG	|||||||	CGGCCCGAGGGGCCCC
254692805	oar	NM_001163598.1	PC-3p-148770_4	463	469	84	CUUGGCCCCAACGCCGGCCCCGA	||| |||||||	GGUGGGGGCCGGGGCG
254692805	oar	NM_001163598.1	PC-3p-150460_5	895	901	66	AUUGAUAAAGACCAUGCCUUUGG	|||||||	GACGAGAUGUCAGACCGGAAACC
254692805	oar	NM_001163598.1	PC-3p-36398_30	490	496	69	CUGAUUCCAUGGACAAGGUUCUG	|||||||	GUUUUCCAAGCAAGUCCAAGAA
254692805	oar	NM_001163598.1	PC-5p-105629_7	1071	1077	81	GGAGUUUGACGAGGUGUCUCGGA	|||| |||||||	CGACAGCCCUACACUGAGAU-CAGAGCCU
254692805	oar	NM_001163598.1	PC-5p-105629_7	1221	1227	75	CCUGUCGGACAAGACGUCUCGGA	||| |||||||	CGACAGCCCUACACUGAGAU-CAGAGCCU
254692805	oar	NM_001163598.1	bta-miR-214	636	642	61	GGAGCGAGAGCGAGCCCUGCUGA	|||||||	UGACGGACAGACACGGACGACA
254692805	oar	NM_001163598.1	bta-miR-214	833	839	65	AUUAUAAAGUCAUGG-CUGCUGAA	||| ||||||	UGACGGACAGACACGGACGACA
254692805	oar	NM_001163598.1	bta-miR-22-5p	2084	2090	50	GAGUUUACAGUUUACAAGAACAG	||||||	AUUUCGAACGGUGACUUCUUGA
254692805	oar	NM_001163598.1	bta-miR-22-5p	98	104	54	GACACCUGCAACUGAAAGAACAA	||| ||||||	AUUUCGAACGGUGAC-UUCUUGA
254692805	oar	NM_001163598.1	bta-miR-2284x_1ss16GC	796	802	70	GAACUUUCUGCGGUU--ACUUUUCC	||| |||||||	UUUUGCGCUUGCUUGAAAAGU
254692805	oar	NM_001163598.1	bta-miR-29c_R-1	1659	1665	80	UCAUUCUCUCUUUAA--UGGUGCUC	||| |||||||	UUGGCUAAAGUUUACCACGAU
254692805	oar	NM_001163598.1	bta-miR-29c_R-1	1719	1725	75	UCAUGAAUUGAAACAUGGUGCUG	||| |||||||	UUGGCUAAAGUUU-ACCACGAU
254692805	oar	NM_001163598.1	bta-miR-34b_R+1	1344	1350	83	CAUGUUUUUCGAUAGCACUGCCA	|||||||	UGUUAGUCGAUUAAUGUGACGGA
254692805	oar	NM_001163598.1	bta-miR-34b_R+1	1693	1699	93	CAUGGCCAUGGAGAUCACUGCCA	|||||||	UGUUAGUCGAUUAAUGUGACGGA
254692805	oar	NM_001163598.1	hsa-miR-30e*	93	99	78	AUUCCGACACCUGCAACUGAAAG	||| |||||||	CGACAUUUGUAGGC--UGACUUUC
254692805	oar	NM_001163598.1	hsa-miR-499-3p_L+1R-1	2112	2118	62	CUGGACCCUAUGUUCUGAUGUUU	|||||||	CGUGUCUGAACGACACUACAAG
254692805	oar	NM_001163598.1	mmu-miR-326_1ss16TA	847	853	56	GCUGCUGAAAAUAUUCCAGAGAA	||||||	UGACCACCUUCCCGGGUCUCC
254692805	oar	NM_001163598.1	oan-let-7e	2033	2039	50	UUUUGGAAAAUACUUUACCUCAG	||||||	UUGAUAAGUUAGAUGAUGGAGU
254692805	oar	NM_001163598.1	oan-let-7e_R-1_1ss17AC	2033	2039	50	UUUUGGAAAAUACUUUACCUCAG	||||||	UGAUCAGUUAGAUGAUGGAGU
254692805	oar	NM_001163598.1	oan-miR-20a-2*_L-1	1997	2003	72	AGUCUGUUGGAAUAUUAAUGCAG	|||||||	UGAAAUUCACGAGUAUUACGUC
240849272	oar	NM_001161859.1	PC-5p-68984_14	502	508	52	ACAGCCCGUAGCGCACGCCGCCG	|||||||	GGUCUCAGCGGCGGC
240849212	oar	NM_001161879.1	bta-miR-124b_R-4	403	409	52	UCCUUCGUCAAAGACUGCCUUAC	||| ||||||	CGUAAGUGGCGCACGGAAU
240849212	oar	NM_001161879.1	bta-miR-214	72	78	80	CAAGCCCUCCAACAUCCUGCUGG	|||||||	UGACGGACAGACACGGACGACA
240849212	oar	NM_001161879.1	bta-miR-671_R+1	495	501	63	GCUGGAGGUGGACGUGGCUUCCU	|||||||	GGAGGUCGGGGAGGUCCCGAAGGA
240849212	oar	NM_001161879.1	bta-miR-9_R+1	429	435	76	AGAUCACAGGAAGAGACCAAAGU	|||||||	AGUAUGUCGAUCUAUUGGUUUCU
240849212	oar	NM_001161879.1	hsa-miR-100*_R-1_1ss10AG	96	102	68	CGAGCGAGGCCAGAUCAAGCUUU	|||||||	UAUGGAUAUCUGUGUUCGAAC
350539222	oar	NM_001246006.1	bta-miR-124b_R-4	28	34	62	CCCCAUUGCCGGCCAGUGCCUUU	|||| |||||||	CGUAAGUGGCG--CACGGAAU
350538942	oar	NM_001246212.1	PC-5p-64027_14	105	111	88	UGGGCUAAACCAUCA--AACUUAUU	||||| |||||||	CUUUUUGGGUUUGCUUGAAUAA
350538942	oar	NM_001246212.1	bta-miR-1434_L-5	164	170	53	AAAUAUAUAUGCACUUUAGAUAU	||||||	GGAGUCUGGAAUCUAA
350538942	oar	NM_001246212.1	bta-miR-144_R-2	277	283	86	CUGUUGCUUAUGAGGAUACUGUA	|||||||	UCAUGUAGUAGAUAUGACAU
350538942	oar	NM_001246212.1	hsa-miR-148a*_L+1	189	195	66	UGAUAUAGUUUGAGAAACUUUAU	||||||	UCAGCCUCACAGAGUCUUGAAAC
350538942	oar	NM_001246212.1	hsa-mir-1277-p5	152	158	62	AUCUUUUCUUAAAAAUAUAUAUG	|||||||	GUAUGCAUGUAUAUAUAUAUAU
350538898	oar	NM_001246210.1	bta-miR-2447_R-1	1503	1509	77	UUCAAGGCCGUGAGUUUCCCAGA	|||||||	CGUCGGUUUGGCCAAGGGUCU
350538898	oar	NM_001246210.1	bta-miR-582_R-1	81	87	67	UAUCUCAACCUGGGGAACUGUAU	|||||||	CAUUGACCAACUUGUUGACAUU
350538898	oar	NM_001246210.1	bta-miR-92a_1ss16GA	1091	1097	59	GAGUUCUCAGUCACUGUGCAAUA	|||||||	UGUCCGACCCUGUUCACGUUAU
350538898	oar	NM_001246210.1	bta-miR-92a_1ss16GA	1392	1398	85	CUUGUCUACAGACUUGUGCAAUA	|||||||	UGUCCGACCCUGUUCACGUUAU
350538898	oar	NM_001246210.1	hsa-miR-100*_R-1_1ss10AG	1373	1379	58	UCUCUCCCUACAAUC-CAAGCUUG	|||| |||||||	UAUGGAUAUCUGUGUUCGAAC
350538898	oar	NM_001246210.1	hsa-mir-1277-p5	107	113	95	AAAUGAAGAGCUAUUUAUAUAUA	|||||||	GUAUGCAUGUAUAUAUAUAUAU
350538898	oar	NM_001246210.1	hsa-mir-1277-p5	109	115	72	AUGAAGAGCUAUUUAUAUAUAUA	|||||||	GUAUGCAUGUAUAUAUAUAUAU
350538898	oar	NM_001246210.1	hsa-mir-1277-p5	118	124	66	UAUUUAUAUAUAUAGAUAUAUAU	|||||| ||||||	GUAUGCAUGUAUAUA--UAUAUAU
350538898	oar	NM_001246210.1	hsa-mir-1277-p5	119	125	96	AUUUAUAUAUAUAGAUAUAUAUA	||||| |||||||	GUAUGCAUGUAUAU--AUAUAUAU
350538898	oar	NM_001246210.1	hsa-mir-1277-p5	121	127	78	UUAUAUAUAUAGAUAUAUAUAUA	|||||||	GUAUGCAUGUAUAUAUAUAUAU
350538898	oar	NM_001246210.1	hsa-mir-1277-p5	122	128	56	UAUAUAUAUAGAUAUAUAUAUAU	||||||	GUAUGCAUGUAUAUAUAUAUAU
350538898	oar	NM_001246210.1	hsa-mir-1277-p5	123	129	98	AUAUAUAUAGAUAUAUAUAUAUA	||||||||||||	GUAUGCAUGUAUAUAUAUAUAU
350538898	oar	NM_001246210.1	hsa-mir-1277-p5	125	131	80	AUAUAUAGAUAUAUAUAUAUAUA	||||||||||||	GUAUGCAUGUAUAUAUAUAUAU
350538898	oar	NM_001246210.1	hsa-mir-1277-p5	126	132	57	UAUAUAGAUAUAUAUAUAUAUAG	||||||||||||	GUAUGCAUGUAUAUAUAUAUAU
350538898	oar	NM_001246210.1	mmu-miR-322	204	210	79	AAAAUCCUUAAAGGAUGCUGCUU	|||||||	AGGUUUUGUACUUAACGACGAC
350538898	oar	NM_001246210.1	mmu-miR-322	775	781	54	CUUGCCUUGCUGUAAUGCUGCUC	|||||||	AGGUUUUGUACUUAACGACGAC
350538898	oar	NM_001246210.1	mmu-miR-326_1ss16TA	1952	1958	81	UAAAAACAAUAAACACCCAGAGC	|||||||	UGACCACCUUCCCGGGUCUCC
350538898	oar	NM_001246210.1	oan-miR-29b*_R+1_2ss10TC18TC	168	174	83	GAAAAGAGGAGAAAAAAACCAAA	||||||	AGAUUCGGUGGUACACUUUGGUC
350538898	oar	NM_001246210.1	oan-miR-92a-2*	436	442	93	CAAACUUCUCACUCUCCCAACCA	|||||||	UCGUAACGUUGACUAGGGUUGGA
350538898	oar	NM_001246210.1	rno-miR-1_L-1	1927	1933	79	UCUCUCUUCUUUUUGACAUUCAC	||||||| ||||||	UAUGUGUGAAGAAA---UGUAAGG
350538878	oar	NM_001246209.1	PC-5p-101090_7	1168	1174	72	ACCUAAGAGAAGAAGUCCCUGGA	||| |||||||	CGUGAUCCUCGAUGU-AGGGACCC
350538878	oar	NM_001246209.1	bta-miR-216b	2639	2645	88	AACAUUGGUGUGUUUAGAGAUUU	||||| |||||||	AGUGUAAACGGACG--UCUCUAAA
350538878	oar	NM_001246209.1	bta-miR-217_R-1	2453	2459	78	GAUGUCUUUUUCUCAAUGCAGUG	|||||||	AGGUUAGUCAAGGACUACGUCAU
350538878	oar	NM_001246209.1	bta-miR-2284x_1ss16GC	2245	2251	78	AAACGUAAUUUUUUUCUUUUCAA	||||| ||||||	UUUUGCGCUUGCUU--GAAAAGU
350538878	oar	NM_001246209.1	bta-miR-2447_R-1	2375	2381	63	UCUGUCUACCCCUCUUUCCCAGG	|||||||	CGUCGGUUUGGCCAAGGGUCU
350538878	oar	NM_001246209.1	bta-miR-34b_R+1	1639	1645	50	UCCCACCCAGACAGACACUGCCA	|||||||	UGUUAGUCGAUUAAUGUGACGGA
350538878	oar	NM_001246209.1	bta-miR-378_R+1_1ss16AC	2428	2434	98	GAAUGUAAACUUUUUAGUCCAGA	|||||||	UCGGAAGCCUGAGGUUCAGGUCA
350538878	oar	NM_001246209.1	bta-miR-671_R+1	312	318	82	ACAUCUUUAAUUAGUGGCUUCCU	|||||||	GGAGGUCGGGGAGGUCCCGAAGGA
350538878	oar	NM_001246209.1	bta-miR-92a_1ss16GA	2605	2611	96	UGUAUUCAGAAUGUUGUGCAAUA	|||||||	UGUCCGACCCUGUUCACGUUAU
350538878	oar	NM_001246209.1	hsa-miR-148a*_L+1	2301	2307	60	UUUUCAGGAAAAACAAACUUUAA	||||||	UCAGCCUCACAGAGUCUUGAAAC
350538878	oar	NM_001246209.1	hsa-mir-1277-p5	2198	2204	72	GUAAAAUGUAAGAGGUAUAUAUA	|||||||	GUAUGCAUGUAUAUAUAUAUAU
350538878	oar	NM_001246209.1	mmu-miR-322	346	352	77	GGUCCAGAUGUGAAUUGCUGCUC	||||||||||||	AGGUUUUGUACUUAACGACGAC
350538878	oar	NM_001246209.1	oar-miR-539-5p_L+2R-2	2335	2341	63	AGGAGAAUAAAACCUAUUUCUCC	|||||||	UGUGUGGUUCCUAUUAAAGAGG
350536354	oar	NM_001246263.1	PC-3p-74109_12	954	960	72	CCGGACCGGCAGCCUCUACUGCA	|||||||	AGACUCCUACCUGCGAUGACGU
350536354	oar	NM_001246263.1	PC-3p-76172_11	1139	1145	96	GAAAACUCCAUGCAAGUGCCAAA	|||| |||||||	AGUAAGGUUCUG-CACGGUUA
350536354	oar	NM_001246263.1	PC-5p-68984_14	483	489	87	CCAGGAGCAGGUCAACGCCGCCC	|||||||	GGUCUCAGCGGCGGC
350536354	oar	NM_001246263.1	bta-miR-214	639	645	95	CGUCCCCUACAACAACCUGCUGA	|||||||	UGACGGACAGACACGGACGACA
350536354	oar	NM_001246263.1	bta-miR-29c_R-1	410	416	89	UGUGUCUGAAGUUCUUGGUGCUC	|||||||	UUGGCUAAAGUUUACCACGAU
350536354	oar	NM_001246263.1	bta-mir-328-p5	1382	1388	50	UCACAGUUACUGUUCCCGAAAAG	||||||	GCGAGGUCCGAGGCUUUG
350536354	oar	NM_001246263.1	hsa-miR-148a*_L+1	1357	1363	79	CAAUCGGAGCAGCCA-GAACUUUC	|||||| |||||||	UCAGCCUCACAGAGUCUUGAAAC
350536354	oar	NM_001246263.1	hsa-miR-30e*	1222	1228	87	UCCGCCAUACACAGAACUGAAAA	||| |||||||	CGACAUUUGUAGGCUGACUUUC
350536354	oar	NM_001246263.1	mdo-mir-739-p3_1ss16CT	403	409	50	GAGUUCGUGUGUCUGAAGUUCUU	|||||||	UGAAGUCGGAAGUUUCAAGAG
350535684	oar	NM_001245972.1	PC-5p-101090_7	919	925	55	AAGGAUCACCAGAAGUCCCUGGA	|||||||	CGUGAUCCUCGAUGUAGGGACCC
350535684	oar	NM_001245972.1	PC-5p-134116_6	293	299	79	UUGGGAAUCUUUUGCAACUGGAU	||| |||||||	UCCCUACAGACCCUUUUGACCUG
350535684	oar	NM_001245972.1	PC-5p-68984_14	1507	1513	76	CUGUUCCUGUUCUUGGCCGCCAU	||||||	GGUCUCAGCGGCGGC
350535684	oar	NM_001245972.1	bta-miR-1	308	314	76	AACUGGAUAUUAAGAACAUUCCC	|||||||	UAUGUAUGAAGAAAUGUAAGGU
350535684	oar	NM_001245972.1	bta-miR-1_1ss17AG	308	314	75	AACUGGAUAUUAAGAACAUUCCC	|||||||	UAUGUGUGAAGAAAUGUAAGGU
350535684	oar	NM_001245972.1	bta-miR-1_R+1_1ss16TC	308	314	76	AACUGGAUAUUAAGAACAUUCCC	|||||||	CUAUGUACGAAGAAAUGUAAGGU
350535684	oar	NM_001245972.1	bta-miR-206_2ss16TC22GA	308	314	77	AACUGGAUAUUAAGAACAUUCCC	|||||||	AGUGUGCGAAGGAAUGUAAGGU
350535684	oar	NM_001245972.1	bta-miR-34b_R+1	266	272	52	CCCCUGGCCCUUUCCCACUGCCC	|||||||	UGUUAGUCGAUUAAUGUGACGGA
350535684	oar	NM_001245972.1	bta-miR-653_L-1R+1	498	504	87	AAACAACGGGAUCAUUUUCAACA	|||||||	AGUUGUCUCUAACAAAGUUGU
350535684	oar	NM_001245972.1	bta-miR-671_R+1	943	949	59	CCCAGCUGCCCCCGA--GGCUUCCU	||||| |||||||	GGAGGUCGGGGAGGUCCCGAAGGA
350535684	oar	NM_001245972.1	bta-mir-1468-p3	287	293	53	CCAUCAUUGGGAAUCUUUUGCAA	|||| ||||||	AAGGUAAACGAAU-AAAACGA
350535684	oar	NM_001245972.1	bta-mir-483-p5	1596	1602	72	UGGGUUUGGCAAGAUCCCGCCCC	|||||||	GCGGGAGGAAAGAAGGGCGGGA
350535684	oar	NM_001245972.1	hsa-miR-143_R+1_1ss16TC	689	695	55	UCGCUCCUUACAAUGUCAUCUCU	|||||||	ACUCGACGUCACGAAGUAGAGU
350535684	oar	NM_001245972.1	hsa-miR-30e*	858	864	83	AAGCCAUAGAAAGCUACUGAAAA	|||||||	CGACAUUUGUAGGCUGACUUUC
350535684	oar	NM_001245972.1	hsa-miR-4454_L+1	589	595	77	CAGGGCAACGAGCAGCGGAUCCA	|||||||	ACCACGGCACUGAGCCUAGGC
350535684	oar	NM_001245972.1	mmu-miR-326_1ss16TA	1107	1113	87	GAUUCUCAUGAAAUACCCAGAGG	|||||||	UGACCACCUUCCCGGGUCUCC
350535684	oar	NM_001245972.1	oar-miR-539-5p_L+2R-2	812	818	88	UCCAGCUUUAUAAUAAUUUCUCA	||||||||||	UGUGUGGUUCCUAUUAAAGAGG
350535456	oar	NM_001246236.1	PC-3p-36467_28	160	166	50	CAGCUACCCCCGAACCGGGUUUC	|||||||	GGUUUCUCGAGCAAGCCCAAAA
350535456	oar	NM_001246236.1	bta-miR-2447_R-1	1191	1197	97	CUGCGUCAAAAGCUUUUCCCAGA	|||| |||||||	CGUCGGUUUGGCC-AAGGGUCU
350535456	oar	NM_001246236.1	bta-miR-34b_R+1	278	284	53	AAGACUGUGGGGUCUCACUGCCU	|||||||	UGUUAGUCGAUUAAUGUGACGGA
350535456	oar	NM_001246236.1	bta-miR-671_R+1	38	44	89	UGGCUCAGAGCCCUG---GGCUUCCA	|||| |||||||	GGAGGUCGGGGAGGUCCCGAAGGA
326937431	oar	NM_001205153.1	PC-3p-76172_11	2799	2805	71	CAAGCCAAUUACUUUUGCCAAAU	|||| ||||||	AGUAAGGUUCUGC---ACGGUUA
326937431	oar	NM_001205153.1	PC-5p-101090_7	2460	2466	87	GGCCCCAAAUCAACCUCCCUGGA	|||||||	CGUGAUCCUCGAUGUAGGGACCC
326937431	oar	NM_001205153.1	bta-miR-150_R-1	1080	1086	82	CCAGAGGUCAGAAGUUUGGGAGA	|||||||	GUGACCAUGUUCCCAACCCUCU
326937431	oar	NM_001205153.1	bta-miR-214	24	30	54	UGGGGGCCGGGGGCUCUGCUGAU	||||||	UGACGGACAGACACGGACGACA
326937431	oar	NM_001205153.1	bta-miR-214	253	259	99	UUGGACAGCUUUUCUCCUGCUGA	|||||||	UGACGGACAGACACGGACGACA
326937431	oar	NM_001205153.1	bta-miR-2284x_1ss16GC	2527	2533	84	ACACAAAGAGAAUUUACUUUUCU	|||||||	UUUUGCGCUUGCUUGAAAAGU
326937431	oar	NM_001205153.1	bta-miR-23b-5p_L+1	2703	2709	90	CUCUCAGUAGCUUCUGGAACCCA	|||||||	UUUAGUCGUACGGUCCUUGGGU
326937431	oar	NM_001205153.1	bta-miR-34b_R+1	160	166	50	CUGUGGGUUGCGUCUCACUGCCC	|||||||	UGUUAGUCGAUUAAUGUGACGGA
326937431	oar	NM_001205153.1	bta-miR-34b_R+1	264	270	69	UUCUCCUGCUGAAACCACUGCCU	||| |||||||	UGUUAGUCGAUUAAUGUGACGGA
326937431	oar	NM_001205153.1	hsa-miR-193b*	1804	1810	81	CCUUCUGAAACCAUUAAACCCCA	|||||||	AGUAGAGCGGGAGUUUUGGGGC
326937431	oar	NM_001205153.1	mmu-miR-322	232	238	69	AGCUGGAAAAUCCUCUGCUGCUU	|||||||	AGGUUUUGUACUUAACGACGAC
326937431	oar	NM_001205153.1	mmu-miR-326_1ss16TA	103	109	60	UGACCACGGGCCAGUCCCAGAGC	|||||||	UGACCACCUUCCCGGGUCUCC
326937431	oar	NM_001205153.1	oan-miR-29b*_R+1_2ss10TC18TC	1795	1801	65	CUCAGGGUACCUUCUGAAACCAU	||| |||||||	AGAUUCGGUGGUACACUUUGGUC
326937431	oar	NM_001205153.1	oan-miR-29b*_R+1_2ss10TC18TC	259	265	54	AGCUUUUCUCCUGCUGAAACCAC	|||||||	AGAUUCGGUGGUACACUUUGGUC
315221133	oar	NM_001199795.1	hsa-miR-143_R+1_1ss16TC	21	27	93	GCACCUUCACUUCCCUCAUCUCA	|||||||	ACUCGACGUCACGAAGUAGAGU
312283583	oar	NM_001199066.1	PC-3p-148770_4	1763	1769	68	GGGGGGGGGGGGACAGGCCCCGG	|||||||	GGUGGGGGCCGGGGCG
312283583	oar	NM_001199066.1	PC-3p-87299_10	124	130	77	UUCGGGUACCGCUCC-GGCGGCGU	||| |||||||	GCGCUCCCCGCCGCC
312283583	oar	NM_001199066.1	hsa-miR-4532_R-1	1590	1596	50	UGCCAGGCCCCUGAGCCCCGGGG	||| |||||||	CGGCCCGA-GGGGCCCC
291621643	oar	NM_001174110.1	PC-3p-148770_4	75	81	75	GUUCUCCGAGGGCUUGGCCCCGG	|||||||	GGUGGGGGCCGGGGCG
291621643	oar	NM_001174110.1	bta-miR-184_R-2	268	274	63	GGCAUGGUGUGCAAGCCGUCCAA	||||||	GGAAUAGUCAAGAGGCAGGU
291621643	oar	NM_001174110.1	hsa-miR-103a-2*_R+1_1ss16CT	85	91	58	GGCUUGGCCCCGGGCAAGAAGCA	|||||||	UGUUCCGUUGUGACAUUUCUUCGA
291621643	oar	NM_001174110.1	hsa-miR-4532_R-1	77	83	79	UCUCCGAGGGCUUGGCCCCGGGC	|||||||	CGGCCCGAGGGGCCCC
261244961	oar	NM_001166192.1	PC-3p-30485_40	701	707	56	UCGCUGAGGAAUUUGCCAGUGAC	||||| ||||||	AUUUCGUCUCCUACG--GGUCACU
261244961	oar	NM_001166192.1	PC-3p-36467_28	173	179	88	CCAACUAUUCUCUCCCGGGUUUA	|||||||	GGUUUCUCGAGCAAGCCCAAAA
261244961	oar	NM_001166192.1	bta-miR-378_R+1_1ss16AC	100	106	86	UUCUCACCUCCCCAGAGUCCAGA	|||||||	UCGGAAGCCUGAGGUUCAGGUCA
254692815	oar	NM_001163603.1	PC-3p-14023_92	37	43	55	CAUAACCUACAUUCCGACUGGAG	|||||||	UUUUCCAGUCUGACCUC
254692815	oar	NM_001163603.1	bta-miR-1	30	36	80	GUAUGAACAUAACCUACAUUCCG	|||||||	UAUGUAUGAAGAAAUGUAAGGU
254692815	oar	NM_001163603.1	bta-miR-1_1ss17AG	30	36	77	GUAUGAACAUAACCUACAUUCCG	|||||||	UAUGUGUGAAGAAAUGUAAGGU
254692815	oar	NM_001163603.1	bta-miR-1_R+1_1ss16TC	30	36	74	GUAUGAACAUAACCUACAUUCCG	|||||||	CUAUGUACGAAGAAAUGUAAGGU
254692815	oar	NM_001163603.1	bta-miR-206_2ss16TC22GA	30	36	73	GUAUGAACAUAACCUACAUUCCG	|||||||	AGUGUGCGAAGGAAUGUAAGGU
254692815	oar	NM_001163603.1	mmu-miR-5097_L+1R-10	17	23	81	UCAGGAGCAAGCUGUAUGAACAU	||||||	UGUCCCUGUACUUGG
254692815	oar	NM_001163603.1	mmu-miR-98*	133	139	59	AAGUUUAUUACUUUAUGUAUAAC	||||||	UCCUUUCAUCAUUCAACAUAUC
254692815	oar	NM_001163603.1	rno-miR-1_L-1	29	35	72	UGUAUGAACAUAACCUACAUUCC	|||||||	UAUGUGUGAAGAAAUGUAAGG
251823928	oar	NM_001163043.1	PC-3p-14023_92	205	211	77	UCAGGAGGAGAUGAUGACUGGAC	|||||||	UUUUCCAGUCUGACCUC
251823928	oar	NM_001163043.1	bta-miR-22-3p_R+1	16	22	74	ACCCCCUCCUCUGCAGGCAGCUC	|||||||	UGUCAAGAAGUUGACCGUCGAA
251823928	oar	NM_001163043.1	hsa-miR-664_2ss13CT16-T	126	132	86	GUCUCUGACGGAGCA-AAUGAAUA	|||| |||||||	ACAUCCGAUCCUCUAUUUACUUAU
240849324	oar	NM_001161870.1	PC-3p-14023_92	236	242	55	UCCAGAACUUGAGUAACUGGAAG	||||||	UUUUCCAGUCUGACCUC
240849324	oar	NM_001161870.1	PC-3p-150460_5	427	433	86	ACGAAUGUCGCAGCA--GCCUUUGA	||| |||||||	GACGAGAUGUCAGACCGGAAACC
240849324	oar	NM_001161870.1	PC-3p-36398_30	171	177	72	GACGCCGUUCUACAGAGGUUCUG	|||| |||||||	GUUUUCCAAGCAAG-UCCAAGAA
240849324	oar	NM_001161870.1	PC-5p-134116_6	235	241	95	UUCCAGAACUUGAGUAACUGGAA	|||||||	UCCCUACAGACCCUUUUGACCUG
240849324	oar	NM_001161870.1	bta-miR-671_R+1	218	224	60	UCGAUGAUUCUCAGAGCUUCCAG	||||||	GGAGGUCGGGGAGGUCCCGAAGGA
240849324	oar	NM_001161870.1	bta-miR-7	44	50	67	AGUUUGAUGCCCAGCUCUUCCAU	||||||	UUGUUGUUUUAGUGAUCAGAAGGU
240849228	oar	NM_001161883.1	bta-miR-378_R+1_1ss16AC	579	585	87	UAUAUUGGAGAGAGAAGUCCAGU	||| |||||||	UCGGAAGCCUGAGGU-UCAGGUCA
240849228	oar	NM_001161883.1	bta-miR-378_R+1_1ss16AC	64	70	52	GGCCCCAAUCCAGUGGUCCAGAU	||||||	UCGGAAGCCUGAGGUUCAGGUCA
240849228	oar	NM_001161883.1	bta-miR-9_R+1	515	521	89	AUAACUCUGUCUGGAACCAAAGA	|||||||	AGUAUGUCGAUCUAUUGGUUUCU
240849228	oar	NM_001161883.1	bta-mir-1468-p3	649	655	76	AAUUAUUUGAAAGGGAUUUUGCA	||||| |||||||	AAGGUAAACGAA---UAAAACGA
240849228	oar	NM_001161883.1	hsa-miR-143_R+1_1ss16TC	264	270	58	UGAGGAAAUGAACUACAUCUCAG	||||||	ACUCGACGUCACGAAGUAGAGU
240849228	oar	NM_001161883.1	mmu-miR-326_1ss16TA	161	167	66	GGGCUUUUAAAUUAACCAGAGAU	||||||	UGACCACCUUCCCGGGUCUCC
240849228	oar	NM_001161883.1	oan-miR-29b*_R+1_2ss10TC18TC	774	780	50	UGAAGACAUGCUAGAAAACCAAU	||||||	AGAUUCGGUGGUACACUUUGGUC
240849228	oar	NM_001161883.1	ssc-miR-23a_R+3_1ss16AC	779	785	59	ACAUGCUAGAAAACCAAUGUGAC	|||||||	UAACCUUUCGGGACCGUUACACUA
240849228	oar	NM_001161883.1	ssc-miR-23a_R+3_1ss16AC	822	828	74	UAAAGCGUUAGAGUUAUGUGAAA	||||| ||||||	UAACCUUUCGGGACCGU--UACACUA
229331983	oar	NM_001159760.1	bta-miR-214	104	110	77	GCAGCAACUGAAUGGCCUGCUGU	|||||||	UGACGGACAGACACGGACGACA
229331983	oar	NM_001159760.1	bta-miR-214	182	188	61	GUCCCUGCCAGCAGACCUGCUGC	|||| |||||||	UGACGGACAGACAC--GGACGACA
229331983	oar	NM_001159760.1	bta-miR-214	566	572	61	CCUACUGUGGACAGUCCUGCUGC	|||| |||||||	UGACGGACAGACAC--GGACGACA
229331983	oar	NM_001159760.1	bta-miR-214	641	647	97	GCUGCUGUGAGCCCACCUGCUGA	|||| |||||||	UGACGGACAGACAC--GGACGACA
229331983	oar	NM_001159760.1	bta-mir-483-p5	543	549	58	CCAGGCCUCCUGCUG--CCGCCCAU	|||||| ||||||	GCGGGAGGAAAGAAGGGCGGGA
326937427	oar	NM_001205151.1	PC-3p-14023_92	325	331	57	AAUACUCGGCUGUAUGACUGGAU	|||||||	UUUUCCAGUCUGACCUC
326937427	oar	NM_001205151.1	bta-miR-216b	529	535	73	GAAAAAAUGUCAACAAGAGAUUU	|||||||	AGUGUAAACGGACGUCUCUAAA
326937427	oar	NM_001205151.1	bta-miR-551b_L-1R+1	190	196	67	GUGGUGUUUACUUUGGGGUCGAU	||||||	UGACUUUGGUUCAUACCCAGCG
326937427	oar	NM_001205151.1	bta-miR-582_R-1	1263	1269	82	UUAUCUUGCUACAGAAACUGUAC	|||||||	CAUUGACCAACUUGUUGACAUU
326937427	oar	NM_001205151.1	bta-miR-9_R+1	364	370	66	CUUGGUCAUCCAAAAACCAAAGC	|||||||	AGUAUGUCGAUCUAUUGGUUUCU
326937427	oar	NM_001205151.1	hsa-miR-193b*	118	124	57	CACUGCAAACCUGCCAAACCCCU	|||||||	AGUAGAGCGGGAGUUUUGGGGC
326937427	oar	NM_001205151.1	hsa-mir-3676-p3	34	40	53	GCUGAAAUGUGGCUCAUUCGAAC	|||||||	CCGUGGCGACCCUAAGCUUG
326937427	oar	NM_001205151.1	oan-miR-20a-2*_L-1	540	546	77	AACAAGAGAUUUGCU--UAAUGCAU	|||| |||||||	UGAAAUUCACGAGUAUUACGUC
326937427	oar	NM_001205151.1	oan-miR-218*_R+2_1ss12TC	1186	1192	98	GUUUAUGCAUAGUAUCCAUGUUA	|||||||	CCACGAACUGCCUUGGUACAAA
326937427	oar	NM_001205151.1	oan-miR-29a-1*	1274	1280	73	CAGAAACUGUACAAUAAUCAGAA	||||||	GACUUGUGGUUUUCUUUAGUCA
326937423	oar	NM_001205149.1	PC-3p-14023_92	581	587	96	UGCCUAAAUUAUAGUGACUGGAA	||| |||||||	UUUUCCAGU--CUGACCUC
326937423	oar	NM_001205149.1	PC-5p-134116_6	582	588	66	GCCUAAAUUAUAGUGACUGGAAA	||||||	UCCCUACAGACCCUUUUGACCUG
326937423	oar	NM_001205149.1	bta-miR-1	325	331	58	CCAGCAUCGGUAGAUACAUUCCU	|||||||	UAUGUAUGAAGAAAUGUAAGGU
326937423	oar	NM_001205149.1	bta-miR-1_1ss17AG	325	331	58	CCAGCAUCGGUAGAUACAUUCCU	|||||||	UAUGUGUGAAGAAAUGUAAGGU
326937423	oar	NM_001205149.1	bta-miR-1_R+1_1ss16TC	325	331	58	CCAGCAUCGGUAGAUACAUUCCU	|||||||	CUAUGUACGAAGAAAUGUAAGGU
326937423	oar	NM_001205149.1	bta-miR-206_2ss16TC22GA	325	331	61	CCAGCAUCGGUAGAUACAUUCCU	|||||||	AGUGUGCGAAGGAAUGUAAGGU
326937423	oar	NM_001205149.1	bta-miR-7	281	287	50	CUGUCUGGGGACCAUGUCUUCCU	|||||||	UUGUUGUUUUAGUGAUCAGAAGGU
326937423	oar	NM_001205149.1	bta-miR-7	403	409	88	AUCUAAAGAAGAUGUGUCUUCCU	|||||||	UUGUUGUUUUAGUGAUCAGAAGGU
326937423	oar	NM_001205149.1	hsa-miR-101*_R-1	608	614	87	UAUUUUUUCUGAUGUGAUAACUA	||||||||||	CGUAGUCGUGACACUAUUGAC
326937423	oar	NM_001205149.1	mmu-miR-322	154	160	65	AUAUGUGAGUCUCUUUGCUGCUC	|||||||	AGGUUUUGUACUUAACGACGAC
326937423	oar	NM_001205149.1	oan-miR-218*_R+2_1ss12TC	36	42	51	GAGAAAGGUUAAAUUCAUGUUAU	||||||	CCACGAACUGCCUUGGUACAAA
326937417	oar	NM_001205146.1	PC-3p-14023_92	581	587	96	UGCCUAAAUUAUAGUGACUGGAA	||| |||||||	UUUUCCAGU--CUGACCUC
326937417	oar	NM_001205146.1	PC-5p-134116_6	582	588	66	GCCUAAAUUAUAGUGACUGGAAA	||||||	UCCCUACAGACCCUUUUGACCUG
326937417	oar	NM_001205146.1	bta-miR-1	325	331	58	CCAGCAUCGGUAGAUACAUUCCU	|||||||	UAUGUAUGAAGAAAUGUAAGGU
326937417	oar	NM_001205146.1	bta-miR-1_1ss17AG	325	331	58	CCAGCAUCGGUAGAUACAUUCCU	|||||||	UAUGUGUGAAGAAAUGUAAGGU
326937417	oar	NM_001205146.1	bta-miR-1_R+1_1ss16TC	325	331	58	CCAGCAUCGGUAGAUACAUUCCU	|||||||	CUAUGUACGAAGAAAUGUAAGGU
326937417	oar	NM_001205146.1	bta-miR-206_2ss16TC22GA	325	331	61	CCAGCAUCGGUAGAUACAUUCCU	|||||||	AGUGUGCGAAGGAAUGUAAGGU
326937417	oar	NM_001205146.1	bta-miR-7	281	287	50	CUGUCUGGGGACCAUGUCUUCCU	|||||||	UUGUUGUUUUAGUGAUCAGAAGGU
326937417	oar	NM_001205146.1	bta-miR-7	403	409	88	AUCUAAAGAAGAUGUGUCUUCCU	|||||||	UUGUUGUUUUAGUGAUCAGAAGGU
326937417	oar	NM_001205146.1	hsa-miR-101*_R-1	608	614	87	UAUUUUUUCUGAUGUGAUAACUA	||||||||||	CGUAGUCGUGACACUAUUGAC
326937417	oar	NM_001205146.1	mmu-miR-322	154	160	65	AUAUGUGAGUCUCUUUGCUGCUC	|||||||	AGGUUUUGUACUUAACGACGAC
326937417	oar	NM_001205146.1	oan-miR-218*_R+2_1ss12TC	36	42	51	GAGAAAGGUUAAAUUCAUGUUAU	||||||	CCACGAACUGCCUUGGUACAAA
312283589	oar	NM_001199070.1	PC-3p-91431_9	41	47	59	UGUGAAGACAGAGGAUGAUUGAU	|||||||	CAGACAGGGUGUUGACUAACUC
312283589	oar	NM_001199070.1	mmu-miR-322	225	231	83	UUUUGUGGUUCUCUUUGCUGCUU	|||||||	AGGUUUUGUACUUAACGACGAC
312032375	oar	NM_001198882.1	PC-3p-109470_9	691	697	81	UUCCAUGCUGUUUUUUCCAUGAU	||||||	ACGGUGUGUCGAACAGGUACU
312032375	oar	NM_001198882.1	PC-5p-104280_11	586	592	58	GCCUUUCAAAUUACCCCCUCUGU	|||||||	CAAGGGUCGGUAAGGGAGACA
312032375	oar	NM_001198882.1	bta-miR-2447_R-1	778	784	96	AGCUUACUCCAGUAUUUCCCAGA	|||||||	CGUCGGUUUGGCCAAGGGUCU
312032375	oar	NM_001198882.1	bta-miR-378_R+1_1ss16AC	308	314	71	AGUGGAGAGCAGAAUGUCCAGAA	||||||	UCGGAAGCCUGAGGUUCAGGUCA
312032375	oar	NM_001198882.1	hsa-miR-30e*	712	718	92	AUUAAACCAUUUCUGACUGAAAA	||||| |||||||	CGACAUUUGUAGGC---UGACUUUC
312032375	oar	NM_001198882.1	mdo-mir-739-p3_1ss16CT	407	413	56	ACCCCACCGGCAGCAAAGUUCUG	|||||||	UGAAGUCGGAAGUUUCAAGAG
312032375	oar	NM_001198882.1	mmu-miR-322	606	612	86	UGUAGCCAAGAAGAUUGCUGCUG	|||||||	AGGUUUUGUACUUAACGACGAC
312032375	oar	NM_001198882.1	ssc-miR-23a_R+3_1ss16AC	920	926	99	GAGAAGAAGUUAUUUAAUGUGAA	|||||||	UAACCUUUCGGGACCGUUACACUA
297591804	oar	NM_001185121.1	PC-3p-109470_9	3991	3997	95	AACUGGUAUGAUGAGGUCCAUGA	|||||||	ACGGUGUGUCGAACAGGUACU
297591804	oar	NM_001185121.1	PC-3p-74109_12	742	748	92	GAAAAGGCAUGGAUUCUACUGCU	||||| |||||||	AGACUCCUACCUGCGAUGACGU
297591804	oar	NM_001185121.1	PC-5p-104280_11	3173	3179	62	UGGAAAACAGGUGAUCCCUCUGG	||| |||||||	CAAGGGUCGGUAAGGGAGACA
297591804	oar	NM_001185121.1	PC-5p-104280_11	4307	4313	55	AAACAUGGACCUGUGCCUCUGAU	||||||	CAAGGGUCGGUAAGGGAGACA
297591804	oar	NM_001185121.1	bta-miR-124b_R-4	3867	3873	77	AAACUGGGCAAACAAGUGCCUUU	|||||||	CGUAAGUGGCGCACGGAAU
297591804	oar	NM_001185121.1	bta-miR-144_R-2	4140	4146	53	CCUCUAUGUUUGCCAAUACUGUC	|||||||	UCAUGUAGUAGAUAUGACAU
297591804	oar	NM_001185121.1	bta-miR-150_R-1	182	188	77	GGAAAAAAUGCUAAAUGGGAGAA	||||||	GUGACCAUGUUCCCAACCCUCU
297591804	oar	NM_001185121.1	bta-miR-190b_R+1	2189	2195	72	GAGCAAGCGUUUCUUACAUAUCA	|||||||	GUUGGGUUAUAGUUUGUAUAGU
297591804	oar	NM_001185121.1	bta-miR-214	4147	4153	90	GUUUGCCAAUACUGUCCUGCUGG	|||||||	UGACGGACAGACACGGACGACA
297591804	oar	NM_001185121.1	bta-miR-22-3p_R+1	4204	4210	67	AAGGGAACACCUUGUGGCAGCUG	|||||||	UGUCAAGAAGUUGACCGUCGAA
297591804	oar	NM_001185121.1	bta-miR-2447_R-1	4370	4376	87	GCAAAAUUUACUAAAUUCCCAGU	|||||||	CGUCGGUUUGGCCAAGGGUCU
297591804	oar	NM_001185121.1	bta-miR-378_R+1_1ss16AC	3503	3509	76	UUUAACAGUGGAUCA--AGUCCAGG	||| |||||||	UCGGAAGCCUGAGGUUCAGGUCA
297591804	oar	NM_001185121.1	bta-miR-653_L-1R+1	58	64	96	ACUAAACAGUCUAAAUUUCAACA	||||| |||||||	AGUUGUCUCUAACAAAGUUGU
297591804	oar	NM_001185121.1	bta-miR-653_L-1R+1	768	774	76	UGAUUGGACACACACUUUCAACA	|||||||	AGUUGUCUCUAACAAAGUUGU
297591804	oar	NM_001185121.1	bta-miR-671_R+1	3674	3680	86	UCCUGGCGGCUGUGUGGCUUCCA	|||||||	GGAGGUCGGGGAGGUCCCGAAGGA
297591804	oar	NM_001185121.1	bta-mir-1468-p3	3998	4004	50	AUGAUGAGGUCCAUGAUUUUGCU	|||||||	AAGGUAAACGAAUAAAACGA
297591804	oar	NM_001185121.1	hsa-miR-100*_R-1_1ss10AG	1170	1176	60	GUGCCUCCAGUAAAACAAGCUUG	|||||||	UAUGGAUAUCUGUGUUCGAAC
297591804	oar	NM_001185121.1	hsa-miR-103a-2*_R+1_1ss16CT	781	787	67	ACUUUCAACAUUUAC-AGAAGCAA	||||| ||||||	UGUUCCGUUGUGACAUUUCUUCGA
297591804	oar	NM_001185121.1	hsa-miR-3607-3p_L+5	1268	1274	82	GGUGGAGAUCUAGCUAGUAUCAA	|||||||	GUAGUCUUUCGCAAAUGUCAUAGUA
297591804	oar	NM_001185121.1	mmu-miR-3096-3p_L-8	243	249	76	AAGGCAACACCACCUUAAAUCCU	|||||||	ACCGGAGUCCAUUUAGGA
297591804	oar	NM_001185121.1	mmu-miR-322	3025	3031	56	GGUUACCAUUGAAAGUGCUGCUG	||| |||||||	AGGUUUUGUACUUA--ACGACGAC
297591804	oar	NM_001185121.1	oan-miR-20a-2*_L-1	3963	3969	74	CCCUUCCACAUGGUCUAAUGCAA	|||||||	UGAAAUUCACGAGUAUUACGUC
297206795	oar	NM_001185019.1	bta-miR-22-3p_R+1	36	42	91	GCAGAGAGAAUGGAUGGCAGCUU	|||||||	UGUCAAGAAGUUGACCGUCGAA
295844820	oar	NM_001178051.1	PC-3p-14023_92	1342	1348	90	CUGCCUUUCCAAAUAGACUGGAA	|||||||	UUUUCCAGUCUGACCUC
295844820	oar	NM_001178051.1	PC-3p-87299_10	1860	1866	65	GCUCCUGCUGCUCCUGGCGGCGG	|||||||	GCGCUCCCCGCCGCC
295844820	oar	NM_001178051.1	bta-miR-22-3p_R+1	774	780	83	ACAAAAGUCUGUCCUGGCAGCUU	|||||||	UGUCAAGAAGUUGACCGUCGAA
295844820	oar	NM_001178051.1	bta-miR-22-3p_R+1	918	924	63	GCUCGGUUUGGGCCUGGCAGCUA	|||||||	UGUCAAGAAGUUGACCGUCGAA
295844820	oar	NM_001178051.1	bta-miR-2284x_1ss16GC	1409	1415	76	ACAGCCUCAUUCUUGACUUUUCA	|||||||	UUUUGCGCUUGCUUGAAAAGU
295844820	oar	NM_001178051.1	bta-mir-1468-p3	1604	1610	52	CAAUCCACGAUGCUGUUUUGCAU	||||||	AAGGUAAACGAAUAAAACGA
295844820	oar	NM_001178051.1	bta-mir-328-p5	1187	1193	88	AGGCUUUGAAGAAAAUCCGAAAA	|||||||	GCGAGGUCCGAGGCUUUG
295844820	oar	NM_001178051.1	mmu-miR-101b_R+1	1241	1247	80	CAAAAGGAUUUAUAU--GUACUGUU	||| |||||||	GAAGUCGAUAGUGUCAUGACAU
291621631	oar	NM_001174109.1	PC-3p-30485_40	110	116	81	CCCCAGCCAGGGGUGCCCAGUGA	|||||||	AUUUCGUCUCCUACGGGUCACU
291621631	oar	NM_001174109.1	bta-miR-2447_R-1	284	290	88	GAUGUCACUGCGGCCUUCCCAGA	|||||||	CGUCGGUUUGGCCAAGGGUCU
291621631	oar	NM_001174109.1	oan-miR-29b*_R+1_2ss10TC18TC	293	299	89	GCGGCCUUCCCAGAUGAAACCAU	|||||||	AGAUUCGGUGGUACACUUUGGUC
261244991	oar	NM_001166179.1	PC-3p-14023_92	29	35	78	ACAAGGGGAACAAGUACUGGAAA	||||||	UUUUCCAGUCUGACCUC
261244991	oar	NM_001166179.1	PC-5p-134116_6	29	35	75	ACAAGGGGAACAAGUACUGGAAA	||||||	UCCCUACAGACCCUUUUGACCUG
261244991	oar	NM_001166179.1	bta-miR-214	487	493	89	UACUAUCCUCAGAAUCCUGCUGG	|||||||	UGACGGACAGACACGGACGACA
261244991	oar	NM_001166179.1	bta-miR-217_R-1	544	550	83	GACAGGCUUAAAGAAAUGCAGUC	|||||||	AGGUUAGUCAAGGACUACGUCAU
261244991	oar	NM_001166179.1	bta-miR-2447_R-1	1581	1587	62	GAUGGAUAAAGGCUAUCCCAGAU	||| ||||||	CGUCGGUUUGGCCAAGGGUCU
261244991	oar	NM_001166179.1	bta-miR-2447_R-1	1603	1609	68	UUCAUUGAAGAGGUCUUCCCAGG	|||||||	CGUCGGUUUGGCCAAGGGUCU
261244991	oar	NM_001166179.1	bta-miR-671_R+1	355	361	78	CCAAGGGCCCUGGCUGGCUUCCU	|||| |||||||	GGAGGUCGGGGAGGUCCCGAAGGA
261244991	oar	NM_001166179.1	bta-miR-7	1600	1606	74	AGAUUCAUUGAAGAGGUCUUCCC	|||||||	UUGUUGUUUUAGUGAUCAGAAGGU
261244991	oar	NM_001166179.1	bta-mir-328-p5	1164	1170	86	CCCCAACUCUAAACAUCCGAAAA	||| |||||||	GCGAGGUCCG-AGGCUUUG
261244991	oar	NM_001166179.1	hsa-miR-499-3p_L+1R-1	1465	1471	50	UUGGGAUUUCCAAAAGAUGUUAA	||||||	CGUGUCUGAACGACACUACAAG
261244991	oar	NM_001166179.1	oan-miR-92a-2*	1324	1330	91	UUUUGGCCAGAACUU--CCCAACCG	|||| |||||||	UCGUAACGUUGACUAGGGUUGGA
261244981	oar	NM_001166202.1	bta-miR-22-5p	837	843	69	GGCCCGGGACUUCGAGAAGAACU	|||||||	AUUUCGAACGGUGACUUCUUGA
261244981	oar	NM_001166202.1	hsa-miR-143_R+1_1ss16TC	52	58	92	GUUUUGCAUCUGAUAUCAUCUCC	|||| |||||||	ACUCGACGUCACGA--AGUAGAGU
261244973	oar	NM_001166198.1	PC-3p-148770_4	572	578	73	AGGAGCAAGUGUAUUGCCCCGAC	||||||	GGUGGGGGCCGGGGCG
261244973	oar	NM_001166198.1	PC-3p-74109_12	198	204	85	UAAAGGGGAGGACUU---CUACUGCG	||||| |||||||	AGACUCCUACCUGCGAUGACGU
261244973	oar	NM_001166198.1	PC-3p-74109_12	495	501	81	ACAAUCCUGGCACGACUACUGCU	|||||||	AGACUCCUACCUGCGAUGACGU
261244973	oar	NM_001166198.1	PC-3p-76172_11	581	587	93	UGUAUUGCCCCGACUGUGCCAAA	|||||||	AGUAAGGUUCUGCACGGUUA
261244973	oar	NM_001166198.1	bta-miR-23b-5p_L+1	429	435	60	GUGUGCUGGAUGCAA-GAACCCAA	|||| ||||||	UUUAGUCGUACGGUCCUUGGGU
261244973	oar	NM_001166198.1	hsa-miR-103a-2*_R+1_1ss16CT	331	337	53	UGUGUUACCUGCUCUAAGAAGCU	|||||||	UGUUCCGUUGUGACAUUUCUUCGA
261244973	oar	NM_001166198.1	hsa-miR-148a*_L+1	396	402	61	CGUGGAUUGCUACAAGAACUUUG	|||||||	UCAGCCUCACAGAGUCUUGAAAC
261244973	oar	NM_001166198.1	hsa-miR-193b*	46	52	51	ACCACUCGGGAGGACAACCCCAA	|||| ||||||	AGUAGAGCGGGAGUUUUGGGGC
261244963	oar	NM_001166193.1	PC-3p-14023_92	164	170	79	CCAGUCAGUCGCCUGGACUGGAA	|||||||	UUUUCCAGUCUGACCUC
261244963	oar	NM_001166193.1	PC-3p-74109_12	405	411	51	AUAUUGUGACCUGGA--CUACUGCG	|||| |||||||	AGACUCCUACCUGCGAUGACGU
261244963	oar	NM_001166193.1	bta-miR-29c_R-1	40	46	84	AGCAUUACUGGGCCCUGGUGCUA	|||||||	UUGGCUAAAGUUUACCACGAU
261244953	oar	NM_001166188.1	PC-3p-150460_5	934	940	55	CACUAUCUUAGCUAACCUUUGAA	||||||	GACGAGAUGUCAGACCGGAAACC
261244953	oar	NM_001166188.1	PC-3p-30485_40	1271	1277	99	AAUCGUACAUCAUCACCCAGUGA	|||||||	AUUUCGUCUCCUACGGGUCACU
261244953	oar	NM_001166188.1	PC-3p-36398_30	1162	1168	67	GACAGCAUUCAGUUUGGUUCUAA	||| ||||||	GUUUUCCAAGCAAGUCCAAGAA
261244953	oar	NM_001166188.1	PC-5p-134116_6	434	440	94	AAGAUAACACAGAAAAACUGGAA	|||||||	UCCCUACAGACCCUUUUGACCUG
261244953	oar	NM_001166188.1	bta-miR-1	20	26	78	CUCCCUUCUACAACCCAUUCCAG	||||| ||||||	UAUGUAUGAAGAAAU---GUAAGGU
261244953	oar	NM_001166188.1	bta-miR-1_1ss17AG	20	26	78	CUCCCUUCUACAACCCAUUCCAG	||||| ||||||	UAUGUGUGAAGAAAU---GUAAGGU
261244953	oar	NM_001166188.1	bta-miR-1_R+1_1ss16TC	20	26	77	CUCCCUUCUACAACCCAUUCCAG	||||| ||||||	CUAUGUACGAAGAAAU---GUAAGGU
261244953	oar	NM_001166188.1	bta-miR-206_2ss16TC22GA	20	26	75	CUCCCUUCUACAACCCAUUCCAG	|||| ||||||	AGUGUGCGAAGGAAU---GUAAGGU
261244953	oar	NM_001166188.1	bta-miR-2284x_1ss16GC	350	356	68	CGCCAGUAAAACCAGACUUUUCU	|||||||	UUUUGCGCUUGCUUGAAAAGU
261244953	oar	NM_001166188.1	bta-miR-7	969	975	93	ACUUCCACUAAAUGU---GUCUUCCU	|||| |||||||	UUGUUGUUUUAGUGAUCAGAAGGU
261244953	oar	NM_001166188.1	hsa-miR-103a-2*_R+1_1ss16CT	1291	1297	75	UGAAUUCAACAUGUC--AGAAGCAG	||||| ||||||	UGUUCCGUUGUGACAUUUCUUCGA
261244953	oar	NM_001166188.1	hsa-miR-4532_R-1	198	204	69	GGCUGAUGCACCUAACCCGGGAC	||||||	CGGCCCGAGGGGCCCC
261244953	oar	NM_001166188.1	hsa-miR-664_2ss13CT16-T	301	307	95	GGUUAUUAUGUAAAUAAUGAAUA	|||||||	ACAUCCGAUCCUCUAUUUACUUAU
261244953	oar	NM_001166188.1	mmu-miR-326_1ss16TA	388	394	89	AUUUUGGCAUCCAAUCCCAGAGU	|||||||	UGACCACCUUCCCGGGUCUCC
261244953	oar	NM_001166188.1	ssc-miR-23a_R+3_1ss16AC	661	667	84	ACAUAGUCAAGAUGCAAUGUGAA	|||||||	UAACCUUUCGGGACCGUUACACUA
259906390	oar	NM_001165890.1	bta-miR-124b_R-4	655	661	96	AGCGCAGCCCGCCUUGUGCCUUA	|||||||	CGUAAGUGGCGCACGGAAU
259906390	oar	NM_001165890.1	bta-miR-22-3p_R+1	261	267	75	CUCUGUGCUAUGGAUGGCAGCUG	|||||||	UGUCAAGAAGUUGACCGUCGAA
259906390	oar	NM_001165890.1	bta-miR-34b_R+1	359	365	59	AGCUCAUGACCGGCUCACUGCCU	|||||||	UGUUAGUCGAUUAAUGUGACGGA
259906390	oar	NM_001165890.1	bta-miR-671_R+1	302	308	52	ACCCGAACCCCUACA--GCUUCCAG	||||| ||||||	GGAGGUCGGGGAGGUCCCGAAGGA
259906390	oar	NM_001165890.1	oan-let-7e	96	102	63	UGCUCAGGGCAUGGACUACCUCC	|||||||	UUGAUAAGUUAGAUGAUGGAGU
259906390	oar	NM_001165890.1	oan-let-7e_R-1_1ss17AC	96	102	65	UGCUCAGGGCAUGGACUACCUCC	|||||||	UGAUCAGUUAGAUGAUGGAGU
256818751	oar	NM_001164492.1	PC-5p-22990_53	934	940	58	GUGGCUGUGGAUCUCCCCCACAU	||||||	UGUCUGUACUCUCCAGGGGUGU
256818751	oar	NM_001164492.1	bta-miR-22-5p	696	702	89	CUUUUACAGGGUUUGGAAGAACA	|||||||	AUUUCGAACGGUGACUUCUUGA
256818751	oar	NM_001164492.1	bta-miR-29c_R-1	1019	1025	55	UGAUCUGGGGCUUAGUGGUGCUC	|||||||	UUGGCUAAAGUUUACCACGAU
254692821	oar	NM_001163606.1	PC-3p-109470_9	699	705	86	GGACAAGACCAACAG---GUCCAUGA	|||| |||||||	ACGGUGUGUCGAACAGGUACU
254692821	oar	NM_001163606.1	PC-3p-148770_4	156	162	60	GGGGAAGGCGGUCGUGGCCCCGG	|||||||	GGUGGGGGCCGGGGCG
254692821	oar	NM_001163606.1	PC-3p-76172_11	1269	1275	55	CGCAGCCCCCUCGUGGUGCCAAA	|||||||	AGUAAGGUUCUGCACGGUUA
254692821	oar	NM_001163606.1	PC-5p-22990_53	1474	1480	56	UCCUCUGCACUUGAACCCCACAU	||||||	UGUCUGUACUCUCCAGGGGUGU
254692821	oar	NM_001163606.1	PC-5p-22990_53	16	22	69	CCCCCCGGGCUUCCAUCCCCACC	|||||||	UGUCUGUACUCUCCAGGGGUGU
254692821	oar	NM_001163606.1	bta-miR-214	1322	1328	87	CCCACGUCAACGUCU---CCUGCUGU	|||| |||||||	UGACGGACAGACACGGACGACA
254692821	oar	NM_001163606.1	bta-miR-214	1424	1430	85	CAGCUUCUUUGUCAG--CCUGCUGU	|||| |||||||	UGACGGACAGACACGGACGACA
254692821	oar	NM_001163606.1	bta-miR-23b-5p_L+1	1226	1232	88	GCACUAAAGGACUGAGGAACCCA	|||||||	UUUAGUCGUACGGUCCUUGGGU
254692821	oar	NM_001163606.1	bta-miR-2447_R-1	1595	1601	57	CUCUGGGCUUCAGUUUUCCCAGC	|||||||	CGUCGGUUUGGCCAAGGGUCU
254692821	oar	NM_001163606.1	bta-miR-9_R+1	133	139	80	GCCGGAGGAGCCCAAACCAAAGA	|||||||	AGUAUGUCGAUCUAUUGGUUUCU
254692821	oar	NM_001163606.1	hsa-miR-143_R+1_1ss16TC	226	232	88	CUACACGAAGAGUUCUCAUCUCA	|||||||	ACUCGACGUCACGAAGUAGAGU
254692821	oar	NM_001163606.1	hsa-miR-4532_R-1	22	28	93	GGGCUUCCAUCCCCACCCCGGGC	|||||||	CGGCCCGAGGGGCCCC
254692821	oar	NM_001163606.1	mmu-miR-322	494	500	81	UGGACCAAAAACCGC--UGCUGCUA	|||||| |||||||	AGGUUUUGUACUUAACGACGAC
254692821	oar	NM_001163606.1	mmu-miR-326_1ss16TA	1605	1611	93	CAGUUUUCCCAGCUGCCCAGAGA	|||||||	UGACCACCUUCCCGGGUCUCC
254692821	oar	NM_001163606.1	mmu-miR-326_1ss16TA	1627	1633	58	AGAGAGCUGUGAGAACCAGAGAA	||||||	UGACCACCUUCCCGGGUCUCC
254692821	oar	NM_001163606.1	oan-miR-92a-2*	775	781	73	GACUUGUGCAACAAG-CCCAACCC	|||||| |||||||	UCGUAACGUUGACUAGGGUUGGA
254692811	oar	NM_001163601.1	bta-miR-1	799	805	68	GGCAUGGCAGCUGGUACAUUCCU	|||||||	UAUGUAUGAAGAAAUGUAAGGU
254692811	oar	NM_001163601.1	bta-miR-1_1ss17AG	799	805	68	GGCAUGGCAGCUGGUACAUUCCU	|||||||	UAUGUGUGAAGAAAUGUAAGGU
254692811	oar	NM_001163601.1	bta-miR-1_R+1_1ss16TC	799	805	78	GGCAUGGCAGCUGGU--ACAUUCCU	||| |||||||	CUAUGUACGAAGAAAUGUAAGGU
254692811	oar	NM_001163601.1	bta-miR-206_2ss16TC22GA	799	805	78	GGCAUGGCAGCUGGU--ACAUUCCU	||| |||||||	AGUGUGCGAAGGAAUGUAAGGU
254692811	oar	NM_001163601.1	bta-miR-214	39	45	81	UGGCUGCCUAUUUGC-CCUGCUGG	|||||| |||||||	UGACGGACAGACACGGACGACA
254692811	oar	NM_001163601.1	bta-miR-22-3p_R+1	789	795	78	UCUGUUAGAAGGCAUGGCAGCUG	|||||||	UGUCAAGAAGUUGACCGUCGAA
254692811	oar	NM_001163601.1	bta-miR-29c_R-1	44	50	64	GCCUAUUUGCCCUGCUGGUGCUC	|||| |||||||	UUGGCUAAAGUUU---ACCACGAU
254692811	oar	NM_001163601.1	bta-miR-7	343	349	83	CUGGGCUUCUUCCUUGUCUUCCU	|||||||	UUGUUGUUUUAGUGAUCAGAAGGU
254692811	oar	NM_001163601.1	hsa-miR-4454_L+1	124	130	58	ACAGGUUGUCACCGCCGGAUCCU	|||||||	ACCACGGCACUGAGCCUAGGC
254692811	oar	NM_001163601.1	hsa-miR-4532_R-1	832	838	98	UUCCUGGAAAUUCUGCCCCGGGA	|||||||	CGGCCCGAGGGGCCCC
254692801	oar	NM_001163596.1	bta-miR-22-5p	831	837	77	CUCUGCCUUGACGCAGAAGAACU	|||| |||||||	AUUUCGAACGGUGACUUCUUGA
254692801	oar	NM_001163596.1	bta-miR-29c_R-1	230	236	70	CGGGCAUCGUGGUAAUGGUGCUG	|||||||	UUGGCUAAAGUUUACCACGAU
254692801	oar	NM_001163596.1	bta-miR-7	571	577	66	UACCCGGAUACAGAUGUCUUCCU	|||||||	UUGUUGUUUUAGUGAUCAGAAGGU
254692801	oar	NM_001163596.1	hsa-miR-4532_R-1	317	323	81	GAUCCCCGACCCCUCCCCCGGGA	|||||||	CGGCCCGAGGGGCCCC
254692801	oar	NM_001163596.1	mmu-miR-322	799	805	85	GAGAAAAUCCGAGCCUGCUGCUA	|||||||	AGGUUUUGUACUUAACGACGAC
254692795	oar	NM_001163593.1	PC-3p-109470_9	471	477	60	GAAGGGCUCUGACAUUCCAUGAA	||||||	ACGGUGUGUCGAACAGGUACU
254692795	oar	NM_001163593.1	PC-5p-101090_7	316	322	62	GGAAGGAGACCCAGCUCCCUGGC	||||| |||||||	CGUGAUCCUCGAUGU--AGGGACCC
254692795	oar	NM_001163593.1	bta-miR-1	467	473	86	GAGGGAAGGGCUCUGACAUUCCA	|||||||	UAUGUAUGAAGAAAUGUAAGGU
254692795	oar	NM_001163593.1	bta-miR-1_1ss17AG	467	473	86	GAGGGAAGGGCUCUGACAUUCCA	|||||||	UAUGUGUGAAGAAAUGUAAGGU
254692795	oar	NM_001163593.1	bta-miR-1_R+1_1ss16TC	467	473	87	GAGGGAAGGGCUCUG--ACAUUCCA	||| |||||||	CUAUGUACGAAGAAAUGUAAGGU
254692795	oar	NM_001163593.1	bta-miR-206_2ss16TC22GA	467	473	87	GAGGGAAGGGCUCUG--ACAUUCCA	||| |||||||	AGUGUGCGAAGGAAUGUAAGGU
254692795	oar	NM_001163593.1	hsa-miR-103a-2*_R+1_1ss16CT	714	720	67	AGGGCACAGACUGUG-AGAAGCAC	||||| ||||||	UGUUCCGUUGUGACAUUUCUUCGA
254692795	oar	NM_001163593.1	hsa-miR-664_2ss13CT16-T	348	354	88	AGGUCACGGUUGGGAAAUGAAUA	|||||||	ACAUCCGAUCCUCUAUUUACUUAU
251823920	oar	NM_001163057.1	PC-3p-14023_92	248	254	73	AAAUGAAAUCAGAAAACUGGAAG	||| ||||||	UUUUCCAGUC-UGACCUC
251823920	oar	NM_001163057.1	PC-3p-74109_12	513	519	91	AGGAUGUGUGUUCAUCUACUGCC	|||||| |||||||	AGACUCCUACCUGC-----GAUGACGU
251823920	oar	NM_001163057.1	PC-5p-134116_6	247	253	97	AAAAUGAAAUCAGAAAACUGGAA	|||||||	UCCCUACAGACCCUUUUGACCUG
251823920	oar	NM_001163057.1	bta-miR-216b	193	199	93	UUGCAGAGCUUAAAGAGAGAUUA	|||||||	AGUGUAAACGGACGUCUCUAAA
251823920	oar	NM_001163057.1	bta-miR-582_R-1	738	744	83	CUCUACUAUAAAAGAAACUGUAU	|||||||	CAUUGACCAACUUGUUGACAUU
251823920	oar	NM_001163057.1	hsa-miR-100*_R-1_1ss10AG	166	172	88	CUGCAAAAAAAAAAACAAGCUUU	|||||||	UAUGGAUAUCUGUGUUCGAAC
251823920	oar	NM_001163057.1	mmu-miR-326_1ss16TA	133	139	87	AACUUGAAGUGAAAACCAGAGAA	||||||	UGACCACCUUCCCGGGUCUCC
251823920	oar	NM_001163057.1	oan-miR-218*_R+2_1ss12TC	760	766	85	UACCUGCUUUGAAUU--CAUGUUAA	||||| ||||||	CCACGAACUGCCUUGGUACAAA
251823920	oar	NM_001163057.1	oan-miR-29a-1*	238	244	95	AUUGUUUAAAAAAUGAAAUCAGA	|||||||	GACUUGUGGUUUUCUUUAGUCA
251823912	oar	NM_001163053.1	PC-5p-68984_14	102	108	99	ACCCAAGGAUGUCAACGCCGCCA	|||||||	GGUCUCAGCGGCGGC
251823912	oar	NM_001163053.1	bta-miR-214	63	69	68	GUACAUGGCCUGCUG---CCUGCUGU	||||| |||||||	UGACGGACAGACACGGACGACA
251823912	oar	NM_001163053.1	bta-mir-1468-p3	1037	1043	88	CACUUUGUAAAAAUGAUUUUGCA	|||||||	AAGGUAAACGAAUAAAACGA
251823904	oar	NM_001163049.1	PC-5p-101090_7	679	685	62	ACCAAGGCCCCCAGCUCCCUGGA	|||||||	CGUGAUCCUCGAUGUAGGGACCC
251823904	oar	NM_001163049.1	PC-5p-134116_6	1106	1112	76	UGGAGACUCUAGAUGAACUGGAG	||| |||||||	UCCCUACAGACCCUUUUGACCUG
251823904	oar	NM_001163049.1	ssc-miR-23a_R+3_1ss16AC	789	795	69	AAGGACACCCAAAACAUGUGAAA	||| ||||||	UAACCUUUCGGGACCGUUACACUA
242247514	oar	NM_001162559.1	bta-miR-653_L-1R+1	455	461	70	CACUUCAGUGGCUUAUUCAACAU	||||||	AGUUGUCUCUAACAAAGUUGU
242247514	oar	NM_001162559.1	bta-miR-653_L-1R+1	85	91	51	AUACCUACAGUGGGC--UUCAACAU	|||| ||||||	AGUUGUCUCUAACAAAGUUGU
242247514	oar	NM_001162559.1	hsa-miR-103a-2*_R+1_1ss16CT	474	480	80	ACAUUCAAAAUCUAGAAGAAGCU	|||||||	UGUUCCGUUGUGACAUUUCUUCGA
242247514	oar	NM_001162559.1	hsa-miR-664_2ss13CT16-T	360	366	81	ACAGCUAAUUGAAAAAAUGAAUC	|||||||	ACAUCCGAUCCUCUAUUUACUUAU
242247514	oar	NM_001162559.1	mmu-miR-322	394	400	99	CAGGAUAGAGAAAUUUGCUGCUA	|||||||	AGGUUUUGUACUUAACGACGAC
242247514	oar	NM_001162559.1	oan-miR-126_L-1R+1_1ss17AG	171	177	73	CCGGAGCAUGUGGGAACGGUACU	||| |||||||	UGCGUAGUAAUGAG-UGCCAUGC
242247514	oar	NM_001162559.1	rno-miR-1_L-1	459	465	60	UCAGUGGCUUAUUCAACAUUCAA	||||||	UAUGUGUGAAGAAAUGUAAGG
242247486	oar	NM_001162552.1	PC-5p-22990_53	120	126	64	CAUCGACACCAUCUCCCCCACAC	||||||	UGUCUGUACUCUCCAGGGGUGU
242247470	oar	NM_001162548.1	PC-5p-22990_53	203	209	82	AGUCGGUGACCACCAUCCCCACU	||| |||||||	UGUCUGUACUCUCC--AGGGGUGU
242247470	oar	NM_001162548.1	hsa-miR-193b*	469	475	88	CUCCCCGAUGCCAUG-AAACCCCA	||| |||||||	AGUAGAGCGGGAGUUUUGGGGC
242247470	oar	NM_001162548.1	hsa-miR-4454_L+1	121	127	73	GGGAACAAGGAAAUGCGGAUCCU	|||||||	ACCACGGCACUGAGCCUAGGC
242247438	oar	NM_001162567.1	PC-5p-68984_14	272	278	54	ACGCCAACCCCGCCUCGCCGCCC	|||||||	GGUCUCAGCGGCGGC
240849364	oar	NM_001161876.1	oan-miR-29a-1*	328	334	70	UUCCUUUUCGUUUAGAAUCAGAA	||||||	GACUUGUGGUUUUCUUUAGUCA
240849330	oar	NM_001161871.1	PC-3p-150460_5	607	613	81	CGCAUGGCAGGCUCCGCCUUUGA	||| |||||||	GACGAGAUGUCAGAC-CGGAAACC
240849280	oar	NM_001161861.1	PC-3p-109470_9	58	64	91	UGCUUAUGACAAAGAGUCCAUGG	||| |||||||	ACGGUGUGUCGAACAGGUACU
240849280	oar	NM_001161861.1	PC-3p-87299_10	569	575	82	UCCCUUGGGGCCGCCGGCGGCGA	|||||||	GCGCUCCCCGCCGCC
240849280	oar	NM_001161861.1	PC-5p-22990_53	1445	1451	78	AUGUACUUGCUCAGCUCCCCACU	|||||||	UGUCUGUACUCUCCAGGGGUGU
240849280	oar	NM_001161861.1	PC-5p-68984_14	386	392	51	CUGCGGAGCAGCGGUCGCCGCCC	|||||||	GGUCUCAGCGGCGGC
240849280	oar	NM_001161861.1	PC-5p-68984_14	408	414	91	CUCGGAGGCACCGGACGCCGCCA	|||||||	GGUCUCAGCGGCGGC
240849280	oar	NM_001161861.1	bta-miR-653_L-1R+1	1482	1488	99	UUAUAGUCCAAUUUUUUUCAACA	|||||||	AGUUGUCUCUAACAAAGUUGU
240849280	oar	NM_001161861.1	bta-miR-653_L-1R+1	1509	1515	86	AACCUAUAGCAAUCAUUUCAACU	|||||||	AGUUGUCUCUAACAAAGUUGU
240849280	oar	NM_001161861.1	bta-mir-328-p5	195	201	92	AUAACUUCCAUUGUUUCCGAAAA	|||| |||||||	GCGAGGUCCG--AGGCUUUG
240849280	oar	NM_001161861.1	hsa-miR-148a*_L+1	1513	1519	73	UAUAGCAAUCAUUUCAACUUUAU	||||||	UCAGCCUCACAGAGUCUUGAAAC
240849280	oar	NM_001161861.1	oar-miR-539-5p_L+2R-2	1083	1089	82	AAACAUCGAAAAGGC--AUUUCUCA	|||| |||||||	UGUGUGGUUCCUAUUAAAGAGG
240849260	oar	NM_001161892.1	PC-3p-91431_9	116	122	73	UGCUGCUUCCGAAGUUGAUUGAC	|||||||	CAGACAGGGUGUUGACUAACUC
240849260	oar	NM_001161892.1	PC-3p-91431_9	257	263	90	UUGGUCUUGCUCGAGUGAUUGAA	|||||||	CAGACAGGGUGUUGACUAACUC
240849260	oar	NM_001161892.1	mmu-miR-322	101	107	58	AUGAGGGGGGCAAGGUGCUGCUU	|||||||	AGGUUUUGUACUUAACGACGAC
240849240	oar	NM_001161887.1	bta-miR-1434_L-5	891	897	86	GACUGAAUUUGUUGGCUUAGAUA	|||||||	GGAGUCUGGAAUCUAA
240849240	oar	NM_001161887.1	bta-miR-144_R-2	1300	1306	61	AUGAGAGGAGAAGAAAUACUGUC	|||||||	UCAUGUAGUAGAUAUGACAU
240849240	oar	NM_001161887.1	bta-miR-150_R-1	1112	1118	69	AAGCUGGAAUUGAAAUGGGAGAU	||||||	GUGACCAUGUUCCCAACCCUCU
240849240	oar	NM_001161887.1	bta-miR-551b_L-1R+1	1154	1160	96	CGAAUGAAAAACUGU-UGGGUCGU	||||| |||||||	UGACUUUGGUUCAUACCCAGCG
240849240	oar	NM_001161887.1	bta-miR-92a_1ss16GA	1603	1609	74	UAGGUACUUAAAAUAUGCAAUAA	||||||	UGUCCGACCCUGUUCACGUUAU
240849240	oar	NM_001161887.1	hsa-miR-30e*	994	1000	80	CAGAAAAGGUUUCAAACUGAAAU	|||||||	CGACAUUUGUAGGCUGACUUUC
240849240	oar	NM_001161887.1	oan-miR-20a-2*_L-1	753	759	70	GUCAUAUUUUAAAAAUAAUGCAU	|||||||	UGAAAUUCACGAGUAUUACGUC
240849240	oar	NM_001161887.1	oan-miR-29a-1*	397	403	60	GUUGUGAGAAAAGUGAAUCAGAA	||||| ||||||	GACUUGUGGUUUUCU-UUAGUCA
239915951	oar	NM_001161733.1	PC-3p-36398_30	239	245	51	UUCCAGCUCUGGCCAAGGUUCUC	|||||||	GUUUUCCAAGCAAGUCCAAGAA
239915951	oar	NM_001161733.1	bta-miR-378_R+1_1ss16AC	176	182	95	CUUUACUUCUCAUCCAGUCCAGA	|||||||	UCGGAAGCCUGAGGUUCAGGUCA
239915951	oar	NM_001161733.1	bta-mir-328-p5	21	27	74	AUUGGCUUUCCGUUA-CCGAAAAG	||| ||||||	GCGAGGUCCGAGGCUUUG
239915951	oar	NM_001161733.1	mmu-miR-326_1ss16TA	80	86	94	GUGGGCUCCUCAGUCCCCAGAGA	|||||||	UGACCACCUUCCCGGGUCUCC
238637212	oar	NM_001161379.1	PC-3p-148770_4	56	62	81	GCAUCUCCAGCUGCAGGCCCCGG	||| |||||||	GGUGGGGG-CCGGGGCG
238637212	oar	NM_001161379.1	bta-miR-1	664	670	72	GCCCAGAAACUGACU-ACAUUCCU	||| |||||||	UAUGUAUGAAGAAAUGUAAGGU
238637212	oar	NM_001161379.1	bta-miR-1434_L-5	1202	1208	79	AAUAGCUUCUGAUUUUUAGAUAU	||||||	GGAGUCUGGAAUCUAA
238637212	oar	NM_001161379.1	bta-miR-1_1ss17AG	664	670	72	GCCCAGAAACUGACU-ACAUUCCU	||| |||||||	UAUGUGUGAAGAAAUGUAAGGU
238637212	oar	NM_001161379.1	bta-miR-1_R+1_1ss16TC	664	670	62	GCCCAGAAACUGACUACAUUCCU	|||||||	CUAUGUACGAAGAAAUGUAAGGU
238637212	oar	NM_001161379.1	bta-miR-206_2ss16TC22GA	664	670	65	GCCCAGAAACUGACUACAUUCCU	|||||||	AGUGUGCGAAGGAAUGUAAGGU
238637212	oar	NM_001161379.1	bta-miR-214	264	270	55	CUGUCCCUCCUCUUGCUGCUGAU	||||| ||||||	UGACGGACAGACACG-----GACGACA
238637212	oar	NM_001161379.1	bta-miR-214	35	41	77	GCUGCUACAGGCCUACCUGCUGC	|||||||	UGACGGACAGACACGGACGACA
238637212	oar	NM_001161379.1	bta-miR-2284x_1ss16GC	1121	1127	98	AAUCUGAGUAGAUUUACUUUUCA	|||||||	UUUUGCGCUUGCUUGAAAAGU
238637212	oar	NM_001161379.1	bta-miR-653_L-1R+1	403	409	51	ACCUUCACUGAGAAC--UUCAACAA	|||| ||||||	AGUUGUCUCUAACAAAGUUGU
238637212	oar	NM_001161379.1	hsa-miR-103a-2*_R+1_1ss16CT	886	892	53	CUGGAGGUAAAGAGUAAGAAGCU	|||||||	UGUUCCGUUGUGACAUUUCUUCGA
238637212	oar	NM_001161379.1	hsa-miR-143_R+1_1ss16TC	620	626	56	ACAGGCUCACCUGUUUCAUCUCC	|||||||	ACUCGACGUCACGAAGUAGAGU
238637212	oar	NM_001161379.1	hsa-miR-664_2ss13CT16-T	1210	1216	78	CUGAUUUUUAGAUAUAUGAAUAU	||||| ||||||	ACAUCCGAUCCUCUAUUUACUUAU
238637212	oar	NM_001161379.1	mmu-miR-322	20	26	51	CCAGCUGUGGCUCCAGCUGCUAC	||||||	AGGUUUUGUACUUAACGACGAC
238637212	oar	NM_001161379.1	mmu-miR-322	262	268	61	AGCUGUCCCUCCUCUUGCUGCUG	|||||||	AGGUUUUGUACUUAACGACGAC
238637212	oar	NM_001161379.1	oan-miR-20a-2*_L-1	1232	1238	75	UUUUAAUUGACUUUAAAUGCAAA	||||| ||||||	UGAAAUUCACGAGUA-UUACGUC
226529156	oar	NM_001159276.1	PC-3p-148770_4	815	821	50	GCCCAGCUCACGGCUGGCCCCGU	||| |||||||	GGUGGGGGCCGGGGCG
226529156	oar	NM_001159276.1	hsa-miR-3607-3p_L+5	18	24	63	AGCCCGUGCUGACCAAGUAUCAC	|||||||	GUAGUCUUUCGCAAAUGUCAUAGUA
326937429	oar	NM_001205152.1	bta-mir-1468-p3	409	415	85	UAGUUUGGAUAAAUAAUUUUGCU	|||||||	AAGGUAAACGAAUAAAACGA
326937429	oar	NM_001205152.1	hsa-miR-143_R+1_1ss16TC	349	355	85	UUUUUUUAAAUGCACUCAUCUCU	|||||||	ACUCGACGUCACGAAGUAGAGU
326937429	oar	NM_001205152.1	ssc-miR-23a_R+3_1ss16AC	446	452	85	AUUAAAAAUAUAAUUAUGUGAAA	||||||	UAACCUUUCGGGACCGUUACACUA
326937421	oar	NM_001205148.1	PC-3p-14023_92	1316	1322	96	UGCCUAAAUUAUAGUGACUGGAA	||| |||||||	UUUUCCAGU--CUGACCUC
326937421	oar	NM_001205148.1	PC-5p-134116_6	1317	1323	66	GCCUAAAUUAUAGUGACUGGAAA	||||||	UCCCUACAGACCCUUUUGACCUG
326937421	oar	NM_001205148.1	bta-miR-1	1060	1066	57	CCAGCAUCGGUAGAUACAUUCCU	|||||||	UAUGUAUGAAGAAAUGUAAGGU
326937421	oar	NM_001205148.1	bta-miR-1	246	252	50	UCGGGCCUUUAUCACACAUUCCG	||| |||||||	UAUGUAUGAAGAAA--UGUAAGGU
326937421	oar	NM_001205148.1	bta-miR-1_1ss17AG	1060	1066	57	CCAGCAUCGGUAGAUACAUUCCU	|||||||	UAUGUGUGAAGAAAUGUAAGGU
326937421	oar	NM_001205148.1	bta-miR-1_R+1_1ss16TC	1060	1066	58	CCAGCAUCGGUAGAUACAUUCCU	|||||||	CUAUGUACGAAGAAAUGUAAGGU
326937421	oar	NM_001205148.1	bta-miR-206_2ss16TC22GA	1060	1066	59	CCAGCAUCGGUAGAUACAUUCCU	|||||||	AGUGUGCGAAGGAAUGUAAGGU
326937421	oar	NM_001205148.1	bta-miR-206_2ss16TC22GA	246	252	50	UCGGGCCUUUAUCACACAUUCCG	||| |||||||	AGUGUGCGAAGGAA--UGUAAGGU
326937421	oar	NM_001205148.1	bta-miR-671_R+1	610	616	70	UCUCUGGAUGUAAUUGGCUUCCU	|||||||	GGAGGUCGGGGAGGUCCCGAAGGA
326937421	oar	NM_001205148.1	bta-miR-7	1138	1144	88	AUCUAAAGAAGAUGUGUCUUCCU	|||||||	UUGUUGUUUUAGUGAUCAGAAGGU
326937421	oar	NM_001205148.1	hsa-miR-101*_R-1	1343	1349	87	UAUUUUUUCUGAUGUGAUAACUA	||||||||||	CGUAGUCGUGACACUAUUGAC
326937421	oar	NM_001205148.1	mmu-miR-3096-3p_L-8	717	723	81	AGUCAAGAAAUCUCA--UAAAUCCA	|||| |||||||	ACCGGAGUCCAUUUAGGA
326937421	oar	NM_001205148.1	mmu-miR-322	889	895	53	AUAUGUGAGUCUCUUUGCUGCUC	|||||||	AGGUUUUGUACUUAACGACGAC
315221127	oar	NM_001199792.1	PC-3p-36398_30	1080	1086	80	AACGUUCACCAGAGAAGGUUCUG	|||| |||||||	GUUUUCCAAGCAAG----UCCAAGAA
315221127	oar	NM_001199792.1	PC-3p-51594_22	769	775	51	CGAGGAGUCCUGCACGCGCGGUG	|||||||	UGACGGCCCUCUCUCGCGCCAG
315221127	oar	NM_001199792.1	PC-5p-101090_7	985	991	81	AAUAGUUGCUGCAACCCCUGGAU	||||||	CGUGAUCCUCGAUGUAGGGACCC
315221127	oar	NM_001199792.1	PC-5p-68984_14	456	462	74	CUCUCGCCUCAUGAUCGCCGCCG	|||||||	GGUCUCAGCGGCGGC
315221127	oar	NM_001199792.1	bta-miR-551b_L-1R+1	916	922	92	GAUAAGAAUUUCUCCUGGGUCGA	|||||||	UGACUUUGGUUCAUACCCAGCG
315221127	oar	NM_001199792.1	bta-miR-653_L-1R+1	1199	1205	60	UCAAAUUCAUUCCUGUUUCAACC	|||||||	AGUUGUCUCUAACAAAGUUGU
315221127	oar	NM_001199792.1	bta-miR-671_R+1	960	966	90	CAUCCCUGCAUUACUGGCUUCCU	|||| |||||||	GGAGGUCGGGGAGGUC----CCGAAGGA
315221127	oar	NM_001199792.1	bta-miR-7	1171	1177	69	AAAGACUCGCCUAAAUCUUCCAA	||||||	UUGUUGUUUUAGUGAUCAGAAGGU
315221127	oar	NM_001199792.1	oar-miR-539-5p_L+2R-2	908	914	67	CUGCCUGGGAUAAGAAUUUCUCC	|||||||	UGUGUGGUUCCUAUUAAAGAGG
314122172	oar	NM_001199670.1	bta-miR-187_R+1	344	350	89	UGGGGUUGCAGAGUCAGACACGA	|||| |||||||	AGGCCGACGUUGUGUUCUGUGCU
314122172	oar	NM_001199670.1	oan-miR-499	404	410	97	ACUGUCUUCAAUUUAAGUCUUAA	||| |||||||	UUUGUAGUGAUGUUCAGAAUU
314122172	oar	NM_001199670.1	oan-miR-499	514	520	79	GCAAAGAAUAUAAUCAGUCUUAU	|||||||	UUUGUAGUGAUGUUCAGAAUU
314122172	oar	NM_001199670.1	oan-miR-92a-2*	68	74	54	GGACUACAAGGAGAUCCAACCAG	||| ||||||	UCGUAACGUUGACUAGGGUUGGA
312839823	oar	NM_001199222.1	PC-5p-104280_11	26	32	74	UAUGUGCGACAAAAACCUCUGAA	||||||	CAAGGGUCGGUAAGGGAGACA
312283591	oar	NM_001199067.1	PC-3p-91431_9	279	285	79	UAAUUACAUUAAGUAUGAUUGAG	|||||||	CAGACAGGGUGUUGACUAACUC
312283591	oar	NM_001199067.1	PC-5p-167604_5	290	296	91	AGUAUGAUUGAGCUGGUAGGCAA	|||||||	GUCUGGGACCUCCAUCCGUC
312283591	oar	NM_001199067.1	bta-miR-2447_R-1	95	101	86	UCAGCUUCCACUGAAUUCCCAGC	|||||||	CGUCGGUUUGGCCAAGGGUCU
312283587	oar	NM_001199069.1	PC-5p-68984_14	52	58	94	UGCCAGACGUGCCACCGCCGCCA	|||||||	GGUCUCAGCGGCGGC
305855197	oar	NM_001195312.1	bta-miR-187_R+1	32	38	74	CUGUUCUCCCUCCCCAGACACGA	|||||||	AGGCCGACGUUGUGUUCUGUGCU
297591802	oar	NM_001185120.1	hsa-miR-212_R+1	74	80	99	ACAUGCCAGGAGGGAGACUGUUA	|||||||	ACCGGCACUGACCUCUGACAAU
297206792	oar	NM_001185018.1	PC-5p-101090_7	259	265	68	GCCCUAAUGGUGGUUUCCCUGGU	|||||||	CGUGAUCCUCGAUGUAGGGACCC
297206792	oar	NM_001185018.1	bta-miR-671_R+1	271	277	61	GUUUCCCUGGUGCUGGGCUUCCU	|||| |||||||	GGAGGUCGGGGAGGUC---CCGAAGGA
295844822	oar	NM_001178052.1	hsa-miR-100*_R-1_1ss10AG	295	301	64	CCGCGGGGACCACAUCAAGCUUC	|||||||	UAUGGAUAUCUGUGUUCGAAC
295844822	oar	NM_001178052.1	hsa-miR-4532_R-1	226	232	69	UAUUAUAGUGCCGCC--CCCCGGGG	|||| |||||||	CGGCCCGAGGGGCCCC
295148215	oar	NM_001177679.1	PC-3p-30485_40	448	454	65	AACAAAGAACCUGAGCCAGUGAU	||| ||||||	AUUUCGUCUCCUACG-GGUCACU
295148215	oar	NM_001177679.1	PC-3p-87299_10	421	427	99	CUGUACCUGGAACGAGGCGGCGA	|||||||	GCGCUCCCCGCCGCC
295148215	oar	NM_001177679.1	PC-5p-68984_14	60	66	97	AGAAGAACGGGCUGCCGCCGCCA	|||||||	GGUCUCAGCGGCGGC
295148215	oar	NM_001177679.1	hsa-miR-4454_L+1	168	174	51	CUCACAGCAGGAGAGGGAUCCAU	||||||	ACCACGGCACUGAGCCUAGGC
295148215	oar	NM_001177679.1	hsa-miR-4532_R-1	21	27	54	UACCAAGGACAUGCUCCCGGGAC	||||||	CGGCCCGAGGGGCCCC
291621641	oar	NM_001174115.1	PC-3p-109470_9	1019	1025	69	GCCUAGCAGGCUACAGUCCAUGG	|||||||	ACGGUGUGUCGAACAGGUACU
291621641	oar	NM_001174115.1	PC-3p-74109_12	1169	1175	66	CAUCAGGGAAAUGUAUACUGCAU	||||||	AGACUCCUACCUGCGAUGACGU
291621641	oar	NM_001174115.1	PC-3p-76172_11	537	543	89	UCAGGAGUUCUGCAAGUGCCAAA	|||||||	AGUAAGGUUCUGCACGGUUA
291621641	oar	NM_001174115.1	PC-5p-101090_7	921	927	72	GAUACCUGAGUUCAGUCCCUGGG	||| |||||||	CGUGAUCCUCGAUGUAGGGACCC
291621641	oar	NM_001174115.1	PC-5p-167604_5	1065	1071	87	UUAGUGACUAAGCAUGUAGGCAU	|||||||	GUCUGGGACCUCCAUCCGUC
291621641	oar	NM_001174115.1	bta-miR-144_R-2	737	743	76	UAUAGCAUUAAMCUUUACUGUAU	||| ||||||	UCAUGUAGUAGAU-AUGACAU
291621641	oar	NM_001174115.1	bta-miR-144_R-2	788	794	53	AUUAUGGUCAUUGUCUACUGUAG	|||| ||||||	UCAUGUAGUAGAU-AUGACAU
291621641	oar	NM_001174115.1	bta-miR-214	18	24	97	CGAUGUCAGUAUGUUCCUGCUGC	|||| |||||||	UGACGGACAGACAC----GGACGACA
291621641	oar	NM_001174115.1	bta-miR-2447_R-1	26	32	69	GUAUGUUCCUGCUGCUCCCAGAU	||||||	CGUCGGUUUGGCCAAGGGUCU
291621641	oar	NM_001174115.1	hsa-miR-100*_R-1_1ss10AG	292	298	65	UCUGAAGUGUUCCAUCAAGCUUC	|||||||	UAUGGAUAUCUGUGUUCGAAC
291621641	oar	NM_001174115.1	mmu-miR-101b_R+1	737	743	63	UAUAGCAUUAAMCUUUACUGUAU	||||||	GAAGUCGAUAGUGUCAUGACAU
291621641	oar	NM_001174115.1	mmu-miR-322	20	26	94	AUGUCAGUAUGUUCCUGCUGCUC	|||||||	AGGUUUUGUACUUAACGACGAC
291621641	oar	NM_001174115.1	oar-miR-539-5p_L+2R-2	239	245	81	GCCAGGGCCGAGCCAAUUUCUCA	|||||||	UGUGUGGUUCCUAUUAAAGAGG
289191357	oar	NM_001172550.1	PC-5p-105629_7	945	951	52	GAAACUCUGUGGCUCUCUCGGAU	||||||	CGACAGCCCUACACUGAGAUCAGAGCCU
289191357	oar	NM_001172550.1	PC-5p-134116_6	427	433	61	AGUCAAGAGGGCCAUAACUGGAC	|||||||	UCCCUACAGACCCUUUUGACCUG
289191357	oar	NM_001172550.1	bta-miR-216b	1177	1183	98	GGAAAAGUGAAAAUUAGAGAUUA	|||||||	AGUGUAAACGGACGUCUCUAAA
289191357	oar	NM_001172550.1	oan-miR-29a-1*	1193	1199	68	GAGAUUAAUGUAUAGAAAUCAGU	|||||||||	GACUUGUGGUUUUCUUUAGUCA
261244989	oar	NM_001166184.1	PC-3p-148770_4	342	348	72	CCCACCCCAACCCUCGGCCCCGU	||||||| |||||||	GGUGGGGG------CCGGGGCG
261244989	oar	NM_001166184.1	PC-5p-134116_6	675	681	68	GUGGAUGCUGCCUUUAACUGGAG	||| |||||||	UCCCUACAGACCCUU-UUGACCUG
261244989	oar	NM_001166184.1	bta-miR-22-3p_R+1	158	164	85	CAGCCUGUUCCUGGUGGCAGCUC	||| |||||||	UGUCAAGAAGUUGA-CCGUCGAA
261244989	oar	NM_001166184.1	bta-miR-22-5p	2005	2011	61	UCAGAAAGAAGCUAAAAGAACAU	||||||	AUUUCGAACGGUGACUUCUUGA
261244989	oar	NM_001166184.1	bta-miR-34b_R+1	1877	1883	92	UAGAGAACCUUCAGACACUGCCA	|||||||	UGUUAGUCGAUUAAUGUGACGGA
261244989	oar	NM_001166184.1	bta-miR-671_R+1	759	765	55	AAGAAAAUGGAUCCUGGCUUCCC	|||||||	GGAGGUCGGGGAGGUCCCGAAGGA
261244989	oar	NM_001166184.1	hsa-miR-103a-2*_R+1_1ss16CT	1995	2001	83	GUUAUGAGCUUCAGAAAGAAGCU	|||||||	UGUUCCGUUGUGACAUUUCUUCGA
261244989	oar	NM_001166184.1	mmu-miR-98*	2017	2023	73	UAAAAGAACAUGGACUUGUAUAU	|||||||	UCCUUUCAUCAUUCAACAUAUC
261244975	oar	NM_001166199.1	bta-miR-378_R+1_1ss16AC	69	75	81	GACUGAGAAAAUGUCAGUCCAGU	|||||||	UCGGAAGCCUGAGGUUCAGGUCA
261244975	oar	NM_001166199.1	hsa-mir-1277-p5	161	167	91	UUAUAAUUCAGCUCAUAUAUAUA	|||||||	GUAUGCAUGUAUAUAUAUAUAU
261244975	oar	NM_001166199.1	hsa-mir-1277-p5	163	169	76	AUAAUUCAGCUCAUA--UAUAUAUA	|||| |||||||	GUAUGCAUGUAUAUAUAUAUAU
261244975	oar	NM_001166199.1	hsa-mir-1277-p5	165	171	93	AAUUCAGCUCAUAUAUAUAUAUA	|||||||||||||	GUAUGCAUGUAUAUAUAUAUAU
261244975	oar	NM_001166199.1	hsa-mir-1277-p5	167	173	77	UUCAGCUCAUAUAUAUAUAUAUA	|||||| |||||||	GUAUGCAUGUAUAU--AUAUAUAU
261244965	oar	NM_001166194.1	PC-3p-148770_4	94	100	63	GCUAGACGGUUCGGAGGCCCCGU	|||||||	GGUGGGGGCCGGGGCG
261244965	oar	NM_001166194.1	PC-5p-68984_14	361	367	83	ACAAACUAUGAAGAGGCCGCCAU	||||||	GGUCUCAGCGGCGGC
261244965	oar	NM_001166194.1	oan-miR-92a-2*	28	34	99	AAGUUCGCAGCCAAUCCCAACCA	|||||||	UCGUAACGUUGACUAGGGUUGGA
261244965	oar	NM_001166194.1	ssc-miR-23a_R+3_1ss16AC	283	289	84	UUUGGCGCCGUUACCAAUGUGAA	||| |||||||	UAACCUUUCGGGACCG-UUACACUA
261244955	oar	NM_001166189.1	bta-miR-22-3p_R+1	229	235	60	AAACUGCAUGCCAGAGGCAGCUC	|||||||	UGUCAAGAAGUUGACCGUCGAA
261244955	oar	NM_001166189.1	hsa-miR-4454_L+1	151	157	86	GGCGAGCUGCAGGAGCGGAUCCA	|||||||	ACCACGGCACUGAGCCUAGGC
261244955	oar	NM_001166189.1	oan-miR-29a-1*	388	394	92	UCCCCUCAGAAGAGAAAAUCAGA	|||||||	GACUUGUGGUUUUCUUUAGUCA
261244943	oar	NM_001166185.1	PC-3p-148770_4	207	213	77	UCCCUCCAGCGAGAUGGCCCCGC	||| |||||||	GGUGGGGG--CCGGGGCG
261244943	oar	NM_001166185.1	PC-3p-148770_4	69	75	70	GGAGCCAGAACUCCUGGCCCCGG	|||||||	GGUGGGGGCCGGGGCG
261244943	oar	NM_001166185.1	PC-3p-87299_10	488	494	78	GCAUGCUGGCGGCCUGGCGGCGG	|||||||	GCGCUCCCCGCCGCC
261244943	oar	NM_001166185.1	PC-3p-87299_10	491	497	56	UGCUGGCGGCCUGGCGGCGGCGC	|||||||	GCGCUCCCCGCCGCC
261244943	oar	NM_001166185.1	hsa-miR-4532_R-1	240	246	74	GGCUGGCCCCAUCCUCCCCGGGC	||| |||||||	CGGCCCGA--GGGGCCCC
257900452	oar	NM_001164713.1	PC-5p-104280_11	52	58	74	GGACUUGGAAUUCAACCCUCUGC	|||||||	CAAGGGUCGGUAAGGGAGACA
254692813	oar	NM_001163602.1	PC-3p-87299_10	466	472	73	GGCAGUGAAGUUGCCGGCGGCGC	|||||||	GCGCUCCCCGCCGCC
254692813	oar	NM_001163602.1	bta-miR-29c_R-1	243	249	58	GGAUGGUCUAGCCAUUGGUGCUU	|||||||	UUGGCUAAAGUUUACCACGAU
254692813	oar	NM_001163602.1	bta-miR-29c_R-1	617	623	74	GGGGAGUUGUCAUGAUGGUGCUG	|||||||	UUGGCUAAAGUUUACCACGAU
254692813	oar	NM_001163602.1	hsa-miR-212_R+1	291	297	86	GAUCCUGACCACAAUGACUGUUC	|||| |||||||	ACCGGCACUGACCU--CUGACAAU
254692803	oar	NM_001163597.1	PC-5p-101090_7	789	795	92	CAAAGCAGAGAACAAUCCCUGGG	||| |||||||	CGUGAUCCUCGAUGUAGGGACCC
254692803	oar	NM_001163597.1	PC-5p-68984_14	588	594	68	CGAUUUUGAAAUCCUGCCGCCAG	||||||	GGUCUCAGCGGCGGC
254692803	oar	NM_001163597.1	hsa-miR-103a-2*_R+1_1ss16CT	761	767	61	UGGAUUUAACUGGUCAGAAGCAG	|||| ||||||	UGUUCCGUUGUGACAUUUCUUCGA
254692803	oar	NM_001163597.1	hsa-miR-193b*	949	955	67	AAAAGGAUCAGCCGG--AAACCCCU	||| |||||||	AGUAGAGCGGGAGUUUUGGGGC
254692803	oar	NM_001163597.1	oan-miR-218*_R+2_1ss12TC	834	840	82	CCAGCUUGGCGUGUCCCAUGUUU	||||| |||||||	CCACGAACUGCCUU-GGUACAAA
251823930	oar	NM_001163044.1	PC-5p-134116_6	737	743	82	ACCUGGCAUCUCUGA---AACUGGAU	|||| |||||||	UCCCUACAGACCCUUUUGACCUG
251823918	oar	NM_001163056.1	PC-3p-14023_92	225	231	62	UCAUACAGACCGAACACUGGAAA	||||||	UUUUCCAGUCUGACCUC
251823918	oar	NM_001163056.1	PC-5p-134116_6	225	231	53	UCAUACAGACCGAACACUGGAAA	||||||	UCCCUACAGACCCUUUUGACCUG
251823918	oar	NM_001163056.1	bta-miR-2447_R-1	317	323	64	ACCAAAUAGGCCCUCUUCCCAGC	||||| |||||||	CGUCGGUUUGGCC-----AAGGGUCU
251823918	oar	NM_001163056.1	hsa-miR-30e*	234	240	94	CCGAACACUGGAAACACUGAAAA	|||| |||||||	CGACAUUUGUAGGC----UGACUUUC
251823918	oar	NM_001163056.1	hsa-mir-3676-p3	400	406	75	AUUAUGUACGCUACCAUUCGAAC	|||| |||||||	CCGUGGCGACCCUAAGCUUG
251823910	oar	NM_001163052.1	bta-miR-214	105	111	99	CACCCUACUGUUCCU-CCUGCUGA	|||| |||||||	UGACGGACAGACACGGACGACA
251823910	oar	NM_001163052.1	bta-miR-217_R-1	971	977	79	UUCUGGAGCCAGAAUAUGCAGUC	|||||||	AGGUUAGUCAAGGACUACGUCAU
251823910	oar	NM_001163052.1	bta-miR-31_R+2	1064	1070	81	UGAUUUUAAAAAGCUUCUUGCCC	|||||||	UGUCGAUACGGUCGUAGAACGGA
251823910	oar	NM_001163052.1	bta-miR-551b_L-1R+1	414	420	64	CAAAUUUGCCCAGCU-UGGGUCGG	||| |||||||	UGACUUUGGUUCAUACCCAGCG
251823910	oar	NM_001163052.1	hsa-miR-193b*	120	126	99	CCUGCUGACCACAAAAAACCCCA	|||||||	AGUAGAGCGGGAGUUUUGGGGC
251823910	oar	NM_001163052.1	ssc-miR-23a_R+3_1ss16AC	665	671	64	UAGAAAAGUCUCUUGAUGUGAAU	||||||	UAACCUUUCGGGACCGUUACACUA
251823906	oar	NM_001163050.1	bta-miR-214	107	113	97	UGACAUGAACAGGAGCCUGCUGA	|||||||	UGACGGACAGACACGGACGACA
251823906	oar	NM_001163050.1	bta-miR-31_R+2	59	65	91	CAGCCUUCAAGGCCCUCUUGCCA	|||||||	UGUCGAUACGGUCGUAGAACGGA
251823906	oar	NM_001163050.1	mmu-miR-5097_L+1R-10	95	101	91	CCACCGUUCCAAUGACAUGAACA	|||||||	UGUCCCUGUACUUGG
251823898	oar	NM_001163046.1	bta-miR-22-5p	723	729	93	UGACUGCGUCAAAGAGAAGAACA	|||||||	AUUUCGAACGGUGACUUCUUGA
251823898	oar	NM_001163046.1	bta-miR-34b_R+1	654	660	56	GGCCAUUCCACAGUUCACUGCCG	|||||||	UGUUAGUCGAUUAAUGUGACGGA
251823898	oar	NM_001163046.1	hsa-miR-103a-2*_R+1_1ss16CT	586	592	66	GAGAGCCUGAAGCGGAAGAAGCA	|||||||	UGUUCCGUUGUGACAUUUCUUCGA
242247510	oar	NM_001162558.1	PC-5p-22990_53	413	419	88	UCAACGAGGACAUGA----UCCCCACU	||||||| |||||||	UGUCUGUACUCUCCAGGGGUGU
242247510	oar	NM_001162558.1	bta-miR-22-5p	153	159	88	GGCUCACGUGGACCAGAAGAACA	|||||||	AUUUCGAACGGUGACUUCUUGA
242247510	oar	NM_001162558.1	mmu-miR-322	736	742	97	CAGGACCGAGAGAUAUGCUGCUA	|||||||	AGGUUUUGUACUUAACGACGAC
242247502	oar	NM_001162556.1	bta-miR-34b_R+1	600	606	88	GAUGCAGUCUCAAGCCACUGCCA	|||||||	UGUUAGUCGAUUAAUGUGACGGA
242247502	oar	NM_001162556.1	bta-miR-671_R+1	424	430	54	GAGGCUCUACGAGAUGCUUCCAU	||||||	GGAGGUCGGGGAGGUCCCGAAGGA
242247502	oar	NM_001162556.1	hsa-miR-100*_R-1_1ss10AG	36	42	96	CAAAAGAGAGAUAAA--CAAGCUUC	||| |||||||	UAUGGAUAUCUGUGUUCGAAC
242247502	oar	NM_001162556.1	hsa-miR-664_2ss13CT16-T	64	70	98	CAAAAAGAAAAGAAAAAUGAAUA	|||||||	ACAUCCGAUCCUCUAUUUACUUAU
242247482	oar	NM_001162551.1	PC-3p-14023_92	497	503	59	AAAAAGAAGGCCGGGGACUGGAC	|||| |||||||	UUUUCCAGU--CUGACCUC
242247482	oar	NM_001162551.1	bta-miR-187_R+1	249	255	78	CUACCAGGAAUUUGAAGACACGG	|||||||	AGGCCGACGUUGUGUUCUGUGCU
242247482	oar	NM_001162551.1	bta-miR-22-5p	322	328	99	GUAGAAAAGUAUAUAGAAGAACA	|||||||	AUUUCGAACGGUGACUUCUUGA
242247482	oar	NM_001162551.1	hsa-miR-103a-2*_R+1_1ss16CT	79	85	55	UCCCUCAAGCAGAAGAAGAAGCG	|||||||	UGUUCCGUUGUGACAUUUCUUCGA
242247482	oar	NM_001162551.1	hsa-miR-664_2ss13CT16-T	289	295	96	UACACGCCUAUUUUUAAUGAAUA	|||||||	ACAUCCGAUCCUCUAUUUACUUAU
242247482	oar	NM_001162551.1	mmu-miR-322	422	428	92	GUGACAUUUUUGACAUGCUGCUC	|||| |||||||	AGGUUUUGUACUUA----ACGACGAC
242247466	oar	NM_001162547.1	hsa-miR-103a-2*_R+1_1ss16CT	526	532	64	UCGCGGAUCUUCGGGAAGAAGCA	|||||||	UGUUCCGUUGUGACAUUUCUUCGA
242247466	oar	NM_001162547.1	hsa-miR-4454_L+1	538	544	67	GGGAAGAAGCAGAUGCGGAUCCU	|||||||	ACCACGGCACUGAGCCUAGGC
242247466	oar	NM_001162547.1	hsa-miR-4532_R-1	202	208	93	GAGCUGAGCCUAGGCCCCCGGGA	||| |||||||	CGGCCCGAGGGGCCCC
242247466	oar	NM_001162547.1	mmu-miR-322	350	356	64	UGAUGCACAAGCAGCUGCUGCUC	||| |||||||	AGGUUUUGUACUUA-ACGACGAC
242247466	oar	NM_001162547.1	mmu-miR-322	842	848	57	AACUGCGGGAUGCAGUGCUGCUG	|||||||	AGGUUUUGUACUUAACGACGAC
242247442	oar	NM_001162568.1	bta-miR-214	192	198	60	GCUCCAGUCACGUGACCUGCUGG	||| |||||||	UGACGGACAGACAC--GGACGACA
242247442	oar	NM_001162568.1	bta-miR-214	474	480	83	GCACAUCAAUGCCAUCCUGCUGG	|||||||	UGACGGACAGACACGGACGACA
242247430	oar	NM_001162565.1	bta-miR-187_R+1	237	243	55	CAACAAGUGGUUCACAGACACGU	|||||||	AGGCCGACGUUGUGUUCUGUGCU
242247430	oar	NM_001162565.1	bta-miR-7	814	820	65	UACUAUGUGAUCUAU--UCUUCCAC	||| ||||||	UUGUUGUUUUAGUGAUCAGAAGGU
242247430	oar	NM_001162565.1	bta-miR-9_R+1	622	628	72	GGUACCAUCGAUGGGACCAAAGA	|||||||	AGUAUGUCGAUCUAUUGGUUUCU
242247430	oar	NM_001162565.1	mdo-mir-739-p3_1ss16CT	1011	1017	74	AGGGCGUUCAAGGAAAAGUUCUG	|||||||	UGAAGUCGGAAGUUUCAAGAG
242247430	oar	NM_001162565.1	oan-miR-20a-2*_L-1	767	773	51	AUGUUUUCACUCCAGAAUGCAAA	||||||	UGAAAUUCACGAGUAUUACGUC
242247418	oar	NM_001162562.1	PC-5p-68984_14	728	734	54	AAGGUCUGGUCUCCAGCCGCCAC	||||||	GGUCUCAGCGGCGGC
242247418	oar	NM_001162562.1	bta-miR-214	495	501	51	UGGCUGCGAGGCAGUCCUGCUGG	|||||||	UGACGGACAGACACGGACGACA
242247418	oar	NM_001162562.1	bta-mir-328-p5	428	434	76	GCAUUGGCCGUGACAUCCGAAAG	|||||||	GCGAGGUCCGAGGCUUUG
242247418	oar	NM_001162562.1	mmu-miR-322	123	129	90	UGCAGAGGGAGCAAAUGCUGCUU	|||||||	AGGUUUUGUACUUAACGACGAC
240849360	oar	NM_001161875.1	PC-5p-134116_6	40	46	94	GGGGUGACCUACCAAAACUGGAA	|||||||	UCCCUACAGACCCUUUUGACCUG
240849360	oar	NM_001161875.1	bta-miR-124b_R-4	735	741	61	GAAGAAAAAAUCUGGGUGCCUUG	|||||||	CGUAAGUGGCGCACGGAAU
240849360	oar	NM_001161875.1	bta-miR-2447_R-1	256	262	88	UUUAGCAAGGACCAGUUCCCAGA	||| |||||||	CGUCGGUUUGGCC--AAGGGUCU
240849360	oar	NM_001161875.1	bta-miR-2447_R-1	452	458	65	AUAGUUUAGAAAACA--UCCCAGAA	||| ||||||	CGUCGGUUUGGCCAAGGGUCU
240849360	oar	NM_001161875.1	bta-miR-29c_R-1	621	627	81	UAUGGCAAACAGGAUUGGUGCUU	|||||||	UUGGCUAAAGUUUACCACGAU
240849360	oar	NM_001161875.1	bta-miR-9_R+1	655	661	86	GAGUGUUCAGCAAAG--ACCAAAGA	|||| |||||||	AGUAUGUCGAUCUAUUGGUUUCU
240849360	oar	NM_001161875.1	mmu-miR-326_1ss16TA	258	264	88	UAGCAAGGACCAGUUCCCAGAGG	||| |||||||	UGACCACCUUCCC--GGGUCUCC
240849347	oar	NM_001161873.1	hsa-miR-143_R+1_1ss16TC	62	68	74	AGACGACUUCUACAAUCAUCUCU	|||||||	ACUCGACGUCACGAAGUAGAGU
240849336	oar	NM_001161872.1	PC-3p-74109_12	804	810	87	CUUCCACCGCAAGUUCUACUGCA	|||||||	AGACUCCUACCUGCGAUGACGU
240849336	oar	NM_001161872.1	PC-3p-87299_10	1303	1309	93	AGGCUGCGGCGAGCGGGCGGCGA	||||| |||||||	GCGCUCC-CCGCCGCC
240849336	oar	NM_001161872.1	PC-3p-87299_10	1399	1405	66	CGCGAGAAGGCCAGCGGCGGCGG	|||||||	GCGCUCCCCGCCGCC
240849336	oar	NM_001161872.1	PC-3p-87299_10	815	821	69	AGUUCUACUGCAUCCGCGGCGAG	||||||	GCGCUCCCCGCCGCC
240849336	oar	NM_001161872.1	bta-mir-483-p5	435	441	60	CGAGAAGAAGCUCAGCCCGCCCU	|||||||	GCGGGAGGAAAGAAGGGCGGGA
240849311	oar	NM_001161868.1	hsa-mir-1277-p5	314	320	87	ACUCCCUUGAUAUGUUAUAUAUA	|||||||	GUAUGCAUGUAUAUAUAUAUAU
240849296	oar	NM_001161865.1	oan-miR-29a-1*	311	317	67	AGGAGCCUGAGAAGGAAAUCAGA	|||||||	GACUUGUGGUUUUCUUUAGUCA
240849284	oar	NM_001161862.1	PC-3p-30485_40	380	386	74	AAAUAGAUCGUUAUGCCAGUGAA	||| ||||||	AUUUCGUCUCCUACG--GGUCACU
240849284	oar	NM_001161862.1	bta-miR-22-3p_R+1	546	552	92	GUCUUUCAUGACGAUGGCAGCUG	|||||||	UGUCAAGAAGUUGACCGUCGAA
240849284	oar	NM_001161862.1	bta-miR-31_R+2	115	121	80	UCUGGGGUUGGAAAGUCUUGCCU	|||||||	UGUCGAUACGGUCGUAGAACGGA
240849284	oar	NM_001161862.1	mmu-miR-322	649	655	94	GCAGUCAAGUGGAGGUGCUGCUA	|||||||	AGGUUUUGUACUUAACGACGAC
240849284	oar	NM_001161862.1	oan-miR-20a-2*_L-1	511	517	67	GAAACCAGUGCUAAGAAUGCAAC	|||||| ||||||	UGAAAUUCACGAGUAUUACGUC
240849284	oar	NM_001161862.1	oan-miR-29b*_R+1_2ss10TC18TC	496	502	81	GGAAUUCCAUUUUUGGAAACCAG	|||||||	AGAUUCGGUGGUACACUUUGGUC
240849284	oar	NM_001161862.1	ssc-miR-23a_R+3_1ss16AC	416	422	75	UGUUGGUAGGGAACAAAUGUGAU	|||||||	UAACCUUUCGGGACCGUUACACUA
240849264	oar	NM_001161856.1	PC-3p-87299_10	23	29	98	GUCGGCGGAGGGCGA--GGCGGCGU	|||| |||||||	GCGCUCCCCGCCGCC
240849264	oar	NM_001161856.1	PC-5p-22990_53	260	266	94	UUCCUGGAGAAUAUAUCCCCACU	|||||||	UGUCUGUACUCUCCAGGGGUGU
240849264	oar	NM_001161856.1	PC-5p-68984_14	103	109	82	GCCUCUCCCCGAGCUCGCCGCCU	|||||||	GGUCUCAGCGGCGGC
240849252	oar	NM_001161890.1	PC-5p-101090_7	143	149	50	AUCUCACCUGCUUGCCCCUGGAG	||||||	CGUGAUCCUCGAUGUAGGGACCC
240849252	oar	NM_001161890.1	bta-miR-214	109	115	92	UGUUUUAUAUUUAAUCCUGCUGU	|||||||	UGACGGACAGACACGGACGACA
240849252	oar	NM_001161890.1	oan-miR-218*_R+2_1ss12TC	39	45	89	GGCCAUUUCUCAGUCCCAUGUUA	|||||||	CCACGAACUGCCUUGGUACAAA
240849252	oar	NM_001161890.1	oar-miR-539-5p_L+2R-2	28	34	99	GGGUCGACCGUGGCCAUUUCUCA	|||||||	UGUGUGGUUCCUAUUAAAGAGG
240849244	oar	NM_001161888.1	PC-3p-148770_4	1024	1030	83	GGCUUUGAGCCUGGUGGCCCCGA	|||||||	GGUGGGGGCCGGGGCG
240849244	oar	NM_001161888.1	PC-3p-30485_40	1163	1169	53	CUGGGGAGGAUGGCACCCAGUGC	||||||| |||||||	AUUUCGUCUCCUAC---GGGUCACU
240849244	oar	NM_001161888.1	PC-3p-30485_40	1507	1513	54	CCGGAGAUGCUGGCCCCCAGUGA	|||||||	AUUUCGUCUCCUACGGGUCACU
240849244	oar	NM_001161888.1	bta-miR-551b_L-1R+1	379	385	85	AGCAGCCUCUCCAAG--UGGGUCGA	||||| |||||||	UGACUUUGGUUCAUACCCAGCG
240849244	oar	NM_001161888.1	hsa-miR-103a-2*_R+1_1ss16CT	1741	1747	76	GCCAAGAGGGAGGAGAAGAAGCA	|||||||	UGUUCCGUUGUGACAUUUCUUCGA
240849244	oar	NM_001161888.1	hsa-miR-4532_R-1	849	855	68	GGAGGCCACGUGCUUCCCCGGGU	|||||||	CGGCCCGAGGGGCCCC
240849244	oar	NM_001161888.1	rno-miR-1_L-1	1648	1654	55	CAGCUGCUCUUAUUCUACAUUCU	|||||||	UAUGUGUGAAGAAAUGUAAGG
240849232	oar	NM_001161884.1	PC-3p-36467_28	1109	1115	86	GGAAGGUCUACCUGUCGGGUUUA	|||||||	GGUUUCUCGAGCAAGCCCAAAA
240849232	oar	NM_001161884.1	PC-5p-134116_6	527	533	75	UUAGAUUUCAGCAGCAACUGGAA	|||||||	UCCCUACAGACCCUUUUGACCUG
240849232	oar	NM_001161884.1	PC-5p-64027_14	44	50	70	UAACUGAAAACCCAC---AACUUAUG	|||||||| |||||||	CUUUUUGGGUUUGCUUGAAUAA
240849232	oar	NM_001161884.1	bta-miR-217_R-1	88	94	56	UACAUGAGAAGCAUGAUGCAGUC	|||||||	AGGUUAGUCAAGGACUACGUCAU
240849232	oar	NM_001161884.1	bta-miR-22-5p	170	176	57	GAAAUCCUCAGCUUCAAGAACAA	||||||	AUUUCGAACGGUGACUUCUUGA
240849232	oar	NM_001161884.1	hsa-miR-103a-2*_R+1_1ss16CT	79	85	51	UCUGCCCCCUACAUGAGAAGCAU	||||||	UGUUCCGUUGUGACAUUUCUUCGA
240849232	oar	NM_001161884.1	hsa-miR-30e*	31	37	97	UUGUUGCAGCAAAUAACUGAAAA	|||||||	CGACAUUUGUAGGCUGACUUUC
240849232	oar	NM_001161884.1	hsa-miR-3607-3p_L+5	1183	1189	74	GACUUCCCCAAGUACAGUAUCAA	|||||||	GUAGUCUUUCGCAAAUGUCAUAGUA
240849232	oar	NM_001161884.1	mmu-miR-322	1334	1340	56	UGCCUGCCACCCAGAUGCUGCUG	|||||||	AGGUUUUGUACUUAACGACGAC
240849206	oar	NM_001161878.1	PC-3p-87299_10	128	134	88	GUCCUUCAGAGCCAAGCGGCGAU	||||||	GCGCUCCCCGCCGCC
238637216	oar	NM_001161381.1	PC-3p-30485_40	110	116	77	CGGCUCCUUGCAGGGCCCAGUGA	|||||||	AUUUCGUCUCCUACGGGUCACU
238637216	oar	NM_001161381.1	bta-miR-378_R+1_1ss16AC	1203	1209	93	CCUGACCCUCUCCCAAGUCCAGA	|||||||	UCGGAAGCCUGAGGUUCAGGUCA
238637216	oar	NM_001161381.1	hsa-miR-103a-2*_R+1_1ss16CT	649	655	75	GGCUGCUUCCGAAACAAGAAGCA	|||||||	UGUUCCGUUGUGACAUUUCUUCGA
238637216	oar	NM_001161381.1	hsa-miR-4532_R-1	550	556	53	CAGUUUGGCAACCAGCCCCGGGU	|||||||	CGGCCCGAGGGGCCCC
238637216	oar	NM_001161381.1	mmu-miR-5097_L+1R-10	1141	1147	70	GGCAUCUCAAUGCUUCAUGAACU	|||||||	UGUCCCUGUACUUGG
226529202	oar	NM_001159278.1	PC-3p-150460_5	1330	1336	88	UUUCACCAAAUCAAUGCCUUUGA	|||||||	GACGAGAUGUCAGACCGGAAACC
226529202	oar	NM_001159278.1	PC-5p-101090_7	863	869	78	AAGUGGACAUUGAAACCCUGGAA	||||||	CGUGAUCCUCGAUGUAGGGACCC
226529202	oar	NM_001159278.1	PC-5p-134116_6	886	892	65	AAAACAGAAAAGGUUAACUGGAG	|||||||	UCCCUACAGACCCUUUUGACCUG
226529202	oar	NM_001159278.1	bta-miR-214	179	185	58	CCUACUGUGGACAGUCCUGCUGC	|||| |||||||	UGACGGACAGACAC--GGACGACA
226529202	oar	NM_001159278.1	bta-miR-214	89	95	59	GCACCAGCCUGCCUC--CCUGCUGU	||||| |||||||	UGACGGACAGACACGGACGACA
226529202	oar	NM_001159278.1	bta-miR-22-5p	1918	1924	64	GACGCCAAGAACUUUGAAGAACU	|||||||	AUUUCGAACGGUGACUUCUUGA
226529202	oar	NM_001159278.1	bta-miR-2284x_1ss16GC	1312	1318	92	AGUAAACCUUUUAUUACUUUUCA	|||||||	UUUUGCGCUUGCUUGAAAAGU
226529202	oar	NM_001159278.1	bta-miR-23b-5p_L+1	1224	1230	54	AGAUGGAAUAAGCUGGGAACCCC	|||||||	UUUAGUCGUACGGUCCUUGGGU
226529202	oar	NM_001159278.1	bta-miR-29c_R-1	1585	1591	91	GCUGAUGGAAAGAUUUGGUGCUC	|||||||	UUGGCUAAAGUUUACCACGAU
226529202	oar	NM_001159278.1	bta-miR-671_R+1	1702	1708	69	UUCUUCUAUGGCUGUGGCUUCCG	|||||||	GGAGGUCGGGGAGGUCCCGAAGGA
226529202	oar	NM_001159278.1	bta-mir-483-p5	156	162	57	CCAGGCCUCCUGCUG--CCGCCCAU	|||||| ||||||	GCGGGAGGAAAGAAGGGCGGGA
226529202	oar	NM_001159278.1	hsa-miR-143_R+1_1ss16TC	1175	1181	79	UGAAUUUGUGGAGAAUCAUCUCU	|||||||	ACUCGACGUCACGAAGUAGAGU
226529202	oar	NM_001159278.1	hsa-miR-148a*_L+1	1911	1917	56	UGUCUUGGACGCCAAGAACUUUG	|||||||	UCAGCCUCACAGAGUCUUGAAAC
226529202	oar	NM_001159278.1	hsa-miR-3607-3p_L+5	1679	1685	84	AGUUCAGUGGCAAAAAGUAUCAG	|||||||	GUAGUCUUUCGCAAAUGUCAUAGUA
226529202	oar	NM_001159278.1	hsa-miR-4454_L+1	340	346	70	UCUAUGAUAUUACGCCGGAUCCC	|||||||	ACCACGGCACUGAGCCUAGGC
226529202	oar	NM_001159278.1	oan-miR-29b*_R+1_2ss10TC18TC	829	835	86	UACUACCUUAGUACGGAAACCAA	|||||||	AGAUUCGGUGGUACACUUUGGUC
226529202	oar	NM_001159278.1	oan-miR-92a-2*	245	251	73	GUGAGCCCACCUGCUCCCAACCC	|||||||	UCGUAACGUUGACUAGGGUUGGA
239937554	oar	NM_001123004.1	PC-3p-30485_40	60	66	60	UCAGUCAUUGGCUACCCCAGUGG	|||||||	AUUUCGUCUCCUACGGGUCACU
239937554	oar	NM_001123004.1	PC-5p-134116_6	640	646	72	GGCAUGUCAGCAGCCAACUGGAA	||||| |||||||	UCCCUACAGACCCUU-UUGACCUG
239937554	oar	NM_001123004.1	bta-miR-29c_R-1	1199	1205	89	UUCUUAUCCCAUUGUUGGUGCUG	|||||||	UUGGCUAAAGUUUACCACGAU
239937554	oar	NM_001123004.1	bta-miR-653_L-1R+1	125	131	90	GAUAUCCAUCAGCCAUUUCAACA	|||||||	AGUUGUCUCUAACAAAGUUGU
239937554	oar	NM_001123004.1	mmu-miR-322	605	611	60	UGCUGUGGAUAGCUCUGCUGCUU	|||||||	AGGUUUUGUACUUAACGACGAC
239937554	oar	NM_001123004.1	oan-miR-29b*_R+1_2ss10TC18TC	1586	1592	91	CUUGAAUAAAAGUAUGAAACCAU	|||||||	AGAUUCGGUGGUACACUUUGGUC
223633899	oar	NM_001145183.1	PC-5p-134116_6	98	104	75	GCUCAUAGAUGCAAAAACUGGAC	|||||||	UCCCUACAGACCCUUUUGACCUG
223633899	oar	NM_001145183.1	PC-5p-22990_53	1932	1938	67	CCUGCCAGUCCGAUCUCCCCACC	|||||||	UGUCUGUACUCUCCAGGGGUGU
223633899	oar	NM_001145183.1	bta-miR-7	1615	1621	85	CCCAUCAACUUCACU-GUCUUCCU	||||| |||||||	UUGUUGUUUUAGUGAUCAGAAGGU
223633899	oar	NM_001145183.1	bta-mir-328-p5	1970	1976	94	AAAGGGUCUCGUUUCUCCGAAAA	||| |||||||	GCGAGGUCCGAGGCUUUG
223633899	oar	NM_001145183.1	hsa-miR-103a-2*_R+1_1ss16CT	1717	1723	89	GGAAAAGGCACCAUCAAGAAGCA	||| |||||||	UGUUCCGUUGUGACAUUUCUUCGA
223633899	oar	NM_001145183.1	hsa-miR-4532_R-1	72	78	96	UCCUCCGACACCGCA--CCCCGGGA	||| |||||||	CGGCCCGAGGGGCCCC
223633899	oar	NM_001145183.1	mmu-miR-5097_L+1R-10	698	704	59	UCGGUGGUUCAGUUUCAUGAACC	|||||||	UGUCCCUGUACUUGG
223633899	oar	NM_001145183.1	oan-miR-218*_R+2_1ss12TC	1430	1436	61	GCUCCAAUGUCUUCUCCAUGUUU	|||||||	CCACGAACUGCCUUGGUACAAA
223633899	oar	NM_001145183.1	ssc-miR-23a_R+3_1ss16AC	1552	1558	76	GCCAUGGGGCGUCUCAAUGUGAA	|||||||	UAACCUUUCGGGACCGUUACACUA
218783555	oar	NM_001142894.1	PC-3p-14023_92	1872	1878	88	AAUGGCCGAGCUGUUGACUGGAA	|||||||	UUUUCCAGUCUGACCUC
218783555	oar	NM_001142894.1	PC-3p-76172_11	2048	2054	54	CAAAUGUAUUUAUUGGUGCCAAU	|||||||	AGUAAGGUUCUGCACGGUUA
218783555	oar	NM_001142894.1	PC-5p-68984_14	2268	2274	51	AGUCAUCAGCUUUGUGCCGCCAC	||||||	GGUCUCAGCGGCGGC
218783555	oar	NM_001142894.1	bta-miR-214	128	134	84	GAAAUUGUUUUCCAGCUGCUGAA	||| ||||||	UGACGGACAGACACG-GACGACA
218783555	oar	NM_001142894.1	bta-miR-214	2070	2076	89	UCCCUUGGCUGUUGA--CCUGCUGG	|||| |||||||	UGACGGACAGACACGGACGACA
218783555	oar	NM_001142894.1	bta-miR-22-5p	1877	1883	51	CCGAGCUGUUGACUG-GAAGAACG	||| |||||||	AUUUCGAACGGUGACUUCUUGA
218783555	oar	NM_001142894.1	bta-miR-23b-5p_L+1	1939	1945	59	AUUUUAAGACUCGUUGGAACCCC	|||||||	UUUAGUCGUACGGUCCUUGGGU
218783555	oar	NM_001142894.1	hsa-miR-148a*_L+1	2025	2031	51	CCAGAUGCCGAAGAUGAACUUUG	|||||||	UCAGCCUCACAGAGUCUUGAAAC
218783555	oar	NM_001142894.1	hsa-miR-148a*_L+1	66	72	57	AUUAUUGGGCAGUUCGAACUUUG	|||||||	UCAGCCUCACAGAGUCUUGAAAC
218783555	oar	NM_001142894.1	mmu-miR-322	465	471	97	AGAUGAUUUAUGACAUGCUGCUA	|||| |||||||	AGGUUUUGUACUUAACGACGAC
218783555	oar	NM_001142894.1	mmu-miR-326_1ss16TA	1115	1121	56	AGAAAGGCAGUUUUACCCAGAGG	|||||||	UGACCACCUUCCCGGGUCUCC
218783555	oar	NM_001142894.1	oan-miR-29b*_R+1_2ss10TC18TC	1033	1039	50	AAGAGCAACAGCAGAGAAACCAC	|||||||	AGAUUCGGUGGUACACUUUGGUC
218783555	oar	NM_001142894.1	rno-miR-1_L-1	1643	1649	85	GAGGUCUCAAGUAUAUACAUUCA	|||||||	UAUGUGUGAAGAAAUGUAAGG
218783555	oar	NM_001142894.1	rno-miR-1_L-1	1993	1999	83	GAGUCUGCAAGAAACUACAUUCA	|||||||	UAUGUGUGAAGAAAUGUAAGG
218783555	oar	NM_001142894.1	ssc-miR-23a_R+3_1ss16AC	1465	1471	70	CAUAUGAAGCAUGAA-AAUGUGAU	|||| |||||||	UAACCUUUCGGGACCGUUACACUA
218783547	oar	NM_001142890.1	PC-5p-134116_6	192	198	74	UCAGAGUAGUUUCAAAACUGGAG	|||||||	UCCCUACAGACCCUUUUGACCUG
218783547	oar	NM_001142890.1	bta-miR-214	1296	1302	82	AGGCCUGUCUCCCAGCCUGCUGA	|||||||| |||||||	UGACGGACAGACAC--GGACGACA
218783547	oar	NM_001142890.1	bta-miR-214	1614	1620	90	GGCAGCAGCUGCCCUCCUGCUGA	|||||||	UGACGGACAGACACGGACGACA
218783547	oar	NM_001142890.1	bta-miR-671_R+1	1769	1775	84	UUCCCCUCCACCUUCGCUUCCAA	|||||||| ||||||	GGAGGUCGGGGAGGUCC---CGAAGGA
218783547	oar	NM_001142890.1	bta-mir-1468-p3	637	643	52	CAGGCCGGGAGACAGAUUUUGCA	|||||||	AAGGUAAACGAAUAAAACGA
218783547	oar	NM_001142890.1	hsa-miR-499-3p_L+1R-1	1731	1737	50	ACCACCUAUUUAAUAGAUGUUAA	||||||	CGUGUCUGAACGACACUACAAG
218783547	oar	NM_001142890.1	mmu-miR-326_1ss16TA	1631	1637	77	UGCUGAGCUGGGCUG-CCCAGAGA	||| |||||||	UGACCACCUUCCCGGGUCUCC
218783547	oar	NM_001142890.1	mmu-miR-326_1ss16TA	237	243	99	UUACAAAGUCUCUGACCCAGAGA	|||||||	UGACCACCUUCCCGGGUCUCC
218783547	oar	NM_001142890.1	oan-miR-92a-2*	67	73	69	GAGAAGCAUACCACCCCCAACCU	|||||||	UCGUAACGUUGACUAGGGUUGGA
215983085	oar	NM_001142518.1	PC-3p-109470_9	3471	3477	66	GCCCUGCAGCCCAUAGUCCAUGA	|||||||	ACGGUGUGUCGAACAGGUACU
215983085	oar	NM_001142518.1	PC-3p-14023_92	9158	9164	89	AAGUAAAGGGUGAGAGACUGGAU	||||| |||||||	UUUUCCAGU---CUGACCUC
215983085	oar	NM_001142518.1	PC-3p-87299_10	2442	2448	89	GUGAGUCCCAAGAAAGGCGGCGA	|||||||	GCGCUCCCCGCCGCC
215983085	oar	NM_001142518.1	PC-5p-68984_14	395	401	92	CUGUGACCUGACAAGCGCCGCCA	|||||||	GGUCUCAGCGGCGGC
215983085	oar	NM_001142518.1	PC-5p-68984_14	6527	6533	87	UUCCAGGAGAGAAAACGCCGCCA	|||||||	GGUCUCAGCGGCGGC
215983085	oar	NM_001142518.1	bta-miR-217_R-1	8871	8877	80	CUUUAGUUUAGAGCUAUGCAGUG	|||| |||||||	AGGUUAGUCAAGGAC---UACGUCAU
215983085	oar	NM_001142518.1	bta-miR-22-3p_R+1	22	28	76	CGGCGGGCGGCGUCCGGCAGCUC	|||||||	UGUCAAGAAGUUGACCGUCGAA
215983085	oar	NM_001142518.1	bta-miR-7	8835	8841	81	UUCCCCAGGGGCCCUGUCUUCCA	|||||||	UUGUUGUUUUAGUGAUCAGAAGGU
215983085	oar	NM_001142518.1	bta-mir-483-p5	9095	9101	72	CCCUCAGUGGCUCUUCCCGCCCC	|||||||	GCGGGAGGAAAGAAGGGCGGGA
215983085	oar	NM_001142518.1	hsa-miR-103a-2*_R+1_1ss16CT	9166	9172	82	GGUGAGAGACUGGAUAAGAAGCU	|||| |||||||	UGUUCCGUUGUGACAU-UUCUUCGA
215983085	oar	NM_001142518.1	mmu-miR-98*	9410	9416	53	CAGGAGUAUGUGCGCUUGUAUAU	|||| |||||||	UCCUUUCAUCAUUC--AACAUAUC
215983071	oar	NM_001142511.1	bta-miR-23b-5p_L+1	62	68	87	GCUGCCACAAUUUCAGGAACCCU	|||||||	UUUAGUCGUACGGUCCUUGGGU
239937512	oar	NM_001145186.1	bta-miR-184_R-2	214	220	89	UGACUGCAAGUGUCUUCCGUCCU	|||||||	GGAAUAGUCAAGAGGCAGGU
239937512	oar	NM_001145186.1	bta-miR-34b_R+1	352	358	97	GACUUUCCACUGAGACACUGCCA	|||||||	UGUUAGUCGAUUAAUGUGACGGA
239937512	oar	NM_001145186.1	bta-miR-7	210	216	76	AAGUUGACUGCAAGUGUCUUCCG	|||||||	UUGUUGUUUUAGUGAUCAGAAGGU
239937512	oar	NM_001145186.1	hsa-miR-212_R+1	371	377	74	GCCAAAUGGACGUGUGACUGUUU	||| |||||||	ACCGGCACUGACCUCUGACAAU
239937512	oar	NM_001145186.1	ssc-miR-23a_R+3_1ss16AC	114	120	98	UGUGGCUCUUCUAAAAAUGUGAA	|||||||	UAACCUUUCGGGACCGUUACACUA
239937512	oar	NM_001145186.1	ssc-miR-23a_R+3_1ss16AC	123	129	57	UCUAAAAAUGUGAACAUGUGAAG	||||||	UAACCUUUCGGGACCGUUACACUA
239937512	oar	NM_001145186.1	ssc-miR-23a_R+3_1ss16AC	32	38	76	UGUGAGGAGUAAUUGAAUGUGAU	|||||||	UAACCUUUCGGGACCGUUACACUA
239937512	oar	NM_001145186.1	ssc-miR-23a_R+3_1ss16AC	82	88	92	AACUCAACUGCUUAGAAUGUGAA	|||||||	UAACCUUUCGGGACCGUUACACUA
226371755	oar	NM_001146271.1	PC-3p-30485_40	96	102	53	UUCCACUGCACACAGCCCAGUGG	|||||||	AUUUCGUCUCCUACGGGUCACU
224451144	oar	NM_001145455.1	PC-3p-148770_4	194	200	88	UCACAUCCAAGCAGAGGCCCCGG	||| |||||||	GGUGGGGG-CCGGGGCG
224451144	oar	NM_001145455.1	PC-5p-101090_7	1244	1250	55	UCUCUCAUGACGAAACCCUGGAU	||||||	CGUGAUCCUCGAUGUAGGGACCC
224451144	oar	NM_001145455.1	PC-5p-134116_6	1340	1346	74	GGUGUCCUUUCUGGU--AACUGGAG	||||| |||||||	UCCCUACAGACCCUUUUGACCUG
224451144	oar	NM_001145455.1	bta-miR-214	966	972	88	CUUCGUCUAUGACCCCCUGCUGA	|||||||	UGACGGACAGACACGGACGACA
224451144	oar	NM_001145455.1	bta-miR-22-5p	638	644	62	AGGUGUGGUUUGAUC--GAAGAACC	||| |||||||	AUUUCGAACGGUGACUUCUUGA
224451144	oar	NM_001145455.1	bta-miR-2447_R-1	802	808	95	AUGACCAGAGAGAAAUUCCCAGA	|||||||	CGUCGGUUUGGCCAAGGGUCU
224451144	oar	NM_001145455.1	bta-miR-671_R+1	1399	1405	53	UGUACUUUGGUGUCUGCUUCCAC	||||||	GGAGGUCGGGGAGGUCCCGAAGGA
224451144	oar	NM_001145455.1	bta-miR-7	238	244	70	AACGGGCACGAGUUUGUCUUCCU	|||||||	UUGUUGUUUUAGUGAUCAGAAGGU
224451144	oar	NM_001145455.1	bta-miR-9_R+1	997	1003	64	CUGAUGGACACAAAUACCAAAGG	|||||||	AGUAUGUCGAUCUAUUGGUUUCU
224451144	oar	NM_001145455.1	mmu-miR-326_1ss16TA	804	810	98	GACCAGAGAGAAAUUCCCAGAGA	|||||||	UGACCACCUUCCCGGGUCUCC
224451144	oar	NM_001145455.1	oan-miR-29b*_R+1_2ss10TC18TC	1155	1161	68	UGGAUACGGUUUGGUGAAACCAG	|||||||	AGAUUCGGUGGUACACUUUGGUC
224451144	oar	NM_001145455.1	oan-miR-92a-2*	127	133	94	CCGGGAACUUAUGACCCCAACCA	|||| |||||||	UCGUAACGUUGACUA---GGGUUGGA
223633903	oar	NM_001145185.1	bta-miR-582_R-1	83	89	76	UGAUAAGCAUUUAACACUGUAAA	||||||	CAUUGACCAACUUGUUGACAUU
223633903	oar	NM_001145185.1	bta-miR-92a_1ss16GA	289	295	56	UGAUUCUCUCAAGCCUGCAAUAA	||||||	UGUCCGACCCUGUUCACGUUAU
223633903	oar	NM_001145185.1	bta-mir-1468-p3	231	237	78	UUCAUUGAUCUCUAUAUUUUGCC	|||||||	AAGGUAAACGAAUAAAACGA
221307460	oar	NM_001144778.1	PC-3p-30485_40	330	336	68	GCCUUACAUGAAAUACCAGUGAA	||||||	AUUUCGUCUCCUACGGGUCACU
221307460	oar	NM_001144778.1	PC-5p-22990_53	70	76	81	GCGAGGUCAUCGGAAUCCCCACC	|||||||	UGUCUGUACUCUCCAGGGGUGU
221307460	oar	NM_001144778.1	bta-miR-31_R+2	136	142	64	UUCAAAGAACAGAACUCUUGCCU	|||||||	UGUCGAUACGGUCGUAGAACGGA
221307460	oar	NM_001144778.1	bta-miR-31_R+2	500	506	64	UGAUGAUCCAGUCCCCUUGCCAA	|||| ||||||	UGUCGAUACGGUCGUA-GAACGGA
221307460	oar	NM_001144778.1	hsa-miR-212_R+1	725	731	80	UGACGUUACCUGCAAGACUGUUG	|||||||	ACCGGCACUGACCUCUGACAAU
221307460	oar	NM_001144778.1	hsa-miR-499-3p_L+1R-1	410	416	70	AGAGAUAUUUGAAGUUGAUGUUG	|||||||	CGUGUCUGAACGACACUACAAG
221307460	oar	NM_001144778.1	hsa-mir-3676-p3	765	771	95	AAAACUCCUGAGGAGAUUCGAAA	|||||||	CCGUGGCGACCCUAAGCUUG
221307460	oar	NM_001144778.1	oan-miR-20a-2*_L-1	512	518	66	CCCCUUGCCAAAUGUUAAUGCAG	|||||||	UGAAAUUCACGAGUAUUACGUC
221307460	oar	NM_001144778.1	rno-miR-1_L-1	774	780	64	GAGGAGAUUCGAAAGACAUUCAA	||||||	UAUGUGUGAAGAAAUGUAAGG
219521809	oar	NM_001143665.1	PC-3p-150460_5	54	60	96	CCAUGGAUGCAUCAAGCCUUUGA	|||||||	GACGAGAUGUCAGACCGGAAACC
219521805	oar	NM_001143663.1	PC-5p-101090_7	100	106	59	AAGCUGGACGUGCUGUCCCUGGU	|||||||	CGUGAUCCUCGAUGUAGGGACCC
219521805	oar	NM_001143663.1	PC-5p-101090_7	1243	1249	90	GAGCACCUCGAGACC--UCCCUGGA	||| |||||||	CGUGAUCCUCGAUGUAGGGACCC
219521805	oar	NM_001143663.1	PC-5p-22990_53	107	113	89	ACGUGCUGUCCCUGGUCCCCACA	|||||||	UGUCUGUACUCUCCAGGGGUGU
219521805	oar	NM_001143663.1	bta-miR-214	168	174	93	ACUGAGGUUCAACCGCCUGCUGA	|||||||	UGACGGACAGACACGGACGACA
219521805	oar	NM_001143663.1	hsa-miR-4532_R-1	849	855	63	GCCGGCAGUGUUCAGCCCCGGGG	|||||||	CGGCCCGAGGGGCCCC
219521805	oar	NM_001143663.1	mmu-miR-326_1ss16TA	363	369	64	CCCAAACACCUCCAACCCAGAGU	|||||||	UGACCACCUUCCCGGGUCUCC
218783553	oar	NM_001142893.1	hsa-mir-1277-p5	189	195	71	UAACCAGUAAGGAAAUAUAUAUG	|||||||	GUAUGCAUGUAUAUAUAUAUAU
218783549	oar	NM_001142891.1	PC-5p-101090_7	26	32	95	AGGAGAUAGUUCUGGCCCUGGAA	||||| ||||||	CGUGAUCCUCGAUGUA----GGGACCC
218783545	oar	NM_001142889.1	PC-3p-36398_30	37	43	75	GAACUCUCCAGGAGAAGGUUCUU	|||||||	GUUUUCCAAGCAAGUCCAAGAA
218783545	oar	NM_001142889.1	PC-5p-104280_11	57	63	50	CUUUAUCAUUCCAGC----CCCUCUGG	||||| |||||||	CAAGGGUCGGUAAGGGAGACA
218783545	oar	NM_001142889.1	bta-miR-1	48	54	51	GAGAAGGUUCUUUAUCAUUCCAG	||||||| ||||||	UAUGUAUGAAGAAAU-GUAAGGU
218783545	oar	NM_001142889.1	bta-miR-1_1ss17AG	48	54	50	GAGAAGGUUCUUUAUCAUUCCAG	||||||| ||||||	UAUGUGUGAAGAAAU-GUAAGGU
218783545	oar	NM_001142889.1	bta-miR-1_R+1_1ss16TC	48	54	51	GAGAAGGUUCUUUAUCAUUCCAG	||||||| ||||||	CUAUGUACGAAGAAAU-GUAAGGU
218783545	oar	NM_001142889.1	hsa-miR-30e*	255	261	76	AAACCUGCUACAUGC--CUGAAAAA	|||| ||||||	CGACAUUUGUAGGCUGACUUUC
215983079	oar	NM_001142515.1	PC-3p-14023_92	136	142	84	UCAAACCCAGAAGAU--GACUGGAU	||| |||||||	UUUUCCAGUCUGACCUC
215983079	oar	NM_001142515.1	bta-miR-124b_R-4	319	325	65	GCCCUGCACAGCUAUGUGCCUUC	|||||||	CGUAAGUGGCGCACGGAAU
215983079	oar	NM_001142515.1	bta-miR-214	1386	1392	92	GUGGUCUUUCGGGAUCCUGCUGA	|||||||	UGACGGACAGACACGGACGACA
215983079	oar	NM_001142515.1	bta-miR-9_R+1	1912	1918	74	CUGACUUCCAAGACCACCAAAGA	|||||||	AGUAUGUCGAUCUAUUGGUUUCU
215983079	oar	NM_001142515.1	bta-mir-483-p5	1751	1757	97	ACUCAGCAUGUGAAUCCCGCCCA	|||||||	GCGGGAGGAAAGAAGGGCGGGA
215983073	oar	NM_001142512.1	hsa-miR-4454_L+1	75	81	80	UGGGCCUCGGGGCUUCGGAUCCU	|||||||	ACCACGGCACUGAGCCUAGGC
215983067	oar	NM_001142509.1	PC-3p-150460_5	433	439	60	GGGGCUAAGUUGGAACCUUUGAA	||||||	GACGAGAUGUCAGACCGGAAACC
215983067	oar	NM_001142509.1	PC-5p-64027_14	404	410	50	CCACUGUGUAAGGCCAACUUAUA	|||||||	CUUUUUGGGUUUGCUUGAAUAA
215983067	oar	NM_001142509.1	bta-miR-184_R-2	297	303	97	AAAAAGCCUUUUUCUUCCGUCCA	|||||||	GGAAUAGUCAAGAGGCAGGU
215983067	oar	NM_001142509.1	hsa-miR-3607-3p_L+5	25	31	89	CAAGCCCGUACCCCCAGUAUCAC	||| |||||||	GUAGUCUUUCGCAAAUG--UCAUAGUA
215983067	oar	NM_001142509.1	mmu-miR-3096-3p_L-8	439	445	68	AAGUUGGAACCUUUG--AAAUCCAA	||| ||||||	ACCGGAGUCCAUUUAGGA
213972528	oar	NM_001141954.1	PC-3p-109470_9	196	202	94	GGAAAUUCACCCAGAGUCCAUGU	||| |||||||	ACGGUGUGUCGAACAGGUACU
213972528	oar	NM_001141954.1	bta-miR-124b_R-4	142	148	86	UUCUUUGCAGCCUGGGUGCCUUA	|||||||	CGUAAGUGGCGCACGGAAU
213972528	oar	NM_001141954.1	mmu-miR-326_1ss16TA	190	196	95	GCAGAUGGAAAUUCACCCAGAGU	||||| |||||||	UGACCACCUUCCC--GGGUCUCC
213972528	oar	NM_001141954.1	oan-miR-218*_R+2_1ss12TC	198	204	81	AAAUUCACCCAGAGUCCAUGUUC	|||||||	CCACGAACUGCCUUGGUACAAA
213021145	oar	NM_001139454.1	PC-3p-76172_11	29	35	68	UCUGAUGGAAAGAAAGUGCCAAC	|||||||	AGUAAGGUUCUGCACGGUUA
213021145	oar	NM_001139454.1	oan-miR-92a-2*	108	114	69	GCUGCUUUCUCUAUGCCAACCAU	||||||	UCGUAACGUUGACUAGGGUUGGA
213021129	oar	NM_001139446.1	PC-3p-14023_92	733	739	86	GUAAAGAAGAAAUUUGACUGGAC	||| |||||||	UUUUCCAGU--CUGACCUC
213021129	oar	NM_001139446.1	bta-miR-22-3p_R+1	462	468	96	GAGGGCACGCUAUGAGGCAGCUA	|||||||	UGUCAAGAAGUUGACCGUCGAA
213021129	oar	NM_001139446.1	hsa-miR-101*_R-1	384	390	69	GACUCACUUAUUCAAGAUAACUG	|||||||	CGUAGUCGUGACACUAUUGAC
213021129	oar	NM_001139446.1	hsa-miR-30e*	388	394	95	CACUUAUUCAAGAUAACUGAAAA	|||||||	CGACAUUUGUAGGCUGACUUUC
213021129	oar	NM_001139446.1	mmu-miR-98*	1052	1058	61	GGUUAGGACUCUAUCUGUAUAAA	||||||	UCCUUUCAUCAUUCAACAUAUC
213021129	oar	NM_001139446.1	oan-miR-29b*_R+1_2ss10TC18TC	1062	1068	79	CUAUCUGUAUAAAUAAAACCAAU	||||||	AGAUUCGGUGGUACACUUUGGUC
213021129	oar	NM_001139446.1	oar-miR-539-5p_L+2R-2	532	538	87	AAAAGAAUCGCUGAUAUUUCUCA	|||||||	UGUGUGGUUCCUAUUAAAGAGG
209693405	oar	NM_001135928.1	bta-miR-216b	463	469	53	CAUGCCUAUAAAGAUAGAGAUUG	|||||||	AGUGUAAACGGACGUCUCUAAA
209693405	oar	NM_001135928.1	bta-miR-217_R-1	665	671	70	GAUUCAAGGUUCACCAUGCAGUU	|||| |||||||	AGGUUAGUCAAGGACUACGUCAU
209693405	oar	NM_001135928.1	bta-miR-22-5p	21	27	85	GUCAUUAAGCCUUCAGAAGAACC	|||||||	AUUUCGAACGGUGACUUCUUGA
209693405	oar	NM_001135928.1	bta-miR-2284x_1ss16GC	280	286	60	GCCCCAUUUGAACUC-CUUUUCAU	|||| ||||||	UUUUGCGCUUGCUUGAAAAGU
209693405	oar	NM_001135928.1	bta-miR-2284x_1ss16GC	827	833	69	AAGAACGGGUAAAUGCUUUUCAU	||||||	UUUUGCGCUUGCUUGAAAAGU
209693405	oar	NM_001135928.1	bta-miR-378_R+1_1ss16AC	858	864	79	GAAAGUAGCACUUGGGUCCAGAA	||||||	UCGGAAGCCUGAGGUUCAGGUCA
209693405	oar	NM_001135928.1	hsa-miR-212_R+1	48	54	91	AACAUCUGUUGAAAA--GACUGUUU	||| |||||||	ACCGGCACUGACCUCUGACAAU
198278398	oar	NM_001134782.1	PC-3p-87299_10	701	707	96	CCACCCUGCGCGAGAGGCGGCGG	|||||| |||||||	GCGCUCCCCGCCGCC
198278398	oar	NM_001134782.1	PC-5p-101090_7	303	309	75	AAGGAAUGGAUUGGCUCCCUGGU	|||||||	CGUGAUCCUCGAUGUAGGGACCC
198278398	oar	NM_001134782.1	bta-miR-150_R-1	263	269	79	UGAGCCCCUCUACAC---UUGGGAGG	|||| |||||||	GUGACCAUGUUCCCAACCCUCU
198278398	oar	NM_001134782.1	bta-miR-214	116	122	90	GUACUGGCUUGCCUUCCUGCUGG	|||||||	UGACGGACAGACACGGACGACA
198278398	oar	NM_001134782.1	bta-miR-34b_R+1	991	997	51	AGGGGGCUCGUGAUAACUGCCAA	||| ||||||	UGUUAGUCGAUUAAUG-UGACGGA
198278398	oar	NM_001134782.1	oan-miR-92a-2*	763	769	78	CGGACUGUGGCCAAC----CCCAACCA	|||| |||||||	UCGUAACGUUGACUAGGGUUGGA
198278398	oar	NM_001134782.1	oar-miR-539-5p_L+2R-2	90	96	62	CGGAUGAGCCUUCCUAUUUCUCU	|||||||	UGUGUGGUUCCUAUUAAAGAGG
195972820	oar	NM_001130938.1	PC-5p-101090_7	118	124	85	AACUUCUUCGUGGGGUCCCUGGA	|||||||	CGUGAUCCUCGAUGUAGGGACCC
195972820	oar	NM_001130938.1	PC-5p-68984_14	48	54	77	CUGCCGCAGCCGGCACGCCGCCC	|||||||	GGUCUCAGCGGCGGC
195972820	oar	NM_001130938.1	bta-miR-214	93	99	65	GCUCACCCUGCUGGU-CCUGCUGC	|||| |||||||	UGACGGACAGACACGGACGACA
195972820	oar	NM_001130938.1	bta-miR-653_L-1R+1	474	480	79	CUACUUCCUGGCCUAUUUCAACA	|||||||	AGUUGUCUCUAACAAAGUUGU
195972820	oar	NM_001130938.1	bta-mir-1468-p3	865	871	81	AUAAAGAUUAUUAUGAUUUUGCU	||| |||||||	AAGGUAAACGAA-UAAAACGA
195972820	oar	NM_001130938.1	mmu-miR-326_1ss16TA	435	441	55	AGUGGCUCCCCGGAUCCCAGAGG	|||||||	UGACCACCUUCCCGGGUCUCC
194473615	oar	NM_001130489.1	PC-3p-14023_92	1862	1868	70	UGAAUCAAAUAAACUACUGGAAG	||| ||||||	UUUUCCAGUCUGACCUC
194473615	oar	NM_001130489.1	PC-3p-14023_92	303	309	82	GCCCUGGGGGCCAUGGACUGGAA	|||||||	UUUUCCAGUCUGACCUC
194473615	oar	NM_001130489.1	PC-3p-36398_30	1281	1287	59	GGAAAACGCCAGUGUAGGUUCUU	|||||||	GUUUUCCAAGCAAGUCCAAGAA
194473615	oar	NM_001130489.1	PC-5p-134116_6	1862	1868	59	UGAAUCAAAUAAACUACUGGAAG	||||||	UCCCUACAGACCCUUUUGACCUG
194473615	oar	NM_001130489.1	bta-miR-214	198	204	50	CCUGGGAAAGGGGCACCUGCUGC	|||||||	UGACGGACAGACACGGACGACA
194473615	oar	NM_001130489.1	bta-mir-328-p5	1825	1831	82	GUUACCCUUUUUUCGUCCGAAAG	|||||||	GCGAGGUCCGAGGCUUUG
194473615	oar	NM_001130489.1	bta-mir-483-p5	1494	1500	63	CCCGCUUAGCGCUCUCCCGCCCU	|||||||	GCGGGAGGAAAGAAGGGCGGGA
194473615	oar	NM_001130489.1	hsa-miR-193b*	421	427	53	GAGCUUGCUGUACAGAAACCCCC	|||||||	AGUAGAGCGGGAGUUUUGGGGC
194473615	oar	NM_001130489.1	mmu-miR-101b_R+1	1171	1177	67	CCACAGAUACUUACUGUACUGUU	|||||||	GAAGUCGAUAGUGUCAUGACAU
194473615	oar	NM_001130489.1	mmu-miR-322	267	273	75	GGGGGCAGUGGCAUUUGCUGCUU	|||||||	AGGUUUUGUACUUAACGACGAC
194473615	oar	NM_001130489.1	mmu-miR-326_1ss16TA	1568	1574	54	CCACUCCCUCUGGGUCCCAGAGC	|||||||	UGACCACCUUCCCGGGUCUCC
187936974	oar	NM_001127276.1	PC-3p-30485_40	1542	1548	78	GUGGCUUGCUGUUUACCCAGUGG	|||||||	AUUUCGUCUCCUACGGGUCACU
187936974	oar	NM_001127276.1	PC-5p-101090_7	432	438	98	AAAAUACAUCUAUGAUCCCUGGA	|||||||	CGUGAUCCUCGAUGUAGGGACCC
187936974	oar	NM_001127276.1	bta-miR-184_R-2	1093	1099	67	AACAUCGCCGAGAACUCCGUCCU	|||||||	GGAAUAGUCAAGAGGCAGGU
187936974	oar	NM_001127276.1	bta-miR-217_R-1	170	176	54	AUCAUUUAGCCAGACAUGCAGUU	|||||||	AGGUUAGUCAAGGACUACGUCAU
187936974	oar	NM_001127276.1	bta-miR-378_R+1_1ss16AC	834	840	52	GAGUGUUGGUCCUAAAGUCCAGC	|||||||	UCGGAAGCCUGAGGUUCAGGUCA
187936974	oar	NM_001127276.1	bta-miR-671_R+1	406	412	84	UUGCCUGUCCUAAGAGGCUUCCC	||| |||||||	GGAGGUCGGGGAGGUCCCGAAGGA
187936974	oar	NM_001127276.1	hsa-miR-193b*	27	33	99	UGACAAAAUGGAAGGAAACCCCA	|||||||	AGUAGAGCGGGAGUUUUGGGGC
187936974	oar	NM_001127276.1	hsa-miR-499-3p_L+1R-1	1493	1499	94	UAGGCCCUGUCCCUUUGAUGUUA	|||||||	CGUGUCUGAACGACACUACAAG
187936974	oar	NM_001127276.1	mdo-mir-739-p3_1ss16CT	1571	1577	69	UCAAAUCCAGGAUUCAAGUUCUU	|||||||	UGAAGUCGGAAGUUUCAAGAG
187607524	oar	NM_001126351.1	PC-5p-134116_6	80	86	60	AGGCCACCGAAGAUGAACUGGAC	|||||||	UCCCUACAGACCCUUUUGACCUG
166157507	oar	NM_001113773.1	bta-miR-23b-5p_L+1	1023	1029	64	CAGGCUGUCGCUGAUGGAACCCG	|||||||	UUUAGUCGUACGGUCCUUGGGU
166157507	oar	NM_001113773.1	bta-mir-483-p5	100	106	60	CUAGAGGAAAAGAUCCCCGCCCU	|||||||	GCGGGAGGAAAGAAGGGCGGGA
166157507	oar	NM_001113773.1	bta-mir-483-p5	1126	1132	63	CCCGCUUGCCCAGAGCCCGCCCA	|||||||	GCGGGAGGAAAGAAGGGCGGGA
213021143	oar	NM_001139453.1	PC-3p-74109_12	96	102	56	GGGAGGAGAAGAGGAUACUGCAG	||||| ||||||	AGACUCCUACCUGCG-AUGACGU
213021143	oar	NM_001139453.1	PC-5p-104280_11	140	146	58	UUUCCAGAGUUAGCGCCUCUGAA	|||| ||||||	CAAGGGUCGGUAAG--GGAGACA
213021143	oar	NM_001139453.1	bta-miR-216b	289	295	81	AAAUUACUCUUAUUAAGAGAUUG	|||||||	AGUGUAAACGGACGUCUCUAAA
213021143	oar	NM_001139453.1	bta-miR-2284x_1ss16GC	430	436	55	AUGGAAUUAUUGGUGCUUUUCAU	||||||	UUUUGCGCUUGCUUGAAAAGU
213021143	oar	NM_001139453.1	bta-miR-29c_R-1	425	431	97	UGGGGAUGGAAUUAUUGGUGCUU	|||||||	UUGGCUAAAGUUUACCACGAU
213021143	oar	NM_001139453.1	mdo-mir-739-p3_1ss16CT	102	108	53	AGAAGAGGAUACUGCAGUUCUAA	||||||	UGAAGUCGGAAGUUUCAAGAG
213021143	oar	NM_001139453.1	rno-miR-1_L-1	254	260	98	AGGACUCUUCUAUUAUACAUUCA	||||| |||||||	UAUGUGUGAAGAA---AUGUAAGG
213021133	oar	NM_001139448.1	PC-3p-150460_5	73	79	82	GAAGCUUCUGGAAGAGCCUUUGA	|||||||	GACGAGAUGUCAGACCGGAAACC
213021133	oar	NM_001139448.1	bta-mir-483-p5	17	23	62	CACCGGGACCCCGCACCGCCCAC	||||||	GCGGGAGGAAAGAAGGGCGGGA
213021133	oar	NM_001139448.1	oan-miR-29b*_R+1_2ss10TC18TC	587	593	56	GACCCAGCACAGCCA-AAACCAAA	||| ||||||	AGAUUCGGUGGUACACUUUGGUC
211063448	oar	NM_001136490.1	PC-5p-104280_11	216	222	85	UGUUGGAAGGUGGAACCCUCUGU	|||||||	CAAGGGUCGGUAAGGGAGACA
211063448	oar	NM_001136490.1	PC-5p-64027_14	231	237	60	CCCUCUGUAUGCACCAACUUAUA	|||||||	CUUUUUGGGUUUGCUUGAAUAA
211063448	oar	NM_001136490.1	bta-miR-124b_R-4	123	129	83	UCUGGCACCGGGUAUGUGCCUUG	|||||||	CGUAAGUGGCGCACGGAAU
211063448	oar	NM_001136490.1	bta-miR-124b_R-4	137	143	90	UGUGCCUUGAUCAAA--GUGCCUUU	||| |||||||	CGUAAGUGGCGCACGGAAU
211063448	oar	NM_001136490.1	bta-miR-23b-5p_L+1	212	218	70	UUCCUGUUGGAAGGUGGAACCCU	|||||||	UUUAGUCGUACGGUCCUUGGGU
207028178	oar	NM_001135220.1	PC-3p-14023_92	4024	4030	83	AAGAUUUAUUAAAGC----ACUGGAAA	|||| ||||||	UUUUCCAGUCUGACCUC
207028178	oar	NM_001135220.1	PC-3p-74109_12	46	52	55	UCUCCAGCAGACAUGUACUGCAU	||||||	AGACUCCUACCUGCGAUGACGU
207028178	oar	NM_001135220.1	PC-5p-101090_7	2234	2240	58	ACAAUUCCUACGUGUUCCCUGGA	|||||||	CGUGAUCCUCGAUGUAGGGACCC
207028178	oar	NM_001135220.1	PC-5p-104280_11	3528	3534	53	CAGCAAACUCACUUUCCUCUGAG	||||||	CAAGGGUCGGUAAGGGAGACA
207028178	oar	NM_001135220.1	PC-5p-134116_6	4024	4030	78	AAGAUUUAUUAAAGCACUGGAAA	||||||	UCCCUACAGACCCUUUUGACCUG
207028178	oar	NM_001135220.1	bta-miR-144_R-2	3655	3661	64	GUUAAUUUCAGGUUUUACUGUAG	||||||	UCAUGUAGUAGAUAUGACAU
207028178	oar	NM_001135220.1	bta-miR-2284x_1ss16GC	145	151	52	UCCCUGAAGUUUUCCCUUUUCAU	||||||	UUUUGCGCUUGCUUGAAAAGU
207028178	oar	NM_001135220.1	bta-miR-378_R+1_1ss16AC	3625	3631	96	CCUAUCAGUAGUUACAGUCCAGA	|||||||	UCGGAAGCCUGAGGUUCAGGUCA
207028178	oar	NM_001135220.1	bta-miR-582_R-1	3802	3808	87	AAAAUGUUCAGGAUAAACUGUAG	|||||||	CAUUGACCAACUUGUUGACAUU
207028178	oar	NM_001135220.1	bta-mir-1468-p3	2805	2811	68	GUUUCCAUCUUAAUUAUUUUGCC	|||||| |||||||	AAGGUAAACGAA-UAAAACGA
207028178	oar	NM_001135220.1	hsa-miR-143_R+1_1ss16TC	3552	3558	69	UUGAAGAAAAUUUUGUCAUCUCU	|||||||	ACUCGACGUCACGAAGUAGAGU
207028178	oar	NM_001135220.1	hsa-miR-148a*_L+1	2991	2997	57	AAUUUAGGCAUGGAUGAACUUUC	|||||||	UCAGCCUCACAGAGUCUUGAAAC
207028178	oar	NM_001135220.1	hsa-miR-3607-3p_L+5	1634	1640	76	UUCGGCUCCUGAGAAAGUAUCAA	|||||||	GUAGUCUUUCGCAAAUGUCAUAGUA
207028178	oar	NM_001135220.1	hsa-miR-664_2ss13CT16-T	3633	3639	65	UAGUUACAGUCCAGAAAUGAAUG	|||||||	ACAUCCGAUCCUCUAUUUACUUAU
207028178	oar	NM_001135220.1	mmu-miR-101b_R+1	3655	3661	52	GUUAAUUUCAGGUUUUACUGUAG	||||||	GAAGUCGAUAGUGUCAUGACAU
207028178	oar	NM_001135220.1	mmu-miR-322	3279	3285	52	UUCAGCCCUGCACAU----UGCUGCUG	|||| |||||||	AGGUUUUGUACUUAACGACGAC
207028178	oar	NM_001135220.1	mmu-miR-326_1ss16TA	242	248	78	UCUGUUAUAAGAAAGCCCAGAGU	|||||||	UGACCACCUUCCCGGGUCUCC
207028178	oar	NM_001135220.1	oan-miR-29b*_R+1_2ss10TC18TC	3671	3677	61	ACUGUAGAAAUUAAUAAACCAAU	||||||	AGAUUCGGUGGUACACUUUGGUC
205360850	oar	NM_001135060.1	bta-mir-1468-p3	62	68	94	UCUAGCAAUGACCUUAUUUUGCA	|||||||	AAGGUAAACGAAUAAAACGA
197245352	oar	NM_001134303.1	hsa-miR-4532_R-1	29	35	59	UGGCGGGGCGGGGCUCCCGGGAC	|||| ||||||	CGGCCCGAGGGGCCCC
197245352	oar	NM_001134303.1	mmu-miR-3096-3p_L-8	152	158	52	GCUAGGGUUGGGCUAAAAUCCAA	||||||	ACCGGAGUCCAUUUAGGA
195972818	oar	NM_001130937.1	PC-3p-87299_10	409	415	69	CCAACUCACAAUGGUGGCGGCGG	|||||||	GCGCUCCCCGCCGCC
195972818	oar	NM_001130937.1	PC-3p-87299_10	421	427	57	GGUGGCGGCGGCGGCGGCGGCGG	|||||||	GCGCUCCCCGCCGCC
195972818	oar	NM_001130937.1	PC-5p-134116_6	311	317	58	GGGCAAAUGGAAUGGAACUGGAU	|||||||	UCCCUACAGACCCUUUUGACCUG
195972818	oar	NM_001130937.1	oan-miR-126_L-1R+1_1ss17AG	520	526	82	GAAGACUAUGAUUAC---CGGUACAG	||||| ||||||	UGCGUAGUAAUGAGUGCCAUGC
194239652	oar	NM_001130038.1	PC-3p-87299_10	148	154	97	CAGUCGCCGGGCAACGGCGGCGA	|||||||	GCGCUCCCCGCCGCC
194239652	oar	NM_001130038.1	PC-5p-68984_14	962	968	93	CUGAGAAAGAAGAGACGCCGCCU	|||||||	GGUCUCAGCGGCGGC
194239652	oar	NM_001130038.1	bta-miR-214	243	249	87	CCGGCUGGAGGGGACCCUGCUGA	|||||||	UGACGGACAGACACGGACGACA
194239652	oar	NM_001130038.1	hsa-miR-4454_L+1	331	337	62	UUCCUGUACGGUUUCCGGAUCCU	|||||||	ACCACGGCACUGAGCCUAGGC
193211375	oar	NM_001129737.1	PC-3p-14023_92	504	510	91	GUCAGGACUUGACAUGACUGGAA	|||||||	UUUUCCAGUCUGACCUC
193211375	oar	NM_001129737.1	PC-3p-36398_30	987	993	82	GAUGUUCAAGGCCUUAGGUUCUG	|||| |||||||	GUUUUCCAAGCAAG----UCCAAGAA
193211375	oar	NM_001129737.1	PC-3p-87299_10	355	361	86	CUCGCCAGGGUGUAUGGCGGCGG	|||||||	GCGCUCCCCGCCGCC
193211375	oar	NM_001129737.1	bta-miR-124b_R-4	914	920	51	UAGUGAGAAUGUGUCGUGCCUUC	|||||||	CGUAAGUGGCGCACGGAAU
193211375	oar	NM_001129737.1	bta-miR-150_R-1	233	239	87	GAGAUGCUGUGAAGUUUGGGAGG	|||||||	GUGACCAUGUUCCCAACCCUCU
193211375	oar	NM_001129737.1	bta-miR-216b	723	729	85	GACCCACACCUAUGAAGAGAUUA	|||||||	AGUGUAAACGGACGUCUCUAAA
193211375	oar	NM_001129737.1	bta-miR-31_R+2	198	204	74	CCGACUGCAGAAGUGUCUUGCCC	||| |||||||	UGUCGAUACGGUCGU--AGAACGGA
193211375	oar	NM_001129737.1	bta-miR-34b_R+1	178	184	64	AGAAACCGUUGCCAACACUGCCG	|||||||	UGUUAGUCGAUUAAUGUGACGGA
193211375	oar	NM_001129737.1	bta-miR-653_L-1R+1	1163	1169	55	AAAUUUAUUUUGCACUUCAACAU	||||||	AGUUGUCUCUAACAAAGUUGU
193211375	oar	NM_001129737.1	bta-miR-653_L-1R+1	579	585	72	GUUUACCUAUAGCUCUUUCAACA	|||||||	AGUUGUCUCUAACAAAGUUGU
193211375	oar	NM_001129737.1	bta-mir-1468-p3	1154	1160	97	UUCAGGAAAAAAUUU----AUUUUGCA	|||| |||||||	AAGGUAAACGAAUAAAACGA
193211375	oar	NM_001129737.1	hsa-miR-103a-2*_R+1_1ss16CT	247	253	88	UUUGGGAGGAUGUCCAAGAAGCA	|||||||	UGUUCCGUUGUGACAUUUCUUCGA
193211375	oar	NM_001129737.1	hsa-miR-4454_L+1	44	50	63	GCGAUAAGUCCUCUGGGAUCCAC	||||||	ACCACGGCACUGAGCCUAGGC
193211375	oar	NM_001129737.1	oan-miR-92a-2*	1228	1234	65	CUAAUAGCCAAGAUA--CCAACCAU	||| ||||||	UCGUAACGUUGACUAGGGUUGGA
193211375	oar	NM_001129737.1	oan-miR-92a-2*	556	562	79	GACCUCACAUCCGUACCCAACCU	|||||||	UCGUAACGUUGACUAGGGUUGGA
189083787	oar	NM_001127672.1	bta-miR-2284x_1ss16GC	93	99	94	CACAUUUCAGCUCCAACUUUUCA	|||||||	UUUUGCGCUUGCUUGAAAAGU
187936970	oar	NM_001127274.1	PC-5p-101090_7	256	262	99	CGAAUGAAGCUUUCUUCCCUGGA	|||| |||||||	CGUGAUCCUCGAUGU-AGGGACCC
187936970	oar	NM_001127274.1	bta-miR-214	168	174	55	UGGCACCUUUCCCUCCCUGCUGC	|||||||	UGACGGACAGACACGGACGACA
187936970	oar	NM_001127274.1	bta-miR-22-3p_R+1	224	230	90	ACGAAGGCUUAAAGCGGCAGCUU	||| |||||||	UGUCAAGAAGUUGACCGUCGAA
187607532	oar	NM_001126352.1	PC-3p-14023_92	386	392	75	ACAAGCUUGGUCUAGGACUGGAG	|||||||	UUUUCCAGUCUGACCUC
187607532	oar	NM_001126352.1	hsa-miR-100*_R-1_1ss10AG	372	378	56	CAAUGCUGGUGGCCACAAGCUUG	|||||||	UAUGGAUAUCUGUGUUCGAAC
402216193	oar	JX184907.1	PC-3p-109470_9	843	849	84	GAUUGCAGAGCAGUUGUCCAUGG	|||||||	ACGGUGUGUCGAACAGGUACU
402216193	oar	JX184907.1	PC-3p-30485_40	442	448	74	GGAGGAGCUGAUGAGCCCAGUGA	|||||||	AUUUCGUCUCCUACGGGUCACU
402216193	oar	JX184907.1	PC-5p-104280_11	964	970	52	UCCCGGCUGGUGUCUCCCUCUGG	|||||||	CAAGGGUCGGUAAGGGAGACA
402216193	oar	JX184907.1	bta-miR-216b	782	788	57	GUCUGACUCUGGAGAAGAGAUUU	|||||||	AGUGUAAACGGACGUCUCUAAA
402216193	oar	JX184907.1	bta-miR-23b-5p_L+1	130	136	96	CAGGAUGGUGAAUCUGGAACCCA	|||||||	UUUAGUCGUACGGUCCUUGGGU
402216193	oar	JX184907.1	bta-miR-653_L-1R+1	238	244	87	UCGAAAUGGCUUAGAUUUCAACA	|||||||	AGUUGUCUCUAACAAAGUUGU
402216193	oar	JX184907.1	bta-mir-483-p5	703	709	64	ACCCCCAACUCUUAC--CCCGCCCU	||| |||||||	GCGGGAGGAAAGAAGGGCGGGA
402216193	oar	JX184907.1	hsa-miR-143_R+1_1ss16TC	1103	1109	61	CCAGCAGCCCCACUGCAUCUCAA	|||| ||||||	ACUCGACGUCACGAA---GUAGAGU
402216193	oar	JX184907.1	hsa-miR-193b*	371	377	57	CAGGAUCUUCUUUAGAACCCCAU	||||||	AGUAGAGCGGGAGUUUUGGGGC
402216193	oar	JX184907.1	hsa-miR-193b*	796	802	52	AAGAGAUUUCAAGAUAACCCCAA	||||||	AGUAGAGCGGGAGUUUUGGGGC
402216195	oar	JX184908.1	PC-3p-109470_9	945	951	84	GAUUGCAGAGCAGUUGUCCAUGG	|||||||	ACGGUGUGUCGAACAGGUACU
402216195	oar	JX184908.1	PC-3p-30485_40	544	550	70	GGAGGAGCUGAUGAGCCCAGUGA	|||||||	AUUUCGUCUCCUACGGGUCACU
402216195	oar	JX184908.1	PC-5p-104280_11	1066	1072	52	UCCCGGCUGGUGUCUCCCUCUGG	|||||||	CAAGGGUCGGUAAGGGAGACA
402216195	oar	JX184908.1	bta-miR-216b	884	890	57	GUCUGACUCUGGAGAAGAGAUUU	|||||||	AGUGUAAACGGACGUCUCUAAA
402216195	oar	JX184908.1	bta-miR-23b-5p_L+1	107	113	96	CAGGAUGGUGAAUCUGGAACCCA	|||||||	UUUAGUCGUACGGUCCUUGGGU
402216195	oar	JX184908.1	bta-miR-2447_R-1	395	401	60	ACACCUACAGUCUGUUUCCCAGU	|||||||	CGUCGGUUUGGCCAAGGGUCU
402216195	oar	JX184908.1	bta-miR-653_L-1R+1	215	221	89	UCGAAAUGGCUUAGAUUUCAACA	|||||||	AGUUGUCUCUAACAAAGUUGU
402216195	oar	JX184908.1	bta-mir-483-p5	805	811	64	ACCCCCAACUCUUAC--CCCGCCCU	||| |||||||	GCGGGAGGAAAGAAGGGCGGGA
402216195	oar	JX184908.1	hsa-miR-143_R+1_1ss16TC	1205	1211	61	CCAGCAGCCCCACUGCAUCUCAA	|||| ||||||	ACUCGACGUCACGAA---GUAGAGU
402216195	oar	JX184908.1	hsa-miR-193b*	473	479	53	CAGGAUCUUCUUUAGAACCCCAU	||||||	AGUAGAGCGGGAGUUUUGGGGC
402216195	oar	JX184908.1	hsa-miR-193b*	898	904	52	AAGAGAUUUCAAGAUAACCCCAA	||||||	AGUAGAGCGGGAGUUUUGGGGC
305855199	oar	NM_001195316.1	PC-3p-109470_9	415	421	81	GAUUGCAGAGCAGUUGUCCAUGG	|||||||	ACGGUGUGUCGAACAGGUACU
305855199	oar	NM_001195316.1	bta-miR-216b	354	360	61	GUCUGACUCUGGAGAAGAGAUUU	|||||||	AGUGUAAACGGACGUCUCUAAA
305855199	oar	NM_001195316.1	bta-mir-483-p5	275	281	67	ACCCCCAACUCUUAC--CCCGCCCU	||| |||||||	GCGGGAGGAAAGAAGGGCGGGA
305855199	oar	NM_001195316.1	hsa-miR-143_R+1_1ss16TC	675	681	50	CCAGCAGCCCCACUGCAUCUCAA	|||| ||||||	ACUCGACGUCACGAA---GUAGAGU
305855199	oar	NM_001195316.1	hsa-miR-193b*	368	374	55	AAGAGAUUUCAAGAUAACCCCAA	||||||	AGUAGAGCGGGAGUUUUGGGGC
305855199	oar	NM_001195316.1	hsa-miR-4532_R-1	1191	1197	54	GAGAGAGAUCACUGUCCCGGGAG	||||||	CGGCCCGAGGGGCCCC
223633909	oar	NM_001145178.1	PC-5p-101090_7	241	247	96	AAUCAUAUUUGGUUUUCCCUGGU	|||||||	CGUGAUCCUCGAUGUAGGGACCC
223633909	oar	NM_001145178.1	bta-miR-22-5p	77	83	87	UUGGGGAGGGUCAGGGAAGAACA	|||||||	AUUUCGAACGGUGACUUCUUGA
223633909	oar	NM_001145178.1	mmu-miR-322	198	204	83	CAUAAAGUUAUGUAAGCUGCUAU	||||||	AGGUUUUGUACUUAACGACGAC
223633893	oar	NM_001145180.1	hsa-miR-143_R+1_1ss16TC	158	164	82	UUGGUUUAAUUAGGGUCAUCUCU	|||||||	ACUCGACGUCACGAAGUAGAGU
219842273	oar	NM_001143891.1	bta-miR-214	428	434	82	CAUCUGACAAGGGUUCCUGCUGU	|||||||	UGACGGACAGACACGGACGACA
219842273	oar	NM_001143891.1	bta-miR-2447_R-1	553	559	91	CAUGGAAACAGCACAUUCCCAGA	|||| |||||||	CGUCGGUUUGGCC---AAGGGUCU
219842273	oar	NM_001143891.1	bta-miR-34b_R+1	241	247	84	GAAGACUUCCUCAAGCACUGCCA	|||||||	UGUUAGUCGAUUAAUGUGACGGA
219842273	oar	NM_001143891.1	mmu-miR-326_1ss16TA	555	561	83	UGGAAACAGCACAUUCCCAGAGU	|||||||	UGACCACCUUCCCGGGUCUCC
218783557	oar	NM_001142895.1	bta-miR-144_R-2	114	120	67	UAUUCCUAAUAUAAUUACUGUAG	||||||	UCAUGUAGUAGAUAUGACAU
218783557	oar	NM_001142895.1	hsa-miR-148a*_L+1	64	70	83	AGGAAAAUGCAGAAGGAACUUUU	|||||||	UCAGCCUCACAGAGUCUUGAAAC
218783557	oar	NM_001142895.1	hsa-mir-1277-p5	71	77	54	UGCAGAAGGAACUUUUAUAUAUU	|||||||	GUAUGCAUGUAUAUAUAUAUAU
218783557	oar	NM_001142895.1	mmu-miR-101b_R+1	114	120	70	UAUUCCUAAUAUAAUUACUGUAG	||| ||||||	GAAGUCGAUAGUGUC-AUGACAU
215983069	oar	NM_001142510.1	PC-3p-14023_92	587	593	66	UUAUGAUUAUUUUAAACUGGAAG	||||||	UUUUCCAGUCUGACCUC
215983069	oar	NM_001142510.1	PC-5p-134116_6	586	592	99	AUUAUGAUUAUUUUAAACUGGAA	|||||||	UCCCUACAGACCCUUUUGACCUG
215983069	oar	NM_001142510.1	PC-5p-64027_14	352	358	97	UUUUAAAGUUAUACUAACUUAUA	|||||||	CUUUUUGGGUUUGCUUGAAUAA
215983069	oar	NM_001142510.1	bta-miR-214	255	261	84	AUAAAAUGUUAAUCUCUGCUGAA	||| ||||||	UGACGGACAGACACGGACGACA
215983069	oar	NM_001142510.1	bta-miR-92a_1ss16GA	149	155	87	UAAAGUUUGACAACUGUGCAAUG	||||| |||||||	UGUCCGACCCUGUU--CACGUUAU
215983069	oar	NM_001142510.1	bta-mir-328-p5	680	686	64	UUCUAAAUAAAGAGGCCGAAAAA	||||||	GCGAGGUCCGAGGCUUUG
215983063	oar	NM_001142507.1	mmu-miR-322	102	108	70	AGACUCUACGGGACAUGCUGCUG	|||||||	AGGUUUUGUACUUAACGACGAC
213972530	oar	NM_001141955.1	bta-miR-2447_R-1	155	161	67	UGGCUUAGCAACCAC-UCCCAGAU	|||| ||||||	CGUCGGUUUGGCCAAGGGUCU
213021141	oar	NM_001139452.1	bta-miR-22-5p	24	30	64	GGAAACGUCAGAAACAAGAACAA	||||||	AUUUCGAACGGUGACUUCUUGA
213021127	oar	NM_001139445.1	bta-miR-22-3p_R+1	958	964	88	CCCUUUAAGGAAAAAGGCAGCUG	|||||||	UGUCAAGAAGUUGACCGUCGAA
213021127	oar	NM_001139445.1	bta-miR-22-5p	889	895	83	AUAAAGAACUAUAUUGAAGAACG	|||||||	AUUUCGAACGGUGACUUCUUGA
213021127	oar	NM_001139445.1	bta-miR-34b_R+1	43	49	54	UACUGUGGGAGCGGACACUGCCG	|||||||	UGUUAGUCGAUUAAUGUGACGGA
213021127	oar	NM_001139445.1	oan-miR-126_L-1R+1_1ss17AG	503	509	78	GAAAUACUGGAGCCGACGGUACA	|||||||	UGCGUAGUAAUGAGUGCCAUGC
211063450	oar	NM_001136491.1	PC-3p-36398_30	33	39	77	CACAUUCAUUCAUUG-GGUUCUAU	||| ||||||	GUUUUCCAAGCAAGUCCAAGAA
211063450	oar	NM_001136491.1	oan-miR-92a-2*	50	56	98	UUCUAUGUAACUGUUCCCAACCA	||||| |||||||	UCGUAACGUUGACUAGGGUUGGA
211063450	oar	NM_001136491.1	rno-miR-1_L-1	19	25	75	CUUCAGCAAGAACACACAUUCAU	||||||	UAUGUGUGAAGAAAUGUAAGG
194097412	oar	NM_001130023.1	PC-3p-109470_9	38	44	91	GAACAGCUUCAAAUGGUCCAUGG	||||||| |||||||	ACGGUGUGUCGAA------CAGGUACU
194097412	oar	NM_001130023.1	PC-3p-51594_22	2148	2154	64	ACAUACAUUCACUGACGCGGUAU	||||||	UGACGGCCCUCUCUCGCGCCAG
194097412	oar	NM_001130023.1	PC-3p-91431_9	84	90	64	AACAGUCAACCUCUGGAUUGAAU	||||||	CAGACAGGGUGUUGACUAACUC
194097412	oar	NM_001130023.1	PC-5p-167604_5	901	907	54	CAAGGUUCAACCACAGUAGGCAU	|||||||	GUCUGGGACCUCCAUCCGUC
194097412	oar	NM_001130023.1	bta-miR-22-5p	1686	1692	50	GAAUUUUGCCACUGGGAAGAACA	|||||||| |||||||	AUUUCGAACGGUGA--CUUCUUGA
194097412	oar	NM_001130023.1	bta-miR-23b-5p_L+1	1822	1828	55	GAUUAUGAUACCCUGGGAACCCU	|||||||	UUUAGUCGUACGGUCCUUGGGU
194097412	oar	NM_001130023.1	bta-miR-23b-5p_L+1	744	750	68	CCAGGUUGCUCCAUG---GGAACCCU	|||| |||||||	UUUAGUCGUACGGUCCUUGGGU
194097412	oar	NM_001130023.1	bta-miR-2447_R-1	315	321	80	GUCAACAAACAUCUCUUCCCAGU	||||| |||||||	CGUCGGUUUGGCC--AAGGGUCU
194097412	oar	NM_001130023.1	bta-miR-2447_R-1	427	433	90	UAUGCCACAAAACAGUUCCCAGA	|||| |||||||	CGUCGGUUUGGCCAAGGGUCU
194097412	oar	NM_001130023.1	bta-miR-7	1901	1907	57	GACCAAUGGUGCAACGUCUUCCU	|||||||	UUGUUGUUUUAGUGAUCAGAAGGU
194097412	oar	NM_001130023.1	bta-mir-328-p5	1988	1994	57	AUUCUACAAACAGCUUCCGAAAC	|||||||	GCGAGGUCCGAGGCUUUG
194097412	oar	NM_001130023.1	hsa-miR-103a-2*_R+1_1ss16CT	1728	1734	79	UGACUUGAUGGGAUCAAGAAGCA	|||||||	UGUUCCGUUGUGACAUUUCUUCGA
194097412	oar	NM_001130023.1	hsa-miR-3607-3p_L+5	2477	2483	97	CUCUCCUUACUGAUCAGUAUCAA	|||||||	GUAGUCUUUCGCAAAUGUCAUAGUA
194097412	oar	NM_001130023.1	hsa-miR-4454_L+1	876	882	77	GGACUGAAAGCUUGACGGAUCCU	|||||||	ACCACGGCACUGAGCCUAGGC
194097412	oar	NM_001130023.1	hsa-miR-664_2ss13CT16-T	196	202	83	CCAGAUUCAAAGUGGAAUGAAUA	|||||||	ACAUCCGAUCCUCUAUUUACUUAU
194097412	oar	NM_001130023.1	mmu-miR-3096-3p_L-8	2507	2513	62	UUGAAGAAAAUGAAAAAAUCCAU	||||||	ACCGGAGUCCAUUUAGGA
194097412	oar	NM_001130023.1	mmu-miR-326_1ss16TA	429	435	72	UGCCACAAAACAGUUCCCAGAGU	|||||||	UGACCACCUUCCCGGGUCUCC
194097412	oar	NM_001130023.1	oar-miR-539-5p_L+2R-2	368	374	73	UAUAACACUAUGGUGAUUUCUCA	|||||||	UGUGUGGUUCCUAUUAAAGAGG
194097412	oar	NM_001130023.1	rno-miR-1_L-1	2136	2142	87	UUUUGUCCUCCUACAUACAUUCA	|||||||	UAUGUGUGAAGAAAUGUAAGG
194097412	oar	NM_001130023.1	rno-miR-1_L-1	448	454	84	GAGUGCUGCAGUAACUACAUUCA	|||||||	UAUGUGUGAAGAAAUGUAAGG
187937013	oar	NM_001127267.1	PC-3p-87299_10	263	269	73	UGUACGAGGGCACCUGGCGGCGG	|||||||	GCGCUCCCCGCCGCC
187937013	oar	NM_001127267.1	PC-5p-134116_6	232	238	61	AGCCAGAGGUUCCGCAACUGGAA	|||||||	UCCCUACAGACCCUUUUGACCUG
187937013	oar	NM_001127267.1	bta-miR-23b-5p_L+1	23	29	75	ACCUGAUCCGGAUGC--GGAACCCC	|||| |||||||	UUUAGUCGUACGGUCCUUGGGU
187937013	oar	NM_001127267.1	hsa-miR-103a-2*_R+1_1ss16CT	1102	1108	61	GGCUUCAAGCUCAACAAGAAGCU	|||||||	UGUUCCGUUGUGACAUUUCUUCGA
187937013	oar	NM_001127267.1	hsa-miR-4454_L+1	991	997	72	AACAUCCUAUGGAACCGGAUCCG	|||||||	ACCACGGCACUGAGCCUAGGC
187937013	oar	NM_001127267.1	oan-miR-218*_R+2_1ss12TC	1277	1283	74	AGUGGCUACAGCUGACCAUGUUU	|||||||	CCACGAACUGCCUUGGUACAAA
187937001	oar	NM_001127289.1	PC-5p-104280_11	545	551	58	CCCAGACCUUUUUGGCCCUCUGU	|||||||	CAAGGGUCGGUAAGGGAGACA
187937001	oar	NM_001127289.1	bta-miR-7	214	220	62	CGCUGUGAAGAGGAAGUCUUCCC	|||||||	UUGUUGUUUUAGUGAUCAGAAGGU
187937001	oar	NM_001127289.1	hsa-miR-103a-2*_R+1_1ss16CT	520	526	72	CGACAAGCCUUGGUCAAGAAGCA	|||||||	UGUUCCGUUGUGACAUUUCUUCGA
187936988	oar	NM_001127283.1	bta-miR-214	503	509	76	GUUUUCAGAAAGUUGCUGCUGAA	||||||	UGACGGACAGACACGGACGACA
187936988	oar	NM_001127283.1	bta-miR-7	478	484	79	AAGACAGGAGACUCUGUCUUCCU	|||||||	UUGUUGUUUUAGUGAUCAGAAGGU
187936988	oar	NM_001127283.1	bta-mir-1468-p3	420	426	58	UGAAAAACACUUAAGAUUUUGCC	|||||||	AAGGUAAACGAAUAAAACGA
187936988	oar	NM_001127283.1	hsa-miR-30e*	18	24	91	GAGCCUGGAUCGGCAACUGAAAA	|||||||	CGACAUUUGUAGGCUGACUUUC
187936988	oar	NM_001127283.1	hsa-miR-30e*	404	410	77	UGCGAACAGUAAAACCUGAAAAA	|||| ||||||	CGACAUUUGUAGGCU--GACUUUC
187936988	oar	NM_001127283.1	mmu-miR-322	501	507	91	GUGUUUUCAGAAAGUUGCUGCUG	|||||||	AGGUUUUGUACUUAACGACGAC
187936980	oar	NM_001127279.1	PC-5p-22990_53	59	65	83	AUGUGAUCAGAUACUUCCCCACC	|||||||	UGUCUGUACUCUCCAGGGGUGU
187936980	oar	NM_001127279.1	ssc-miR-23a_R+3_1ss16AC	43	49	62	CGUGGUAACCUGGCCAAUGUGAU	|||||| |||||||	UAACCUUUCGGGACCG-UUACACUA
187936966	oar	NM_001127272.1	mmu-miR-322	17	23	68	GCAUGUUCUUCUUCAUGCUGCUU	|||||||	AGGUUUUGUACUUAACGACGAC
167900487	oar	NM_001114667.1	PC-3p-30485_40	446	452	53	CCUGGAAACUUGUCUCCAGUGAA	||||||	AUUUCGUCUCCUACGGGUCACU
167900487	oar	NM_001114667.1	bta-miR-1434_L-5	666	672	87	CAAGAGCAUCAUAAACUUAGAUG	|||||||	GGAGUCUGGAAUCUAA
167900487	oar	NM_001114667.1	bta-miR-22-3p_R+1	41	47	66	GGCUGGGCAAACACAGGCAGCUG	|||||||	UGUCAAGAAGUUGACCGUCGAA
167900487	oar	NM_001114667.1	bta-miR-29c_R-1	749	755	66	UUGUGGAUGAUAAGCUGGUGCUG	|||||||	UUGGCUAAAGUUUACCACGAU
167900487	oar	NM_001114667.1	bta-miR-378_R+1_1ss16AC	62	68	52	UGCACUGUGACGCCCAGUCCAGG	||| |||||||	UCGGAAGCCUGAGGUUCAGGUCA
167900487	oar	NM_001114667.1	mmu-miR-101b_R+1	87	93	90	AUCCUUCAGCUGUAA--GUACUGUG	|||||||| |||||||	GAAGUCGAUAGUGUCAUGACAU
167900487	oar	NM_001114667.1	oan-miR-29a-1*	565	571	97	GAUGUGGUCAACAUUAAAUCAGA	|||||||	GACUUGUGGUUUUCUUUAGUCA
163914405	oar	NM_001112815.1	PC-3p-150460_5	362	368	79	GUGUGAUUCAGGAGAGCCUUUGU	||| |||||||	GACGAGAUGUCAGACCGGAAACC
163914405	oar	NM_001112815.1	bta-miR-184_R-2	658	664	84	UCGUGUCCUGAGCUGUCCGUCCA	|||||||	GGAAUAGUCAAGAGGCAGGU
163914405	oar	NM_001112815.1	bta-mir-1468-p3	966	972	80	AUGCGGCCUUCAUUGAUUUUGCA	|||||||	AAGGUAAACGAAUAAAACGA
163914405	oar	NM_001112815.1	hsa-miR-499-3p_L+1R-1	305	311	74	GCUUGUACUUGUACGUGAUGUUA	||||| |||||||	CGUGUCUGAACGAC-ACUACAAG
163914405	oar	NM_001112815.1	hsa-miR-499-3p_L+1R-1	592	598	57	CUGUUUCCAGCUUGU--UGAUGUUC	|||| |||||||	CGUGUCUGAACGACACUACAAG
163914405	oar	NM_001112815.1	mdo-mir-739-p3_1ss16CT	1220	1226	88	GGAAUUGUCAUAAUAAAGUUCUU	|||||||	UGAAGUCGGAAGUUUCAAGAG
163914405	oar	NM_001112815.1	oan-miR-29a-1*	677	683	65	UCCAGCUGACCCUAU-AAAUCAGU	||| |||||||	GACUUGUGGUUUUCUUUAGUCA
223633897	oar	NM_001145182.1	PC-3p-14023_92	158	164	81	GCAUCUCUAUAAUCAGACUGGAU	|||||||	UUUUCCAGUCUGACCUC
223633897	oar	NM_001145182.1	bta-mir-483-p5	234	240	58	CUGCCGUCUACCCUCCCCGCCCC	|||||||	GCGGGAGGAAAGAAGGGCGGGA
223633897	oar	NM_001145182.1	hsa-miR-148a*_L+1	318	324	77	UUUGAACCAUAAUUAAACUUUAU	||||||	UCAGCCUCACAGAGUCUUGAAAC
223633891	oar	NM_001145179.1	bta-miR-1	18	24	99	CGAACUCAGCCUUGC--ACAUUCCA	||| |||||||	UAUGUAUGAAGAAAUGUAAGGU
223633891	oar	NM_001145179.1	bta-miR-1_1ss17AG	18	24	99	CGAACUCAGCCUUGC--ACAUUCCA	||| |||||||	UAUGUGUGAAGAAAUGUAAGGU
223633891	oar	NM_001145179.1	bta-miR-1_R+1_1ss16TC	18	24	99	CGAACUCAGCCUUGC--ACAUUCCA	||| |||||||	CUAUGUACGAAGAAAUGUAAGGU
223633891	oar	NM_001145179.1	bta-miR-206_2ss16TC22GA	18	24	99	CGAACUCAGCCUUGC--ACAUUCCA	||| |||||||	AGUGUGCGAAGGAAUGUAAGGU
223633891	oar	NM_001145179.1	bta-miR-653_L-1R+1	43	49	73	UUUCUCUGAAGAUUG-UUCAACAG	|||||| ||||||	AGUUGUCUCUAACAAAGUUGU
219521811	oar	NM_001143666.1	PC-3p-150460_5	56	62	95	CAUGGAUGCAAUCCAGCCUUUGA	|||||||	GACGAGAUGUCAGACCGGAAACC
219521811	oar	NM_001143666.1	bta-miR-2447_R-1	133	139	75	ACAGAGGUGAAUUCUUUCCCAGC	|||||||	CGUCGGUUUGGCCAAGGGUCU
219521811	oar	NM_001143666.1	bta-miR-29c_R-1	104	110	63	UCUCAAGCAUGAAGGUGGUGCUC	|||||||	UUGGCUAAAGUUUACCACGAU
218783541	oar	NM_001142887.1	PC-3p-14023_92	428	434	60	UUUAAACAUGGUGGUACUGGAAA	||||||	UUUUCCAGUCUGACCUC
218783541	oar	NM_001142887.1	PC-5p-134116_6	428	434	56	UUUAAACAUGGUGGUACUGGAAA	||||||	UCCCUACAGACCCUUUUGACCUG
218783541	oar	NM_001142887.1	bta-miR-217_R-1	328	334	64	AAAUUUGUAUUUCUCUGCAGUAG	||||||	AGGUUAGUCAAGGACUACGUCAU
218783541	oar	NM_001142887.1	bta-miR-2447_R-1	269	275	55	GAUGGUUUCAGUUUCUCCCAGAC	||||||	CGUCGGUUUGGCCAAGGGUCU
218783541	oar	NM_001142887.1	hsa-miR-148a*_L+1	788	794	88	CACCAUAUAUUUUGUGAACUUUG	|||||||	UCAGCCUCACAGAGUCUUGAAAC
218783541	oar	NM_001142887.1	mmu-miR-98*	470	476	56	CCUAGCACUUAAAUAUGUAUAAA	||||||	UCCUUUCAUCAUUCAACAUAUC
218783541	oar	NM_001142887.1	oar-miR-539-5p_L+2R-2	321	327	76	UUAAUGAAAAUUUGUAUUUCUCU	|||||||	UGUGUGGUUCCUAUUAAAGAGG
215983077	oar	NM_001142514.1	bta-miR-1434_L-5	523	529	65	UAUAAAAUUUAAUGUUUAGAUAA	||||||	GGAGUCUGGAAUCUAA
215983077	oar	NM_001142514.1	bta-miR-217_R-1	130	136	85	AGGCAGCACGGUGAAAUGCAGUG	|||||||	AGGUUAGUCAAGGACUACGUCAU
215983077	oar	NM_001142514.1	hsa-miR-100*_R-1_1ss10AG	145	151	69	AUGCAGUGGUUAUUAAAGCUUAU	||||||	UAUGGAUAUCUGUGUUCGAAC
215983065	oar	NM_001142508.1	bta-miR-144_R-2	153	159	91	ACUUAAAAAAUGUAAAUACUGUU	|||||||	UCAUGUAGUAGAUAUGACAU
213021131	oar	NM_001139447.1	PC-3p-30485_40	229	235	81	UCCACACGGGAAAUACCCAGUGG	|||||||	AUUUCGUCUCCUACGGGUCACU
213021131	oar	NM_001139447.1	PC-5p-101090_7	310	316	97	GACUCCAGGAAGACU-UCCCUGGA	|||| |||||||	CGUGAUCCUCGAUGUAGGGACCC
213021131	oar	NM_001139447.1	PC-5p-104280_11	783	789	73	UGCCCGCCUCACCUUCCCUCUGG	|||||||	CAAGGGUCGGUAAGGGAGACA
213021131	oar	NM_001139447.1	bta-miR-22-5p	30	36	91	CGUCACUGCCCCCCAGAAGAACC	|||| |||||||	AUUUCGAACGGUGA--CUUCUUGA
213021131	oar	NM_001139447.1	bta-miR-34b_R+1	18	24	81	CCUCCUUGCCUCCGUCACUGCCC	|||||||	UGUUAGUCGAUUAAUGUGACGGA
213021131	oar	NM_001139447.1	bta-miR-92a_1ss16GA	989	995	66	UUUCAAUGUAUACUUUGCAAUAA	||||||	UGUCCGACCCUGUUCACGUUAU
213021131	oar	NM_001139447.1	hsa-miR-212_R+1	549	555	70	AGACCGAGAACUGAAGACUGUUC	|||| |||||||	ACCGGCACUGACCUCUGACAAU
213021131	oar	NM_001139447.1	hsa-mir-1277-p5	946	952	50	AGCGGGAUGGCAGAUUAUAUAUU	|||||||	GUAUGCAUGUAUAUAUAUAUAU
213021131	oar	NM_001139447.1	mmu-miR-326_1ss16TA	874	880	82	GGCAAAAUUCUGGAC---CCCAGAGG	|||| |||||||	UGACCACCUUCCCGGGUCUCC
213021131	oar	NM_001139447.1	oan-miR-126_L-1R+1_1ss17AG	384	390	69	CCCUAAGGCCGUUUUACGGUACG	|||||||	UGCGUAGUAAUGAGUGCCAUGC
211063446	oar	NM_001136489.1	bta-miR-190b_R+1	245	251	67	CUGACCCUUUGUAAGCAUAUCAU	||||||	GUUGGGUUAUAGUUUGUAUAGU
211063446	oar	NM_001136489.1	bta-mir-1468-p3	61	67	59	CUGAGAAAGUGGAAUUUUUGCAU	||||||	AAGGUAAACGAAUAAAACGA
211063446	oar	NM_001136489.1	hsa-miR-103a-2*_R+1_1ss16CT	139	145	77	GAUCUUCAUGGUGUCAAGAAGCU	|||||||	UGUUCCGUUGUGACAUUUCUUCGA
194018579	oar	NM_001129903.1	mmu-miR-322	787	793	54	UGUAAGACUCACCUCUGCUGCUG	|||||||	AGGUUUUGUACUUAACGACGAC
193211373	oar	NM_001129736.1	PC-3p-148770_4	245	251	77	UUGCCAGCUACGAGAGGCCCCGG	|||||||	GGUGGGGGCCGGGGCG
193211373	oar	NM_001129736.1	PC-5p-101090_7	118	124	80	ACCUACGGCGUGCCCUCCCUGGA	|||||||	CGUGAUCCUCGAUGUAGGGACCC
193211373	oar	NM_001129736.1	PC-5p-22990_53	137	143	69	UGGAGGAGCUGGGAUUCCCCACU	|||||||	UGUCUGUACUCUCCAGGGGUGU
193211373	oar	NM_001129736.1	bta-miR-23b-5p_L+1	470	476	64	UCGACCGCAUGGAGGGGAACCCC	||||| |||||||	UUUAGUCGUACGGU-CCUUGGGU
193211373	oar	NM_001129736.1	mmu-miR-326_1ss16TA	888	894	65	UGAGCCCUGGAACGCCCCAGAGU	||||| |||||||	UGACCACCUUCCCGGGUCUCC
187937003	oar	NM_001127290.1	PC-5p-134116_6	330	336	73	GCCGUCGAUGAUUGCAACUGGAA	|||||||	UCCCUACAGACCCUUUUGACCUG
187937003	oar	NM_001127290.1	bta-miR-22-3p_R+1	174	180	68	GUUGAAAUGGAACCUGGCAGCUG	|||||||	UGUCAAGAAGUUGACCGUCGAA
187937003	oar	NM_001127290.1	bta-miR-29c_R-1	476	482	53	AGGAGCAGAUUGAGG-UGGUGCUG	|||| |||||||	UUGGCUAAAGUUUACCACGAU
187937003	oar	NM_001127290.1	hsa-miR-4454_L+1	522	528	98	UCAGGACCAGGGCGACGGAUCCA	|||||||	ACCACGGCACUGAGCCUAGGC
187936990	oar	NM_001127284.1	bta-miR-214	314	320	87	CGCAUCAGGACUGCGCCUGCUGA	|||||||	UGACGGACAGACACGGACGACA
187936982	oar	NM_001127280.1	PC-3p-87299_10	652	658	94	GUGCUGCGCGGCAUGGGCGGCGC	|||| |||||||	GCGCUCC--CCGCCGCC
187936982	oar	NM_001127280.1	PC-5p-22990_53	50	56	79	ACGUCAUCCGCUACUUCCCCACG	|||||||	UGUCUGUACUCUCCAGGGGUGU
187936982	oar	NM_001127280.1	PC-5p-68984_14	369	375	74	UAUCAUCAUCUACCGCGCCGCCU	|||||||	GGUCUCAGCGGCGGC
187936968	oar	NM_001127273.1	PC-3p-91431_9	707	713	54	UCCAGAACAUGCGGAUGAUUGAU	|||||||	CAGACAGGGUGUUGACUAACUC
187936968	oar	NM_001127273.1	PC-5p-68984_14	537	543	80	GGCUGUCGUCGUUAACGCCGCCC	|||||||	GGUCUCAGCGGCGGC
187936968	oar	NM_001127273.1	bta-miR-187_R+1	122	128	93	GUGGGGAAGGAGCCAAGACACGA	|||||||	AGGCCGACGUUGUGUUCUGUGCU
187936968	oar	NM_001127273.1	bta-miR-22-5p	87	93	58	GCCCUUGGACCUCGUGAAGAACC	|||| |||||||	AUUUCGAACGGUGA---CUUCUUGA
187936968	oar	NM_001127273.1	bta-miR-671_R+1	407	413	76	UGACCGCUGAUGGCCGGCUUCCA	|||||||	GGAGGUCGGGGAGGUCCCGAAGGA
187936968	oar	NM_001127273.1	hsa-miR-4454_L+1	688	694	96	GACAUUGUCAAGACCCGGAUCCA	|||||||	ACCACGGCACUGAGCCUAGGC
187936968	oar	NM_001127273.1	mmu-miR-322	654	660	50	UGGCCUGGUCACCACUGCUGCUU	|||||||	AGGUUUUGUACUUAACGACGAC
187607580	oar	NM_001126358.1	PC-3p-148770_4	37	43	54	CUGCAUGCAGGUGGUGGCCCCGG	|||||||	GGUGGGGGCCGGGGCG
187607580	oar	NM_001126358.1	PC-5p-105629_7	769	775	85	UUGCCCCUGUACUUUGUCUCGGC	|||||||	CGACAGCCCUACACUGAGAUCAGAGCCU
187607580	oar	NM_001126358.1	bta-mir-1468-p3	734	740	72	CCCAAAAAAGUUUCA--AUUUUGCC	||| |||||||	AAGGUAAACGAAUAAAACGA
187607580	oar	NM_001126358.1	hsa-miR-4532_R-1	848	854	56	CUUACAAACAGAACUCCCGGGAC	||||||	CGGCCCGAGGGGCCCC
187607580	oar	NM_001126358.1	mdo-mir-739-p3_1ss16CT	745	751	61	UUCAAUUUUGCCAAG-AAGUUCUC	||| |||||||	UGAAGUCGGAAGUUUCAAGAG
187607580	oar	NM_001126358.1	ssc-miR-23a_R+3_1ss16AC	355	361	86	UAUGAUGCUGAUGACAAUGUGAA	|||||||	UAACCUUUCGGGACCGUUACACUA
172088168	oar	NM_001123003.1	PC-3p-109470_9	623	629	78	UCAUGCAUGACAAUC--UCCAUGAA	||| ||||||	ACGGUGUGUCGAACAGGUACU
172088168	oar	NM_001123003.1	bta-miR-22-5p	157	163	96	UGUAGUGUCUGUGAUGAAGAACA	|||||||	AUUUCGAACGGUGACUUCUUGA
172088168	oar	NM_001123003.1	bta-miR-9_R+1	668	674	56	UGCUCCGCAAGUGGUACCAAAGU	|||||||	AGUAUGUCGAUCUAUUGGUUUCU
172088168	oar	NM_001123003.1	hsa-miR-4454_L+1	331	337	67	AACACCAAAUGCAAAGGAUCCAG	||||||	ACCACGGCACUGAGCCUAGGC
172088168	oar	NM_001123003.1	mdo-mir-739-p3_1ss16CT	879	885	85	UAAAUAUGUUCAAAUAAGUUCUG	|||||||	UGAAGUCGGAAGUUUCAAGAG
172088168	oar	NM_001123003.1	oan-miR-20a-2*_L-1	781	787	52	ACUAAUGAACGUGAAAAUGCAAA	||||||	UGAAAUUCACGAGUAUUACGUC
305855216	oar	NM_001195315.1	hsa-miR-664_2ss13CT16-T	104	110	92	AGCAGCCCAAAAAAGAAUGAAUA	|||||||	ACAUCCGAUCCUCUAUUUACUUAU
187607662	oar	NM_001126368.1	PC-3p-30485_40	338	344	67	CUGAUGGAGUUUUUACCAGUGAC	||| ||||||	AUUUCGUCUCCUACG-GGUCACU
187607662	oar	NM_001126368.1	PC-3p-76172_11	372	378	70	CUUGGGUCAACUUUCUGCCAAAA	||||||	AGUAAGGUUCUGCACGGUUA
187607662	oar	NM_001126368.1	hsa-miR-143_R+1_1ss16TC	420	426	64	ACGAGUUAGCAAUAG--CAUCUCAG	||| ||||||	ACUCGACGUCACGAAGUAGAGU
187607662	oar	NM_001126368.1	hsa-miR-30e*	275	281	54	UAGAAGAUGCACUAGCUGAAAAU	||||||	CGACAUUUGUAGGCUGACUUUC
187607637	oar	NM_001126365.1	PC-3p-36467_28	115	121	63	ACCGUGCCUACCAAAGGGUUUAA	||||||	GGUUUCUCGAGCAAGCCCAAAA
187607637	oar	NM_001126365.1	bta-miR-9_R+1	109	115	69	GUAAAUACCGUGCCUACCAAAGG	|||||||	AGUAUGUCGAUCUAUUGGUUUCU
187607637	oar	NM_001126365.1	hsa-miR-103a-2*_R+1_1ss16CT	284	290	72	AUGUUGAAAGGAUGGAAGAAGCU	|||||||	UGUUCCGUUGUGACAUUUCUUCGA
187607637	oar	NM_001126365.1	hsa-miR-499-3p_L+1R-1	267	273	72	UGUCGUGGACUCUGU-UGAUGUUG	|||| |||||||	CGUGUCUGAACGACACUACAAG
187607637	oar	NM_001126365.1	hsa-miR-664_2ss13CT16-T	85	91	64	UACAGGCUGCAGUUCAAUGAAUU	|||||||	ACAUCCGAUCCUCUAUUUACUUAU
187607604	oar	NM_001126361.1	PC-3p-109470_9	305	311	58	CCGAUCGUCGAAGUUUCCAUGAA	||||||	ACGGUGUGUCGAACAGGUACU
187607604	oar	NM_001126361.1	bta-miR-22-3p_R+1	399	405	64	CAAGUCUGACCUAAAGCAGCUAA	||||||	UGUCAAGAAGUUGACCGUCGAA
187607604	oar	NM_001126361.1	hsa-miR-4454_L+1	163	169	84	GAUGCUUAUAAAAUCCGGAUCCG	|||||||	ACCACGGCACUGAGCCUAGGC
187607572	oar	NM_001126357.1	PC-3p-14023_92	437	443	55	AAGAGCAGCUGGCUAGACUGGAG	|||||||	UUUUCCAGUCUGACCUC
187607572	oar	NM_001126357.1	PC-3p-91431_9	92	98	59	GGCUUUCGGAAAAUGUGAUUGAU	|||||||	CAGACAGGGUGUUGACUAACUC
187607572	oar	NM_001126357.1	hsa-miR-103a-2*_R+1_1ss16CT	400	406	95	AAAGAUCGGGUGAUAAAGAAGCA	|||||||	UGUUCCGUUGUGACAUUUCUUCGA
187607572	oar	NM_001126357.1	hsa-miR-30e*	233	239	52	AGGCCAAGAAAGAAUCUGAAAAU	||||||	CGACAUUUGUAGGCUGACUUUC
187607572	oar	NM_001126357.1	hsa-miR-3607-3p_L+5	530	536	51	AGUUCAAGCGGUAUGAGUAUCAC	||||| |||||||	GUAGUCUUUCGCAAAUGUCAUAGUA
187607572	oar	NM_001126357.1	oan-miR-29a-1*	237	243	93	CAAGAAAGAAUCUGAAAAUCAGA	|||||||	GACUUGUGGUUUUCUUUAGUCA
187607572	oar	NM_001126357.1	ssc-miR-23a_R+3_1ss16AC	88	94	79	AUCCGGCUUUCGGAAAAUGUGAU	|||||||	UAACCUUUCGGGACCGUUACACUA
187607516	oar	NM_001126350.1	PC-3p-109470_9	31	37	99	GCAGCGAGGAAGGUAGUCCAUGA	|||||||	ACGGUGUGUCGAACAGGUACU
187607516	oar	NM_001126350.1	bta-miR-2284x_1ss16GC	113	119	53	ACAUCUAUGAUUCAGCUUUUCAU	||||||	UUUUGCGCUUGCUUGAAAAGU
187607516	oar	NM_001126350.1	hsa-miR-100*_R-1_1ss10AG	767	773	53	GUUCCAUGUCUGUGACAAGCUUG	|||||||	UAUGGAUAUCUGUGUUCGAAC
187607516	oar	NM_001126350.1	hsa-miR-664_2ss13CT16-T	76	82	74	UCAGGUCUCACAGAAAAUGAAUU	|||||||	ACAUCCGAUCCUCUAUUUACUUAU
187607460	oar	NM_001126343.1	PC-3p-14023_92	727	733	89	AUAACUUAUGGCCCUGACUGGAA	|||||||	UUUUCCAGUCUGACCUC
187607460	oar	NM_001126343.1	PC-3p-91431_9	164	170	84	AGGAUGUGAAGGAGGUGAUUGAA	|||||||	CAGACAGGGUGUUGACUAACUC
187607460	oar	NM_001126343.1	PC-5p-101090_7	248	254	94	CCUGGGGGCCAGGUGUCCCUGGA	|||||||	CGUGAUCCUCGAUGUAGGGACCC
187607460	oar	NM_001126343.1	bta-miR-2447_R-1	373	379	97	GAGAUCAGUACUGUUUUCCCAGA	|||||||	CGUCGGUUUGGCCAAGGGUCU
187607460	oar	NM_001126343.1	hsa-miR-103a-2*_R+1_1ss16CT	484	490	53	UUUGGCGAUGACUUCAAGAAGCU	|||||||	UGUUCCGUUGUGACAUUUCUUCGA
187607460	oar	NM_001126343.1	mmu-miR-101b_R+1	365	371	83	UCUUCUUGGAGAUCA--GUACUGUU	|||| |||||||	GAAGUCGAUAGUGUCAUGACAU
183979994	oar	NM_001123403.1	PC-5p-104280_11	139	145	82	GGAGCCCAAUGUCCUCCCUCUGG	|||| |||||||	CAAGGGUCGGUAA-GGGAGACA
183979994	oar	NM_001123403.1	bta-miR-653_L-1R+1	253	259	61	GUUGUGUUCUCAUCGUUUCAACU	|||||||	AGUUGUCUCUAACAAAGUUGU
183979994	oar	NM_001123403.1	hsa-miR-148a*_L+1	352	358	55	AUGGUGGAAUUUGCCAACUUUAU	||||||	UCAGCCUCACAGAGUCUUGAAAC
183979994	oar	NM_001123403.1	hsa-miR-664_2ss13CT16-T	380	386	99	AAGUCAUGUAUUUUUAAUGAAUA	|||||||	ACAUCCGAUCCUCUAUUUACUUAU
168693438	oar	NM_001114763.1	bta-miR-7	78	84	80	UCAUUUCUCUGCUUUUCUUCCAA	||||||	UUGUUGUUUUAGUGAUCAGAAGGU
168693438	oar	NM_001114763.1	mdo-mir-739-p3_1ss16CT	153	159	89	UGGUGUUUCAAAUAAAAGUUCUU	|||||||	UGAAGUCGGAAGUUUCAAGAG
168693438	oar	NM_001114763.1	oar-miR-539-5p_L+2R-2	65	71	78	UAAACAAGAGCUCUCAUUUCUCU	|||| |||||||	UGUGUGGUUCCUAU---UAAAGAGG
168693434	oar	NM_001114761.1	bta-miR-582_R-1	61	67	84	ACUUGGCCUCAGUUCAACUGUAA	|||||||	CAUUGACCAACUUGUUGACAUU
168693434	oar	NM_001114761.1	oar-miR-539-5p_L+2R-2	133	139	54	AUUACACACUUCAUCUUUCUCAA	||||||	UGUGUGGUUCCUAUUAAAGAGG
163914416	oar	NM_001112819.1	PC-5p-68984_14	27	33	74	GACCUGUUUAUCGAUGCCGCCAG	||||||	GGUCUCAGCGGCGGC
163914416	oar	NM_001112819.1	bta-miR-144_R-2	223	229	58	AGUGGAUACUCAUAU-UACUGUAC	|||| ||||||	UCAUGUAGUAGAUAUGACAU
163914416	oar	NM_001112819.1	mmu-miR-3096-3p_L-8	561	567	79	AUCCGCAAAACGUGCUAAAUCCA	|||||||	ACCGGAGUCCAUUUAGGA
163914416	oar	NM_001112819.1	mmu-miR-5097_L+1R-10	186	192	58	GACAAAGCCCAACAGAUGAACAA	||||||	UGUCCCUGUACUUGG
163914416	oar	NM_001112819.1	oan-miR-20a-2*_L-1	654	660	77	CUGCUCUGUGAAAUUUAAUGCAC	||| |||||||	UGAAAUUCACGAGU-AUUACGUC
163914411	oar	NM_001112818.1	bta-miR-150_R-1	255	261	64	CCUCUCUGCCAGUGCUGGGAGAU	||||||	GUGACCAUGUUCCCAACCCUCU
163914411	oar	NM_001112818.1	bta-miR-214	31	37	84	UUCCCAUCGGCUCACCCUGCUGA	|||||||	UGACGGACAGACACGGACGACA
163914407	oar	NM_001112816.1	oan-miR-29a-1*	41	47	98	GUUAUUGCACUGUGAAAAUCAGA	|||||||	GACUUGUGGUUUUCUUUAGUCA
157278609	oar	NM_001104934.1	PC-3p-150460_5	252	258	90	UGUGGGGAUUUCUCUGCCUUUGA	|||||||	GACGAGAUGUCAGACCGGAAACC
157278609	oar	NM_001104934.1	bta-miR-22-3p_R+1	314	320	79	CCGGGAGAUCACUGAGGCAGCUG	|||||||	UGUCAAGAAGUUGACCGUCGAA
157278609	oar	NM_001104934.1	bta-miR-2447_R-1	213	219	87	GGUGGAGGAGGAUUCUUCCCAGA	|||||||	CGUCGGUUUGGCCAAGGGUCU
157278609	oar	NM_001104934.1	mmu-miR-326_1ss16TA	215	221	78	UGGAGGAGGAUUCUUCCCAGAGC	||| |||||||	UGACCACCUUCCC-GGGUCUCC
157278605	oar	NM_001104932.1	bta-miR-22-3p_R+1	36	42	97	GCUCUGAAGUAGGCAGGCAGCUA	|||||||	UGUCAAGAAGUUGACCGUCGAA
155369639	oar	NM_001100920.1	PC-5p-134116_6	341	347	55	GAAGCAGCUGAAACCACUGGAAA	||| ||||||	UCCCUACAGACCCUUUUGACCUG
155369639	oar	NM_001100920.1	bta-miR-671_R+1	246	252	91	GCAGAGAUUCAGCAGGGCUUCCA	||||||||||	GGAGGUCGGGGAGGUCCCGAAGGA
155369639	oar	NM_001100920.1	bta-miR-9_R+1	456	462	54	CAUGUGGAGAGGCAAACCAAAGG	|||||||	AGUAUGUCGAUCUAUUGGUUUCU
155369639	oar	NM_001100920.1	mdo-mir-739-p3_1ss16CT	348	354	65	CUGAAACCACUGGAAAAGUUCUU	|||||||	UGAAGUCGGAAGUUUCAAGAG
155369639	oar	NM_001100920.1	oan-miR-29b*_R+1_2ss10TC18TC	335	341	60	CAUUGGGAAGCAGCUGAAACCAC	|||||||	AGAUUCGGUGGUACACUUUGGUC
118403299	oar	NM_001078659.1	bta-miR-671_R+1	268	274	92	AGCCUCUGGGCUCAUGGCUUCCA	|||||||	GGAGGUCGGGGAGGUCCCGAAGGA
118403285	oar	NM_001078653.1	PC-3p-74109_12	327	333	75	GUGUCCUCAGAACCUCUACUGCU	|||||||	AGACUCCUACCUGCGAUGACGU
118403285	oar	NM_001078653.1	PC-5p-104280_11	396	402	97	UAACUCUGUGAUUGACCCUCUGA	|||||||	CAAGGGUCGGUAAGGGAGACA
118403285	oar	NM_001078653.1	bta-miR-217_R-1	851	857	59	ACUAUGUUCAUGGAGAUGCAGUG	|||| |||||||	AGGUUAGUCAAGGAC---UACGUCAU
118403285	oar	NM_001078653.1	bta-miR-29c_R-1	884	890	77	CCAAGACAGGCCUUUUGGUGCUC	|||||||	UUGGCUAAAGUUUACCACGAU
118403285	oar	NM_001078653.1	mmu-miR-322	113	119	71	CCAUGUUCCUCACCAUGCUGCUC	|||||||	AGGUUUUGUACUUAACGACGAC
118403285	oar	NM_001078653.1	oan-let-7e	361	367	68	UCUCACUUCAACAUG-UACCUCAU	||||| ||||||	UUGAUAAGUUAGAUGAUGGAGU
118403285	oar	NM_001078653.1	oan-let-7e_R-1_1ss17AC	361	367	65	UCUCACUUCAACAUG-UACCUCAU	|||| ||||||	UGAUCAGUUAGAUGAUGGAGU
116174725	oar	NM_001077210.1	PC-3p-109470_9	500	506	63	AUGCUGCUUCAAGUUUCCAUGAA	||||||	ACGGUGUGUCGAACAGGUACU
116174725	oar	NM_001077210.1	PC-3p-14023_92	415	421	93	GAAAACCACAAGAAA-GACUGGAA	||| |||||||	UUUUCCAGUCUGACCUC
116174725	oar	NM_001077210.1	PC-3p-36398_30	28	34	54	UGGAAAGAGCAAAGAAGGUUCUC	|||||||	GUUUUCCAAGCAAGUCCAAGAA
116174725	oar	NM_001077210.1	PC-3p-91431_9	395	401	96	UGUUUGUUGCCCGUA--UGAUUGAA	||| |||||||	CAGACAGGGUGUUGACUAACUC
116174725	oar	NM_001077210.1	PC-5p-104280_11	741	747	91	GAUGGGGAACAUCAUCCCUCUGA	|||||||	CAAGGGUCGGUAAGGGAGACA
116174725	oar	NM_001077210.1	PC-5p-134116_6	1242	1248	53	GGGACAGGUCAUAGGAACUGGAC	|||||||	UCCCUACAGACCCUUUUGACCUG
116174725	oar	NM_001077210.1	PC-5p-134116_6	1258	1264	64	ACUGGACUCAGAGGAAACUGGAU	|||||||	UCCCUACAGACCCUUUUGACCUG
116174725	oar	NM_001077210.1	bta-miR-150_R-1	364	370	71	AGGCUCUUCAGUAACUGGGAGAA	||||||	GUGACCAUGUUCCCAACCCUCU
116174725	oar	NM_001077210.1	bta-miR-22-5p	129	135	57	CCAAGCAAUAGGAGAGAAGAACG	|||||||	AUUUCGAACGGUGACUUCUUGA
116174725	oar	NM_001077210.1	hsa-miR-193b*	1268	1274	93	GAGGAAACUGGAUCCAAACCCCA	|||||||	AGUAGAGCGGGAGUUUUGGGGC
116174725	oar	NM_001077210.1	hsa-miR-4454_L+1	1262	1268	60	GACUCAGAGGAAACUGGAUCCAA	||||||	ACCACGGCACUGAGCCUAGGC
116174725	oar	NM_001077210.1	hsa-miR-4532_R-1	754	760	92	AUCCCUCUGAACGUGCCCCGGGA	|||||||	CGGCCCGAGGGGCCCC
116174725	oar	NM_001077210.1	hsa-miR-664_2ss13CT16-T	321	327	71	UGUCUUUCCAAGGAU---AAUGAAUU	|||| |||||||	ACAUCCGAUCCUCUAUUUACUUAU
116174725	oar	NM_001077210.1	mmu-miR-322	486	492	85	AAAGCAUAAGGGCAAUGCUGCUU	|||||||	AGGUUUUGUACUUAACGACGAC
116174725	oar	NM_001077210.1	oan-let-7e	999	1005	64	GUUGUUUAUUUUUUUUACCUCAC	||||||	UUGAUAAGUUAGAUGAUGGAGU
116174725	oar	NM_001077210.1	oan-let-7e_R-1_1ss17AC	999	1005	64	GUUGUUUAUUUUUUUUACCUCAC	||||||	UGAUCAGUUAGAUGAUGGAGU
94536877	oar	NM_001040288.1	bta-miR-214	319	325	80	GGAAGCAGGCACCCCCCUGCUGA	|||||||	UGACGGACAGACACGGACGACA
94536877	oar	NM_001040288.1	bta-miR-378_R+1_1ss16AC	151	157	74	GGAGGAAAAUGUUUCAGUCCAGC	|||||||	UCGGAAGCCUGAGGUUCAGGUCA
94536877	oar	NM_001040288.1	bta-miR-378_R+1_1ss16AC	628	634	97	UACUAUCUAUGCCCAAGUCCAGA	||||||||||	UCGGAAGCCUGAGGUUCAGGUCA
94536877	oar	NM_001040288.1	bta-miR-671_R+1	772	778	52	CUAUGCCAGUGUGACGCUUCCAG	||||||	GGAGGUCGGGGAGGUCCCGAAGGA
94536877	oar	NM_001040288.1	mmu-miR-326_1ss16TA	721	727	57	UGCCACAGAGCCUGUCCCAGAGC	|||||||	UGACCACCUUCCCGGGUCUCC
94536877	oar	NM_001040288.1	oan-miR-29a-1*	635	641	60	UAUGCCCAAGUCCAGAAAUCAGG	|||| |||||||	GACUUGUGGUUUUC---UUUAGUCA
84000445	oar	NM_001038020.1	hsa-miR-30e*	739	745	73	AUAAGAGCAUCUAGUCUGAAAAA	|||| ||||||	CGACAUUUGUAGGCU-GACUUUC
84000445	oar	NM_001038020.1	mmu-miR-326_1ss16TA	20	26	88	CACUGAUACAACCACCCCAGAGC	|||||||	UGACCACCUUCCCGGGUCUCC
67846015	oar	NM_001024861.1	PC-5p-22990_53	762	768	80	CCCCACUCCCCGCCUUCCCCACA	|||||||	UGUCUGUACUCUCCAGGGGUGU
67846015	oar	NM_001024861.1	bta-miR-2447_R-1	905	911	53	CCAAAGGAACGUGAGUCCCAGAA	||||| ||||||	CGUCGGUUUGGCCA-----AGGGUCU
67846015	oar	NM_001024861.1	bta-miR-34b_R+1	1216	1222	85	UUAAAGCUAUGGACCCACUGCCC	||||| |||||||	UGUUAGUCGAUUAAU--GUGACGGA
67846015	oar	NM_001024861.1	bta-miR-7	1049	1055	62	GGUCAAGAAACACCUUCUUCCAA	||||||	UUGUUGUUUUAGUGAUCAGAAGGU
67846015	oar	NM_001024861.1	hsa-miR-30e*	1223	1229	64	UAUGGACCCACUGCCCUGAAAAA	||||||	CGACAUUUGUAGGCUGACUUUC
67846015	oar	NM_001024861.1	oar-miR-539-5p_L+2R-2	867	873	93	UGCACAGCAAAACCUAUUUCUCA	||| |||||||	UGUGUGGUUCCUAUUAAAGAGG
67078441	oar	NM_001024738.1	PC-3p-148770_4	1434	1440	90	CUGCUACCUGGCGGUGGCCCCGA	|||||||	GGUGGGGGCCGGGGCG
67078441	oar	NM_001024738.1	PC-3p-87299_10	1912	1918	98	GGGCGACCUGCGGCUGGCGGCGA	|||||||	GCGCUCCCCGCCGCC
67078441	oar	NM_001024738.1	PC-5p-104280_11	2111	2117	61	GGCAAGACCUGCUGACCCUCUGU	|||||||	CAAGGGUCGGUAAGGGAGACA
67078441	oar	NM_001024738.1	PC-5p-105629_7	1455	1461	84	GAAUCACGCUGUGGUGUCUCGGA	|||||||	CGACAGCCCUACACUGAGAUCAGAGCCU
67078441	oar	NM_001024738.1	PC-5p-22990_53	2118	2124	70	CCUGCUGACCCUCUGUCCCCACU	|||||||	UGUCUGUACUCUCCAGGGGUGU
67078441	oar	NM_001024738.1	bta-miR-124b_R-4	242	248	67	ACUUUGGUUAUUCUG---GUGCCUUC	|||| |||||||	CGUAAGUGGCGCACGGAAU
67078441	oar	NM_001024738.1	bta-miR-214	2103	2109	96	CUGCACCCGGCAAGACCUGCUGA	|||||||	UGACGGACAGACACGGACGACA
67078441	oar	NM_001024738.1	bta-miR-22-5p	645	651	53	CUACUUGACCGCCUUGAAGAACC	|||| |||||||	AUUUCGAACGGUGA---CUUCUUGA
67078441	oar	NM_001024738.1	oan-miR-29b*_R+1_2ss10TC18TC	1564	1570	95	UGUUUGUUCAAAUCUGAAACCAA	|||||||	AGAUUCGGUGGUACACUUUGGUC
67078441	oar	NM_001024738.1	oan-miR-92a-2*	160	166	84	GAUGGAAAAGCGUAUCCCAACCU	|||||||	UCGUAACGUUGACUAGGGUUGGA
57619300	oar	NM_001009758.1	PC-3p-150460_5	530	536	65	UAAAUUAUGGAUUAACCUUUGAA	||||||	GACGAGAUGUCAGACCGGAAACC
57619300	oar	NM_001009758.1	hsa-miR-101*_R-1	463	469	70	CGGCUGGUAUUAACUGAUAACUC	|||||||	CGUAGUCGUGACACUAUUGAC
57619300	oar	NM_001009758.1	oan-let-7e	504	510	82	CUGUUUUUCCAUUCCCUACCUCU	|||||||	UUGAUAAGUUAGAUGAUGGAGU
57619300	oar	NM_001009758.1	oan-let-7e_R-1_1ss17AC	504	510	81	CUGUUUUUCCAUUCCCUACCUCU	|||||||	UGAUCAGUUAGAUGAUGGAGU
57619300	oar	NM_001009758.1	oan-miR-499	201	207	68	GUUUGUUUUUAGAGAAGUCUUAU	|||||||	UUUGUAGUGAUGUUCAGAAUU
57619233	oar	NM_001009742.1	PC-3p-150460_5	1571	1577	87	AUGUAACCUAAAAGUGCCUUUGA	|||||||	GACGAGAUGUCAGACCGGAAACC
57619233	oar	NM_001009742.1	PC-3p-76172_11	239	245	64	GGAUUCAAACACAACUGCCAAAG	|||| ||||||	AGUAAGGUUCUGC--ACGGUUA
57619233	oar	NM_001009742.1	PC-5p-105629_7	353	359	62	AACUCAAGGAUGGAUUCUCGGAU	||||||	CGACAGCCCUACACUGAGAUCAGAGCCU
57619233	oar	NM_001009742.1	PC-5p-134116_6	924	930	71	GCACAUUUUUCUUAC--AACUGGAC	||| |||||||	UCCCUACAGACCCUUUUGACCUG
57619233	oar	NM_001009742.1	bta-miR-124b_R-4	1569	1575	75	UCAUGUAACCUAAAAGUGCCUUU	|||||||	CGUAAGUGGCGCACGGAAU
57619233	oar	NM_001009742.1	bta-miR-214	1063	1069	57	UCCUGUCGGGUCAAGCUGCUGAC	|||||| ||||||	UGACGGACAGACACG---GACGACA
57619233	oar	NM_001009742.1	bta-miR-34b_R+1	237	243	54	GUGGAUUCAAACACAACUGCCAA	||||||	UGUUAGUCGAUUAAUGUGACGGA
57619233	oar	NM_001009742.1	bta-miR-34b_R+1	883	889	89	UACCUAUGCUGAAAUCACUGCCA	||| |||||||	UGUUAGUCGAUUAAUGUGACGGA
57619233	oar	NM_001009742.1	bta-miR-653_L-1R+1	1093	1099	68	GGGCAAGAUGGAAUUUUUCAACU	||| |||||||	AGUUGUCUCUAAC--AAAGUUGU
57619233	oar	NM_001009742.1	bta-miR-653_L-1R+1	2614	2620	58	GUUUCACUGUGUAUGUUCAACAC	||||||	AGUUGUCUCUAACAAAGUUGU
57619233	oar	NM_001009742.1	hsa-miR-100*_R-1_1ss10AG	608	614	56	CCCUCUUGAAAGAAGCAAGCUUC	|||||||	UAUGGAUAUCUGUGUUCGAAC
57619233	oar	NM_001009742.1	hsa-miR-103a-2*_R+1_1ss16CT	602	608	90	GGCUCCCCCUCUUGAAAGAAGCA	|||||||	UGUUCCGUUGUGACAUUUCUUCGA
57619233	oar	NM_001009742.1	mdo-mir-739-p3_1ss16CT	292	298	78	AUUCUGCUCCCAUAAAAGUUCUU	|||||||	UGAAGUCGGAAGUUUCAAGAG
57619233	oar	NM_001009742.1	mmu-miR-322	123	129	75	GAACCCGCUCCAGUAUGCUGCUC	|||||||	AGGUUUUGUACUUAACGACGAC
57619233	oar	NM_001009742.1	mmu-miR-322	1409	1415	59	UGUUUUCUGCAUCGC-UGCUGCUA	||| |||||||	AGGUUUUGUACUUAACGACGAC
57619233	oar	NM_001009742.1	oan-miR-29a-1*	833	839	66	UCUUUCAUCAUUAAAAAAUCAGC	|||||||	GACUUGUGGUUUUCUUUAGUCA
57619233	oar	NM_001009742.1	rno-miR-1_L-1	2669	2675	85	GUAAUAUGAUGUGUAUACAUUCU	|||||||	UAUGUGUGAAGAAAUGUAAGG
57619214	oar	NM_001009738.1	PC-3p-30485_40	182	188	84	ACUACCGAUAGCGUGCCCAGUGA	|||||||	AUUUCGUCUCCUACGGGUCACU
57619214	oar	NM_001009738.1	PC-5p-22990_53	1064	1070	80	GAGGACACUGGUUUACCCCACAG	||||||	UGUCUGUACUCUCCAGGGGUGU
57619214	oar	NM_001009738.1	bta-miR-124b_R-4	359	365	64	GAGGAGAGCUGCCCGGUGCCUUA	|||||||	CGUAAGUGGCGCACGGAAU
57619214	oar	NM_001009738.1	bta-miR-216b	34	40	66	CACCUAUGAGGAUCAAGAGAUUG	|||||||	AGUGUAAACGGACGUCUCUAAA
57619214	oar	NM_001009738.1	bta-miR-7	145	151	70	GCAGAUCUCCCCCGUGUCUUCCU	|||||||	UUGUUGUUUUAGUGAUCAGAAGGU
57619214	oar	NM_001009738.1	mmu-miR-3096-3p_L-8	1085	1091	62	AGAAAAACAAGAAAAAAAUCCAA	||||||	ACCGGAGUCCAUUUAGGA
57619214	oar	NM_001009738.1	mmu-miR-3096-3p_L-8	1091	1097	58	ACAAGAAAAAAAUCCAAAUCCAU	||||||	ACCGGAGUCCAUUUAGGA
57619214	oar	NM_001009738.1	mmu-miR-322	942	948	87	GGAUAUGGAAGAAAAUGCUGCUC	|||||||	AGGUUUUGUACUUAACGACGAC
57619165	oar	NM_001009731.1	PC-5p-101090_7	98	104	97	AAGCUACACCCACCUUCCCUGGA	|||||||	CGUGAUCCUCGAUGUAGGGACCC
57526463	oar	NM_001009794.1	PC-3p-109470_9	862	868	51	CAUGUAGACCGCAUUUCCAUGAG	||||||	ACGGUGUGUCGAACAGGUACU
57526463	oar	NM_001009794.1	PC-3p-14023_92	835	841	84	UUGGUCAAAGCGGAUGACUGGAG	|||| |||||||	UUUUCCAGU-CUGACCUC
57526463	oar	NM_001009794.1	PC-3p-30485_40	1068	1074	71	CAAUGGCAUCAACUACCCAGUGC	|||||||	AUUUCGUCUCCUACGGGUCACU
57526463	oar	NM_001009794.1	PC-5p-22990_53	36	42	77	CUCGCGCCAUGUCCA-UCCCCACC	|||| |||||||	UGUCUGUACUCUCCAGGGGUGU
57526463	oar	NM_001009794.1	bta-miR-7	456	462	95	GUUCAAACAUCGCCAGUCUUCCA	||| |||||||	UUGUUGUUUUAGUGAUCAGAAGGU
57526463	oar	NM_001009794.1	hsa-miR-103a-2*_R+1_1ss16CT	99	105	94	CAGCAGUGUGAAGGAAAGAAGCA	|||||||	UGUUCCGUUGUGACAUUUCUUCGA
57526463	oar	NM_001009794.1	oar-miR-539-5p_L+2R-2	1193	1199	93	UCUUCCUGAGGCUGUAUUUCUCA	|||||||	UGUGUGGUUCCUAUUAAAGAGG
57526429	oar	NM_001009788.1	PC-3p-30485_40	750	756	50	CACUCGACCAGACGU--CCCAGUGC	|||| |||||||	AUUUCGUCUCCUACGGGUCACU
57526429	oar	NM_001009788.1	PC-5p-101090_7	3404	3410	53	AAGAACUUGACGAUGCCCUGGAU	||||||	CGUGAUCCUCGAUGUAGGGACCC
57526429	oar	NM_001009788.1	PC-5p-104280_11	646	652	56	AUCAUUGAAAAAAUUCCUCUGAU	||||||	CAAGGGUCGGUAAGGGAGACA
57526429	oar	NM_001009788.1	PC-5p-105629_7	3425	3431	82	AUCAACUUUCUGACA---GUCUCGGG	|||| |||||||	CGACAGCCCUACACUGAGAUCAGAGCCU
57526429	oar	NM_001009788.1	PC-5p-134116_6	266	272	87	UGAAAGAUAAGAAAGAACUGGAA	|||||||	UCCCUACAGACCCUUUUGACCUG
57526429	oar	NM_001009788.1	PC-5p-68984_14	3177	3183	50	AGACGGAAAACCACUGCCGCCAA	||||||	GGUCUCAGCGGCGGC
57526429	oar	NM_001009788.1	bta-miR-150_R-1	3515	3521	69	AACACAGAGACAAGC--UGGGAGAA	||||| ||||||	GUGACCAUGUUCCCAACCCUCU
57526429	oar	NM_001009788.1	bta-miR-22-5p	3915	3921	95	UAGAUGGUGACGUCUGAAGAACA	|||||||	AUUUCGAACGGUGACUUCUUGA
57526429	oar	NM_001009788.1	bta-miR-7	1677	1683	68	UGCUUCAGCCAGCAAGUCUUCCA	|||||||	UUGUUGUUUUAGUGAUCAGAAGGU
57526429	oar	NM_001009788.1	bta-miR-9_R+1	1980	1986	60	AGAGAAAUCAACAAAACCAAAGA	|||||||	AGUAUGUCGAUCUAUUGGUUUCU
57526429	oar	NM_001009788.1	hsa-miR-103a-2*_R+1_1ss16CT	3744	3750	64	GCAAAGGACAAAGACAAGAAGCC	||| |||||||	UGUUCCGUUGUGACAUUUCUUCGA
57526429	oar	NM_001009788.1	hsa-miR-193b*	3329	3335	61	CUGAAGUGGUUUCCCAAACCCCA	|||||||	AGUAGAGCGGGAGUUUUGGGGC
57526429	oar	NM_001009788.1	hsa-miR-30e*	2860	2866	72	AAACAAUCUAAGCCAACUGAAAA	|||||||	CGACAUUUGUAGGCUGACUUUC
57526429	oar	NM_001009788.1	hsa-miR-30e*	4020	4026	71	CUGUUAUUCUUUUUCCUGAAAAG	||||||	CGACAUUUGUAGGCUGACUUUC
57526429	oar	NM_001009788.1	hsa-miR-4454_L+1	2240	2246	88	CUGGACCUGAAGUUUCGGAUCCA	|||||||	ACCACGGCACUGAGCCUAGGC
57526429	oar	NM_001009788.1	mmu-miR-326_1ss16TA	362	368	80	UUGAAUAUAUGUAUGCCCAGAGU	|||||||	UGACCACCUUCCCGGGUCUCC
57526429	oar	NM_001009788.1	oar-miR-539-5p_L+2R-2	449	455	73	CUCAGGCAAUGAUGUAUUUCUCC	||| |||||||	UGUGUGGUUCCUAU-UAAAGAGG
57526340	oar	NM_001009772.1	hsa-miR-30e*	77	83	62	CUCAAGCUACUGGAUCUGAAAAA	||||||	CGACAUUUGUAGGCUGACUUUC
57526283	oar	NM_001009764.1	PC-3p-150460_5	93	99	94	CGAUGUCUCCAGGAU-GCCUUUGA	||| |||||||	GACGAGAUGUCAGACCGGAAACC
57526283	oar	NM_001009764.1	bta-miR-7	259	265	88	AUGGACGUGGACCAGGUCUUCCA	|||||||	UUGUUGUUUUAGUGAUCAGAAGGU
57526247	oar	NM_001009725.1	PC-5p-104280_11	161	167	80	AUAGCGGCACGAAUUCCCUCUGC	|||||||	CAAGGGUCGGUAAGGGAGACA
57526247	oar	NM_001009725.1	bta-miR-653_L-1R+1	585	591	91	UUACUAUAUGGCAUAUUUCAACA	|||||||	AGUUGUCUCUAACAAAGUUGU
57526247	oar	NM_001009725.1	bta-miR-671_R+1	40	46	80	CAUUGCCAACUUAGUGGCUUCCU	|||||||	GGAGGUCGGGGAGGUCCCGAAGGA
57526247	oar	NM_001009725.1	oan-miR-218*_R+2_1ss12TC	446	452	72	UCAGAAAUUUUGUCACCAUGUUU	|||||||	CCACGAACUGCCUUGGUACAAA
57526225	oar	NM_001009723.1	PC-5p-101090_7	137	143	75	UUUUCAGAGCUGCAGCCCUGGAA	||||| ||||||	CGUGAUCCUCGAUGUAGGGACCC
57526225	oar	NM_001009723.1	bta-miR-671_R+1	28	34	99	CAGAGCCCAACUCCAGGCUUCCA	||||| |||||||	GGAGGUCGGGGAGGUC-CCGAAGGA
57526225	oar	NM_001009723.1	bta-mir-1468-p3	344	350	96	AUGGGAAGAGGGUAAAUUUUGCA	|||||||	AAGGUAAACGAAUAAAACGA
57526225	oar	NM_001009723.1	mmu-miR-5097_L+1R-10	369	375	77	AAAAUGCAGACAAUA--AUGAACAA	||| ||||||	UGUCCCUGUACUUGG
57164376	oar	NM_001009373.1	PC-3p-14023_92	47	53	92	UUUUGAAUUGACUGCGACUGGAA	|||||||	UUUUCCAGUCUGACCUC
57164376	oar	NM_001009373.1	PC-5p-134116_6	48	54	55	UUUGAAUUGACUGCGACUGGAAA	||||||	UCCCUACAGACCCUUUUGACCUG
57164376	oar	NM_001009373.1	bta-miR-190b_R+1	257	263	97	UUGGAAACAUCAUGAACAUAUCA	|||||||	GUUGGGUUAUAGUUUGUAUAGU
57164376	oar	NM_001009373.1	bta-miR-2284x_1ss16GC	63	69	95	ACUGGAAAUAUGGCAACUUUUCA	|||||||	UUUUGCGCUUGCUUGAAAAGU
57164376	oar	NM_001009373.1	bta-miR-653_L-1R+1	211	217	72	CUUUCAAAAUGUUAAUUCAACAU	||||||	AGUUGUCUCUAACAAAGUUGU
57164376	oar	NM_001009373.1	hsa-miR-148a*_L+1	130	136	64	UGGAACAAAAAAUGAAACUUUAU	||||||	UCAGCCUCACAGAGUCUUGAAAC
57164376	oar	NM_001009373.1	mmu-miR-5097_L+1R-10	252	258	98	UUAACUUGGAAACAUCAUGAACA	|||||||	UGUCCCUGUACUUGG
57164376	oar	NM_001009373.1	mmu-miR-98*	270	276	70	GAACAUAUCAAAAUAUGUAUAAA	||||||	UCCUUUCAUCAUUCAACAUAUC
57164370	oar	NM_001009363.1	PC-3p-14023_92	38	44	93	ACCUGGUUAUGGUUGGACUGGAA	|||||||	UUUUCCAGUCUGACCUC
57164370	oar	NM_001009363.1	PC-3p-36467_28	184	190	69	UAUAUUGAAUAUACUGGGUUUAU	||||||	GGUUUCUCGAGCAAGCCCAAAA
57164370	oar	NM_001009363.1	PC-5p-104280_11	274	280	94	GAAAUAUUUUUCUUUCCCUCUGG	|||||||||	CAAGGGUCGGUAAGGGAGACA
57164370	oar	NM_001009363.1	PC-5p-134116_6	39	45	62	CCUGGUUAUGGUUGGACUGGAAA	||||||	UCCCUACAGACCCUUUUGACCUG
57164360	oar	NM_001009345.1	hsa-miR-30e*	383	389	56	ACUGACUUAAAGAGUCUGAAAAU	||||||	CGACAUUUGUAGGCUGACUUUC
57164304	oar	NM_001009274.1	PC-3p-148770_4	203	209	93	CGAGGCUCCUGGCCAGGCCCCGA	|||||||	GGUGGGGGCCGGGGCG
57164304	oar	NM_001009274.1	PC-3p-36398_30	306	312	65	UUGUUCUCUUCUGGUAGGUUCUG	||| |||||||	GUUUUCCAAGCAAGUCCAAGAA
57164304	oar	NM_001009274.1	bta-miR-124b_R-4	1185	1191	53	UAUAAGAAGGGUGCAGUGCCUUU	|||||||	CGUAAGUGGCGCACGGAAU
57164304	oar	NM_001009274.1	bta-miR-34b_R+1	808	814	95	AGAAAAUAGCACUUUCACUGCCA	|||||||	UGUUAGUCGAUUAAUGUGACGGA
57164304	oar	NM_001009274.1	hsa-miR-4532_R-1	343	349	78	AGAUUGAUCCGUGGGCCCCGGGG	||| |||||||	CGGCCCGAGGGGCCCC
57164304	oar	NM_001009274.1	oar-miR-539-5p_L+2R-2	532	538	84	GCAUGUGUAUUACUGAUUUCUCA	|||||||	UGUGUGGUUCCUAUUAAAGAGG
57164266	oar	NM_001009414.1	mdo-mir-739-p3_1ss16CT	29	35	82	UCCGGGAAGGAAAAGAAGUUCUU	|||||||	UGAAGUCGGAAGUUUCAAGAG
57164252	oar	NM_001009427.1	bta-miR-1434_L-5	114	120	97	GCAUGAGUCUAUUUUCUUAGAUU	|||||||	GGAGUCUGGAAUCUAA
57164228	oar	NM_001009441.1	PC-3p-36398_30	965	971	64	AUUUCUGCAAACUUGAGGUUCUU	|||||||	GUUUUCCAAGCAAGUCCAAGAA
57164228	oar	NM_001009441.1	PC-5p-167604_5	889	895	95	AACUGCACCGUGAAAGUAGGCAA	|||||||	GUCUGGGACCUCCAUCCGUC
57164228	oar	NM_001009441.1	bta-miR-187_R+1	349	355	62	GUGUAUGAUGAAAUGGACACGAA	||||||	AGGCCGACGUUGUGUUCUGUGCU
57164228	oar	NM_001009441.1	bta-miR-31_R+2	484	490	66	AAAAAUUGUUUCCAG--UCUUGCCU	|||| |||||||	UGUCGAUACGGUCGUAGAACGGA
57164228	oar	NM_001009441.1	hsa-miR-3607-3p_L+5	613	619	81	AGCAGCCACAAGGACAGUAUCAA	|||||||	GUAGUCUUUCGCAAAUGUCAUAGUA
57164228	oar	NM_001009441.1	mdo-mir-739-p3_1ss16CT	86	92	59	CGUCAAAAUUCAUGGAGUUCUAU	||||||	UGAAGUCGGAAGUUUCAAGAG
57164228	oar	NM_001009441.1	mmu-miR-322	380	386	85	AAUUACUUAGUUUCUUGCUGCUC	|||||||	AGGUUUUGUACUUAACGACGAC
57164228	oar	NM_001009441.1	mmu-miR-322	493	499	50	UUCCAGUCUUGCCUCUGCUGCUG	|||||||	AGGUUUUGUACUUAACGACGAC
57164228	oar	NM_001009441.1	mmu-miR-5097_L+1R-10	1194	1200	89	GCAUCAGAGCGACUACAUGAACA	|||||||	UGUCCCUGUACUUGG
57164228	oar	NM_001009441.1	oan-let-7e	912	918	73	UGAAACAGUGACUUUCUACCUCC	|||||||	UUGAUAAGUUAGAUGAUGGAGU
57164228	oar	NM_001009441.1	oan-let-7e_R-1_1ss17AC	912	918	78	UGAAACAGUGACUUUCUACCUCC	|||||||	UGAUCAGUUAGAUGAUGGAGU
57164216	oar	NM_001009447.1	bta-miR-144_R-2	1097	1103	93	ACACACAGAGAAACUAUACUGUA	|||||||	UCAUGUAGUAGAUAUGACAU
57164216	oar	NM_001009447.1	bta-miR-582_R-1	1099	1105	62	ACACAGAGAAACUAUACUGUAAA	||||||	CAUUGACCAACUUGUUGACAUU
57164216	oar	NM_001009447.1	mmu-miR-101b_R+1	1098	1104	57	CACACAGAGAAACUAUACUGUAA	||||||	GAAGUCGAUAGUGUCAUGACAU
57164206	oar	NM_001009451.1	PC-3p-109470_9	264	270	82	AUCACAAAAAUCAUUUCCAUGAU	|||| ||||||	ACGGUGUGUCGAAC--AGGUACU
57164206	oar	NM_001009451.1	bta-miR-216b	478	484	89	GAAUUUAACCAAGUCAGAGAUUA	|||||||	AGUGUAAACGGACGUCUCUAAA
57164206	oar	NM_001009451.1	bta-miR-2284x_1ss16GC	555	561	91	AAAACAAAUAUAAUCACUUUUCU	|||||||	UUUUGCGCUUGCUUGAAAAGU
57164206	oar	NM_001009451.1	bta-miR-7	329	335	97	UCCUCCAAUCCCAUUGUCUUCCA	|||| |||||||	UUGUUGUUUUAGUGAU-CAGAAGGU
57164206	oar	NM_001009451.1	hsa-miR-103a-2*_R+1_1ss16CT	301	307	84	AAUCAAAUGUGGUUAAAGAAGCU	|||||||	UGUUCCGUUGUGACAUUUCUUCGA
57164196	oar	NM_001009459.1	bta-miR-7	42	48	54	AAACAAGAUCCAGGCUCUUCCAU	||| ||||||	UUGUUGUUUUAGUGAUCAGAAGGU
57164166	oar	NM_001009475.1	bta-miR-2447_R-1	217	223	61	UAGAUGCCUACAGGUUUCCCAGC	|||||||	CGUCGGUUUGGCCAAGGGUCU
57164166	oar	NM_001009475.1	bta-miR-29c_R-1	262	268	95	AAUUGUAUCUUUCUU-UGGUGCUU	|||| |||||||	UUGGCUAAAGUUUACCACGAU
57164166	oar	NM_001009475.1	bta-miR-34b_R+1	18	24	64	GACGGCUGCCUCACCCACUGCCU	|||||||	UGUUAGUCGAUUAAUGUGACGGA
57164166	oar	NM_001009475.1	oan-miR-29b*_R+1_2ss10TC18TC	140	146	64	ACCCUCACAAAAAACAAACCAAG	||| ||||||	AGAUUCGGUGGUACAC-UUUGGUC
57163976	oar	NM_001009230.1	PC-3p-14023_92	448	454	58	GACAUGCAAGCAUUUACUGGAAA	||| ||||||	UUUUCCAGUCUGACCUC
57163976	oar	NM_001009230.1	PC-3p-150460_5	131	137	91	CUUGAAAGAAAGGAGGCCUUUGA	|||||||	GACGAGAUGUCAGACCGGAAACC
57163976	oar	NM_001009230.1	PC-5p-104280_11	303	309	73	UGUUUUUGUUUUUAUCCUCUGAG	||||||	CAAGGGUCGGUAAGGGAGACA
57163976	oar	NM_001009230.1	bta-miR-190b_R+1	380	386	64	UAUGGAAUACGAACUCAUAUCAA	|||| ||||||	GUUGGGUUAUAGUUU-GUAUAGU
57163976	oar	NM_001009230.1	bta-miR-217_R-1	20	26	99	AGGCAGUGUUUGCAGAUGCAGUA	||| |||||||	AGGUUAGUCAAGGAC-UACGUCAU
57163976	oar	NM_001009230.1	bta-miR-9_R+1	30	36	75	UGCAGAUGCAGUAUAACCAAAGG	|||||||	AGUAUGUCGAUCUAUUGGUUUCU
57163976	oar	NM_001009230.1	bta-miR-9_R+1	481	487	60	CAUAUCAUAUGCACAACCAAAGG	|||||||	AGUAUGUCGAUCUAUUGGUUUCU
57163976	oar	NM_001009230.1	hsa-miR-499-3p_L+1R-1	165	171	79	CUCUCUACUGACAUAUGAUGUUC	||| |||||||	CGUGUCUGAACGAC-ACUACAAG
57163976	oar	NM_001009230.1	hsa-miR-499-3p_L+1R-1	642	648	71	UUAUUUAUUUAAUAGGAUGUUAA	||||||	CGUGUCUGAACGACACUACAAG
57163976	oar	NM_001009230.1	oan-miR-29a-1*	514	520	51	GUGACGUCAUGGAAGAAUCAGAU	||||||	GACUUGUGGUUUUCUUUAGUCA
57163958	oar	NM_001009215.1	mmu-miR-326_1ss16TA	30	36	57	AUGGUAUUUUUUCCUCCCAGAGU	|||||||	UGACCACCUUCCCGGGUCUCC
57163944	oar	NM_001009191.1	PC-5p-64027_14	627	633	72	UUGUAUACAACUAUCAACUUAUG	|||||||	CUUUUUGGGUUUGCUUGAAUAA
57163944	oar	NM_001009191.1	bta-miR-2447_R-1	736	742	81	AAAAGUAAUGUUCUCUCCCAGAA	||||||	CGUCGGUUUGGCCAAGGGUCU
57163944	oar	NM_001009191.1	bta-miR-34b_R+1	427	433	91	UUACUCCAGGGGCUUCACUGCCA	|||||||	UGUUAGUCGAUUAAUGUGACGGA
57163944	oar	NM_001009191.1	hsa-miR-103a-2*_R+1_1ss16CT	490	496	55	UAGUUCCAAAUAUACAGAAGCAG	||||||	UGUUCCGUUGUGACAUUUCUUCGA
57163944	oar	NM_001009191.1	mmu-miR-326_1ss16TA	25	31	66	UACUGAUAAGAUGGACCAGAGAG	||||||	UGACCACCUUCCCGGGUCUCC
57163944	oar	NM_001009191.1	mmu-miR-98*	612	618	64	UGUUCAUGGAAUAACUUGUAUAC	|||||||	UCCUUUCAUCAUUCAACAUAUC
57163944	oar	NM_001009191.1	oan-let-7e	36	42	75	UGGACCAGAGAGAAGCUACCUCU	|||||||	UUGAUAAGUUAGAUGAUGGAGU
57163944	oar	NM_001009191.1	oan-let-7e_R-1_1ss17AC	36	42	77	UGGACCAGAGAGAAGCUACCUCU	|||||||	UGAUCAGUUAGAUGAUGGAGU
57163944	oar	NM_001009191.1	oan-miR-20a-2*_L-1	382	388	97	AGACAUUCAAACCAAUAAUGCAA	|||||||	UGAAAUUCACGAGUAUUACGUC
57163944	oar	NM_001009191.1	oan-miR-29b*_R+1_2ss10TC18TC	375	381	78	AACUAAGAGACAUUCAAACCAAU	||||||	AGAUUCGGUGGUACACUUUGGUC
57163944	oar	NM_001009191.1	rno-miR-1_L-1	369	375	61	UCAAAUAACUAAGAGACAUUCAA	||| ||||||	UAUGUGUGAAGAAAUGUAAGG
57163934	oar	NM_001009189.1	PC-3p-14023_92	579	585	98	UGCCUAAAUUAUAGUGACUGGAA	||| |||||||	UUUUCCAGU--CUGACCUC
57163934	oar	NM_001009189.1	PC-5p-134116_6	580	586	68	GCCUAAAUUAUAGUGACUGGAAA	||||||	UCCCUACAGACCCUUUUGACCUG
57163934	oar	NM_001009189.1	bta-miR-1	323	329	63	CCAGCAUCGGUAGAUACAUUCCU	|||||||	UAUGUAUGAAGAAAUGUAAGGU
57163934	oar	NM_001009189.1	bta-miR-1_1ss17AG	323	329	62	CCAGCAUCGGUAGAUACAUUCCU	|||||||	UAUGUGUGAAGAAAUGUAAGGU
57163934	oar	NM_001009189.1	bta-miR-1_R+1_1ss16TC	323	329	64	CCAGCAUCGGUAGAUACAUUCCU	|||||||	CUAUGUACGAAGAAAUGUAAGGU
57163934	oar	NM_001009189.1	bta-miR-206_2ss16TC22GA	323	329	66	CCAGCAUCGGUAGAUACAUUCCU	|||||||	AGUGUGCGAAGGAAUGUAAGGU
57163934	oar	NM_001009189.1	bta-miR-7	280	286	54	CUGUCUGGGGACCAUGUCUUCCU	|||||||	UUGUUGUUUUAGUGAUCAGAAGGU
57163934	oar	NM_001009189.1	bta-miR-7	401	407	92	AUCUAAAGAAGAUGUGUCUUCCU	|||||||	UUGUUGUUUUAGUGAUCAGAAGGU
57163934	oar	NM_001009189.1	hsa-miR-101*_R-1	606	612	96	UAUUUUUUCUGAUGUGAUAACUA	||||||||||	CGUAGUCGUGACACUAUUGAC
57163934	oar	NM_001009189.1	mmu-miR-322	153	159	65	AUAUGUGAGUCUCUUUGCUGCUC	|||||||	AGGUUUUGUACUUAACGACGAC
57163934	oar	NM_001009189.1	oan-miR-218*_R+2_1ss12TC	36	42	51	GAGAAAGGUUAAAUUCAUGUUAU	||||||	CCACGAACUGCCUUGGUACAAA
194440729	oar	NM_001126370.2	PC-3p-76172_11	17	23	97	UGGGGACAAACUGCGGUGCCAAA	|||||||	AGUAAGGUUCUGCACGGUUA
194440729	oar	NM_001126370.2	hsa-miR-100*_R-1_1ss10AG	27	33	98	CUGCGGUGCCAAACACAAGCUUA	||||||||||	UAUGGAUAUCUGUGUUCGAAC
194440729	oar	NM_001126370.2	oan-miR-29b*_R+1_2ss10TC18TC	488	494	77	UAAUCAUAAAAAAAAAAACCAAG	||||||	AGAUUCGGUGGUACACUUUGGUC
194440729	oar	NM_001126370.2	ssc-miR-23a_R+3_1ss16AC	217	223	96	ACUUUCUGGCUGUAAAAUGUGAA	|||||||	UAACCUUUCGGGACCGUUACACUA
187607653	oar	NM_001126367.1	bta-miR-150_R-1	3088	3094	57	GAUAAAGCACCAGAGUUGGGAGU	|||||||	GUGACCAUGUUCCCAACCCUCU
187607653	oar	NM_001126367.1	bta-miR-150_R-1	3355	3361	78	UUCCAAGUCUGGGAUUUGGGAGG	|||||||	GUGACCAUGUUCCCAACCCUCU
187607653	oar	NM_001126367.1	bta-miR-217_R-1	3410	3416	71	AUUAUUCAAACACAGAUGCAGUC	|||||||	AGGUUAGUCAAGGACUACGUCAU
187607653	oar	NM_001126367.1	bta-miR-22-5p	2199	2205	70	CCUGGGUAAUAUCAUGAAGAACA	|||||||	AUUUCGAACGGUGACUUCUUGA
187607653	oar	NM_001126367.1	bta-miR-23b-5p_L+1	2101	2107	67	GACUUCCAGAGGAAAGGAACCCA	|||||||	UUUAGUCGUACGGUCCUUGGGU
187607653	oar	NM_001126367.1	bta-miR-451	3116	3122	88	GAAUCCGGAAGAAGAAACGGUUU	|||||||	UUUGAGUCAUUACCAUUGCCAAA
187607653	oar	NM_001126367.1	bta-miR-653_L-1R+1	2638	2644	52	AUGGAAAGUGAACAGUUUCAACA	|||||||	AGUUGUCUCUAACAAAGUUGU
187607653	oar	NM_001126367.1	bta-miR-9_R+1	3634	3640	64	UUCAAAACUUCAGCAACCAAAGG	|||||||	AGUAUGUCGAUCUAUUGGUUUCU
187607653	oar	NM_001126367.1	hsa-miR-143_R+1_1ss16TC	122	128	71	UCCAUGUGCUGGAGAUCAUCUCC	|||||||	ACUCGACGUCACGAAGUAGAGU
187607653	oar	NM_001126367.1	oan-miR-29a-1*	3463	3469	86	CGAAUUGGCAUUUCCAAAUCAGA	|||||||	GACUUGUGGUUUUCUUUAGUCA
187607596	oar	NM_001126360.1	PC-5p-134116_6	612	618	70	AGAGCUUCUGGGAGCACUGGAAG	||||||| ||||||	UCCCUACAGACCCUUUUGACCUG
187607596	oar	NM_001126360.1	bta-miR-1	317	323	93	UUGCUUCAAAGCUCAACAUUCCA	|||||||	UAUGUAUGAAGAAAUGUAAGGU
187607596	oar	NM_001126360.1	bta-miR-150_R-1	476	482	55	AGAAGAUCAUCAUGGUGGGAGAU	||||||	GUGACCAUGUUCCCAACCCUCU
187607596	oar	NM_001126360.1	bta-miR-1_1ss17AG	317	323	93	UUGCUUCAAAGCUCAACAUUCCA	|||||||	UAUGUGUGAAGAAAUGUAAGGU
187607596	oar	NM_001126360.1	bta-miR-1_R+1_1ss16TC	317	323	93	UUGCUUCAAAGCUCAACAUUCCA	|||||| |||||||	CUAUGUACGAAGAAA-----UGUAAGGU
187607596	oar	NM_001126360.1	bta-miR-206_2ss16TC22GA	317	323	93	UUGCUUCAAAGCUCAACAUUCCA	||||| |||||||	AGUGUGCGAAGGAA-----UGUAAGGU
187607596	oar	NM_001126360.1	mdo-mir-739-p3_1ss16CT	352	358	97	UUUGCCAAUAGGCUAAAGUUCUA	|||||||	UGAAGUCGGAAGUUUCAAGAG
187607596	oar	NM_001126360.1	ssc-miR-23a_R+3_1ss16AC	541	547	74	AUUGGAUUCGGAGGA-AAUGUGAU	|||||| |||||||	UAACCUUUCGGGACCGUUACACUA
187607548	oar	NM_001126354.1	PC-3p-91431_9	656	662	67	CCAGGAUCACCAAGC-UGAUUGAG	||| |||||||	CAGACAGGGUGUUGACUAACUC
187607548	oar	NM_001126354.1	PC-5p-101090_7	95	101	64	CCAAGGGCGCCCUUCCCCUGGAU	||||||	CGUGAUCCUCGAUGUAGGGACCC
187607548	oar	NM_001126354.1	bta-miR-22-5p	663	669	98	CACCAAGCUGAUUGA-GAAGAACA	||||| |||||||	AUUUCGAACGGUGACUUCUUGA
187607548	oar	NM_001126354.1	bta-miR-22-5p	691	697	77	AGUGAUGGGAAGAAAGAAGAACU	|||||||	AUUUCGAACGGUGACUUCUUGA
187607548	oar	NM_001126354.1	bta-miR-2447_R-1	622	628	82	GACCAAGGUGAAGAUUUCCCAGC	|||||||	CGUCGGUUUGGCCAAGGGUCU
187607492	oar	NM_001126347.1	PC-3p-148770_4	1010	1016	78	AACUGUUGCUGGCCUGGCCCCGC	|||||||	GGUGGGGGCCGGGGCG
187607492	oar	NM_001126347.1	PC-5p-68984_14	769	775	70	UGGGACCGCGCGAGACGCCGCCG	|||||||	GGUCUCAGCGGCGGC
187607492	oar	NM_001126347.1	bta-miR-214	846	852	78	UCUGCACGUCUUCAACCUGCUGC	|||| |||||||	UGACGGACAGACAC-GGACGACA
187607492	oar	NM_001126347.1	mmu-miR-322	143	149	64	UGAAGGGGCUGAUUGUGCUGCUC	|||||||	AGGUUUUGUACUUAACGACGAC
187607452	oar	NM_001126341.1	PC-3p-87299_10	1188	1194	68	GCGGCUGGUGCAGCUGGCGGCGG	|||||||	GCGCUCCCCGCCGCC
187607452	oar	NM_001126341.1	bta-mir-483-p5	1213	1219	66	CCGGAGCCCGCGGAGCCCGCCCA	|||||||	GCGGGAGGAAAGAAGGGCGGGA
183979984	oar	NM_001123398.1	bta-miR-214	120	126	52	CGCCCUCCUGCUCUC-CCUGCUGG	|||| |||||||	UGACGGACAGACACGGACGACA
172088027	oar	NM_001123005.1	hsa-miR-193b*	95	101	76	UCUGGUUUUCCUCUUAAACCCCC	|||||||	AGUAGAGCGGGAGUUUUGGGGC
172088027	oar	NM_001123005.1	oan-miR-29b*_R+1_2ss10TC18TC	26	32	53	GGGCCAGCCUGAGGAGAAACCAG	|||||||	AGAUUCGGUGGUACACUUUGGUC
170015976	oar	NM_001122692.1	hsa-miR-4532_R-1	259	265	82	GAGGCACUAGGUUUACCCCGGGG	|||||||	CGGCCCGAGGGGCCCC
170015976	oar	NM_001122692.1	mmu-miR-5097_L+1R-10	662	668	78	AGGAAACGAACAGCC-CAUGAACU	|||| |||||||	UGUCCCUGUACUUGG
168693440	oar	NM_001114764.1	PC-3p-148770_4	482	488	67	UUUUCACCGACACCUGCCCCGAA	|||| ||||||	GGUGGGGGC---CGGGGCG
168693440	oar	NM_001114764.1	PC-3p-30485_40	236	242	69	GAGCCGUGCAGGAGUCCCAGUGC	|||| |||||||	AUUUCGUCUCCUACGGGUCACU
168693440	oar	NM_001114764.1	bta-miR-22-5p	378	384	88	CACCUACAACAAGCUGAAGAACA	|||||||	AUUUCGAACGGUGACUUCUUGA
168693440	oar	NM_001114764.1	bta-miR-378_R+1_1ss16AC	342	348	95	GGAGGUGAUCAAGGAAGUCCAGA	|||||||	UCGGAAGCCUGAGGUUCAGGUCA
168693440	oar	NM_001114764.1	bta-miR-653_L-1R+1	838	844	65	GUUUUUAAUGCUUUCUUCAACAU	||||||	AGUUGUCUCUAACAAAGUUGU
168693440	oar	NM_001114764.1	hsa-miR-103a-2*_R+1_1ss16CT	128	134	62	AGAGCAUCUUCGAGCAAGAAGCU	|||||||	UGUUCCGUUGUGACAUUUCUUCGA
168693440	oar	NM_001114764.1	hsa-miR-499-3p_L+1R-1	846	852	81	UGCUUUCUUCAACAUUGAUGUUU	||| |||||||	CGUGUCUGAACGAC--ACUACAAG
168693440	oar	NM_001114764.1	hsa-mir-1277-p5	900	906	51	UUUGGUUUUAUAUAAAUAUAUAU	||||| ||||||	GUAUGCAUGUAUAUAUAUAUAU
168693440	oar	NM_001114764.1	hsa-mir-1277-p5	901	907	97	UUGGUUUUAUAUAAAUAUAUAUA	||||| |||||||	GUAUGCAUGUAUAU--AUAUAUAU
168693440	oar	NM_001114764.1	hsa-mir-1277-p5	903	909	77	GGUUUUAUAUAAAUAUAUAUAUU	|||||||	GUAUGCAUGUAUAUAUAUAUAU
168693436	oar	NM_001114762.1	bta-miR-217_R-1	284	290	89	AAUAAACUUCAUUUCUGCAGUAA	||||||	AGGUUAGUCAAGGACUACGUCAU
163914413	oar	NM_001112814.1	bta-miR-34b_R+1	48	54	63	UUUUAUAACCUGUUCCACUGCCU	|||||||	UGUUAGUCGAUUAAUGUGACGGA
163914413	oar	NM_001112814.1	hsa-miR-100*_R-1_1ss10AG	179	185	92	UGAUCUAUCCCAUAGCAAGCUUC	|||| |||||||	UAUGGAUAUCUGU--GUUCGAAC
163914413	oar	NM_001112814.1	mmu-miR-3096-3p_L-8	123	129	77	GCCCUCAAAACGUGCUAAAUCCA	|||||||	ACCGGAGUCCAUUUAGGA
163914413	oar	NM_001112814.1	oan-miR-20a-2*_L-1	206	212	81	AAAUUUACAGCUUUUUAAUGCAU	|||||||	UGAAAUUCACGAGUAUUACGUC
158749585	oar	NM_001110164.1	PC-3p-14023_92	533	539	50	UCCGGUGUUUGAUUCGACUGGAG	|||||||	UUUUCCAGUCUGACCUC
158749585	oar	NM_001110164.1	PC-3p-150460_5	178	184	93	GAUGCAGAGAUUUCUGCCUUUGA	|||||||	GACGAGAUGUCAGACCGGAAACC
158749585	oar	NM_001110164.1	PC-5p-134116_6	1762	1768	81	ACCUACUUCUGGCAGAACUGGAA	||||| |||||||	UCCCUACAGACCCUUUUGACCUG
158749585	oar	NM_001110164.1	bta-miR-22-3p_R+1	1839	1845	84	GGGCAGCAGCAAGUGGGCAGCUA	|||||||	UGUCAAGAAGUUGACCGUCGAA
158749585	oar	NM_001110164.1	bta-miR-451	927	933	55	GAUCUUAAGCAACGCACGGUUAU	||| ||||||	UUUGAGUCAUUACCAU--UGCCAAA
158749585	oar	NM_001110164.1	oan-miR-92a-2*	1621	1627	74	CUGAAGCUGGCGGUCCCCAACCA	|||||||	UCGUAACGUUGACUAGGGUUGGA
157278611	oar	NM_001104935.1	hsa-miR-4532_R-1	53	59	66	AAAACAGGGAAGCUGCCCGGGAG	||||||	CGGCCCGAGGGGCCCC
157278607	oar	NM_001104933.1	bta-miR-124b_R-4	168	174	93	CAUUUAAACCAGUUAGUGCCUUC	|||||||	CGUAAGUGGCGCACGGAAU
157278607	oar	NM_001104933.1	bta-miR-7	104	110	77	CGCGAGAACCAGGCAGUCUUCCU	|||||||	UUGUUGUUUUAGUGAUCAGAAGGU
157278599	oar	NM_001104929.1	hsa-miR-664_2ss13CT16-T	23	29	87	GGGGAACCAUCUGUGAAUGAAUA	|||||||	ACAUCCGAUCCUCUAUUUACUUAU
157278599	oar	NM_001104929.1	mmu-miR-98*	151	157	91	GUUUUCGAAGUUAUU--UUGUAUAU	|||| |||||||	UCCUUUCAUCAUUCAACAUAUC
118403303	oar	NM_001078657.1	bta-miR-7	667	673	77	CAGUUAAUUGUGACAGUCUUCCU	||| |||||||	UUGUUGUUUUAGUGAU--CAGAAGGU
118403303	oar	NM_001078657.1	bta-miR-9_R+1	960	966	62	CUUGUUAGGACUGAAACCAAAGG	|||||||	AGUAUGUCGAUCUAUUGGUUUCU
118403303	oar	NM_001078657.1	hsa-miR-499-3p_L+1R-1	986	992	61	AGGCCUUCUUCAUCAUGAUGUUU	||| |||||||	CGUGUCUGAACGAC-ACUACAAG
118403303	oar	NM_001078657.1	hsa-miR-664_2ss13CT16-T	1210	1216	63	GCGGCUUUGCAGCAUAAUGAAUU	|||||||	ACAUCCGAUCCUCUAUUUACUUAU
118403303	oar	NM_001078657.1	mmu-miR-98*	930	936	87	AAGUAUUAUAUUUACUUGUAUAA	|||||||	UCCUUUCAUCAUUCAACAUAUC
118403303	oar	NM_001078657.1	oan-miR-29b*_R+1_2ss10TC18TC	957	963	93	CUUCUUGUUAGGACUGAAACCAA	|||||||	AGAUUCGGUGGUACACUUUGGUC
94536879	oar	NM_001040287.1	PC-3p-87299_10	543	549	87	CGUGGUGGCCCUGGUGGCGGCGU	|||||||	GCGCUCCCCGCCGCC
94536879	oar	NM_001040287.1	bta-miR-671_R+1	163	169	53	GCCUCCUUCCACGCCGGCUUCCU	|||||||	GGAGGUCGGGGAGGUCCCGAAGGA
84000441	oar	NM_001038021.1	PC-5p-68984_14	196	202	53	ACCAUUCCCCGUGUAGCCGCCAC	||||||	GGUCUCAGCGGCGGC
84000441	oar	NM_001038021.1	bta-miR-214	115	121	54	GGUGCUGUGAACCUCCCUGCUGC	|||| |||||||	UGACGGACAGACAC--GGACGACA
84000441	oar	NM_001038021.1	bta-miR-22-5p	885	891	85	CAGCUGGCGGGUGAAGAAGAACA	|||||||	AUUUCGAACGGUGACUUCUUGA
84000441	oar	NM_001038021.1	bta-miR-29c_R-1	221	227	53	UCAUCAUCGUCUCCAUGGUGCUC	|||||||	UUGGCUAAAGUUUACCACGAU
84000441	oar	NM_001038021.1	bta-miR-582_R-1	1549	1555	79	AAUGGUAUUCAUGUUAACUGUAG	|||||||	CAUUGACCAACUUGUUGACAUU
84000441	oar	NM_001038021.1	bta-miR-7	355	361	95	UCGUGCCCAGAUUCUGUCUUCCA	|||||||	UUGUUGUUUUAGUGAUCAGAAGGU
84000441	oar	NM_001038021.1	hsa-miR-193b*	1044	1050	96	CGUAAAUGAGAAAGAAAACCCCA	|||||||	AGUAGAGCGGGAGUUUUGGGGC
84000441	oar	NM_001038021.1	mdo-mir-739-p3_1ss16CT	297	303	86	CCCCCCAAGCACAUCAAGUUCUA	||| |||||||	UGAAGUCGGAAGUUUCAAGAG
84000441	oar	NM_001038021.1	mmu-miR-322	134	140	58	CUGCGGCCUUAGGGAUGCUGCUU	|||||||	AGGUUUUGUACUUAACGACGAC
84000441	oar	NM_001038021.1	mmu-miR-326_1ss16TA	1270	1276	58	ACCUCUGGGUAUCUGCCCAGAGG	||| |||||||	UGACCACCUUCCC--GGGUCUCC
84000435	oar	NM_001038014.1	mdo-mir-739-p3_1ss16CT	150	156	95	CCCCAGCCUCAUUUAAAGUUCUU	|||||| |||||||	UGAAGUCGGAAGU---UUCAAGAG
83721985	oar	NM_001009721.2	bta-miR-671_R+1	55	61	65	CAGAAGCUCUCACCUGGCUUCCG	|||||||	GGAGGUCGGGGAGGUCCCGAAGGA
83721985	oar	NM_001009721.2	bta-mir-483-p5	32	38	74	CCACCUGUCUGUUCUCCCGCCCU	|||||||	GCGGGAGGAAAGAAGGGCGGGA
68163382	oar	NM_001024963.1	PC-5p-101090_7	2251	2257	76	AUGCUUCCAGUGAAAUCCCUGGA	|||||||	CGUGAUCCUCGAUGUAGGGACCC
68163382	oar	NM_001024963.1	PC-5p-101090_7	3391	3397	50	GCUAAUCAGCACCUGCCCUGGAC	||| ||||||	CGUGAUCCUCGAUGUAGGGACCC
68163382	oar	NM_001024963.1	PC-5p-104280_11	3370	3376	57	GAAUCAAAACCAACCCCCUCUGC	|||||||	CAAGGGUCGGUAAGGGAGACA
68163382	oar	NM_001024963.1	PC-5p-134116_6	3266	3272	57	ACACGAUUAGCAGUGAACUGGAU	|||||||	UCCCUACAGACCCUUUUGACCUG
68163382	oar	NM_001024963.1	bta-miR-653_L-1R+1	3273	3279	85	UAGCAGUGAACUGGAUUUCAACA	|||||||	AGUUGUCUCUAACAAAGUUGU
68163382	oar	NM_001024963.1	mmu-miR-5097_L+1R-10	25	31	65	GCACAUUUGUUGGGAAUGAACAA	||||||	UGUCCCUGUACUUGG
68163382	oar	NM_001024963.1	oan-miR-29b*_R+1_2ss10TC18TC	3238	3244	90	CUGUCCCAAGAUCCUGAAACCAA	|||||||	AGAUUCGGUGGUACACUUUGGUC
67846027	oar	NM_001024863.1	PC-5p-104280_11	287	293	85	CGUAUUCAGUUUUGACCCUCUGC	||| |||||||	CAAGGGUCGGUAA-GGGAGACA
67846027	oar	NM_001024863.1	PC-5p-22990_53	240	246	56	GAUGCCCACUCAGCUUCCCCACG	|||||||	UGUCUGUACUCUCCAGGGGUGU
67846027	oar	NM_001024863.1	bta-miR-22-3p_R+1	885	891	57	GCUGGCACAAGGGAUGGCAGCUG	|||||||	UGUCAAGAAGUUGACCGUCGAA
67846027	oar	NM_001024863.1	bta-miR-34b_R+1	1097	1103	70	UGUGCCCUUCGCUGUCACUGCCU	|||||||	UGUUAGUCGAUUAAUGUGACGGA
67846027	oar	NM_001024863.1	bta-mir-1468-p3	587	593	65	UGCAGAAUUGGUUUGAUUUUGCU	||| |||||||	AAGGUAAACGAA-UAAAACGA
67846027	oar	NM_001024863.1	bta-mir-483-p5	1052	1058	63	CAGCACCCAUUGCUGCCCGCCCU	|||||||	GCGGGAGGAAAGAAGGGCGGGA
62821777	oar	NM_001009404.1	PC-5p-64027_14	176	182	95	CACUGAUUUGCUGUUAACUUAUA	|||||||	CUUUUUGGGUUUGCUUGAAUAA
57619319	oar	NM_001009773.1	PC-3p-36398_30	267	273	60	CUGGGCACUAUCAGAAGGUUCUC	|||||||	GUUUUCCAAGCAAGUCCAAGAA
57619319	oar	NM_001009773.1	hsa-miR-103a-2*_R+1_1ss16CT	103	109	69	GGGUCAUGGAUACAGAAGAAGCU	|||||||	UGUUCCGUUGUGACAUUUCUUCGA
57619319	oar	NM_001009773.1	mmu-miR-322	176	182	56	GGUUUACUUCCUGAGGCUGCUAC	||||||	AGGUUUUGUACUUAACGACGAC
57619256	oar	NM_001009751.1	PC-3p-109470_9	1261	1267	96	GUUAAGAAGUAUUAUGUCCAUGA	|||||||	ACGGUGUGUCGAACAGGUACU
57619256	oar	NM_001009751.1	PC-3p-30485_40	1156	1162	88	UCCUGGAUGCUGUCACCCAGUGA	|||||||	AUUUCGUCUCCUACGGGUCACU
57619256	oar	NM_001009751.1	PC-3p-91431_9	152	158	66	AUGCUGAGUUAUACGUGAUUGAU	|||||||	CAGACAGGGUGUUGACUAACUC
57619256	oar	NM_001009751.1	bta-miR-144_R-2	513	519	64	UGUGAAAGCAGAAAUUACUGUAA	||||||	UCAUGUAGUAGAUAUGACAU
57619256	oar	NM_001009751.1	bta-miR-22-5p	2673	2679	94	GGUAUCUUCAGAGAUGAAGAACA	|||||||	AUUUCGAACGGUGACUUCUUGA
57619256	oar	NM_001009751.1	bta-miR-2284x_1ss16GC	46	52	79	CAUAUUAGCAAAGUUACUUUUCC	|||||||	UUUUGCGCUUGCUUGAAAAGU
57619256	oar	NM_001009751.1	bta-miR-29c_R-1	1032	1038	87	GGCCAUCAAUUCAAUUGGUGCUU	||||| |||||||	UUGGCUAAAGUUUACCACGAU
57619256	oar	NM_001009751.1	bta-miR-34b_R+1	2048	2054	85	GCUGCGCCAUGAACUCACUGCCA	|||||||	UGUUAGUCGAUUAAUGUGACGGA
57619256	oar	NM_001009751.1	bta-miR-34b_R+1	482	488	54	AUUCUGUGGUGAAACCACUGCCU	|||||||	UGUUAGUCGAUUAAUGUGACGGA
57619256	oar	NM_001009751.1	bta-miR-582_R-1	514	520	57	GUGAAAGCAGAAAUUACUGUAAA	||||||	CAUUGACCAACUUGUUGACAUU
57619256	oar	NM_001009751.1	hsa-miR-103a-2*_R+1_1ss16CT	2824	2830	92	GGUGGCCGUGGUGCAAAGAAGCA	|||||||	UGUUCCGUUGUGACAUUUCUUCGA
57619256	oar	NM_001009751.1	hsa-miR-193b*	1497	1503	59	UUGGGAAGAUGUUCCAAACCCCA	|||||||	AGUAGAGCGGGAGUUUUGGGGC
57619256	oar	NM_001009751.1	hsa-miR-193b*	70	76	69	AACUUGAAUGCAACCAAACCCCG	|||||||	AGUAGAGCGGGAGUUUUGGGGC
57619256	oar	NM_001009751.1	hsa-miR-499-3p_L+1R-1	15	21	55	NNCCUCAAAGCCAGUAUGAUGUUG	|||||||	CGUGUCUGAACGACACUACAAG
57619256	oar	NM_001009751.1	mmu-miR-101b_R+1	285	291	55	UCAUAGGAGCAGCCUGUACUGUU	|||||||	GAAGUCGAUAGUGUCAUGACAU
57619256	oar	NM_001009751.1	mmu-miR-101b_R+1	513	519	56	UGUGAAAGCAGAAAUUACUGUAA	||||||	GAAGUCGAUAGUGUCAUGACAU
57619256	oar	NM_001009751.1	mmu-miR-326_1ss16TA	562	568	60	GAAAAGCCGGUCUUUCCAGAGAA	||||||	UGACCACCUUCCCGGGUCUCC
57619256	oar	NM_001009751.1	oan-miR-92a-2*	1841	1847	54	AGAUGCAGAUUAAUUCCAACCAA	|||| ||||||	UCGUAACGUUGACUAG-GGUUGGA
57619256	oar	NM_001009751.1	ssc-miR-23a_R+3_1ss16AC	177	183	64	CAAUAUCAAUAUAUCAUGUGAAA	||||||	UAACCUUUCGGGACCGUUACACUA
57619229	oar	NM_001009745.1	bta-miR-1	168	174	73	AUUUCUCAACCGACAACAUUCCG	|||||||	UAUGUAUGAAGAAAUGUAAGGU
57619229	oar	NM_001009745.1	bta-miR-1_1ss17AG	168	174	73	AUUUCUCAACCGACAACAUUCCG	|||||||	UAUGUGUGAAGAAAUGUAAGGU
57619229	oar	NM_001009745.1	bta-miR-1_R+1_1ss16TC	168	174	65	AUUUCUCAACCGACAACAUUCCG	|||||||	CUAUGUACGAAGAAAUGUAAGGU
57619229	oar	NM_001009745.1	bta-miR-206_2ss16TC22GA	168	174	67	AUUUCUCAACCGACAACAUUCCG	|||||||	AGUGUGCGAAGGAAUGUAAGGU
57619229	oar	NM_001009745.1	bta-miR-2284x_1ss16GC	1516	1522	82	UAGUAUUGCAUUUAGCUUUUCAU	||||||	UUUUGCGCUUGCUUGAAAAGU
57619229	oar	NM_001009745.1	hsa-miR-148a*_L+1	1154	1160	52	UAAAGCGACUAACUUGAACUUUC	|||||||	UCAGCCUCACAGAGUCUUGAAAC
57619229	oar	NM_001009745.1	hsa-miR-30e*	1527	1533	88	UUAGCUUUUCAUUGAACUGAAAG	|||||||	CGACAUUUGUAGGCUGACUUUC
57619229	oar	NM_001009745.1	mdo-mir-739-p3_1ss16CT	836	842	73	GAAGCCAGCAAAGAAAAGUUCUG	|||| |||||||	UGAAGUCGGAAGU-UUCAAGAG
57619229	oar	NM_001009745.1	oar-miR-539-5p_L+2R-2	153	159	93	CAAAGCAGUAGCUGAAUUUCUCA	|||||||	UGUGUGGUUCCUAUUAAAGAGG
57619209	oar	NM_001009741.1	PC-3p-30485_40	501	507	95	GGAGGUGCCCAUGAACCCAGUGA	|||||||	AUUUCGUCUCCUACGGGUCACU
57619209	oar	NM_001009741.1	PC-3p-91431_9	1190	1196	57	UUGUUGCCCCCAACC-UGAUUGAG	|||| |||||||	CAGACAGGGUGUUGACUAACUC
57619209	oar	NM_001009741.1	bta-miR-214	63	69	50	GGUCCUCGCUCUCACCCUGCUGC	|||||||	UGACGGACAGACACGGACGACA
57619209	oar	NM_001009741.1	bta-miR-671_R+1	287	293	56	ACAGGGACUCCAAACGCUUCCAG	||||| ||||||	GGAGGUCGGGGAGGUCC-CGAAGGA
57619209	oar	NM_001009741.1	hsa-miR-193b*	1330	1336	83	GAAUGGCCAGAUGGGAAACCCCA	|||||||	AGUAGAGCGGGAGUUUUGGGGC
57619153	oar	NM_001009729.1	bta-miR-214	116	122	79	AGCCAGCCCCCGGAACCUGCUGC	|||||||	UGACGGACAGACACGGACGACA
57619153	oar	NM_001009729.1	bta-miR-34b_R+1	30	36	98	UGAGCGUGUGGGAACCACUGCCA	|||||||	UGUUAGUCGAUUAAUGUGACGGA
57619153	oar	NM_001009729.1	bta-miR-9_R+1	516	522	85	AAGGGGGCUCCUACCACCAAAGA	||| |||||||	AGUAUGUCGAUCUAU-UGGUUUCU
57619153	oar	NM_001009729.1	mmu-miR-322	118	124	92	CCAGCCCCCGGAACCUGCUGCUA	|||||||	AGGUUUUGUACUUAACGACGAC
57526798	oar	NM_001009810.1	PC-3p-148770_4	404	410	94	GGGAGAAACUCCAAAGGCCCCGU	|||||||	GGUGGGGGCCGGGGCG
57526798	oar	NM_001009810.1	PC-3p-30485_40	279	285	70	AAGAAGGCAAAGAGA---CCCAGUGG	|||| |||||||	AUUUCGUCUCCUACGGGUCACU
57526798	oar	NM_001009810.1	PC-5p-134116_6	293	299	50	ACCCAGUGGCCUGCA--AACUGGAG	||| |||||||	UCCCUACAGACCCUUUUGACCUG
57526798	oar	NM_001009810.1	hsa-miR-212_R+1	215	221	58	GUCUCCAUCCGAGCUGACUGUUU	|||||||	ACCGGCACUGACCUCUGACAAU
57526645	oar	NM_001009799.1	hsa-miR-101*_R-1	67	73	55	UCCAUGGCAUUAAAGGAUAACUG	||| |||||||	CGUAGUCGUGACA--CUAUUGAC
57526477	oar	NM_001009797.1	bta-miR-29c_R-1	169	175	71	CUAGGGAUGCAUGAAUGGUGCUC	|||||||	UUGGCUAAAGUUUACCACGAU
57526477	oar	NM_001009797.1	mmu-miR-322	15	21	69	NNACACCUGCUGUCUUUGCUGCUU	|||||||	AGGUUUUGUACUUAACGACGAC
57526477	oar	NM_001009797.1	oan-miR-20a-2*_L-1	217	223	95	CCCUGAUAGCACUUUUAAUGCAA	|||||||	UGAAAUUCACGAGUAUUACGUC
57526433	oar	NM_001009789.1	PC-5p-101090_7	110	116	56	UGGGUCGGGAAGAUCCCCUGGAG	||||||	CGUGAUCCUCGAUGUAGGGACCC
57526433	oar	NM_001009789.1	PC-5p-101090_7	37	43	89	AAGUAUCUAAGCAAC-UCCCUGGC	||| |||||||	CGUGAUCCUCGAUGUAGGGACCC
57526433	oar	NM_001009789.1	PC-5p-101090_7	91	97	70	GAGACCCCGAUUCGAUCCCUGGG	|||||||	CGUGAUCCUCGAUGUAGGGACCC
57526433	oar	NM_001009789.1	bta-miR-187_R+1	211	217	84	GGGUCGCAAAGAGUCAGACACGA	|||| |||||||	AGGCCGACGUUGUGU--UCUGUGCU
57526433	oar	NM_001009789.1	bta-miR-31_R+2	144	150	87	AGCACACUCCAGUAUUCUUGCCU	|||| |||||||	UGUCGAUACGGUCGU-AGAACGGA
57526433	oar	NM_001009789.1	hsa-miR-148a*_L+1	339	345	98	UUUUCUAAUGUUAGUGAACUUUA	||| |||||||	UCAGCCUCACAGAGUCUUGAAAC
57526433	oar	NM_001009789.1	hsa-miR-193b*	362	368	78	AAAAAAACUAGACUAAAACCCCC	|||||||	AGUAGAGCGGGAGUUUUGGGGC
57526414	oar	NM_001009782.1	bta-miR-29c_R-1	97	103	82	CUGGUAAACUGUGUUUGGUGCUC	|||||||	UUGGCUAAAGUUUACCACGAU
57526310	oar	NM_001009768.1	PC-3p-74109_12	310	316	54	UGACAAUGUCAGUGCCUACUGCC	|||||||	AGACUCCUACCUGCGAUGACGU
57526310	oar	NM_001009768.1	bta-miR-190b_R+1	989	995	77	GCAAUAUUUAAACUCACAUAUCU	|||||| |||||||	GUUGGGUUAUAGUU-----UGUAUAGU
57526310	oar	NM_001009768.1	bta-miR-671_R+1	1158	1164	54	GACGUACAAGCUUCAGCUUCCAG	||||||	GGAGGUCGGGGAGGUCCCGAAGGA
57526310	oar	NM_001009768.1	hsa-miR-100*_R-1_1ss10AG	1149	1155	84	AACUGAACAGACGUACAAGCUUC	|||||||	UAUGGAUAUCUGUGUUCGAAC
57526310	oar	NM_001009768.1	mdo-mir-739-p3_1ss16CT	887	893	56	CAGAAAGCCAGCACCAAGUUCUG	|||| |||||||	UGAAGUCGGAAGU--UUCAAGAG
57526310	oar	NM_001009768.1	mmu-miR-322	1036	1042	97	CUACUUUGAAUCUGAUGCUGCUA	|||||||	AGGUUUUGUACUUAACGACGAC
57526310	oar	NM_001009768.1	mmu-miR-322	475	481	86	CUUUGUUCGAAUAAAUGCUGCUC	|||||||	AGGUUUUGUACUUAACGACGAC
57526310	oar	NM_001009768.1	oan-let-7e	160	166	53	CAAGAAGAUCGAUGUCUACCUCC	|||||||	UUGAUAAGUUAGAUGAUGGAGU
57526310	oar	NM_001009768.1	oan-let-7e_R-1_1ss17AC	160	166	53	CAAGAAGAUCGAUGUCUACCUCC	|||||||	UGAUCAGUUAGAUGAUGGAGU
57526301	oar	NM_001009766.1	PC-3p-14023_92	473	479	76	GUCCACAGGAAGGGG-GACUGGAA	|||| |||||||	UUUUCCAGUCUGACCUC
57526301	oar	NM_001009766.1	PC-3p-30485_40	431	437	92	AAGGGUGGAGAUAUCCCCAGUGA	||| |||||||	AUUUCGUCUCCUAC-GGGUCACU
57526301	oar	NM_001009766.1	PC-5p-101090_7	323	329	79	CACUCGGCCUCCAGCUCCCUGGA	|||||||	CGUGAUCCUCGAUGUAGGGACCC
57526301	oar	NM_001009766.1	hsa-miR-4532_R-1	337	343	70	CUCCCUGGACGGCAGCCCCGGGC	|||||||	CGGCCCGAGGGGCCCC
57526301	oar	NM_001009766.1	oan-miR-92a-2*	146	152	80	GCCCGAGAGGGGGACCCCAACCA	|||||||	UCGUAACGUUGACUAGGGUUGGA
57526278	oar	NM_001009762.1	PC-5p-167604_5	1362	1368	77	UAAGAGAGUAUUCUUGUAGGCAU	|||||||	GUCUGGGACCUCCAUCCGUC
57526278	oar	NM_001009762.1	bta-miR-1434_L-5	584	590	82	UUAAAAUUUAAAAUUCUUAGAUU	|||||||	GGAGUCUGGAAUCUAA
57526278	oar	NM_001009762.1	bta-miR-217_R-1	1457	1463	95	UAGGGAUAGAGUUUA--AUGCAGUG	|||| |||||||	AGGUUAGUCAAGGACUACGUCAU
57526278	oar	NM_001009762.1	bta-miR-7	182	188	72	UGGCAGAUUUUCUCAUCUUCCAU	||||||	UUGUUGUUUUAGUGAUCAGAAGGU
57526278	oar	NM_001009762.1	bta-miR-92a_1ss16GA	102	108	94	UGCUAGAUGACAAGUGUGCAAUA	||||| |||||||	UGUCCGACCCUGUU--CACGUUAU
57526278	oar	NM_001009762.1	bta-mir-1468-p3	1388	1394	74	GUGUGCAUGUUUGAU-AUUUUGCC	|||| |||||||	AAGGUAAACGAAUAAAACGA
57526278	oar	NM_001009762.1	hsa-miR-103a-2*_R+1_1ss16CT	713	719	84	AUUCAUUCCAGAUGGAAGAAGCA	|||||||	UGUUCCGUUGUGACAUUUCUUCGA
57526278	oar	NM_001009762.1	mmu-miR-5097_L+1R-10	378	384	74	AACAGGGAUAAAUAUAUGAACAA	||||||| ||||||	UGUCCCUG------UACUUGG
57526278	oar	NM_001009762.1	oan-miR-20a-2*_L-1	1455	1461	82	UAUAGGGAUAGAGUUUAAUGCAG	|||||||	UGAAAUUCACGAGUAUUACGUC
57526278	oar	NM_001009762.1	oan-miR-29a-1*	421	427	83	UGGAGAAAAUGAUAAAAAUCAGU	|||||||	GACUUGUGGUUUUCUUUAGUCA
57526278	oar	NM_001009762.1	oar-miR-539-5p_L+2R-2	175	181	56	AGGAAGUUGGCAGAUUUUCUCAU	||||||	UGUGUGGUUCCUAUUAAAGAGG
57526278	oar	NM_001009762.1	oar-miR-539-5p_L+2R-2	445	451	79	AAUGCUUAGUUUUUUAUUUCUCC	|||||||	UGUGUGGUUCCUAUUAAAGAGG
57526243	oar	NM_001009724.1	PC-3p-74109_12	364	370	74	GAAACUAGACAUAUAUACUGCAA	||||||	AGACUCCUACCUGCGAUGACGU
57526243	oar	NM_001009724.1	bta-miR-124b_R-4	503	509	90	UUUAUUUUAAUAAGAGUGCCUUU	|||||||	CGUAAGUGGCGCACGGAAU
57526243	oar	NM_001009724.1	bta-miR-144_R-2	108	114	90	GUCUCAACAUCAGUGAUACUGUU	|||||| |||||||	UCAUGUAGUAGAUAUGACAU
57526243	oar	NM_001009724.1	bta-miR-190b_R+1	281	287	85	UGGCUAUAAAUAGUU-ACAUAUCU	|||| |||||||	GUUGGGUUAUAGUUUGUAUAGU
57526243	oar	NM_001009724.1	bta-mir-1468-p3	574	580	82	UUUCUCAUCAAAUAUAUUUUGCC	|||||||	AAGGUAAACGAAUAAAACGA
57526243	oar	NM_001009724.1	hsa-miR-143_R+1_1ss16TC	527	533	77	UCUGAUUUAGUUAAACAUCUCAC	||||||	ACUCGACGUCACGAAGUAGAGU
57526243	oar	NM_001009724.1	hsa-mir-1277-p5	704	710	96	AAUAUCAUUUGAUAAUAUAUAUA	|||||||	GUAUGCAUGUAUAUAUAUAUAU
57526243	oar	NM_001009724.1	hsa-mir-1277-p5	706	712	75	UAUCAUUUGAUAAUAUAUAUAUU	|||||||	GUAUGCAUGUAUAUAUAUAUAU
57526243	oar	NM_001009724.1	oan-miR-29b*_R+1_2ss10TC18TC	58	64	90	AACAUCAGUUGGAAAGAAACCAU	|||||||	AGAUUCGGUGGUACACUUUGGUC
57526243	oar	NM_001009724.1	oar-miR-539-5p_L+2R-2	559	565	71	CACUUGAUUUGAAUUUUUCUCAU	||||||	UGUGUGGUUCCUAUUAAAGAGG
57526220	oar	NM_001009722.1	PC-3p-148770_4	48	54	98	AGUAGAGCUCCCCUUGGCCCCGA	|||||||	GGUGGGGGCCGGGGCG
57526220	oar	NM_001009722.1	PC-3p-91431_9	472	478	85	UCAAUAAACACCUGAUGAUUGAC	|||||||	CAGACAGGGUGUUGACUAACUC
57526220	oar	NM_001009722.1	bta-miR-31_R+2	294	300	53	UGCUUUCCGAUCUUGCUUGCCAG	||||||	UGUCGAUACGGUCGUAGAACGGA
57526220	oar	NM_001009722.1	bta-miR-671_R+1	402	408	94	AAACUUCUUGAGCUCGGCUUCCA	|||||||	GGAGGUCGGGGAGGUCCCGAAGGA
57164396	oar	NM_001009398.1	mmu-miR-322	346	352	89	CUCAAUAAGAAAAGAUGCUGCUU	|||||||	AGGUUUUGUACUUAACGACGAC
57164372	oar	NM_001009376.1	bta-miR-22-5p	126	132	68	CCUACACCCUCUCUAAAGAACAU	||||||	AUUUCGAACGGUGACUUCUUGA
57164372	oar	NM_001009376.1	bta-mir-1468-p3	148	154	89	UAAAUUUCUUUAAAUAUUUUGCU	||| |||||||	AAGGUAAACGAAUAAAACGA
57164338	oar	NM_001009321.1	bta-miR-653_L-1R+1	129	135	62	AACUAUUCUUGUACCUUUCAACU	|||||||	AGUUGUCUCUAACAAAGUUGU
57164338	oar	NM_001009321.1	hsa-miR-100*_R-1_1ss10AG	286	292	81	UACCAGUCACAAUAAAAGCUUAA	||||||	UAUGGAUAUCUGUGUUCGAAC
57164338	oar	NM_001009321.1	hsa-miR-103a-2*_R+1_1ss16CT	25	31	99	UAGCCGCCUCCCUCAAAGAAGCA	|||||||	UGUUCCGUUGUGACAUUUCUUCGA
57164338	oar	NM_001009321.1	oan-miR-92a-2*	261	267	77	UAUUAGAUUCCAGUCCCCAACCU	|||||||	UCGUAACGUUGACUAGGGUUGGA
57164286	oar	NM_001009259.1	PC-5p-22990_53	30	36	97	CCAGCUGCCCUUCUGUCCCCACA	|||||||	UGUCUGUACUCUCCAGGGGUGU
57164276	oar	NM_001009410.1	bta-miR-1	35	41	50	UGGUUUUUUGAGCAUCAUUCCAA	||||||	UAUGUAUGAAGAAAUGUAAGGU
57164276	oar	NM_001009410.1	bta-miR-190b_R+1	1034	1040	88	UCUAGUGAAUGACCAACAUAUCA	||| |||||||	GUUGGGUUAUAGUUUGUAUAGU
57164276	oar	NM_001009410.1	bta-miR-190b_R+1	246	252	92	UGUAAAAUGCCUAAUACAUAUCA	||| |||||||	GUUGGGUUAUAGUU--UGUAUAGU
57164276	oar	NM_001009410.1	bta-miR-1_R+1_1ss16TC	35	41	50	UGGUUUUUUGAGCAUCAUUCCAA	||||||	CUAUGUACGAAGAAAUGUAAGGU
57164276	oar	NM_001009410.1	bta-miR-206_2ss16TC22GA	35	41	51	UGGUUUUUUGAGCAUCAUUCCAA	||||||	AGUGUGCGAAGGAAUGUAAGGU
57164276	oar	NM_001009410.1	hsa-miR-143_R+1_1ss16TC	529	535	83	ACUCUGAAAACGUAAUCAUCUCU	|||||||	ACUCGACGUCACGAAGUAGAGU
57164276	oar	NM_001009410.1	hsa-miR-30e*	431	437	59	UUUGAUUUCCACGAAACUGAAAC	|||||||	CGACAUUUGUAGGCUGACUUUC
57164276	oar	NM_001009410.1	oan-miR-218*_R+2_1ss12TC	260	266	61	UACAUAUCAACUGAGCCAUGUUG	|||||||	CCACGAACUGCCUUGGUACAAA
57164276	oar	NM_001009410.1	oan-miR-92a-2*	39	45	68	UUUUUGAGCAUCAUUCCAACCAU	||||||	UCGUAACGUUGACUAGGGUUGGA
57164270	oar	NM_001009411.1	PC-5p-101090_7	29	35	83	UGGACCCCUCCAUCUUCCCUGGG	|||||||	CGUGAUCCUCGAUGUAGGGACCC
57164270	oar	NM_001009411.1	hsa-miR-143_R+1_1ss16TC	93	99	90	GAACUUAAUAAACAUUCAUCUCU	|||||||	ACUCGACGUCACGAAGUAGAGU
57164270	oar	NM_001009411.1	rno-miR-1_L-1	89	95	68	CCUGGAACUUAAUAAACAUUCAU	|||| ||||||	UAUGUGUGAAGAAA-UGUAAGG
57164256	oar	NM_001009425.1	bta-miR-190b_R+1	199	205	57	UUGUUAUUAUGAGACCAUAUCAC	||||||	GUUGGGUUAUAGUUUGUAUAGU
57164256	oar	NM_001009425.1	hsa-miR-4454_L+1	212	218	59	ACCAUAUCACUAGCAGGAUCCAC	||||||	ACCACGGCACUGAGCCUAGGC
57164224	oar	NM_001009443.1	hsa-miR-101*_R-1	40	46	53	UUCCAGAAUAACCAGGAUAACUU	|||||||	CGUAGUCGUGACACUAUUGAC
57164204	oar	NM_001009454.1	bta-miR-22-3p_R+1	78	84	94	CCACACCUGAACUUGGGCAGCUA	|||||||	UGUCAAGAAGUUGACCGUCGAA
57164200	oar	NM_001009457.1	hsa-miR-148a*_L+1	35	41	84	CACUUUGAAAAAUAAAACUUUAU	||||||	UCAGCCUCACAGAGUCUUGAAAC
57164172	oar	NM_001009473.1	bta-miR-217_R-1	183	189	57	UUAGUGAUCAAACUGUGCAGUAC	||||||	AGGUUAGUCAAGGACUACGUCAU
57164172	oar	NM_001009473.1	oan-miR-218*_R+2_1ss12TC	18	24	86	CUCUCCUCCUAUCACCCAUGUUU	|||||||	CCACGAACUGCCUUGGUACAAA
57163988	oar	NM_001009245.1	PC-5p-104280_11	111	117	84	UUCCAAUAAACGGGACCCUCUGC	|||||||	CAAGGGUCGGUAAGGGAGACA
57163988	oar	NM_001009245.1	bta-miR-124b_R-4	63	69	53	GUCCAGGUCAGGAGGGUGCCUUC	||| |||||||	CGUAAGUGGCG-CACGGAAU
57163988	oar	NM_001009245.1	bta-miR-378_R+1_1ss16AC	47	53	51	CAGAGAGGAGGGAACAGUCCAGG	||| |||||||	UCGGAAGCCUGAGGU-UCAGGUCA
57163974	oar	NM_001009238.1	bta-miR-1	221	227	90	CUGGGCAAGGCGGCAACAUUCCA	|||||||	UAUGUAUGAAGAAAUGUAAGGU
57163974	oar	NM_001009238.1	bta-miR-1_1ss17AG	221	227	91	CUGGGCAAGGCGGCAACAUUCCA	|||||||	UAUGUGUGAAGAAAUGUAAGGU
57163974	oar	NM_001009238.1	bta-miR-1_R+1_1ss16TC	221	227	90	CUGGGCAAGGCGGCAACAUUCCA	|||||||	CUAUGUACGAAGAAAUGUAAGGU
57163974	oar	NM_001009238.1	bta-miR-206_2ss16TC22GA	221	227	90	CUGGGCAAGGCGGCAACAUUCCA	|||||||	AGUGUGCGAAGGAAUGUAAGGU
57163974	oar	NM_001009238.1	bta-miR-29c_R-1	353	359	72	UUGAGCUGCAGUUCUUGGUGCUG	|||||||	UUGGCUAAAGUUUACCACGAU
57163974	oar	NM_001009238.1	bta-miR-653_L-1R+1	43	49	84	GAUAUAGACACACAGUUUCAACA	||| |||||||	AGUUGUCUCUAAC--AAAGUUGU
57163974	oar	NM_001009238.1	bta-miR-671_R+1	21	27	65	AUGUGUCCUAUAUCAGCUUCCAG	||| ||||||	GGAGGUCGGGGAGGUCC-CGAAGGA
57163974	oar	NM_001009238.1	mmu-miR-326_1ss16TA	174	180	91	UGCUUUUGGGAAGAACCCAGAGC	||||| |||||||	UGACCACCUUCCCGGGUCUCC
57163950	oar	NM_001009204.1	PC-5p-68984_14	200	206	83	UGGAGCUCAUGUACCCGCCGCCC	|||||||	GGUCUCAGCGGCGGC
57163950	oar	NM_001009204.1	bta-miR-23b-5p_L+1	229	235	97	AUGGGCGAGGGCAAUGGAACCCA	|||||||	UUUAGUCGUACGGUCCUUGGGU
57163950	oar	NM_001009204.1	hsa-miR-103a-2*_R+1_1ss16CT	369	375	73	CAAAAUGCUAAAGAAAAGAAGCC	|||||||	UGUUCCGUUGUGACAUUUCUUCGA
57163950	oar	NM_001009204.1	ssc-miR-23a_R+3_1ss16AC	422	428	90	CCCCAACAGAGCCAG---AAUGUGAA	|||| |||||||	UAACCUUUCGGGACCGUUACACUA
57163938	oar	NM_001009192.1	PC-3p-30485_40	144	150	74	CAUCAUCCUCGAGCU--CCCAGUGU	||| |||||||	AUUUCGUCUCCUACGGGUCACU
57163938	oar	NM_001009192.1	bta-miR-23b-5p_L+1	114	120	74	UCUAGCCCUCUCCUUGGAACCCC	|||||||	UUUAGUCGUACGGUCCUUGGGU
153792176	oar	NM_001099630.1	PC-5p-104280_11	65	71	78	GGGGCUCCUGGAAUUCCCUCUGG	||||||||||	CAAGGGUCGGUAAGGGAGACA
153792176	oar	NM_001099630.1	bta-miR-216b	333	339	53	AACAUACAUGGCUGAAGAGAUUC	|||||||	AGUGUAAACGGACGUCUCUAAA
153792176	oar	NM_001099630.1	hsa-miR-100*_R-1_1ss10AG	192	198	80	GCUGGCCAAGAAAAACAAGCUUC	|||||||	UAUGGAUAUCUGUGUUCGAAC
153792176	oar	NM_001099630.1	hsa-miR-103a-2*_R+1_1ss16CT	419	425	97	ACAUUUCCUUAUGUGAAGAAGCA	|||||||	UGUUCCGUUGUGACAUUUCUUCGA
153792176	oar	NM_001099630.1	mmu-miR-5097_L+1R-10	136	142	51	UGCUUUGUGCACAAAAUGAACAA	||||||	UGUCCCUGUACUUGG
153792176	oar	NM_001099630.1	ssc-miR-23a_R+3_1ss16AC	414	420	59	UCUGAACAUUUCCUUAUGUGAAG	||||||	UAACCUUUCGGGACCGUUACACUA
153792145	oar	NM_001099629.1	oan-miR-92a-2*	28	34	93	GAGCCACCUCCCCUCCCCAACCA	|||||||	UCGUAACGUUGACUAGGGUUGGA
148233116	oar	NM_001093790.1	PC-3p-14023_92	4413	4419	77	UGUGGAAGAAUGUAUGACUGGAG	|||||||	UUUUCCAGUCUGACCUC
148233116	oar	NM_001093790.1	PC-3p-14023_92	5512	5518	52	AUCCUGACCCGCGCCGACUGGAA	|||||||	UUUUCCAGUCUGACCUC
148233116	oar	NM_001093790.1	PC-3p-14023_92	659	665	91	UCCUUACCAUUCCUAGACUGGAA	|||||||	UUUUCCAGUCUGACCUC
148233116	oar	NM_001093790.1	PC-3p-30485_40	3215	3221	79	AAGAUGAAAAAGAUUCCCAGUGU	|||||||	AUUUCGUCUCCUACGGGUCACU
148233116	oar	NM_001093790.1	PC-3p-30485_40	5594	5600	93	GCGACAGCCCCAGCUCCCAGUGA	|||||||	AUUUCGUCUCCUACGGGUCACU
148233116	oar	NM_001093790.1	PC-3p-74109_12	429	435	53	AGAUGUAGCAAUACUUACUGCAC	||||||	AGACUCCUACCUGCGAUGACGU
148233116	oar	NM_001093790.1	PC-3p-76172_11	4067	4073	67	CACAGCUGGGCCUCUGUGCCAAA	|||||||	AGUAAGGUUCUGCACGGUUA
148233116	oar	NM_001093790.1	PC-5p-22990_53	3427	3433	74	AUACCACAUCUAUCAUCCCCACC	|||| |||||||	UGUCUGUACUCUCCAGGGGUGU
148233116	oar	NM_001093790.1	bta-miR-214	4362	4368	82	GUUCCUUGAAGUUUUCCUGCUGU	|||||||	UGACGGACAGACACGGACGACA
148233116	oar	NM_001093790.1	bta-miR-22-5p	664	670	59	ACCAUUCCUAGACUGGAAGAACU	|||||||	AUUUCGAACGGUGACUUCUUGA
148233116	oar	NM_001093790.1	bta-miR-2447_R-1	3213	3219	72	GAAAGAUGAAAAAGAUUCCCAGU	||| |||||||	CGUCGGUUUGGCCAAGGGUCU
148233116	oar	NM_001093790.1	bta-miR-653_L-1R+1	2526	2532	75	UCUUCUCAUUGCAUUUUUCAACA	|||||||	AGUUGUCUCUAACAAAGUUGU
148233116	oar	NM_001093790.1	bta-miR-653_L-1R+1	281	287	83	CAGAGCCCGAUAUUAUUUCAACU	|||||||	AGUUGUCUCUAACAAAGUUGU
148233116	oar	NM_001093790.1	bta-miR-671_R+1	1755	1761	56	AAUAAAAUCAAAAAAGCUUCCAA	||||||	GGAGGUCGGGGAGGUCCCGAAGGA
148233116	oar	NM_001093790.1	bta-miR-9_R+1	1005	1011	56	AGCACAGCCCUACCGACCAAAGA	||||| |||||||	AGUAUGUCGAUCUAU-UGGUUUCU
148233116	oar	NM_001093790.1	bta-miR-9_R+1	1048	1054	82	GGAAAGAAGAAAAGAACCAAAGA	|||||||	AGUAUGUCGAUCUAUUGGUUUCU
148233116	oar	NM_001093790.1	bta-miR-9_R+1	3496	3502	73	CACUUGGAAACUGUAACCAAAGA	|||||||	AGUAUGUCGAUCUAUUGGUUUCU
148233116	oar	NM_001093790.1	bta-miR-9_R+1	4798	4804	77	AGACCUGGAAAUUCCACCAAAGA	|||||||	AGUAUGUCGAUCUAUUGGUUUCU
148233116	oar	NM_001093790.1	hsa-miR-148a*_L+1	667	673	91	AUUCCUAGACUGGAAGAACUUUA	|||||||	UCAGCCUCACAGAGUCUUGAAAC
148233116	oar	NM_001093790.1	hsa-miR-212_R+1	46	52	81	AGAGAACUUGAAAAA--ACUGUUAA	||| ||||||	ACCGGCACUGACCUCUGACAAU
148233116	oar	NM_001093790.1	hsa-miR-30e*	1377	1383	81	AUUGCUCACUUAUGAACUGAAAA	|||||||	CGACAUUUGUAGGCUGACUUUC
148233116	oar	NM_001093790.1	hsa-miR-499-3p_L+1R-1	4832	4838	70	CUAAUUCUAUUCGUCUGAUGUUA	|||||||	CGUGUCUGAACGACACUACAAG
148233116	oar	NM_001093790.1	mmu-miR-326_1ss16TA	3944	3950	61	ACUUGAUGAGAUUAUCCCAGAGC	|||||||	UGACCACCUUCCCGGGUCUCC
148233116	oar	NM_001093790.1	mmu-miR-5097_L+1R-10	398	404	52	UCCACAUUGGAUCAGAUGAACAU	||||||	UGUCCCUGUACUUGG
148233116	oar	NM_001093790.1	oan-let-7e	2478	2484	77	AUUUCUUCAAGCAGUCUACCUCU	||||| |||||||	UUGAUAAGUUAGAU-GAUGGAGU
148233116	oar	NM_001093790.1	oan-let-7e_R-1_1ss17AC	2478	2484	73	AUUUCUUCAAGCAGUCUACCUCU	|||| |||||||	UGAUCAGUUAGAU-GAUGGAGU
148233116	oar	NM_001093790.1	oan-miR-29a-1*	1691	1697	53	UGGAAGUAUUUAAAGAAAUCAGA	|||||||||||	GACUUGUGGUUUUCUUUAGUCA
148233116	oar	NM_001093790.1	oan-miR-29a-1*	4805	4811	72	GAAAUUCCACCAAAG--AAUCAGAA	||||||| ||||||	GACUUGUGGUUUUCUUUAGUCA
148233116	oar	NM_001093790.1	oan-miR-29b*_R+1_2ss10TC18TC	1081	1087	84	GAUAUUGAUGAUCCAGAAACCAA	|||||||	AGAUUCGGUGGUACACUUUGGUC
148233116	oar	NM_001093790.1	oan-miR-29b*_R+1_2ss10TC18TC	1345	1351	51	UCCUUCAGACAAGAUGAAACCAU	|||||||	AGAUUCGGUGGUACACUUUGGUC
148225307	oar	NM_001093782.1	PC-3p-14023_92	274	280	62	GUGAUUGUGUAUCUGGACUGGAU	|||||||	UUUUCCAGUCUGACCUC
148225307	oar	NM_001093782.1	PC-3p-150460_5	842	848	94	CAUGGAUGCAAUCCAGCCUUUGA	|||||||	GACGAGAUGUCAGACCGGAAACC
148225307	oar	NM_001093782.1	bta-miR-2447_R-1	919	925	75	ACAGAGGUGAAUUCUUUCCCAGC	|||||||	CGUCGGUUUGGCCAAGGGUCU
148225307	oar	NM_001093782.1	bta-miR-29c_R-1	583	589	87	AAUUCCGAAAGAGAAUGGUGCUC	|||||||	UUGGCUAAAGUUUACCACGAU
148225307	oar	NM_001093782.1	bta-miR-29c_R-1	890	896	63	UCUCAAGCAUGAAGGUGGUGCUC	|||||||	UUGGCUAAAGUUUACCACGAU
148225307	oar	NM_001093782.1	bta-miR-9_R+1	253	259	65	AAGCCCUCCGUCUACACCAAAGU	|||||||	AGUAUGUCGAUCUAUUGGUUUCU
148225307	oar	NM_001093782.1	bta-mir-328-p5	571	577	78	UGCACGUCAGUGAAUUCCGAAAG	|||||||	GCGAGGUCCGAGGCUUUG
128485816	oar	NM_001082596.1	bta-miR-9_R+1	276	282	58	UCAAAGAUAUAUCCUCCAAAGAA	||||||	AGUAUGUCGAUCUAUUGGUUUCU
128485816	oar	NM_001082596.1	oan-miR-29a-1*	205	211	57	CUCAGUCAGAAGUAGAAAUCAGU	|||||||	GACUUGUGGUUUUCUUUAGUCA
128485512	oar	NM_001082597.1	PC-3p-109470_9	757	763	75	CACAUGGACAGCAUCUCCAUGAG	||||| ||||||	ACGGUGUGUCGAACAGGUACU
128485512	oar	NM_001082597.1	PC-3p-14023_92	730	736	81	UUGGUCAAAGCGGGUGACUGGAU	|||| |||||||	UUUUCCAGU-CUGACCUC
128485512	oar	NM_001082597.1	PC-3p-30485_40	963	969	71	CAACGGCAUCAACUACCCAGUGC	|||||||	AUUUCGUCUCCUACGGGUCACU
128485512	oar	NM_001082597.1	PC-3p-36467_28	495	501	72	AAGCAUGGCGGAAUACGGGUUUG	|||||||	GGUUUCUCGAGCAAGCCCAAAA
128485512	oar	NM_001082597.1	PC-5p-104280_11	292	298	89	UCAGACUUGUGGGUGCCCUCUGA	|||||||	CAAGGGUCGGUAAGGGAGACA
128485512	oar	NM_001082597.1	bta-miR-187_R+1	325	331	66	AUUCCACCCUGUUCUAGACACGG	|||||||	AGGCCGACGUUGUGUUCUGUGCU
128485512	oar	NM_001082597.1	bta-miR-2447_R-1	145	151	60	CAUGCUUACAGACUGUCCCAGAU	||||||	CGUCGGUUUGGCCAAGGGUCU
128485512	oar	NM_001082597.1	bta-miR-2447_R-1	888	894	52	CGCCAGGCAACGGCGUUCCCAGU	||| |||||||	CGUCGGUUUGGCCAAGGGUCU
128485512	oar	NM_001082597.1	bta-miR-7	1072	1078	53	UGGAUCCUGGGUGACGUCUUCCU	|||||||	UUGUUGUUUUAGUGAUCAGAAGGU
128485512	oar	NM_001082597.1	oar-miR-539-5p_L+2R-2	1088	1094	90	UCUUCCUGAGGCGGUAUUUCUCA	|||||||	UGUGUGGUUCCUAUUAAAGAGG
148225375	oar	NM_001093786.1	hsa-miR-101*_R-1	136	142	84	UUUGCCUGUUGACCAGAUAACUA	|||||||	CGUAGUCGUGACACUAUUGAC
148225375	oar	NM_001093786.1	hsa-miR-664_2ss13CT16-T	52	58	95	CAUCCAACAAGAAGAAAUGAAUA	|||||||	ACAUCCGAUCCUCUAUUUACUUAU
148225375	oar	NM_001093786.1	mmu-miR-5097_L+1R-10	80	86	67	UUCCAGCAAUAAGAAAUGAACAA	||||||	UGUCCCUGUACUUGG
148225375	oar	NM_001093786.1	oan-miR-499	406	412	77	CACCUGUUAAUAAAGGUCUUAAA	||||||	UUUGUAGUGAUGUUCAGAAUU
148225375	oar	NM_001093786.1	oar-miR-539-5p_L+2R-2	256	262	77	AAAAAAAGCCUGUUCUUUCUCAA	||| ||||||	UGUGUGGUUCCUAUU--AAAGAGG
147907362	oar	NM_001097647.1	PC-5p-105629_7	114	120	72	AGAGCUUGAGGACAUUCUCGGAA	||| ||||||	CGACAGCCCUACACUGAGAUCAGAGCCU
147907362	oar	NM_001097647.1	PC-5p-134116_6	805	811	84	GGAAUCAGUCUGGCA-AACUGGAU	|||||| |||||||	UCCCUACAGACCCUUUUGACCUG
147907362	oar	NM_001097647.1	bta-mir-328-p5	266	272	66	UUGACAAAGGCUGCUUCCGAAAC	|||||||	GCGAGGUCCGAGGCUUUG
147907362	oar	NM_001097647.1	hsa-miR-103a-2*_R+1_1ss16CT	274	280	87	GGCUGCUUCCGAAACAAGAAGCA	|||||||	UGUUCCGUUGUGACAUUUCUUCGA
147907362	oar	NM_001097647.1	hsa-miR-103a-2*_R+1_1ss16CT	874	880	51	UACAAUAGUGGAGACAGAAGCAC	||||||	UGUUCCGUUGUGACAUUUCUUCGA
147907362	oar	NM_001097647.1	hsa-miR-193b*	932	938	96	GGUGUAAUGAUGGCAAAACCCCA	|||||||||	AGUAGAGCGGGAGUUUUGGGGC
147907362	oar	NM_001097647.1	hsa-miR-4532_R-1	175	181	75	CAGUUUGGCAACCAGCCCCGGGU	|||||||	CGGCCCGAGGGGCCCC
147907362	oar	NM_001097647.1	hsa-miR-664_2ss13CT16-T	126	132	52	CAUUCUCGGAAACACAAUGAAUC	||| |||||||	ACAUCCGAUCCUCUAU-UUACUUAU
147907362	oar	NM_001097647.1	rno-miR-1_L-1	1096	1102	94	CAAGAUCUCACCAGU-UACAUUCA	||| |||||||	UAUGUGUGAAGAAAUGUAAGG
128485473	oar	NM_001082594.1	PC-3p-14023_92	74	80	53	GGAUUGAUGAUAAUCACUGGAAG	||||||	UUUUCCAGUCUGACCUC
128485473	oar	NM_001082594.1	PC-5p-101090_7	1615	1621	87	AGUGGGCAUUAGGAAUCCCUGGC	|||||||	CGUGAUCCUCGAUGUAGGGACCC
128485473	oar	NM_001082594.1	PC-5p-134116_6	74	80	58	GGAUUGAUGAUAAUCACUGGAAG	||||||	UCCCUACAGACCCUUUUGACCUG
128485473	oar	NM_001082594.1	bta-miR-144_R-2	1629	1635	50	AUCCCUGGCAGUAAGUACUGUAU	||||||	UCAUGUAGUAGAUAUGACAU
128485473	oar	NM_001082594.1	bta-miR-217_R-1	491	497	68	UCUUGCAAAUUUUUGAUGCAGUG	|||||||	AGGUUAGUCAAGGACUACGUCAU
128485473	oar	NM_001082594.1	hsa-miR-212_R+1	1539	1545	76	ACUGGGGUUAGGAGGGACUGUUA	|||||||	ACCGGCACUGACCUCUGACAAU
128485473	oar	NM_001082594.1	hsa-miR-30e*	1082	1088	68	GCAAUGGAAGUUACAACUGAAAC	|||||||	CGACAUUUGUAGGCUGACUUUC
128485473	oar	NM_001082594.1	mdo-mir-739-p3_1ss16CT	512	518	62	UGGUUAUACACAGAGAGUUCUAU	||||||	UGAAGUCGGAAGUUUCAAGAG
128485473	oar	NM_001082594.1	mmu-miR-101b_R+1	1628	1634	93	AAUCCCUGGCAGUAAGUACUGUA	|||||||	GAAGUCGAUAGUGUCAUGACAU
128485473	oar	NM_001082594.1	oan-let-7e	1648	1654	86	GUAUGCAAACUUCUGCUACCUCA	|||||||	UUGAUAAGUUAGAUGAUGGAGU
128485473	oar	NM_001082594.1	oan-let-7e_R-1_1ss17AC	1648	1654	86	GUAUGCAAACUUCUGCUACCUCA	|||||||	UGAUCAGUUAGAUGAUGGAGU
128485473	oar	NM_001082594.1	oan-miR-29b*_R+1_2ss10TC18TC	310	316	98	GACUUCAAGAAGAUAGAAACCAA	|||||||	AGAUUCGGUGGUACACUUUGGUC
401467662	oar	JX141312.1	PC-3p-148770_4	383	389	71	CGCUCGCCCAGAGAUGGCCCCGC	||| |||||||	GGUGGGGGCCGGGGCG
401467662	oar	JX141312.1	PC-3p-150460_5	859	865	70	CGUGGUGUGCAUCAUGCCUUUGC	|||||||	GACGAGAUGUCAGACCGGAAACC
401467662	oar	JX141312.1	PC-5p-64027_14	92	98	59	AGGUCAUUGAUAAUGAACUUAUU	|||||||	CUUUUUGGGUUUGCUUGAAUAA
401467662	oar	JX141312.1	bta-miR-150_R-1	192	198	70	GUUUGUAAGACUGUGUGGGAGAA	||||||	GUGACCAUGUUCCCAACCCUCU
401467662	oar	JX141312.1	bta-miR-150_R-1	505	511	91	GCCGCCCUUGCUCGAUUGGGAGA	|||||||	GUGACCAUGUUCCCAACCCUCU
401467662	oar	JX141312.1	bta-miR-150_R-1	947	953	74	CAGCGCUGGUGAAUAUGGGAGAU	||||||	GUGACCAUGUUCCCAACCCUCU
401467662	oar	JX141312.1	bta-miR-214	1075	1081	99	UCUAUUCUGGGAACACCUGCUGA	|||||||	UGACGGACAGACACGGACGACA
401467662	oar	JX141312.1	bta-miR-582_R-1	113	119	71	UUUGUAUUGCUGAAC-ACUGUAAA	||||| ||||||	CAUUGACCAACUUGUUGACAUU
401467662	oar	JX141312.1	hsa-miR-3607-3p_L+5	1327	1333	83	AAAGAUACAGUGUUCAGUAUCAU	|||||||	GUAGUCUUUCGCAAAUGUCAUAGUA
401467662	oar	JX141312.1	hsa-miR-499-3p_L+1R-1	243	249	58	CGUUUUGAUACCUGAUGAUGUUU	|||||||	CGUGUCUGAACGACACUACAAG
401467662	oar	JX141312.1	hsa-miR-664_2ss13CT16-T	1101	1107	58	CAUCAAAAGCCGAAUAAUGAAUC	|||||||	ACAUCCGAUCCUCUAUUUACUUAU
401467662	oar	JX141312.1	mdo-mir-739-p3_1ss16CT	1453	1459	57	UUUACCUGGAAACCCAAGUUCUC	|||||||	UGAAGUCGGAAGUUUCAAGAG
401467662	oar	JX141312.1	mmu-miR-326_1ss16TA	374	380	55	GGCUCUCGCCGCUCGCCCAGAGA	|||||||	UGACCACCUUCCCGGGUCUCC
401467662	oar	JX141312.1	oan-let-7e	1374	1380	93	CACCCCCUAUUAUUUCUACCUCU	|||||||	UUGAUAAGUUAGAUGAUGGAGU
401467662	oar	JX141312.1	oan-let-7e_R-1_1ss17AC	1374	1380	86	CACCCCCUAUUAUUUCUACCUCU	|||||||	UGAUCAGUUAGAUGAUGGAGU
401467662	oar	JX141312.1	oan-miR-29a-1*	1271	1277	93	GGCUUACUUAUGAAAAAAUCAGA	|||||||	GACUUGUGGUUUUCUUUAGUCA
401467662	oar	JX141312.1	oan-miR-499	25	31	93	AUUCUAGGACGGCUAAGUCUUAA	|||||||	UUUGUAGUGAUGUUCAGAAUU
401467662	oar	JX141312.1	ssc-miR-23a_R+3_1ss16AC	146	152	89	CCUUGGGCCUCAGUGAAUGUGAA	||| |||||||	UAACCUUUCGGGACCG-UUACACUA
401063463	oar	JX263305.1	hsa-mir-1277-p5	238	244	52	AUCUUAAUUAUCAAAUAUAUAUC	|||||||	GUAUGCAUGUAUAUAUAUAUAU
397310721	oar	JN835311.1	PC-5p-101090_7	1237	1243	65	GAGAUUUUAACCCUCUCCCUGGG	|||||||	CGUGAUCCUCGAUGUAGGGACCC
397310721	oar	JN835311.1	bta-miR-1434_L-5	1212	1218	75	UGUGUAUAAUGCCUUCUUAGAUC	|||||||	GGAGUCUGGAAUCUAA
397310721	oar	JN835311.1	bta-miR-1_1ss17AG	289	295	51	CACCGAGGUCACAACACAUUCCU	|||||||	UAUGUGUGAAGAAAUGUAAGGU
397310721	oar	JN835311.1	bta-miR-582_R-1	1021	1027	92	GGGAUAUGUGAUGAAAACUGUAA	|||||||	CAUUGACCAACUUGUUGACAUU
397310721	oar	JN835311.1	bta-miR-582_R-1	887	893	51	CAUCCAGUUACCAACACUGUAAU	||| ||||||	CAUUGACCAACUUGU-UGACAUU
397310721	oar	JN835311.1	hsa-mir-3676-p3	899	905	76	AACACUGUAAUGCAUAUUCGAAG	|||||||	CCGUGGCGACCCUAAGCUUG
397310721	oar	JN835311.1	mmu-miR-326_1ss16TA	162	168	54	AGAGGUUAAGGUGAGCCCAGAGG	|||||||	UGACCACCUUCCCGGGUCUCC
397310721	oar	JN835311.1	oan-miR-20a-2*_L-1	891	897	58	CAGUUACCAACACUGUAAUGCAU	|||||||	UGAAAUUCACGAGUAUUACGUC
397310721	oar	JN835311.1	oan-miR-92a-2*	1313	1319	64	UAUUUCUCAAUGUCA-CCAACCAU	||| ||||||	UCGUAACGUUGACUAGGGUUGGA
397310721	oar	JN835311.1	oar-miR-539-5p_L+2R-2	1299	1305	98	GGCUUGCUCUGUCUUAUUUCUCA	|||||||	UGUGUGGUUCCUAUUAAAGAGG
397310713	oar	JN835307.1	PC-5p-101090_7	1336	1342	65	GAGAUUUUAACCCUCUCCCUGGG	|||||||	CGUGAUCCUCGAUGUAGGGACCC
397310713	oar	JN835307.1	bta-miR-1434_L-5	1311	1317	70	GGUGUAUAAUGCCUUCUUAGAUC	|||||||	GGAGUCUGGAAUCUAA
397310713	oar	JN835307.1	bta-miR-23b-5p_L+1	69	75	61	CCUGGAGCUUCUGACGGAACCCC	|||||||	UUUAGUCGUACGGUCCUUGGGU
397310713	oar	JN835307.1	bta-miR-582_R-1	1120	1126	95	GGGAUAUGUGAUGAAAACUGUAA	|||||||	CAUUGACCAACUUGUUGACAUU
397310713	oar	JN835307.1	hsa-mir-3676-p3	998	1004	68	AACACUGUAAUGCAUAUUCGAAG	|||||||	CCGUGGCGACCCUAAGCUUG
397310713	oar	JN835307.1	mmu-miR-5097_L+1R-10	19	25	54	GCUUCAGGAAUCCUGAUGAACAU	||||||	UGUCCCUGUACUUGG
397310713	oar	JN835307.1	oan-miR-20a-2*_L-1	990	996	53	CCGUUACCAACACUGUAAUGCAU	|||||||	UGAAAUUCACGAGUAUUACGUC
397310713	oar	JN835307.1	oan-miR-92a-2*	1412	1418	62	UAUUUCUCAAUGUCA-CCAACCAU	||| ||||||	UCGUAACGUUGACUAGGGUUGGA
397310713	oar	JN835307.1	oar-miR-539-5p_L+2R-2	1398	1404	96	GGCUCGCACUGUCUUAUUUCUCA	|||||||	UGUGUGGUUCCUAUUAAAGAGG
397310705	oar	JN835303.1	PC-5p-101090_7	1336	1342	65	GAGAUUUUAACCCUCUCCCUGGG	|||||||	CGUGAUCCUCGAUGUAGGGACCC
397310705	oar	JN835303.1	bta-miR-1434_L-5	1311	1317	75	UGUGUAUAAUGCCUUCUUAGAUC	|||||||	GGAGUCUGGAAUCUAA
397310705	oar	JN835303.1	bta-miR-23b-5p_L+1	69	75	61	CCUGGAGCUUCUGACGGAACCCC	|||||||	UUUAGUCGUACGGUCCUUGGGU
397310705	oar	JN835303.1	bta-miR-582_R-1	1120	1126	92	GGGAUAUGUGAUGAAAACUGUAA	|||||||	CAUUGACCAACUUGUUGACAUU
[truncated: 6,739 more rows]
